# Supplementary material for: Transcriptomics comparison reveals the diversity of ethylene and methyl-jasmonate in roles of TIA metabolism in Catharanthus roseus
Source: BMC Genomics. 2018 Jul 2;19:508. doi: 10.1186/s12864-018-4879-3 (PMC6029152; doi:10.1186/s12864-018-4879-3)
Supplement: Supplementary file 1 — Table S1. Statistical summary of sequencing and assembly results. (XLS 21 kb). (XLS 21 kb) [file 12864_2018_4879_MOESM1_ESM.xls]

## Sheet: Sheet2
Table. 1 Statistical summary of sequencing and assembly results
Output statistics of sequencing
	CK1	CK2	CK3	ET1	ET2	ET3	MJ1	MJ2	MJ3
Total Raw Reads	39956260	46110460	42689480	42689290	46492000	42257810	42752760	41927530	39297690
Total Clean Reads	38018320	43830700	40406980	40601920	44225380	40215970	40689470	40044740	37427970
Total Clean Nucleotides (nt)	3421649000	3944763000	3636628000	3654173000	3980284000	3619437000	3662052000	3604026000	3368517000
Q20 percentage	98.08	98.05	98.07	98.06	97.99	98.06	98.07	98.13	98
N percentage	0	0	0	0	0	0	0	0	0
GC percentage	43.01	43.13	42.96	43.01	43.11	43.03	42.89	42.77	42.79
* Total Reads and Total Nucleotides are actually clean reads and clean nucleotides; Total Nucleotides should be more than contract provision; Q20 percentage is proportion of nucleotides with quality value larger than 20; N percentage is proportion of unknown nucleotides in clean reads; GC percentage is proportion of guanidine and cytosine nucleotides among total nucleotides.
Statistics for the comprehensive assembly
	Total unigenes	Total length	Average length	N 50
Statistics	68051	99789644	1466	2180
