# Supplementary material for: Transcriptomics comparison reveals the diversity of ethylene and methyl-jasmonate in roles of TIA metabolism in Catharanthus roseus
Source: BMC Genomics. 2018 Jul 2;19:508. doi: 10.1186/s12864-018-4879-3 (PMC6029152; doi:10.1186/s12864-018-4879-3)
Supplement: Supplementary file 2 — Table S2. Statistical summary of annotation results. (XLS 22 kb). (XLS 22 kb) [file 12864_2018_4879_MOESM2_ESM.xls]

## Sheet: Sheet1
Table. 2 Statistical summary of annotation results
Unigene function annotations
Sequence File	NR	NT	Swiss-Prot	KEGG	COG	GO	ALL annotation	All-Unigene
All-Unigene.fa	47917	43902	31411	30061	22227	28506	49696	68052
Percentage	0.704123	0.645124	0.461574	0.441736	0.326618	0.418886	0.730265
