# Supplementary material for: Transcriptomics comparison reveals the diversity of ethylene and methyl-jasmonate in roles of TIA metabolism in Catharanthus roseus
Source: BMC Genomics. 2018 Jul 2;19:508. doi: 10.1186/s12864-018-4879-3 (PMC6029152; doi:10.1186/s12864-018-4879-3)
Supplement: Supplementary file 3 — Table S3. Statistical summary of DEGs. (XLS 412 kb). (XLS 411 kb) [file 12864_2018_4879_MOESM3_ESM.xls]

## Sheet: sheet1
Table. 3 Statistical summary of DEGs
ET VS CK								MJ VS CK								MJ VS ET
GeneID	geneLength	Means-CK	Means-ET	log2Ratio(ET/CK)	Up-Down-Regulation(ET/CK)	Probability		GeneID	geneLength	Means-CK	Means-MJ	log2Ratio(MJ/CK)	Up-Down-Regulation(MJ/CK)	Probability		GeneID	geneLength	Means-ET	Means-MJ	log2Ratio(MJ/ET)	Up-Down-Regulation(MJ/ET)	Probability
Unigene29651_All	591	2.0809	0.0447667	-2.67473	Down	0.849758		Unigene29651_All	591	2.0809	0.240933	-2.56634	Down	0.859143		Unigene23257_All	270	2.05087	0.297667	-2.143	Down	0.802322
Unigene13187_All	620	22.0352	7.5005	-1.55475	Down	0.86844		Unigene13187_All	620	22.0352	7.4255	-1.56925	Down	0.873615		Unigene2221_All	294	3.2951	0.84	-1.97186	Down	0.848629
Unigene29660_All	545	2.11933	0.0485667	-2.47234	Down	0.820681		CL5719.Contig2_All	845	42.0876	10.4699	-2.00715	Down	0.924368		Unigene31185_All	1236	5.02697	0	-3.32969	Down	0.941873
Unigene10006_All	604	338.338	17.3817	-4.28282	Down	0.997522		Unigene8316_All	260	3.15497	0.8593	-1.87639	Down	0.835374		Unigene9792_All	445	5.86487	1.67947	-1.8041	Down	0.868729
CL9.Contig6_All	1313	2.14753	0.137867	-3.96133	Down	0.867558		CL2443.Contig1_All	2325	23.1045	10.2739	-1.16918	Down	0.803819		Unigene25347_All	344	4.94453	1.83913	-1.42681	Down	0.802415
Unigene16544_All	921	3.54543	0.923833	-1.94026	Down	0.841783		Unigene17303_All	237	2.32447	0.578933	-2.00543	Down	0.811617		CL5719.Contig2_All	845	22.7738	10.4699	-1.12113	Down	0.803395
CL7755.Contig1_All	222	3.57143	1.06353	-1.74764	Down	0.821541		Unigene10006_All	604	338.338	55.689	-2.603	Down	0.964544		Unigene5409_All	446	58.5022	17.2828	-1.75916	Down	0.910052
Unigene13054_All	825	19.7771	6.72523	-1.55618	Down	0.867045		CL9.Contig6_All	1313	2.14753	0.275133	-2.96448	Down	0.859308		Unigene14940_All	233	2.75787	0.114033	-2.62402	Down	0.874807
CL7572.Contig1_All	1313	16.6516	0.475733	-5.12936	Down	0.983165		Unigene20304_All	248	2.41947	0.655133	-1.88483	Down	0.803878		Unigene8316_All	260	3.1759	0.8593	-1.88593	Down	0.837143
CL1467.Contig1_All	762	17.5143	4.9351	-1.82738	Down	0.898823		Unigene7504_All	580	3.59397	1.17603	-1.61165	Down	0.811455		CL2443.Contig1_All	2325	23.16	10.2739	-1.17264	Down	0.810845
Unigene3021_All	1088	3.82787	1.0489	-1.86766	Down	0.839314		CL3827.Contig1_All	557	4.4252	1.29137	-1.77684	Down	0.850295		Unigene19788_All	1044	2.3739	0.2341	-2.56642	Down	0.852446
Unigene18201_All	1585	8.14873	1.94097	-2.0698	Down	0.898131		CL1000.Contig2_All	510	2.03627	0.158867	-2.64505	Down	0.837498		Unigene25698_All	552	5.1926	0.6979	-2.89536	Down	0.931718
Unigene22559_All	200	13.7728	2.15393	-2.67678	Down	0.948935		Unigene28931_All	244	2.36177	0.556967	-2.0842	Down	0.818908		Unigene8561_All	285	3.27177	0.846033	-1.69186	Down	0.81668
CL4024.Contig3_All	1448	2.65407	0.7194	-1.88334	Down	0.804829		Unigene17509_All	296	2.61783	0.6533	-2.00256	Down	0.826627		Unigene16337_All	888	45.9811	17.8154	-1.36792	Down	0.85251
Unigene1581_All	452	6.2455	2.3113	-1.43411	Down	0.805578		Unigene15575_All	1709	7.2451	2.52363	-1.5215	Down	0.839968		Unigene5817_All	235	3.9497	1.39943	-1.4969	Down	0.806188
Unigene15905_All	848	15.7136	2.43677	-2.68898	Down	0.95233		Unigene19616_All	569	4.23727	0.534633	-2.59503	Down	0.909916		Unigene1639_All	587	3.8992	1.13077	-1.78588	Down	0.843756
Unigene2767_All	1087	4.232	0.763533	-2.47058	Down	0.894994		CL2499.Contig1_All	1241	40.8118	16.0926	-1.34259	Down	0.840711		Unigene15059_All	531	3.10447	0.8728	-1.83062	Down	0.826509
Unigene5802_All	309	2.3951	0.592733	-2.01463	Down	0.802987		Unigene14062_All	323	3.5601	1.1927	-1.57769	Down	0.80832		Unigene5425_All	543	4.63267	1.4134	-1.71267	Down	0.849839
Unigene16474_All	1152	209.179	54.7693	-1.9333	Down	0.927868		Unigene25689_All	297	2.77927	0.651133	-2.09368	Down	0.84237		Unigene1636_All	273	12.3767	4.4171	-1.48645	Down	0.853919
Unigene22386_All	228	12.7274	1.30887	-3.28154	Down	0.964739		CL7713.Contig4_All	2636	3.9215	1.35763	-1.53031	Down	0.80731		Unigene31218_All	846	2.34637	0.0321667	-2.87413	Down	0.881508
CL5375.Contig2_All	1470	10.1226	3.64557	-1.47337	Down	0.839454		Unigene4142_All	999	6.76193	2.3301	-1.53704	Down	0.838926		Unigene17770_All	314	2.1646	0.5195	-2.0589	Down	0.803572
Unigene24244_All	2287	27.7941	11.2413	-1.30597	Down	0.830533		CL1077.Contig2_All	6466	4.73173	1.53033	-1.62852	Down	0.8334		Unigene23289_All	332	3.2458	0.8402	-1.94977	Down	0.844601
Unigene8963_All	273	2.1196	0.0969333	-2.30049	Down	0.808526		CL1467.Contig1_All	762	17.5143	4.6124	-1.92494	Down	0.909813		Unigene31267_All	531	2.16113	0.4643	-2.21866	Down	0.817083
Unigene1527_All	1394	36.1689	11.1637	-1.69593	Down	0.892445		CL1654.Contig1_All	801	6.6779	2.65577	-1.33027	Down	0.801585		CL1000.Contig2_All	510	2.23347	0.158867	-2.77841	Down	0.854034
CL646.Contig6_All	267	2.40053	0.3885	-2.11236	Down	0.81152		Unigene8644_All	295	2.6796	0.735367	-1.86548	Down	0.815149		Unigene1894_All	347	4.0085	0.864267	-2.21351	Down	0.884483
Unigene15918_All	716	42.608	0.8855	-5.58849	Down	0.993447		Unigene9718_All	2217	8.5709	3.3492	-1.35563	Down	0.818952		CL2794.Contig1_All	1458	19.8868	6.9736	-1.51184	Down	0.867266
CL1467.Contig2_All	885	11.5873	1.2355	-3.22937	Down	0.961712		Unigene22559_All	200	13.7728	2.32593	-2.56594	Down	0.946682		Unigene8563_All	231	4.06423	1.43863	-1.49828	Down	0.808619
CL2519.Contig2_All	2642	7.80217	2.5905	-1.59064	Down	0.847621		Unigene29167_All	284	3.12677	0	-2.64467	Down	0.890206		Unigene6047_All	1091	2.81227	0	-2.49173	Down	0.870643
Unigene29665_All	217	2.48123	0.3561	-2.8007	Down	0.859217		CL1870.Contig4_All	2793	3.44177	0.8628	-1.99605	Down	0.854892		Unigene13605_All	478	8.64063	3.591	-1.26675	Down	0.804254
Unigene9440_All	240	3.8224	0.423367	-3.1745	Down	0.914185		Unigene15905_All	848	15.7136	5.12147	-1.61739	Down	0.873804		Unigene3991_All	835	8.97493	3.57927	-1.32624	Down	0.816931
Unigene28836_All	318	2.96997	0.562533	-2.40044	Down	0.859529		Unigene2767_All	1087	4.232	1.5417	-1.45682	Down	0.801417		Unigene26786_All	1463	4.2826	1.22507	-1.80563	Down	0.852139
CL2930.Contig1_All	649	77.2217	24.7258	-1.64299	Down	0.891791		CL2953.Contig1_All	270	4.5959	1.62693	-1.49819	Down	0.81616		Unigene25560_All	272	3.03567	0.930267	-1.7063	Down	0.815193
Unigene20257_All	1200	3.25257	0.943233	-1.78589	Down	0.816476		Unigene13173_All	785	3.38857	0.9813	-1.78791	Down	0.832043		Unigene15575_All	1709	7.2147	2.52363	-1.51544	Down	0.841113
Unigene23801_All	828	19.1295	7.4235	-1.36563	Down	0.836698		Unigene18296_All	1696	7.51337	2.7721	-1.43848	Down	0.822057		Unigene19616_All	569	49.0394	0.534633	-6.12777	Down	0.995302
Unigene19400_All	1426	26.1231	8.61857	-1.59981	Down	0.879078		CL2499.Contig5_All	892	44.7685	19.0169	-1.2352	Down	0.828117		Unigene728_All	875	7.20173	2.91307	-1.30581	Down	0.804149
CL2930.Contig2_All	950	3.5435	0.750933	-2.23842	Down	0.867865		Unigene21633_All	672	49.508	17.5505	-1.49615	Down	0.873266		CL2499.Contig1_All	1241	52.3861	16.0926	-1.70279	Down	0.901208
Unigene17168_All	634	68.419	1.07007	-5.99863	Down	0.995972		Unigene29065_All	217	2.67753	0.6293	-2.08908	Down	0.837871		Unigene30603_All	944	3.13497	0.289567	-3.43648	Down	0.913938
Unigene152_All	3282	28.4649	6.77537	-2.07081	Down	0.925618		Unigene2141_All	213	2.6358	0.788233	-1.74155	Down	0.800292		Unigene53_All	612	3.61153	1.05947	-1.76927	Down	0.836642
Unigene24719_All	617	61.6476	6.06217	-3.34614	Down	0.984202		Unigene15598_All	1489	7.60407	2.917	-1.38229	Down	0.816573		Unigene4455_All	287	13.5333	5.60887	-1.27073	Down	0.817807
Unigene17037_All	237	9.17007	3.26963	-1.4878	Down	0.8373		Unigene4197_All	1011	138.076	61.4052	-1.16903	Down	0.816194		Unigene28225_All	402	3.3073	0.889533	-1.89453	Down	0.841189
CL2930.Contig3_All	1282	9.1903	1.42507	-2.68908	Down	0.939486		Unigene8538_All	279	3.1667	0.878967	-1.8491	Down	0.831433		CL395.Contig1_All	274	2.1285	0.498367	-2.09456	Down	0.803257
Unigene27008_All	803	18.0406	7.7981	-1.21006	Down	0.802545		Unigene16474_All	1152	209.179	91.4187	-1.19418	Down	0.820818		Unigene17766_All	787	2.36243	0.412633	-2.02789	Down	0.813703
Unigene5916_All	201	3.37543	0.384433	-2.61469	Down	0.884401		Unigene6151_All	517	1.66133	0.262867	-2.79786	Down	0.827635		CL4815.Contig2_All	3722	4.68567	1.51323	-1.63062	Down	0.837018
Unigene15251_All	1758	6.30147	1.2988	-2.27851	Down	0.904586		Unigene25539_All	217	3.87983	1.14407	-1.76182	Down	0.838624		CL6795.Contig1_All	359	5.78783	1.835	-1.65724	Down	0.85034
Unigene3356_All	730	3.21707	0.250933	-3.68037	Down	0.911129		Unigene423_All	1910	9.66327	3.5259	-1.45452	Down	0.835143		CL617.Contig7_All	267	2.45423	0.101967	-2.58998	Down	0.867585
Unigene29194_All	234	2.1983	0.321133	-2.17203	Down	0.804144		CL2794.Contig2_All	1140	1.87	0.2392	-2.96675	Down	0.837739		Unigene23804_All	3192	11.4135	3.7269	-1.6147	Down	0.869863
Unigene19285_All	1235	74.1671	13.0976	-2.50148	Down	0.960755		CL4768.Contig2_All	1141	11.8832	4.6293	-1.36006	Down	0.828786		Unigene17074_All	212	10.4461	4.0044	-1.38331	Down	0.829882
Unigene29170_All	293	17.8591	1.38717	-3.68645	Down	0.977607		Unigene18816_All	1822	21.3672	8.40747	-1.34565	Down	0.834939		Unigene14062_All	323	3.5556	1.1927	-1.57586	Down	0.809252
CL7694.Contig2_All	2096	156.625	12.4982	-3.64753	Down	0.991858		Unigene22386_All	228	12.7274	2.99173	-2.08888	Down	0.916615		CL6168.Contig2_All	1645	8.97393	3.81963	-1.23231	Down	0.800491
Unigene31784_All	238	2.12427	0.4359	-2.2849	Down	0.808066		Unigene29676_All	208	3.08473	0.792567	-1.96054	Down	0.842331		Unigene8144_All	313	4.1195	1.23703	-1.73558	Down	0.843958
Unigene28187_All	299	23.4493	0.9524	-4.62183	Down	0.987282		Unigene24244_All	2287	27.7941	12.5727	-1.14448	Down	0.803391		Unigene2142_All	1141	2.51253	0.600267	-2.06547	Down	0.825392
Unigene11226_All	449	5.40533	0.7664	-2.53433	Down	0.911377		Unigene19681_All	446	3.60323	1.10167	-1.7096	Down	0.826745		Unigene20445_All	557	1.87423	0.297167	-2.65696	Down	0.819928
Unigene17193_All	351	2.89063	0.579	-2.31975	Down	0.85248		Unigene8963_All	273	2.1196	0.497833	-2.09006	Down	0.805014		CL7982.Contig3_All	1221	9.23327	2.60367	-1.8263	Down	0.887824
Unigene16931_All	601	3.52983	1.12027	-1.65576	Down	0.804768		Unigene16049_All	418	9.29277	3.05033	-1.60714	Down	0.858882		Unigene27778_All	1315	37.7586	17.2156	-1.13309	Down	0.811888
Unigene6273_All	487	4.21563	1.06513	-1.98472	Down	0.857613		Unigene2233_All	353	2.99573	0.776733	-1.94742	Down	0.838021		Unigene2272_All	338	2.44927	0.5702	-2.10281	Down	0.82499
Unigene18687_All	691	18.7599	2.6252	-2.83715	Down	0.960526		Unigene28556_All	448	2.51677	0.676633	-1.89513	Down	0.811098		Unigene30601_All	388	2.08623	0.285133	-2.31803	Down	0.83025
Unigene4368_All	879	21.6799	7.2955	-1.57128	Down	0.86913		CL4030.Contig2_All	912	9.18077	3.0902	-1.57091	Down	0.855497		Unigene28478_All	445	3.44443	1.0483	-1.71622	Down	0.82879
Unigene730_All	683	8.91533	2.34157	-1.92881	Down	0.891754		Unigene15918_All	716	42.608	3.146	-3.75953	Down	0.987728		Unigene18312_All	1698	3.66073	1.16677	-1.64962	Down	0.820645
Unigene13387_All	205	38.6031	5.14837	-2.90653	Down	0.971311		Unigene15459_All	2834	9.01327	3.7179	-1.27756	Down	0.804562		Unigene5864_All	741	11.1464	2.16777	-2.17736	Down	0.922856
Unigene1180_All	260	22.5711	6.22503	-1.85832	Down	0.904542		CL4576.Contig2_All	1542	14.9852	5.4186	-1.46755	Down	0.85119		Unigene20662_All	712	3.2878	0.4992	-2.71943	Down	0.897192
Unigene21476_All	663	17.2091	3.2249	-2.41585	Down	0.940849		Unigene22328_All	208	6.53873	1.72233	-1.92465	Down	0.884854		Unigene4142_All	999	7.83017	2.3301	-1.74865	Down	0.877563
Unigene25937_All	301	3.41093	0.946167	-1.85	Down	0.826648		Unigene13334_All	498	25.0353	8.82293	-1.50464	Down	0.867189		Unigene13659_All	1951	84.7567	32.7197	-1.37317	Down	0.855777
Unigene17245_All	874	5.3729	0.732733	-2.87434	Down	0.924899		CL1467.Contig2_All	885	11.5873	2.20197	-2.39568	Down	0.933995		CL1077.Contig2_All	6466	5.48127	1.53033	-1.84066	Down	0.868228
CL4732.Contig2_All	214	3.47733	1.09337	-1.6692	Down	0.805974		Unigene2182_All	289	3.16283	0.3723	-2.55295	Down	0.887494		Unigene22193_All	902	6.72397	2.0469	-1.71587	Down	0.869671
Unigene9068_All	243	2.28383	0.535867	-2.09151	Down	0.802188		CL2930.Contig1_All	649	77.2217	30.5917	-1.33587	Down	0.84442		CL1654.Contig1_All	801	10.4846	2.65577	-1.98107	Down	0.90623
Unigene28788_All	322	2.69137	0.7332	-1.87606	Down	0.806784		CL3396.Contig1_All	612	22.1228	7.1212	-1.63534	Down	0.880318		Unigene4926_All	1553	8.5006	3.3376	-1.34875	Down	0.818646
CL5802.Contig2_All	1750	9.60567	2.64897	-1.85846	Down	0.885056		CL1198.Contig2_All	1494	7.25307	2.2904	-1.66299	Down	0.855859		Unigene4953_All	704	14.9495	6.16263	-1.27848	Down	0.820711
CL858.Contig2_All	1340	6.31807	0.289933	-4.44569	Down	0.957024		Unigene24375_All	945	16.445	6.6721	-1.30144	Down	0.824493		Unigene27950_All	615	3.66693	1.25673	-1.5449	Down	0.803714
Unigene8866_All	315	2.80263	0.7495	-1.90278	Down	0.813097		Unigene10864_All	780	76.4344	28.3014	-1.43335	Down	0.857525		Unigene24888_All	1981	18.2846	7.11457	-1.36178	Down	0.840435
Unigene19519_All	251	8.63583	3.2216	-1.42256	Down	0.819603		CL7606.Contig1_All	1571	6.02517	2.29947	-1.3897	Down	0.807543		Unigene8340_All	687	69.2035	4.12213	-4.06938	Down	0.993986
Unigene7426_All	725	23.3203	1.11827	-4.38225	Down	0.986456		Unigene13290_All	723	2.80047	0.791967	-1.82216	Down	0.816369		Unigene19504_All	282	7.35327	2.72537	-1.43193	Down	0.822336
CL2930.Contig4_All	1383	4.4661	0.7761	-2.5247	Down	0.900504		Unigene17118_All	261	3.86797	1.03727	-1.89879	Down	0.853319		Unigene7994_All	661	8.99423	1.66607	-2.43255	Down	0.93107
Unigene8602_All	1043	2.94683	0	-2.63854	Down	0.877869		CL6773.Contig1_All	682	9.10223	0.941567	-3.03796	Down	0.954018		Unigene2531_All	268	2.9903	0.8232	-1.86098	Down	0.824901
Unigene8736_All	412	2.8304	0.724333	-1.96628	Down	0.820733		Unigene23801_All	828	19.1295	7.32693	-1.38452	Down	0.840531		CL5876.Contig2_All	361	2.30497	0.0736	-2.50188	Down	0.845445
Unigene20030_All	226	5.06747	1.2033	-2.07427	Down	0.876234		Unigene19400_All	1426	26.1231	10.6132	-1.29946	Down	0.831554		CL1870.Contig4_All	2793	3.52263	0.8628	-2.02956	Down	0.859847
Unigene799_All	1259	5.67723	0.650133	-3.12638	Down	0.935529		CL2930.Contig2_All	950	3.5435	1.15903	-1.61225	Down	0.810196		Unigene8125_All	421	5.36587	1.95797	-1.45446	Down	0.811152
Unigene787_All	1166	17	5.8637	-1.53565	Down	0.862221		CL837.Contig4_All	214	9.27387	3.1745	-1.47282	Down	0.839221		Unigene28255_All	239	6.03793	2.29713	-1.39422	Down	0.808982
Unigene17532_All	421	3.0312	0.2363	-2.91116	Down	0.886808		Unigene26816_All	1214	7.4607	2.92747	-1.34966	Down	0.80832		Unigene31309_All	204	2.2936	0.414133	-1.9815	Down	0.804033
Unigene26597_All	2731	399.635	167.934	-1.25079	Down	0.836517		Unigene3924_All	1680	5.14913	1.85973	-1.46923	Down	0.814296		Unigene31224_All	265	4.794	0.412567	-3.63551	Down	0.948499
Unigene2221_All	294	0.813767	3.2951	2.01764	Up	0.841395		Unigene25218_All	736	3.12697	0.9785	-1.67612	Down	0.810621		Unigene28471_All	474	3.0444	0.345533	-3.13926	Down	0.903913
Unigene31185_All	1236	0.0591333	5.02697	3.67905	Up	0.940488		Unigene12088_All	225	1.9219	0.3678	-2.38554	Down	0.812337		CL2499.Contig4_All	826	7.53817	2.16143	-1.80223	Down	0.879122
Unigene30149_All	222	0.358233	2.23677	2.64244	Up	0.837091		Unigene19509_All	471	6.48607	2.09827	-1.62815	Down	0.849165		Unigene2160_All	476	9.534	2.5725	-1.79934	Down	0.886798
Unigene30071_All	200	0.389133	2.46143	2.14686	Up	0.819667		CL7744.Contig1_All	476	10.1376	4.26413	-1.2494	Down	0.804456		Unigene10551_All	384	6.7157	2.3802	-1.49645	Down	0.837155
Unigene4294_All	520	2.90113	9.86583	1.76582	Up	0.877287		Unigene19863_All	832	3.6835	1.04997	-1.81073	Down	0.841507		Unigene2506_All	203	2.66457	0.4194	-2.18476	Down	0.842801
Unigene5409_All	446	1.40437	58.5022	5.3805	Up	0.995117		CL5876.Contig1_All	1078	3.05017	0.818567	-1.89772	Down	0.833594		Unigene17071_All	1614	2.1307	0.499233	-2.09354	Down	0.803257
Unigene25698_All	552	1.5958	5.1926	1.70218	Up	0.838489		Unigene19043_All	553	4.46577	1.4078	-1.66547	Down	0.837139		Unigene30605_All	263	2.66393	0.317133	-2.46108	Down	0.863053
Unigene7531_All	596	6.41207	18.832	1.55432	Up	0.865645		Unigene17168_All	634	68.419	5.44783	-3.65064	Down	0.988222		Unigene22970_All	1250	4.88617	0.0231667	-3.77673	Down	0.948082
Unigene31217_All	202	0.405433	2.44733	2.09687	Up	0.813507		CL6781.Contig2_All	380	7.61893	2.60363	-1.54906	Down	0.848206		Unigene31196_All	273	2.1253	0.2058	-2.51248	Down	0.833127
Unigene28849_All	251	0.113267	2.16367	2.27642	Up	0.810775		Unigene152_All	3282	28.4649	9.77923	-1.54139	Down	0.871228		CL8024.Contig1_All	925	4.68553	1.44707	-1.69508	Down	0.844861
Unigene31218_All	846	0.0288	2.34637	2.88748	Up	0.872409		Unigene1901_All	478	2.45737	0.635533	-1.95107	Down	0.814006		Unigene24758_All	371	6.69627	2.665	-1.32922	Down	0.805126
Unigene19564_All	434	1.69823	4.7995	1.49885	Up	0.809405		Unigene24719_All	617	61.6476	12.4784	-2.30462	Down	0.947103		Unigene13173_All	785	5.87733	0.9813	-2.5824	Down	0.925333
Unigene8859_All	259	0.52	2.293	2.14065	Up	0.808567		CL2930.Contig3_All	1282	9.1903	2.80167	-1.71383	Down	0.872823		Unigene22850_All	367	3.1235	0.7471	-2.06379	Down	0.851545
Unigene30612_All	555	0.0994	1.78077	2.74264	Up	0.803989		Unigene27480_All	599	5.39663	1.74727	-1.62696	Down	0.840689		Unigene18296_All	1696	7.33193	2.7721	-1.40321	Down	0.81861
Unigene6047_All	1091	0.0952333	2.81227	4.88412	Up	0.907914		CL4462.Contig1_All	659	52.0729	21.3391	-1.28703	Down	0.836797		CL5440.Contig3_All	1575	2.50253	0.0536333	-3.50585	Down	0.891551
Unigene25063_All	1181	17.3079	44.5665	1.36453	Up	0.848041		Unigene14275_All	287	8.83643	1.80387	-2.29237	Down	0.922825		CL1329.Contig1_All	1294	5.0596	1.60733	-1.65435	Down	0.842833
Unigene19616_All	569	4.23727	49.0394	3.53274	Up	0.985737		Unigene24334_All	774	5.0189	1.8014	-1.47825	Down	0.813581		Unigene14304_All	670	3.34997	1.07327	-1.64214	Down	0.812399
Unigene30603_All	944	0.0602333	3.13497	2.99377	Up	0.892408		CL6773.Contig3_All	666	9.2187	0.837333	-3.1988	Down	0.958583		Unigene14954_All	231	2.0073	0.358233	-2.48628	Down	0.822996
Unigene17766_All	787	0.3986	2.36243	2.06327	Up	0.804777		Unigene27008_All	803	18.0406	6.63587	-1.44289	Down	0.845069		Unigene31215_All	739	2.63883	0.445567	-2.56619	Down	0.866446
Unigene24696_All	603	11.5675	29.6406	1.3575	Up	0.843244		CL4235.Contig3_All	204	5.82077	1.6089	-1.85513	Down	0.871346		CL2499.Contig5_All	892	73.6907	19.0169	-1.9542	Down	0.926875
CL617.Contig7_All	267	0.2826	2.45423	2.54442	Up	0.85387		Unigene24709_All	470	29.9934	8.5086	-1.81765	Down	0.905572		Unigene28583_All	323	3.33623	0.9392	-1.82872	Down	0.833711
Unigene11409_All	229	0.960633	3.134	1.70595	Up	0.802446		Unigene5916_All	201	3.37543	1.10833	-1.60668	Down	0.806145		Unigene21633_All	672	52.1782	17.5505	-1.57193	Down	0.88399
Unigene30555_All	304	0.443067	2.15163	2.27984	Up	0.809921		Unigene15251_All	1758	6.30147	1.6997	-1.89041	Down	0.87847		Unigene31367_All	320	2.35873	0.609733	-1.95176	Down	0.805427
Unigene2056_All	221	0.499233	2.93637	2.14065	Up	0.841048		Unigene3356_All	730	3.21707	0.4851	-2.72939	Down	0.896964		Unigene18544_All	1231	12.3057	4.47963	-1.45788	Down	0.85184
Unigene10279_All	1187	0.510333	3.18577	2.64213	Up	0.880375		Unigene2124_All	381	2.52673	0.6482	-1.96276	Down	0.819358		Unigene838_All	1056	3.93207	1.32773	-1.56632	Down	0.813791
Unigene27778_All	1315	13.9655	37.7586	1.43494	Up	0.85286		CL280.Contig1_All	348	3.92577	1.33737	-1.55358	Down	0.813603		Unigene17597_All	202	2.9718	0.556267	-2.0394	Down	0.844672
Unigene30601_All	388	0.273833	2.08623	3.04041	Up	0.854187		Unigene19285_All	1235	74.1671	20.0055	-1.89038	Down	0.916797		Unigene15598_All	1489	8.10193	2.917	-1.47378	Down	0.839792
Unigene16309_All	924	25.3174	55.9016	1.14276	Up	0.807789		Unigene29170_All	293	17.8591	2.89817	-2.62345	Down	0.952479		Unigene4197_All	1011	167.321	61.4052	-1.44619	Down	0.867445
Unigene2578_All	264	0.2948	2.14947	2.21968	Up	0.805986		CL7694.Contig2_All	2096	156.625	52.2413	-1.58405	Down	0.886282		Unigene22971_All	329	4.5694	0.341533	-3.16854	Down	0.93336
Unigene21335_All	1567	2.1079	5.67517	1.42886	Up	0.800246		Unigene28187_All	299	23.4493	9.41467	-1.31656	Down	0.832325		Unigene25646_All	244	2.35177	0.4383	-1.95882	Down	0.806404
Unigene5864_All	741	0.1489	11.1464	5.16391	Up	0.975951		Unigene23317_All	398	2.41303	0.552667	-2.12637	Down	0.828884		Unigene5816_All	352	2.49637	0.317367	-2.97561	Down	0.876915
CL6161.Contig1_All	1415	1.7185	4.8361	1.49269	Up	0.805861		CL2071.Contig2_All	2458	9.61257	3.85103	-1.31968	Down	0.813259		Unigene19606_All	361	5.70643	2.08357	-1.45353	Down	0.814311
CL5769.Contig2_All	239	0.447433	2.76343	1.8235	Up	0.802621		Unigene29735_All	206	2.19307	0.269567	-2.32978	Down	0.830179		Unigene5316_All	530	4.752	1.66453	-1.51342	Down	0.819633
Unigene18707_All	1140	6.20813	16.9048	1.4452	Up	0.845278		Unigene7746_All	887	5.4528	2.0389	-1.41921	Down	0.80645		Unigene1916_All	200	4.36103	1.5082	-1.53184	Down	0.814846
Unigene20662_All	712	0.2267	3.2878	3.85827	Up	0.915359		Unigene26002_All	389	1.58333	0.212733	-2.89585	Down	0.805397		Unigene10328_All	2197	5.16797	1.54493	-1.74205	Down	0.858158
Unigene13659_All	1951	32.7776	84.7567	1.37062	Up	0.852986		Unigene14483_All	284	3.5613	1.059	-1.7497	Down	0.831595		Unigene26769_All	2179	11.1328	4.4759	-1.31457	Down	0.819898
Unigene22193_All	902	2.53467	6.72397	1.40752	Up	0.807668		CL359.Contig1_All	505	5.80437	2.19627	-1.40209	Down	0.806649		Unigene6151_All	517	2.01487	0.262867	-2.93828	Down	0.843597
Unigene26841_All	1697	3.15043	9.98357	1.66401	Up	0.862015		Unigene18687_All	691	18.7599	3.3301	-2.49401	Down	0.947294		Unigene31213_All	1118	4.84933	0	-3.27779	Down	0.938795
Unigene22602_All	346	0.525167	2.45673	2.22589	Up	0.826645		CL5003.Contig2_All	687	2.4693	0.6844	-1.85119	Down	0.802293		Unigene25539_All	217	3.89767	1.14407	-1.76844	Down	0.842536
Unigene5691_All	200	0.6327	3.22353	2.01171	Up	0.838796		Unigene7494_All	228	8.41117	3.40593	-1.30426	Down	0.80659		Unigene10689_All	788	5.42247	0.9792	-2.46927	Down	0.917127
Unigene8340_All	687	2.80757	69.2035	4.62345	Up	0.995134		Unigene19152_All	401	22.4735	10.0345	-1.16326	Down	0.802182		Unigene19853_All	691	1.96407	0.360833	-2.44444	Down	0.815332
Unigene16161_All	985	16.8169	41.2517	1.29454	Up	0.833549		CL2499.Contig2_All	810	21.5879	8.08187	-1.41746	Down	0.846945		Unigene17046_All	225	10.6687	2.54877	-1.97413	Down	0.906446
Unigene7994_All	661	1.55783	8.99423	2.52946	Up	0.931774		CL2069.Contig7_All	255	2.1075	0.210967	-2.48047	Down	0.834088		Unigene24372_All	643	25.2841	10.4019	-1.28138	Down	0.830044
Unigene31224_All	265	0.0919333	4.794	3.59177	Up	0.94013		Unigene13765_All	2150	170.77	72.7022	-1.23198	Down	0.832977		Unigene25701_All	545	3.70077	1.0538	-1.81222	Down	0.841785
Unigene6023_All	206	0.386	2.37937	2.6239	Up	0.845121		Unigene28890_All	203	2.66697	0.669467	-1.99412	Down	0.828852		Unigene8543_All	303	5.16017	1.37343	-1.90963	Down	0.874861
CL2499.Contig4_All	826	2.94193	7.53817	1.35745	Up	0.807204		Unigene17468_All	298	3.1932	0.940433	-1.76361	Down	0.822758		Unigene31327_All	223	2.1365	0.2597	-1.95743	Down	0.802897
Unigene2160_All	476	2.02177	9.534	2.23747	Up	0.918874		Unigene25516_All	311	2.61577	0.4377	-1.76237	Down	0.800149		Unigene27401_All	724	38.3172	10.66	-1.84578	Down	0.912581
Unigene25595_All	586	0.863367	3.0747	1.8324	Up	0.815631		Unigene25293_All	515	3.0923	0.7426	-2.05802	Down	0.849986		Unigene14297_All	736	5.22897	1.4661	-1.83454	Down	0.864931
Unigene919_All	1121	1.2051	3.76073	1.64186	Up	0.809051		CL2717.Contig3_All	673	27.0653	8.2684	-1.71076	Down	0.892563		Unigene12961_All	1278	5.80473	2.23087	-1.37963	Down	0.80608
CL7146.Contig2_All	462	1.99467	6.25373	1.64857	Up	0.842583		Unigene22436_All	260	4.42403	1.1801	-1.90645	Down	0.865512		Unigene23757_All	2289	8.6439	2.69487	-1.68147	Down	0.87041
Unigene28854_All	452	0.789933	2.76387	1.80689	Up	0.801675		Unigene4368_All	879	21.6799	9.43233	-1.20067	Down	0.809171		Unigene10729_All	2358	202.678	91.4771	-1.1477	Down	0.822726
Unigene30605_All	263	0.1081	2.66393	2.59329	Up	0.858949		Unigene14842_All	260	2.3454	0.327433	-2.24696	Down	0.83502		Unigene15077_All	404	2.40833	0	-2.26804	Down	0.836149
Unigene22970_All	1250	0.188667	4.88617	3.78146	Up	0.940336		Unigene730_All	683	8.91533	3.65893	-1.28487	Down	0.804291		Unigene17448_All	911	4.16977	0.416967	-2.83683	Down	0.918192
CL5440.Contig3_All	1575	0.0505	2.50253	5.63096	Up	0.896691		Unigene21824_All	418	4.97227	1.38687	-1.84207	Down	0.862983		Unigene423_All	1910	10.0456	3.5259	-1.51051	Down	0.85239
Unigene2374_All	224	0.608867	2.7885	2.19529	Up	0.83995		Unigene24539_All	352	12.8946	3.84937	-1.74407	Down	0.886422		Unigene21721_All	649	23.525	10.8461	-1.11702	Down	0.803864
Unigene31215_All	739	0.401967	2.63883	2.21433	Up	0.833729		Unigene12147_All	381	2.55083	0.725933	-1.81306	Down	0.803859		CL2794.Contig2_All	1140	6.58757	0.2392	-4.78346	Down	0.965884
Unigene5634_All	557	0.423467	2.4804	2.07146	Up	0.81179		Unigene13387_All	205	38.6031	10.595	-1.86533	Down	0.911372		Unigene28964_All	269	2.42817	0.314067	-2.33656	Down	0.842524
Unigene914_All	484	3.16583	7.97997	1.3338	Up	0.802026		Unigene5771_All	318	1.9411	0.351267	-2.46624	Down	0.820366		CL4768.Contig2_All	1141	13.4757	4.6293	-1.5415	Down	0.862216
Unigene838_All	1056	1.24517	3.93207	1.65895	Up	0.813976		Unigene1180_All	260	22.5711	7.1054	-1.66749	Down	0.886358		Unigene30602_All	773	2.73883	0	-2.61926	Down	0.885951
CL4308.Contig2_All	805	45.3698	104.116	1.19838	Up	0.821286		Unigene14355_All	317	2.47973	0.695233	-1.83462	Down	0.801538		Unigene27910_All	725	3.6182	1.2261	-1.5612	Down	0.806719
Unigene20332_All	239	0.2138	2.1259	2.48223	Up	0.821671		Unigene5052_All	532	1.82377	0.2612	-2.80369	Down	0.826553		Unigene18816_All	1822	19.654	8.40747	-1.22508	Down	0.820473
Unigene22971_All	329	0.853633	4.5694	2.42032	Up	0.895208		Unigene21476_All	663	17.2091	4.83797	-1.8307	Down	0.899564		Unigene11473_All	646	3.66917	0.7693	-2.25383	Down	0.88021
Unigene17576_All	253	0.3143	1.85793	2.56348	Up	0.802486		CL1004.Contig1_All	534	13.3448	5.7453	-1.21582	Down	0.805685		Unigene22237_All	453	5.9086	2.0625	-1.51842	Down	0.832123
Unigene25150_All	641	1.84987	6.5031	1.81371	Up	0.867057		Unigene12976_All	1863	19.3146	8.425	-1.19694	Down	0.807263		CL788.Contig5_All	503	3.9631	0.872833	-2.18285	Down	0.880057
Unigene24648_All	742	10.3252	26.3961	1.35416	Up	0.836907		Unigene25937_All	301	3.41093	0.840667	-2.02056	Down	0.855052		Unigene16820_All	604	2.93213	0.8682	-1.75585	Down	0.814564
Unigene31213_All	1118	0.0457	4.84933	4.51316	Up	0.94544		Unigene10747_All	2229	26.6387	9.45803	-1.49391	Down	0.8612		Unigene27801_All	1297	92.4557	39.6772	-1.22045	Down	0.832725
Unigene17268_All	466	1.7843	5.139	1.52613	Up	0.815459		Unigene29652_All	247	2.59493	0.545833	-1.86474	Down	0.809835		CL2069.Contig3_All	501	3.07617	0.941933	-1.70744	Down	0.816096
Unigene20398_All	448	0.1775	2.1453	3.59529	Up	0.86142		Unigene17245_All	874	5.3729	1.65983	-1.69466	Down	0.849283		Unigene20226_All	249	4.65203	0.218667	-3.07512	Down	0.931694
Unigene17046_All	225	2.7989	10.6687	1.847	Up	0.887547		Unigene16409_All	843	24.5334	10.0007	-1.29464	Down	0.829833		Unigene13463_All	556	61.0091	26.9109	-1.18083	Down	0.821369
Unigene31327_All	223	0.367267	2.1365	2.10889	Up	0.805082		Unigene18534_All	1519	11.765	4.688	-1.32746	Down	0.820921		Unigene16049_All	418	7.49207	3.05033	-1.2964	Down	0.804713
Unigene27401_All	724	13.5471	38.3172	1.50001	Up	0.871294		Unigene805_All	558	44.3307	18.6626	-1.24816	Down	0.82883		Unigene10121_All	1162	4.9317	1.8407	-1.42183	Down	0.801716
Unigene14297_All	736	1.5273	5.22897	1.77554	Up	0.851423		Unigene28788_All	322	2.69137	0.7636	-1.81745	Down	0.811595		Unigene25927_All	307	1.92043	0.269533	-2.8329	Down	0.831551
Unigene8930_All	343	0.531767	3.2799	2.23146	Up	0.860416		Unigene8373_All	201	3.69213	1.22977	-1.58607	Down	0.811666		CL1435.Contig1_All	448	38.1453	10.2356	-1.8979	Down	0.919614
Unigene15077_All	404	0.0661667	2.40833	2.59177	Up	0.845995		Unigene22925_All	239	2.7141	0.4602	-2.56014	Down	0.87287		CL4030.Contig2_All	912	18.6898	3.0902	-2.59648	Down	0.954825
Unigene17448_All	911	0.2288	4.16977	4.18781	Up	0.935382		CL858.Contig2_All	1340	6.31807	1.0868	-2.5394	Down	0.925008		Unigene21777_All	888	6.51257	1.97963	-1.71799	Down	0.868265
Unigene10743_All	1755	56.5198	131.729	1.22074	Up	0.829583		Unigene18815_All	568	7.89467	2.6762	-1.56069	Down	0.849902		Unigene15459_All	2834	9.9493	3.7179	-1.42011	Down	0.832668
Unigene27967_All	237	5.54887	14.6823	1.40382	Up	0.833724		Unigene836_All	610	3.19993	1.03217	-1.63237	Down	0.804476		CL3420.Contig2_All	505	8.62603	3.52857	-1.28962	Down	0.809831
Unigene28185_All	407	1.04017	3.93623	1.92	Up	0.84854		Unigene14468_All	227	2.78467	0.239867	-2.28039	Down	0.858265		CL4484.Contig3_All	591	2.1283	0.418967	-2.34479	Down	0.822731
CL2794.Contig2_All	1140	1.87	6.58757	1.81671	Up	0.868194		CL3396.Contig2_All	648	8.39427	2.83987	-1.56358	Down	0.85212		Unigene8486_All	255	3.60307	1.17523	-1.61628	Down	0.817586
Unigene30602_All	773	0	2.73883	2.61926	Up	0.875978		Unigene7426_All	725	23.3203	5.11267	-2.18944	Down	0.932397		Unigene28568_All	237	3.61367	1.18707	-1.60606	Down	0.814653
Unigene28326_All	337	0.936867	3.13813	1.74399	Up	0.808196		CL7269.Contig1_All	2094	25.1198	11.4086	-1.1387	Down	0.802121		Unigene3521_All	2291	9.771	4.13487	-1.24067	Down	0.804509
Unigene2604_All	271	1.0003	3.266	1.70709	Up	0.807071		Unigene865_All	929	16.1796	4.71843	-1.77779	Down	0.894277		Unigene14289_All	408	6.67323	2.09987	-1.66809	Down	0.859462
Unigene14856_All	244	0.409067	2.44267	2.08498	Up	0.810793		CL2930.Contig4_All	1383	4.4661	1.31957	-1.75895	Down	0.847881		Unigene8464_All	230	2.66927	0.488533	-2.02644	Down	0.830665
Unigene22234_All	357	1.94613	5.65443	1.53877	Up	0.82299		Unigene8602_All	1043	2.94683	0.417667	-2.05165	Down	0.850163		Unigene11320_All	445	4.7385	1.74117	-1.44438	Down	0.802185
Unigene22237_All	453	2.17593	5.9086	1.44118	Up	0.80476		Unigene11448_All	251	3.10883	0.873733	-1.83111	Down	0.82852		CL2717.Contig2_All	681	64.0615	28.1882	-1.18437	Down	0.821658
Unigene13027_All	1144	4.3341	27.5	2.66563	Up	0.95958		Unigene25385_All	421	2.59873	0.721567	-1.8486	Down	0.809392		Unigene13762_All	230	26.8364	12.3338	-1.12158	Down	0.805867
CL6485.Contig2_All	2013	3.4922	10.0142	1.51984	Up	0.845865		Unigene24384_All	895	10.4367	3.95123	-1.40129	Down	0.828938		Unigene26153_All	311	2.8392	0.6933	-2.03393	Down	0.838793
Unigene30151_All	237	0.335533	2.0682	2.62385	Up	0.824059		Unigene19790_All	347	4.0569	1.10897	-1.87116	Down	0.853356		Unigene30550_All	251	2.81673	0.556133	-1.96235	Down	0.83052
Unigene20031_All	1029	0.5933	3.30077	2.47597	Up	0.876032		Unigene20030_All	226	5.06747	1.34707	-1.91144	Down	0.873204		Unigene22509_All	922	5.18207	0.959867	-2.43262	Down	0.910774
Unigene25910_All	369	1.0702	3.6551	1.77203	Up	0.824442		Unigene799_All	1259	5.67723	1.68687	-1.75084	Down	0.860409		Unigene12097_All	467	2.23257	0.4673	-2.25628	Down	0.824737
CL1435.Contig1_All	448	4.81553	38.1453	2.98574	Up	0.973158		Unigene8016_All	666	2.78917	0.7491	-1.8966	Down	0.823803		Unigene2704_All	205	2.88663	0.795733	-1.85903	Down	0.820637
CL1759.Contig11_All	623	0.170567	1.90793	3.4836	Up	0.840579		Unigene19995_All	308	2.18403	0.5395	-2.0173	Down	0.802121		Unigene28492_All	292	2.91127	0.565367	-1.99167	Down	0.836952
Unigene28488_All	644	0	2.2539	2.17242	Up	0.807624		Unigene12939_All	1001	4.2083	0.887133	-2.24601	Down	0.890201		Unigene21900_All	215	11.0231	4.62797	-1.25208	Down	0.809215
Unigene20538_All	226	0.233567	2.42177	2.59715	Up	0.846901		CL1030.Contig2_All	805	3.213	0.901867	-1.83293	Down	0.831431		Unigene11632_All	499	3.80573	0.336467	-3.49964	Down	0.930014
Unigene21777_All	888	2.165	6.51257	1.58886	Up	0.839621		Unigene22924_All	372	3.3403	0.893333	-1.90271	Down	0.842215		Unigene19819_All	461	3.88323	1.08737	-1.83642	Down	0.847124
Unigene32255_All	201	0.5168	2.3067	2.15815	Up	0.810682		Unigene787_All	1166	17	4.86583	-1.80478	Down	0.896224		Unigene6970_All	1305	14.1255	5.8936	-1.26108	Down	0.81833
Unigene20990_All	1537	3.55183	9.42847	1.40846	Up	0.822076		CL4462.Contig3_All	675	23.9193	9.26317	-1.3686	Down	0.842852		Unigene31410_All	224	1.9898	0.369433	-2.42924	Down	0.816268
CL1026.Contig1_All	577	3.09377	11.37	1.87779	Up	0.895134		Unigene17532_All	421	3.0312	0.330033	-3.19921	Down	0.907679		CL7428.Contig1_All	2199	9.39913	1.7332	-2.43909	Down	0.933662
Unigene5592_All	476	0.167067	1.9992	3.58093	Up	0.849891		Unigene29210_All	216	2.21373	0.383133	-2.53056	Down	0.844428		Unigene16304_All	610	20.7205	9.21677	-1.16872	Down	0.808982
Unigene28568_All	237	1.00953	3.61367	1.83977	Up	0.831432		CL5312.Contig3_All	1161	10.2267	1.51123	-2.75855	Down	0.948177		Unigene25914_All	871	15.9874	0.627367	-4.67148	Down	0.985068
Unigene28482_All	531	0.151033	2.17357	2.16589	Up	0.802294		Unigene8826_All	216	2.607	0.126033	-2.50467	Down	0.865419		Unigene28983_All	489	2.56677	0.499733	-1.94549	Down	0.817063
Unigene31259_All	352	0.0692	1.72937	2.35735	Up	0.808133		Unigene26597_All	2731	399.635	153.016	-1.385	Down	0.856313		Unigene15273_All	1393	1.94223	0.412767	-2.23432	Down	0.80042
CL2717.Contig2_All	681	13.1459	64.0615	2.28485	Up	0.948144		Unigene5833_All	297	1.98037	0.183333	-2.1629	Down	0.825364		Unigene28650_All	275	2.4405	0.595567	-2.03484	Down	0.818453
Unigene26153_All	311	0.670267	2.8392	2.08268	Up	0.829865		Unigene19451_All	656	4.74293	1.45613	-1.70364	Down	0.843135		Unigene30043_All	410	2.8691	0.8738	-1.71522	Down	0.809733
CL6906.Contig1_All	1978	21.4068	53.4042	1.31888	Up	0.840857		CL913.Contig2_All	468	5.8215	0.118633	-4.35084	Down	0.962413		Unigene26237_All	204	2.52183	0.5476	-2.20328	Down	0.838429
Unigene30069_All	214	0.6294	2.56777	2.02847	Up	0.814101		Unigene16910_All	374	5.0848	1.31833	-1.94748	Down	0.875835		Unigene20936_All	1889	12.4246	4.8986	-1.34276	Down	0.829236
Unigene22509_All	922	0.3633	5.18207	3.83429	Up	0.943875		Unigene3304_All	3259	1.87667	8.4186	2.16541	Up	0.91236		Unigene1646_All	819	8.26563	2.4633	-1.74653	Down	0.879478
Unigene11632_All	499	1.01863	3.80573	1.90154	Up	0.843554		Unigene25837_All	523	0.463933	6.35763	3.7765	Up	0.959546		Unigene31249_All	286	2.57643	0.3906	-2.72161	Down	0.872011
Unigene5327_All	673	1.23147	4.41953	1.84352	Up	0.847076		CL4550.Contig1_All	412	9.2439	125.639	3.76464	Up	0.991391		Unigene10303_All	585	6.22837	1.89183	-1.71907	Down	0.86633
Unigene11201_All	427	0.986467	4.33833	1.91158	Up	0.855336		Unigene26620_All	1967	0.9481	12.1428	3.67891	Up	0.974028		Unigene31248_All	1102	2.51413	0.0503667	-3.53407	Down	0.892886
Unigene6970_All	1305	4.18307	14.1255	1.75567	Up	0.886847		Unigene5198_All	605	0.84	3.59887	2.09908	Up	0.867304		Unigene6980_All	1090	15.2014	5.3855	-1.49705	Down	0.862096
Unigene26099_All	305	0.4472	2.2495	2.33061	Up	0.81977		CL6904.Contig2_All	346	0.441033	3.09997	2.81329	Up	0.896843		CL1198.Contig2_All	1494	7.9703	2.2904	-1.79903	Down	0.881113
CL7428.Contig1_All	2199	1.94177	9.39913	2.27516	Up	0.919655		Unigene8367_All	337	0.8064	3.05193	1.92016	Up	0.837884		Unigene17705_All	479	2.03567	0.281467	-2.1835	Down	0.803125
Unigene25914_All	871	0.904867	15.9874	4.14308	Up	0.979778		Unigene14181_All	295	1.26877	8.48033	2.74069	Up	0.943017		Unigene22709_All	634	7.05937	1.0824	-2.70531	Down	0.938064
Unigene28983_All	489	0.213833	2.56677	2.75398	Up	0.862098		Unigene6725_All	5146	16.3197	38.0991	1.22314	Up	0.82161		Unigene10864_All	780	68.4714	28.3014	-1.27463	Down	0.838299
Unigene22391_All	1168	1.25393	4.0141	1.67862	Up	0.818886		Unigene11029_All	464	1.30673	3.77053	1.5288	Up	0.80423		Unigene17224_All	426	2.4975	0.4565	-2.4518	Down	0.852903
Unigene15064_All	311	0.336233	2.5053	2.31664	Up	0.834768		Unigene4968_All	1174	35.4757	77.6198	1.1296	Up	0.80983		Unigene1424_All	652	14.7305	5.10613	-1.5285	Down	0.862621
Unigene25362_All	480	0.544267	2.86507	2.39618	Up	0.855388		Unigene25964_All	298	0.7211	4.14587	2.5234	Up	0.904815		Unigene21463_All	828	6.5354	1.61663	-2.01528	Down	0.894663
Unigene1646_All	819	1.90237	8.26563	2.11933	Up	0.904134		Unigene22720_All	353	1.78683	5.09147	1.51068	Up	0.822974		Unigene31247_All	1098	2.6014	0.0744	-2.67359	Down	0.869517
Unigene31249_All	286	0.6579	2.57643	1.96944	Up	0.808899		Unigene4294_All	520	2.90113	7.99913	1.46323	Up	0.833596		Unigene26129_All	803	7.56507	0	-3.91935	Down	0.965648
Unigene26238_All	1247	0.1289	1.67247	3.69765	Up	0.821742		Unigene5409_All	446	1.40437	17.2828	3.62134	Up	0.978259		Unigene4126_All	822	45.2135	16.9361	-1.41665	Down	0.857891
Unigene31248_All	1102	0.123767	2.51413	4.34437	Up	0.892563		CL3974.Contig1_All	307	0.0871	3.57393	3.08756	Up	0.917124		Unigene29010_All	278	2.19013	0.387033	-2.08965	Down	0.81861
Unigene6980_All	1090	3.5779	15.2014	2.08702	Up	0.917211		Unigene4460_All	204	12.0546	145.604	3.59439	Up	0.989331		Unigene23073_All	224	2.40547	0.369433	-2.70293	Down	0.861644
Unigene22709_All	634	0.808567	7.05937	3.1261	Up	0.944671		Unigene1977_All	532	1.6309	6.28063	1.94524	Up	0.885085		CL7606.Contig1_All	1571	6.23373	2.29947	-1.4388	Down	0.817009
Unigene1424_All	652	5.4785	14.7305	1.42695	Up	0.837077		Unigene19570_All	471	1.47577	5.3178	1.84936	Up	0.86654		Unigene13290_All	723	4.33777	0.791967	-2.45344	Down	0.903203
Unigene31247_All	1098	0.200367	2.6014	3.69857	Up	0.889202		Unigene28002_All	458	1.2516	3.99407	1.67408	Up	0.829658		Unigene7041_All	903	3.48457	0.4922	-2.82366	Down	0.905258
Unigene26129_All	803	0.549467	7.56507	3.78325	Up	0.958505		CL7234.Contig1_All	1179	0	5.31293	3.40951	Up	0.946176		CL6773.Contig1_All	682	186.869	0.941567	-7.39762	Down	0.999232
Unigene4126_All	822	11.1186	45.2135	2.02377	Up	0.927556		Unigene14740_All	345	0.2256	3.0337	2.95117	Up	0.900258		Unigene11605_All	247	3.15477	1.0244	-1.62275	Down	0.804873
Unigene25803_All	259	0.739567	2.771	1.90565	Up	0.813607		Unigene22545_All	938	0.8904	4.91773	2.46547	Up	0.911389		Unigene31251_All	300	2.02913	0.0965333	-2.45833	Down	0.846697
Unigene14134_All	1695	0.141533	3.7302	4.72004	Up	0.930843		Unigene15056_All	375	0	2.8049	2.48795	Up	0.872051		Unigene7412_All	589	8.37727	3.32767	-1.33197	Down	0.814545
Unigene7041_All	903	0.3017	3.48457	2.89527	Up	0.899091		Unigene21582_All	995	11.3938	41.9099	1.87904	Up	0.913751		Unigene31439_All	608	1.7968	0.315233	-2.51094	Down	0.804527
CL6773.Contig1_All	682	9.10223	186.869	4.35966	Up	0.997269		Unigene10477_All	404	137.21	325.882	1.24796	Up	0.835713		Unigene22504_All	282	4.0724	1.44197	-1.49784	Down	0.808619
Unigene17507_All	272	0.465233	2.72527	2.19427	Up	0.842424		CL4561.Contig1_All	940	4.4392	10.5412	1.24767	Up	0.805614		Unigene30571_All	494	2.23403	0.110233	-2.33243	Down	0.829607
Unigene10611_All	1020	9.3732	24.1524	1.36555	Up	0.84083		Unigene15085_All	264	0.2858	3.34163	2.88467	Up	0.905302		Unigene4022_All	1210	15.0435	5.6696	-1.40782	Down	0.842109
CL3742.Contig1_All	855	6.6784	16.984	1.3466	Up	0.828851		Unigene5489_All	257	0.713667	3.2217	2.1745	Up	0.863865		Unigene22695_All	861	2.2834	0.3295	-2.79283	Down	0.857437
CL1040.Contig1_All	493	4.14717	32.3806	2.96493	Up	0.97137		Unigene11909_All	225	0.335367	2.6188	2.38305	Up	0.857459		Unigene31223_All	313	3.8052	0.185033	-2.93777	Down	0.918595
Unigene31251_All	300	0.0812	2.02913	2.51073	Up	0.838914		Unigene23249_All	239	0.6584	2.42107	1.87861	Up	0.803878		Unigene12069_All	744	1.9154	0.370867	-2.36867	Down	0.806331
Unigene7412_All	589	0.952033	8.37727	3.1374	Up	0.950542		Unigene10942_All	1256	22.6036	64.2598	1.50736	Up	0.875237		Unigene26816_All	1214	7.7878	2.92747	-1.41156	Down	0.822969
Unigene14262_All	249	0.8671	2.9251	1.75422	Up	0.801378		Unigene32069_All	200	0.649667	2.89867	1.82816	Up	0.820663		Unigene9727_All	655	4.58933	1.6352	-1.48882	Down	0.813
Unigene4255_All	619	0.921667	3.18463	1.78881	Up	0.814273		Unigene12647_All	1760	3.92583	12.7583	1.70037	Up	0.879038		Unigene15047_All	209	2.4963	0.2574	-2.65067	Down	0.871667
Unigene19827_All	422	1.6751	10.3395	2.62584	Up	0.940336		CL518.Contig1_All	1050	6.12643	17.5737	1.5203	Up	0.863371		Unigene3924_All	1680	5.87387	1.85973	-1.65921	Down	0.851079
CL1026.Contig2_All	583	6.6876	17.2703	1.36874	Up	0.834561		CL4722.Contig2_All	2615	24.6162	104.756	2.08936	Up	0.934384		Unigene27516_All	900	5.3451	1.81303	-1.55981	Down	0.833061
CL3658.Contig2_All	210	0.7768	2.72243	1.80928	Up	0.800496		Unigene7969_All	418	2.1486	7.8369	1.86689	Up	0.884414		Unigene11960_All	208	2.86553	0.520433	-2.06021	Down	0.84221
Unigene30571_All	494	0.221967	2.23403	2.52317	Up	0.83139		Unigene22301_All	340	2.41263	9.21163	1.93285	Up	0.896784		Unigene17570_All	308	1.9934	0.268667	-2.89134	Down	0.839711
Unigene31223_All	313	0	3.8052	2.98982	Up	0.911525		CL5074.Contig2_All	2002	2.69517	7.85487	1.54321	Up	0.844769		Unigene31324_All	230	2.39817	0.478167	-2.32635	Down	0.839853
CL1040.Contig2_All	483	7.0037	28.7646	2.03811	Up	0.924344		Unigene17588_All	255	0	2.34787	2.23135	Up	0.834506		CL1040.Contig2_All	483	28.7646	3.24243	-3.14915	Down	0.976184
Unigene15799_All	1055	1.68723	5.40557	1.67979	Up	0.838528		CL5572.Contig1_All	2350	6.508	18.0844	1.47446	Up	0.854612		Unigene15799_All	1055	5.40557	1.313	-2.04158	Down	0.888028
Unigene29067_All	533	0.6608	4.71953	2.83636	Up	0.917353		Unigene19564_All	434	1.69823	7.42413	2.12819	Up	0.906979		Unigene29067_All	533	4.71953	0.619833	-2.92869	Down	0.928424
Unigene10125_All	752	6.45003	15.5136	1.26615	Up	0.813583		CL8017.Contig1_All	1597	0.178833	6.95287	5.28092	Up	0.970496		Unigene2300_All	516	2.29177	0.4271	-2.42381	Down	0.837948
Unigene323_All	1865	3.1806	9.62313	1.59721	Up	0.856336		Unigene9999_All	904	4.9106	19.6658	2.00172	Up	0.9169		Unigene23819_All	608	12.0697	4.63593	-1.38046	Down	0.833598
Unigene1876_All	350	0.911767	3.2424	1.83033	Up	0.82105		Unigene28168_All	551	1.79773	6.72317	1.90296	Up	0.882209		Unigene23539_All	741	13.3769	5.01173	-1.41636	Down	0.840504
Unigene22980_All	324	0.801067	2.94383	1.8777	Up	0.81724		Unigene25343_All	409	1.8433	5.2099	1.49896	Up	0.823515		Unigene19792_All	339	5.7936	2.2462	-1.36697	Down	0.804399
Unigene5177_All	413	1.7026	5.33657	1.64817	Up	0.833891		Unigene25700_All	533	0.797433	5.33077	2.74091	Up	0.927191		Unigene31351_All	377	2.42907	0.660233	-1.87935	Down	0.803582
Unigene20479_All	681	0.511833	2.22927	2.12282	Up	0.802488		Unigene17053_All	394	1.3116	15.104	3.52553	Up	0.974992		Unigene14967_All	283	2.42727	0.581	-2.06272	Down	0.820853
Unigene23539_All	741	0.734867	13.3769	4.18611	Up	0.976853		Unigene15966_All	650	1.73007	6.3348	1.87247	Up	0.876425		Unigene17363_All	1378	3.22537	0.021	-3.18628	Down	0.910231
Unigene19792_All	339	1.89343	5.7936	1.61346	Up	0.835075		CL5347.Contig1_All	397	0.7382	2.83447	1.94099	Up	0.831568		Unigene31219_All	355	2.3112	0	-2.40301	Down	0.856357
Unigene8514_All	418	0.7399	3.09997	2.06685	Up	0.838693		Unigene5220_All	404	1.351	6.36177	2.2354	Up	0.909535		Unigene27943_All	757	4.24037	1.24363	-1.76963	Down	0.84882
Unigene19639_All	210	1.9173	5.28783	1.4636	Up	0.808914		Unigene5598_All	356	0.510433	3.34243	2.7111	Up	0.898505		CL135.Contig21_All	403	4.0482	1.28247	-1.65836	Down	0.829045
Unigene17481_All	561	0.295	2.49777	2.43572	Up	0.841422		Unigene32096_All	226	0.3624	2.63777	2.3178	Up	0.854519		Unigene28727_All	558	13.2582	0.348467	-5.24972	Down	0.982679
Unigene31351_All	377	0.0709	2.42907	2.58714	Up	0.846732		CL4315.Contig1_All	1899	1.54213	4.32073	1.48635	Up	0.805196		CL5876.Contig1_All	1078	5.15637	0.818567	-2.65518	Down	0.922095
Unigene17363_All	1378	0.155933	3.22537	4.37046	Up	0.918358		Unigene16544_All	921	3.54543	25.4988	2.8464	Up	0.963994		Unigene2267_All	520	4.0861	0.7899	-2.37098	Down	0.89513
Unigene31219_All	355	0	2.3112	2.40301	Up	0.845619		Unigene3090_All	678	11.3761	30.2169	1.40934	Up	0.850295		Unigene9023_All	1159	7.08743	0	-3.82526	Down	0.962908
CL6957.Contig1_All	3600	3.01867	8.24483	1.44958	Up	0.823494		Unigene6158_All	285	0.0854667	2.74227	2.71104	Up	0.880663		Unigene8524_All	720	3.78603	0.819867	-2.20723	Down	0.880433
Unigene28727_All	558	0.812067	13.2582	4.02914	Up	0.975583		Unigene28140_All	920	0.498433	4.84837	3.28203	Up	0.939425		Unigene2154_All	675	8.65487	1.09377	-2.98421	Down	0.95213
Unigene8751_All	369	0.6594	2.84633	2.10988	Up	0.833262		Unigene25197_All	289	2.7811	7.46447	1.42438	Up	0.820727		Unigene17378_All	322	2.1598	0.508667	-2.08611	Down	0.805214
Unigene2267_All	520	1.3387	4.0861	1.60989	Up	0.812642		Unigene22700_All	553	1.4749	9.15067	2.63326	Up	0.940288		CL788.Contig7_All	233	3.28003	0.855067	-1.68269	Down	0.815453
CL3658.Contig3_All	699	8.65613	28.2926	1.70863	Up	0.893253		Unigene16757_All	297	4.84687	15.0971	1.63915	Up	0.874419		Unigene31260_All	285	2.28433	0.5724	-1.99668	Down	0.806535
Unigene9023_All	1159	0.293133	7.08743	4.59563	Up	0.961636		Unigene2609_All	242	1.0055	4.11607	2.03335	Up	0.870013		Unigene4340_All	1675	13.9999	0.3252	-5.42794	Down	0.983573
Unigene11055_All	448	2.5441	8.33957	1.71282	Up	0.864797		Unigene5305_All	937	1.42333	4.41433	1.63292	Up	0.829287		CL5356.Contig1_All	677	3.40293	1.15027	-1.56481	Down	0.801402
Unigene30011_All	212	1.01047	3.8005	1.91117	Up	0.84533		Unigene5661_All	246	0.665833	3.82953	2.20165	Up	0.879883		Unigene27480_All	599	5.1939	1.74727	-1.57172	Down	0.832054
Unigene2154_All	675	1.1897	8.65487	2.86291	Up	0.943399		Unigene14336_All	577	0.414633	2.82497	2.76833	Up	0.886705		Unigene7373_All	730	6.83723	2.59553	-1.39738	Down	0.815426
CL1064.Contig2_All	829	12.0276	26.9696	1.16499	Up	0.800987		Unigene11839_All	576	0.233867	6.54243	4.80607	Up	0.968055		Unigene28694_All	382	2.65223	0.790767	-1.74588	Down	0.801601
Unigene20663_All	904	0.0924667	2.45403	3.24339	Up	0.871734		Unigene24673_All	501	5.19207	12.5177	1.26959	Up	0.813153		Unigene28462_All	1700	9.23187	0	-4.20662	Down	0.97327
Unigene4340_All	1675	0.780667	13.9999	4.16456	Up	0.977521		CL4812.Contig2_All	2052	1.08103	5.45397	2.33489	Up	0.907529		Unigene14275_All	287	14.9887	1.80387	-3.05471	Down	0.9658
Unigene28920_All	206	0.788567	3.17097	1.731	Up	0.808587		Unigene21486_All	900	1.348	4.1164	1.61056	Up	0.821332		Unigene24178_All	1485	6.2558	1.80553	-1.79277	Down	0.871125
Unigene15050_All	640	0.2131	1.91453	3.16739	Up	0.832417		Unigene8950_All	221	0.470033	2.3689	2.33338	Up	0.8412		Unigene31216_All	256	2.88667	0	-2.5294	Down	0.87542
Unigene30543_All	341	0.2332	1.4986	2.97373	Up	0.818672		Unigene14748_All	558	0.5045	6.273	3.63623	Up	0.956995		Unigene30075_All	408	1.9151	0.3347	-2.51648	Down	0.816474
Unigene21534_All	239	14.8365	33.0335	1.15478	Up	0.802911		CL282.Contig1_All	1903	6.09813	17.1197	1.48922	Up	0.855079		Unigene136_All	563	3.4921	1.14407	-1.60992	Down	0.811731
Unigene7373_All	730	2.1663	6.83723	1.65818	Up	0.847162		Unigene8754_All	306	1.30827	4.8412	1.88771	Up	0.866176		Unigene20044_All	499	4.27093	0.946567	-2.17378	Down	0.884547
Unigene28462_All	1700	0.206033	9.23187	5.48567	Up	0.971309		Unigene25345_All	384	1.4426	5.2948	1.8759	Up	0.870397		CL6773.Contig3_All	666	125.891	0.837333	-6.97027	Down	0.998547
Unigene31216_All	256	0	2.88667	2.5294	Up	0.864977		Unigene11154_All	618	2.14047	8.32913	1.96024	Up	0.896651		Unigene11383_All	326	3.71813	0.913967	-2.02437	Down	0.862943
CL6773.Contig3_All	666	9.2187	125.891	3.77147	Up	0.992565		Unigene17496_All	1021	0.7819	11.6707	3.89976	Up	0.976096		Unigene15310_All	1025	4.7869	1.75937	-1.44404	Down	0.802759
Unigene31297_All	220	0.232267	2.2375	2.48767	Up	0.829644		Unigene32465_All	224	0.2281	2.13763	2.43694	Up	0.832493		Unigene22939_All	260	4.8625	0	-3.2817	Down	0.938918
Unigene22939_All	260	0.514133	4.8625	2.52047	Up	0.905639		Unigene24821_All	434	1.88457	8.73043	2.21182	Up	0.916264		CL1030.Contig1_All	290	2.9783	0.742067	-1.71256	Down	0.812986
CL904.Contig1_All	890	27.2928	60.8713	1.15724	Up	0.810142		Unigene11409_All	229	0.960633	3.22213	1.74596	Up	0.822915		CL418.Contig2_All	2263	5.55087	2.1016	-1.40122	Down	0.805263
Unigene4113_All	2582	13.1919	39.6944	1.58929	Up	0.883703		Unigene7169_All	1904	1.1898	11.3621	3.25544	Up	0.96465		Unigene24150_All	1339	4.7415	1.31727	-1.8478	Down	0.860594
Unigene16573_All	1268	88.0974	199.153	1.17671	Up	0.817714		CL3286.Contig2_All	1966	2.96887	9.31153	1.64911	Up	0.863887		Unigene28885_All	1808	4.17857	0.0310667	-4.40138	Down	0.945372
Unigene19751_All	800	1.5356	4.47297	1.54243	Up	0.808479		Unigene11466_All	415	1.052	5.1429	2.28945	Up	0.903394		Unigene8663_All	421	3.13857	0.984367	-1.67284	Down	0.809355
Unigene28885_All	1808	0.1924	4.17857	4.44083	Up	0.937096		Unigene25503_All	259	1.7731	4.993	1.49363	Up	0.814417		Unigene13754_All	432	15.4378	4.26187	-1.85691	Down	0.901628
Unigene22220_All	354	5.96813	14.0061	1.2307	Up	0.805915		CL3232.Contig3_All	792	5.6443	17.2497	1.61171	Up	0.872939		Unigene2724_All	233	2.13103	0	-2.09155	Down	0.803257
Unigene8663_All	421	0.700133	3.13857	2.1644	Up	0.849149		Unigene32138_All	1196	0.421867	3.83357	3.18383	Up	0.924445		Unigene17263_All	560	7.23723	0.433667	-4.06078	Down	0.965636
Unigene13754_All	432	5.5609	15.4378	1.47308	Up	0.851325		Unigene4974_All	1180	19.9776	441.95	4.46743	Up	0.998343		CL769.Contig2_All	1767	10.9859	3.8873	-1.49881	Down	0.854366
Unigene2724_All	233	0.236767	2.13103	2.40115	Up	0.815568		CL869.Contig1_All	1884	0.0853333	2.49893	4.87206	Up	0.912448		Unigene31296_All	238	2.63333	0.456633	-2.07889	Down	0.83281
CL1142.Contig2_All	499	7.71447	19.7547	1.35656	Up	0.836603		Unigene10279_All	1187	0.510333	2.77303	2.44195	Up	0.867098		Unigene31234_All	255	4.94053	0.8719	-2.50243	Down	0.914039
Unigene17263_All	560	0.841167	7.23723	3.10497	Up	0.944615		Unigene28367_All	549	0.6768	4.17103	2.6236	Up	0.909766		Unigene23211_All	285	8.33587	0	-4.05933	Down	0.969585
Unigene31296_All	238	0.344133	2.63333	2.36606	Up	0.843826		Unigene31786_All	203	0.511733	2.41073	2.23601	Up	0.838392		Unigene19880_All	713	2.68853	0.8167	-1.71894	Down	0.801144
Unigene10353_All	648	6.79213	24.4006	1.84498	Up	0.904706		CL7041.Contig1_All	1307	21.764	66.6997	1.61573	Up	0.887779		Unigene12056_All	285	2.64863	0.7733	-1.77615	Down	0.80419
Unigene31234_All	255	0.9356	4.94053	2.4007	Up	0.898738		CL4890.Contig2_All	1608	33.9766	99.8305	1.55494	Up	0.883278		Unigene30702_All	229	3.01843	0.6067	-2.31474	Down	0.866244
Unigene23211_All	285	0.2933	8.33587	4.17973	Up	0.965149		CL6925.Contig1_All	1490	1.01497	8.5409	3.07296	Up	0.953039		Unigene6035_All	1719	5.84463	0	-3.54711	Down	0.95249
CL934.Contig5_All	225	0.353467	1.97163	2.47975	Up	0.80899		Unigene21620_All	248	8.07647	21.7454	1.42891	Up	0.847513		Unigene12141_All	564	2.25793	0.4421	-2.35256	Down	0.832545
Unigene6035_All	1719	0.325033	5.84463	4.16845	Up	0.952239		Unigene19177_All	293	5.19133	16.5718	1.67456	Up	0.881948		CL5968.Contig2_All	696	9.12377	2.86327	-1.67197	Down	0.871125
Unigene7040_All	1184	0.5934	5.47243	3.20511	Up	0.935755		Unigene9074_All	299	0.697167	3.05967	2.1338	Up	0.857063		CL6127.Contig1_All	435	2.42617	0.627867	-1.95015	Down	0.809618
Unigene4740_All	815	2.17867	5.82657	1.4192	Up	0.801125		CL5393.Contig1_All	326	0.7308	3.4671	1.9498	Up	0.851303		Unigene25705_All	1135	7.02757	0.560067	-3.64935	Down	0.960564
Unigene12141_All	564	0.2328	2.25793	2.49886	Up	0.831801		Unigene22201_All	421	2.4244	8.7849	1.8574	Up	0.886415		Unigene30168_All	217	2.51257	0.503833	-2.31814	Down	0.846287
CL5968.Contig2_All	696	1.2593	9.12377	2.85701	Up	0.945091		CL7572.Contig1_All	1313	16.6516	63.3464	1.9276	Up	0.921168		Unigene16031_All	1326	7.1837	1.21023	-2.56944	Down	0.931961
Unigene22944_All	202	0.6584	2.5576	1.95775	Up	0.807224		Unigene20991_All	1679	3.93237	9.64087	1.29376	Up	0.810149		Unigene23965_All	1434	4.86117	1.18853	-2.03212	Down	0.881449
Unigene31278_All	515	0.0519	1.85033	2.38841	Up	0.805711		Unigene16683_All	1149	13.7842	50.1334	1.86276	Up	0.911448		Unigene19791_All	503	2.70007	0.665	-2.02157	Down	0.83176
CL4628.Contig3_All	227	0.585867	2.49963	2.09307	Up	0.814619		Unigene9356_All	4610	3.1073	13.5277	2.12218	Up	0.920204		Unigene1557_All	1361	54.7048	20.0522	-1.44791	Down	0.863068
Unigene25705_All	1135	0.442733	7.02757	3.98852	Up	0.958092		Unigene28223_All	285	0.965433	4.71933	2.28933	Up	0.899105		Unigene28325_All	362	3.60547	1.0678	-1.75554	Down	0.835383
Unigene31483_All	207	0.2665	2.12233	2.29266	Up	0.808285		Unigene11640_All	328	0.955333	3.35367	1.81166	Up	0.834007		Unigene5203_All	708	4.42993	1.5952	-1.47355	Down	0.809259
CL7420.Contig1_All	597	0.6127	2.80933	2.19698	Up	0.841031		Unigene4200_All	1073	1.91563	5.65207	1.56096	Up	0.836074		Unigene30504_All	200	2.96287	0.405133	-2.37341	Down	0.868473
Unigene16031_All	1326	2.21903	7.1837	1.6948	Up	0.85413		Unigene19962_All	250	0.613133	2.63433	1.75626	Up	0.800788		Unigene26060_All	251	2.10063	0.115367	-2.227	Down	0.813025
Unigene14499_All	909	0.263933	3.4975	3.72808	Up	0.918657		Unigene17047_All	798	0.562267	2.5406	2.17584	Up	0.838503		Unigene26252_All	261	2.2836	0.412267	-1.97984	Down	0.803159
Unigene12010_All	318	0.892767	2.95633	1.72745	Up	0.800295		Unigene19717_All	439	0.972067	3.053	1.6511	Up	0.801535		Unigene25339_All	521	5.8296	1.41997	-2.03754	Down	0.891612
Unigene7505_All	574	11.8763	26.9192	1.18056	Up	0.803282		Unigene24824_All	758	1.42803	7.33787	2.36133	Up	0.920693		Unigene22296_All	266	6.11983	2.18587	-1.48529	Down	0.829094
Unigene10457_All	323	2.482	7.28577	1.55358	Up	0.837013		Unigene5864_All	741	0.1489	2.16777	2.98655	Up	0.881567		Unigene6968_All	1161	8.28667	2.92407	-1.50282	Down	0.845583
Unigene9821_All	1468	2.07183	5.94567	1.52093	Up	0.8234		CL6161.Contig1_All	1415	1.7185	5.743	1.74065	Up	0.860411		CL1834.Contig1_All	867	3.70467	1.2705	-1.54395	Down	0.804419
Unigene20254_All	472	0.6252	2.64667	2.08179	Up	0.821109		CL5769.Contig2_All	239	0.447433	3.77097	2.27197	Up	0.884222		Unigene30656_All	202	1.82823	0.266333	-2.20388	Down	0.802717
Unigene18654_All	1447	7.0143	18.016	1.36091	Up	0.834746		Unigene22934_All	721	0.724633	3.89647	2.42684	Up	0.894948		Unigene30695_All	328	2.00073	0	-2.11597	Down	0.809836
Unigene21730_All	634	14.9357	33.0904	1.14765	Up	0.802864		Unigene17512_All	371	0.0766333	4.57423	3.47995	Up	0.941363		Unigene2415_All	916	3.98633	0.653167	-2.28166	Down	0.887481
Unigene30504_All	200	0	2.96287	2.56699	Up	0.869322		Unigene9894_All	1692	2.36157	10.5241	2.15589	Up	0.918056		Unigene17149_All	470	2.37177	0.639	-1.89207	Down	0.800415
Unigene1829_All	635	1.7741	4.99763	1.49416	Up	0.807821		Unigene19568_All	796	1.93923	7.81363	2.01051	Up	0.89749		Unigene9845_All	1801	14.382	4.97487	-1.53154	Down	0.862177
Unigene30611_All	494	0.103433	2.06297	2.93315	Up	0.836919		CL1079.Contig5_All	717	0.289767	1.6984	2.55121	Up	0.802561		Unigene30600_All	712	3.1474	0	-2.7286	Down	0.89798
Unigene8032_All	1017	2.90627	8.7508	1.59025	Up	0.852286		Unigene3023_All	1578	1.18983	3.95773	1.73391	Up	0.83851		Unigene11766_All	235	2.30183	0.583833	-1.97915	Down	0.804887
Unigene2415_All	916	0.302233	3.98633	3.72133	Up	0.927799		CL7672.Contig2_All	1578	2.72107	19.8028	2.86346	Up	0.961597		Unigene21703_All	559	5.80093	1.76143	-1.71954	Down	0.862999
Unigene30600_All	712	0	3.1474	2.7286	Up	0.888782		Unigene28564_All	452	0.420033	3.72813	3.14988	Up	0.921898		Unigene26002_All	389	2.3321	0.212733	-3.45451	Down	0.881169
Unigene30579_All	592	0.144067	4.49493	3.23503	Up	0.926402		Unigene27585_All	403	7.98063	42.764	2.42182	Up	0.950675		Unigene30579_All	592	4.49493	0.137967	-3.25358	Down	0.934328
Unigene25532_All	299	0.265967	1.7877	2.74879	Up	0.805362		Unigene22602_All	346	0.525167	2.18637	2.05769	Up	0.806236		Unigene11289_All	738	4.36653	1.1231	-1.959	Down	0.86863
Unigene28373_All	707	0.613667	2.66087	2.11637	Up	0.826972		CL3202.Contig1_All	1050	113.809	325.716	1.517	Up	0.879716		Unigene17511_All	492	4.48453	0.563433	-2.99264	Down	0.927002
Unigene11953_All	261	0.3047	1.86167	2.61113	Up	0.806445		Unigene14724_All	317	0.253	5.9907	3.35293	Up	0.949416		Unigene12541_All	250	3.1285	0.553133	-2.49977	Down	0.882421
Unigene10639_All	938	21.0301	78.4082	1.89855	Up	0.921659		CL4633.Contig1_All	1534	0.499667	2.57223	2.36398	Up	0.854025		Unigene31282_All	221	2.2273	0	-2.1553	Down	0.816251
Unigene31149_All	815	0.282733	2.6929	3.25165	Up	0.883998		CL5074.Contig1_All	1928	1.10837	6.2133	2.48692	Up	0.921832		Unigene31149_All	815	2.6929	0.0334	-2.87636	Down	0.883069
Unigene28580_All	881	0.0276333	2.4593	2.76831	Up	0.856879		Unigene24517_All	259	6.0298	15.7112	1.38161	Up	0.837001		Unigene31279_All	303	2.4841	0.6318	-1.97518	Down	0.815627
Unigene27096_All	1368	1.68317	5.50477	1.7095	Up	0.845519		CL6161.Contig2_All	1239	1.09107	5.99867	2.4589	Up	0.919528		CL5003.Contig2_All	687	3.1757	0.6844	-2.21416	Down	0.865729
Unigene8549_All	915	0.440867	2.35117	2.41496	Up	0.830877		CL762.Contig3_All	785	0.298733	4.0452	3.75928	Up	0.940261		Unigene20518_All	272	2.66213	0.7213	-1.88391	Down	0.8163
Unigene30570_All	358	0.306267	2.94677	2.63942	Up	0.872063		Unigene20235_All	403	0.809567	4.6329	2.51669	Up	0.910882		Unigene30570_All	358	2.94677	0.380233	-2.04601	Down	0.844593
Unigene21251_All	959	2.27563	6.59033	1.53408	Up	0.829214		Unigene22743_All	420	0.324733	3.133	3.27022	Up	0.912436		Unigene80_All	688	8.5385	1.5527	-2.4592	Down	0.933513
Unigene20801_All	1734	2.6679	7.0703	1.40607	Up	0.809982		Unigene17039_All	497	1.41823	5.4965	1.95442	Up	0.87962		Unigene20100_All	366	2.5744	0.668267	-1.94574	Down	0.817822
Unigene16737_All	755	1.43947	4.50713	1.64668	Up	0.823533		Unigene8099_All	346	1.82203	8.32183	2.19135	Up	0.913328		CL2499.Contig2_All	810	30.1744	8.08187	-1.90056	Down	0.917478
Unigene11998_All	214	0.238767	2.06293	2.34716	Up	0.80757		CL3920.Contig1_All	2241	11.9084	37.2478	1.64517	Up	0.886454		CL4761.Contig1_All	306	2.63277	0.7167	-1.87714	Down	0.814844
Unigene29949_All	206	0.386	2.00423	2.37638	Up	0.804421		CL7182.Contig1_All	1344	12.0764	103.04	3.09294	Up	0.977986		CL2069.Contig7_All	255	2.5983	0.210967	-2.78251	Down	0.874834
Unigene6957_All	1933	5.33803	15.0231	1.4928	Up	0.852091		CL7481.Contig1_All	267	13.464	56.4727	2.06845	Up	0.929278		Unigene20801_All	1734	7.0703	2.1922	-1.68939	Down	0.864452
Unigene25327_All	641	1.3631	4.28257	1.65158	Up	0.819859		Unigene28709_All	374	0.371033	8.4112	3.96744	Up	0.969884		Unigene16737_All	755	4.50713	1.47673	-1.6098	Down	0.830901
Unigene18679_All	1455	1.69833	5.37677	1.66262	Up	0.834964		Unigene16963_All	573	0.458867	3.14567	2.77722	Up	0.897054		Unigene30055_All	225	2.20703	0.1181	-2.28952	Down	0.825142
CL4645.Contig1_All	209	0.6136	2.8211	2.20089	Up	0.841552		Unigene14327_All	620	0.0458667	3.68087	3.27901	Up	0.924541		Unigene31325_All	317	2.29757	0.529633	-2.11704	Down	0.81884
Unigene7998_All	454	3.1799	10.5518	1.73044	Up	0.876875		Unigene24224_All	2169	11.8331	26.1192	1.14228	Up	0.802642		Unigene19101_All	501	16.8413	7.32617	-1.20088	Down	0.812789
Unigene31169_All	399	0.205267	2.83107	2.92823	Up	0.880345		Unigene17502_All	290	0.570667	3.35283	2.18499	Up	0.8677		Unigene25293_All	515	3.38333	0.7426	-2.18779	Down	0.868206
Unigene11865_All	228	0.822267	2.91553	1.82608	Up	0.809407		CL5463.Contig2_All	1158	0.493233	3.44853	2.80564	Up	0.905383		Unigene25327_All	641	4.28257	1.37393	-1.64016	Down	0.831797
Unigene13183_All	860	1.39457	6.8741	2.30135	Up	0.909429		CL869.Contig7_All	3321	0.0880333	2.65687	3.38285	Up	0.899845		Unigene18679_All	1455	5.37677	0.744167	-2.85304	Down	0.9316
Unigene5631_All	610	0.993033	3.21273	1.69389	Up	0.801044		Unigene8191_All	691	1.64253	41.5633	4.66131	Up	0.994162		Unigene26029_All	355	2.43897	0.319567	-2.32655	Down	0.842195
Unigene8422_All	299	0.6293	2.84303	2.17561	Up	0.839108		Unigene6071_All	206	0.645567	2.6316	2.0273	Up	0.830125		Unigene10993_All	1385	157.037	71.4106	-1.13689	Down	0.821347
Unigene18622_All	763	3.37757	8.87943	1.39448	Up	0.817076		CL1698.Contig2_All	274	0.2989	2.92243	2.65011	Up	0.884225		CL2499.Contig3_All	832	3.5377	0.968167	-1.86948	Down	0.841714
Unigene26311_All	371	0.291	2.1081	2.85685	Up	0.837789		CL4207.Contig2_All	987	1.3036	4.13523	1.66547	Up	0.831888		Unigene2070_All	416	2.3184	0.330833	-2.22036	Down	0.827604
Unigene25513_All	902	0.339867	16.0469	4.98549	Up	0.982477		Unigene17639_All	264	0.903667	4.2599	2.23696	Up	0.890705		Unigene2538_All	551	2.23873	0.539567	-2.05281	Down	0.808101
Unigene30042_All	228	0.575867	2.6238	1.90998	Up	0.814747		Unigene27615_All	763	9.45527	40.5452	2.10034	Up	0.931525		Unigene7998_All	454	10.5518	1.6372	-2.68819	Down	0.948033
Unigene6740_All	593	2.8871	8.96717	1.63503	Up	0.857127		CL3031.Contig6_All	1355	0.406533	2.68083	2.72124	Up	0.879429		Unigene31169_All	399	2.83107	0.275633	-3.36052	Down	0.902541
Unigene17484_All	573	0.515	4.21283	3.03215	Up	0.916626		CL3974.Contig2_All	321	0.0885667	4.4163	3.38787	Up	0.937594		Unigene21824_All	418	4.07227	1.38687	-1.554	Down	0.815693
CL1831.Contig8_All	884	1.26523	6.1863	2.28967	Up	0.904293		Unigene1581_All	452	6.2455	20.7693	1.73356	Up	0.893947		Unigene25931_All	392	3.17613	0.6499	-2.28898	Down	0.870707
Unigene2131_All	252	0.631133	2.5752	2.02867	Up	0.814101		Unigene11636_All	314	1.01523	3.65663	1.8487	Up	0.843498		Unigene8029_All	417	4.5283	1.59177	-1.50834	Down	0.8164
Unigene31261_All	307	0.0871	2.2417	2.51811	Up	0.841893		CL2324.Contig2_All	1962	0.525367	6.44687	3.6172	Up	0.957631		Unigene24539_All	352	9.7335	3.84937	-1.33834	Down	0.822309
CL2499.Contig6_All	1161	10.8778	33.5216	1.6237	Up	0.884106		Unigene5271_All	295	0.984233	3.24753	1.72227	Up	0.822153		Unigene28808_All	222	2.9848	0.8789	-1.76386	Down	0.817323
Unigene677_All	603	3.80213	9.7224	1.3545	Up	0.813072		CL5887.Contig2_All	1556	4.58873	12.2553	1.41724	Up	0.836276		CL1905.Contig2_All	1637	124.799	48.4846	-1.364	Down	0.856597
Unigene30576_All	359	0.384633	3.70203	2.74741	Up	0.898578		Unigene3778_All	1335	10.9327	33.4341	1.61267	Up	0.880906		Unigene31268_All	210	2.2586	0.397167	-2.00209	Down	0.804809
Unigene17078_All	1730	0	3.4734	2.86396	Up	0.900919		Unigene18997_All	560	70.8688	190.565	1.42706	Up	0.860259		Unigene18622_All	763	8.87943	3.64823	-1.28327	Down	0.805995
Unigene8070_All	225	1.8785	7.33027	1.96428	Up	0.886307		CL7747.Contig1_All	1177	1.0279	4.727	2.20122	Up	0.892349		Unigene20260_All	519	1.80077	0.264367	-2.768	Down	0.81845
CL3996.Contig2_All	622	0.5528	2.57217	2.21815	Up	0.831759		CL1727.Contig3_All	1247	1.92163	6.44917	1.74678	Up	0.86578		Unigene25513_All	902	16.0469	0.4257	-5.23631	Down	0.985605
Unigene28233_All	753	1.29787	4.42073	1.76814	Up	0.839059		CL2236.Contig4_All	5072	0.395733	2.01063	2.34505	Up	0.816769		CL4259.Contig1_All	251	2.99033	0.654233	-1.86503	Down	0.825353
Unigene24661_All	689	31.5105	85.2501	1.43587	Up	0.860934		CL3964.Contig1_All	918	0.382667	3.42343	3.16128	Up	0.916431		Unigene30042_All	228	2.6238	0	-2.48051	Down	0.869293
Unigene15380_All	2266	9.91863	32.9026	1.72999	Up	0.899167		CL5212.Contig2_All	2931	1.25987	3.9896	1.66297	Up	0.824897		Unigene10339_All	441	8.12273	3.30137	-1.2989	Down	0.808
Unigene1861_All	966	1.2107	6.69023	2.46622	Up	0.918878		Unigene14057_All	762	1.68707	5.73683	1.76574	Up	0.862371		Unigene11577_All	283	2.52087	0.584833	-2.10782	Down	0.829612
Unigene8815_All	328	0.2497	2.0396	2.29236	Up	0.801204		Unigene17932_All	1236	0.046	2.3427	2.62663	Up	0.857356		Unigene17484_All	573	4.21283	0.728133	-2.53252	Down	0.905752
Unigene17686_All	233	0.456067	2.22627	2.28731	Up	0.815369		Unigene14489_All	505	0.213767	2.6754	3.64565	Up	0.906762		Unigene19648_All	1091	2.98037	0.524033	-2.50776	Down	0.877939
Unigene14691_All	296	0.8883	13.6023	3.93666	Up	0.975421		Unigene919_All	1121	1.2051	3.57837	1.57015	Up	0.807401		Unigene12976_All	1863	21.1573	8.425	-1.3284	Down	0.837541
Unigene6739_All	676	4.6887	14.4668	1.62549	Up	0.870272		CL5324.Contig1_All	983	5.55063	16.9894	1.61391	Up	0.872683		Unigene2402_All	419	2.53937	0.468233	-2.43917	Down	0.854268
Unigene27257_All	751	4.6187	11.1417	1.27041	Up	0.804099		Unigene2348_All	349	0.0814667	3.4831	3.06988	Up	0.914761		Unigene10747_All	2229	27.6219	9.45803	-1.5462	Down	0.877585
Unigene14901_All	207	0	2.67923	2.42182	Up	0.848812		Unigene31779_All	215	0.604333	2.78167	1.85115	Up	0.817573		CL1831.Contig8_All	884	6.1863	1.72463	-1.84279	Down	0.874004
Unigene17258_All	644	1.19333	3.75323	1.65314	Up	0.809724		Unigene5874_All	411	0.560633	3.5517	2.66338	Up	0.90058		Unigene1713_All	387	6.25847	2.5041	-1.32152	Down	0.80079
Unigene31222_All	202	0.261333	3.93077	3.25904	Up	0.921045		Unigene7714_All	2549	17.0833	89.3004	2.38608	Up	0.952009		Unigene31261_All	307	2.2417	0.0886667	-2.51274	Down	0.852552
Unigene2157_All	471	2.17767	39.1378	4.16771	Up	0.990298		CL4949.Contig3_All	1481	0.129333	1.6288	3.65464	Up	0.835413		Unigene30715_All	208	2.06073	0.258667	-2.27649	Down	0.812949
CL7188.Contig1_All	666	0.2058	2.4244	2.70244	Up	0.851522		Unigene31785_All	214	0.762267	2.66137	1.8038	Up	0.807325		CL1370.Contig3_All	1944	6.2121	1.0977	-2.5006	Down	0.924295
Unigene2364_All	253	0.612533	4.78243	2.96488	Up	0.92242		Unigene28500_All	422	0.9189	3.37877	1.87852	Up	0.841313		CL2499.Contig6_All	1161	33.5216	12.9187	-1.37562	Down	0.851106
Unigene27710_All	1849	21.7977	58.8776	1.43354	Up	0.85669		CL695.Contig2_All	2231	5.89607	43.6306	2.88751	Up	0.969021		Unigene25681_All	435	3.79123	1.13693	-1.73752	Down	0.838042
Unigene14797_All	311	0.248067	2.3284	2.48908	Up	0.835016		Unigene17487_All	538	0.407	6.6925	3.54426	Up	0.957341		Unigene30576_All	359	3.70203	0.303367	-2.53963	Down	0.897702
Unigene26007_All	653	0.5109	2.4664	2.27129	Up	0.829774		Unigene8789_All	908	0.5024	9.10893	4.18037	Up	0.974011		Unigene17078_All	1730	3.4734	0	-2.86396	Down	0.909802
Unigene21262_All	1232	4.33923	16.2852	1.90805	Up	0.906647		CL2207.Contig5_All	3125	1.57383	6.97397	2.1477	Up	0.905732		Unigene15765_All	963	11.6157	4.3874	-1.40464	Down	0.833972
CL1759.Contig5_All	947	0.697567	2.7342	1.97072	Up	0.816727		Unigene19970_All	404	0	3.2715	2.70995	Up	0.896865		Unigene28294_All	453	2.20347	0.5471	-2.0099	Down	0.802082
Unigene15037_All	209	1.64993	4.6596	1.4978	Up	0.807376		Unigene32496_All	221	0	2.5225	2.33485	Up	0.849418		Unigene24434_All	564	8.99993	2.9782	-1.59547	Down	0.86216
Unigene11131_All	1707	1.07607	5.63627	2.38897	Up	0.905394		Unigene32438_All	237	0.7667	2.9503	1.94413	Up	0.835738		Unigene28233_All	753	4.42073	1.2138	-1.86475	Down	0.857346
Unigene31250_All	577	0.465067	2.6495	2.51021	Up	0.853749		Unigene24446_All	780	2.5814	7.13887	1.46754	Up	0.829729		Unigene8363_All	280	2.5708	0.682133	-1.91409	Down	0.814925
Unigene28579_All	234	0.548067	2.40663	2.13459	Up	0.815295		Unigene27456_All	505	13.6562	57.0743	2.06329	Up	0.929093		Unigene24661_All	689	85.2501	34.6246	-1.2999	Down	0.84504
Unigene20664_All	747	0.287667	3.67107	3.67373	Up	0.921369		Unigene28322_All	246	1.9631	5.2269	1.41282	Up	0.803468		Unigene15380_All	2266	32.9026	13.5337	-1.28165	Down	0.833326
Unigene11900_All	797	0.2412	4.81243	3.5606	Up	0.936364		Unigene4980_All	1289	36.5154	89.5485	1.29416	Up	0.839364		CL1370.Contig5_All	1904	3.3293	0.735033	-2.17934	Down	0.866217
CL5646.Contig1_All	1917	1.9176	5.60953	1.54858	Up	0.823909		Unigene25013_All	1959	0.419067	4.85557	3.53439	Up	0.945119		Unigene7214_All	621	16.8973	6.3394	-1.41437	Down	0.844387
Unigene14890_All	342	0.744967	2.68657	1.85052	Up	0.80082		Unigene14504_All	323	1.63017	18.2689	3.4863	Up	0.976577		Unigene18234_All	1481	4.21347	1.45893	-1.53009	Down	0.812392
CL6773.Contig2_All	788	0.820167	22.4018	4.77155	Up	0.986982		Unigene20433_All	261	0.195767	2.7593	2.92851	Up	0.89041		Unigene31316_All	226	1.8739	0.238033	-2.33405	Down	0.815637
Unigene29023_All	216	0.236533	2.08343	2.48042	Up	0.830207		Unigene21616_All	1138	41.6219	110.414	1.40751	Up	0.857884		Unigene18815_All	568	8.5398	2.6762	-1.67402	Down	0.868915
Unigene16794_All	1287	1.47687	4.47693	1.59997	Up	0.818542		Unigene28756_All	242	0.667067	2.74917	2.04309	Up	0.836389		Unigene20042_All	459	3.0461	0.6115	-2.31654	Down	0.868434
Unigene13340_All	253	9.45133	55.1189	2.54396	Up	0.960413		Unigene13594_All	969	15.4772	37.9221	1.29289	Up	0.834356		Unigene1861_All	966	6.69023	1.49957	-2.15751	Down	0.90608
Unigene2680_All	324	0.465767	2.77387	2.13291	Up	0.833613		Unigene32144_All	279	0.0873	2.73923	2.70314	Up	0.880314		Unigene10235_All	1780	5.02327	1.18193	-2.08748	Down	0.887888
Unigene30040_All	220	0.232267	2.8588	2.84119	Up	0.877798		Unigene4789_All	1653	0.8824	2.97467	1.75322	Up	0.814923		Unigene14691_All	296	13.6023	1.02633	-3.72828	Down	0.97691
Unigene31246_All	506	0	2.92913	2.70596	Up	0.886135		Unigene16744_All	856	1.41017	16.4904	3.54769	Up	0.9766		Unigene4620_All	547	8.0884	3.22523	-1.32645	Down	0.813037
Unigene9942_All	949	3.22137	8.54727	1.40779	Up	0.818193		Unigene18052_All	3967	2.6244	8.78933	1.74377	Up	0.876442		Unigene2922_All	421	9.98643	2.50873	-1.99301	Down	0.905398
Unigene31252_All	613	0.126967	1.68387	2.65585	Up	0.807268		Unigene5807_All	361	0.5868	2.60297	2.14922	Up	0.84048		Unigene19645_All	417	3.50573	1.06897	-1.7135	Down	0.829551
Unigene30569_All	291	0	2.34147	2.41943	Up	0.848225		Unigene28485_All	623	1.157	38.0918	5.04102	Up	0.994395		Unigene26236_All	289	3.42157	0.384267	-2.63471	Down	0.895768
								Unigene16677_All	1462	14.9776	76.6892	2.35622	Up	0.950554		CL7371.Contig2_All	1701	12.5867	4.5605	-1.46463	Down	0.852483
								Unigene22303_All	225	4.84893	47.4869	3.29179	Up	0.98009		Unigene14468_All	227	2.59727	0.239867	-2.17988	Down	0.839065
								Unigene709_All	1192	2.91217	9.01527	1.63028	Up	0.861063		Unigene14901_All	207	2.67923	0.131533	-2.52693	Down	0.866399
								Unigene20212_All	343	0	2.42153	2.27592	Up	0.840875		CL5003.Contig1_All	926	2.8144	0.739433	-1.92834	Down	0.827928
								Unigene11959_All	264	0.6703	2.48473	1.89021	Up	0.80802		CL3396.Contig2_All	648	12.5572	2.83987	-2.14462	Down	0.923799
								Unigene5067_All	603	0.8777	5.0151	2.51448	Up	0.914685		Unigene14784_All	226	2.50107	0.366167	-2.77197	Down	0.869377
								Unigene17419_All	256	0	2.6941	2.4298	Up	0.863334		Unigene17258_All	644	3.75323	1.32997	-1.49674	Down	0.802018
								Unigene17141_All	576	0.279033	2.3888	3.09778	Up	0.879107		CL5048.Contig1_All	550	2.88523	0.760967	-1.92278	Down	0.829749
								CL1834.Contig4_All	4818	85.7648	201.698	1.23374	Up	0.833387		Unigene11603_All	504	3.20133	0.7627	-2.06949	Down	0.854096
								Unigene31793_All	205	0.2691	2.40093	2.46197	Up	0.852444		Unigene31222_All	202	3.93077	0.131567	-3.13973	Down	0.926202
								Unigene13936_All	299	2.60433	28.2458	3.43905	Up	0.979847		Unigene2157_All	471	39.1378	0.2459	-6.07827	Down	0.994131
								Unigene28861_All	315	0.422233	2.00357	2.24646	Up	0.810961		CL7188.Contig1_All	666	2.4244	0.409433	-2.56593	Down	0.855385
								Unigene14510_All	458	1.36907	4.4407	1.69759	Up	0.839142		Unigene2364_All	253	4.78243	1.1009	-2.11906	Down	0.888895
								CL4530.Contig7_All	3164	1.8648	11.0528	2.56732	Up	0.94256		Unigene31291_All	359	1.7695	0.1547	-2.59091	Down	0.821698
								Unigene1710_All	451	1.12553	4.05413	1.84878	Up	0.850915		CL1905.Contig8_All	2520	26.6043	11.6288	-1.19396	Down	0.815082
								CL5967.Contig2_All	243	0.117	12.5144	4.79645	Up	0.982979		Unigene865_All	929	10.9724	4.71843	-1.2175	Down	0.804833
								Unigene22738_All	217	0.743867	2.63853	1.82662	Up	0.809247		Unigene28907_All	359	2.60327	0.39	-2.22544	Down	0.845038
								Unigene21091_All	1584	3.7352	16.5846	2.15059	Up	0.926446		Unigene26007_All	653	2.4664	0.291867	-1.98002	Down	0.814832
								Unigene4111_All	790	4.14347	11.7252	1.5007	Up	0.853958		Unigene23820_All	2417	4.36913	1.2594	-1.79461	Down	0.85195
								Unigene1751_All	570	1.96857	9.61	2.28739	Up	0.925126		Unigene1073_All	701	7.86357	2.75127	-1.51509	Down	0.844498
								Unigene14397_All	277	0.773333	3.4899	2.17402	Up	0.870276		Unigene7619_All	890	37.4892	16.8664	-1.15232	Down	0.814297
								Unigene14883_All	242	0.429267	2.15887	2.33033	Up	0.827576		Unigene25385_All	421	2.7909	0.721567	-1.95153	Down	0.828331
								Unigene2232_All	242	0.674067	2.59097	1.94253	Up	0.820695		Unigene20336_All	210	2.33403	0.4054	-2.02857	Down	0.81194
								CL4308.Contig2_All	805	45.3698	112.745	1.31326	Up	0.842635		Unigene17243_All	740	2.94547	0.407333	-2.85421	Down	0.891303
								Unigene5923_All	394	0.389033	3.4686	2.64198	Up	0.898178		Unigene2252_All	276	2.90347	0.3061	-2.61858	Down	0.880276
								Unigene573_All	794	1.5901	4.71003	1.56662	Up	0.826482		Unigene11609_All	666	3.96593	1.20293	-1.7211	Down	0.840091
								Unigene8075_All	424	1.9945	5.64787	1.50168	Up	0.827822		Unigene11131_All	1707	5.63627	1.18703	-2.24738	Down	0.90556
								Unigene17576_All	253	0.3143	2.28963	2.8649	Up	0.864959		Unigene28690_All	297	2.9656	0.637267	-1.88318	Down	0.829357
								Unigene28535_All	225	1.03167	3.33323	1.69195	Up	0.817347		Unigene31250_All	577	2.6495	0.527633	-2.32811	Down	0.853227
								Unigene17251_All	520	0	3.57177	2.83664	Up	0.908763		Unigene19995_All	308	2.26503	0.5395	-2.06984	Down	0.811059
								Unigene27936_All	871	0.611167	2.49383	2.02873	Up	0.822696		Unigene12939_All	1001	3.16513	0.887133	-1.83504	Down	0.829435
								CL8019.Contig3_All	925	6.053	20.2656	1.74331	Up	0.894031		Unigene17768_All	542	2.58023	0.562467	-2.28796	Down	0.854847
								Unigene23206_All	474	0.7275	2.55003	1.8095	Up	0.803859		CL1030.Contig2_All	805	3.71647	0.901867	-2.04295	Down	0.864808
								Unigene14229_All	369	1.54263	5.95977	1.94986	Up	0.883153		Unigene11900_All	797	4.81243	0.857533	-2.4885	Down	0.911817
								CL1614.Contig2_All	2723	0.5146	6.09613	3.56637	Up	0.954841		Unigene11604_All	238	7.17917	2.76167	-1.37828	Down	0.816297
								Unigene11842_All	247	0.338433	3.32147	2.71718	Up	0.899434		Unigene30730_All	216	1.9845	0.2571	-2.22743	Down	0.803817
								CL1920.Contig3_All	1816	0.244467	4.80617	4.29718	Up	0.954421		CL5646.Contig1_All	1917	5.60953	2.1381	-1.39155	Down	0.805074
								Unigene28835_All	215	0.380933	2.5909	2.24226	Up	0.847613		Unigene20211_All	266	3.91627	1.12823	-1.79541	Down	0.844586
								CL1081.Contig10_All	1966	1.37303	4.27377	1.63814	Up	0.828095		CL4462.Contig3_All	675	23.1853	9.26317	-1.32364	Down	0.838019
								Unigene18704_All	1097	4.55167	15.0824	1.7284	Up	0.888873		CL6773.Contig2_All	788	22.4018	0.312567	-5.54674	Down	0.989835
								Unigene11591_All	247	2.39597	6.79893	1.5047	Up	0.836325		Unigene29023_All	216	2.08343	0.134067	-2.26726	Down	0.825807
								Unigene19716_All	527	1.85253	5.51077	1.57275	Up	0.835379		Unigene16794_All	1287	4.47693	0.945367	-2.24356	Down	0.893208
								CL2297.Contig2_All	2107	2.0593	6.77517	1.7181	Up	0.866498		Unigene17291_All	379	2.9132	0.860833	-1.7588	Down	0.814036
								CL1614.Contig3_All	1761	0.0916667	2.1203	4.53173	Up	0.890717		CL7021.Contig2_All	622	5.19613	1.5497	-1.74545	Down	0.859339
								Unigene11169_All	825	1.10053	5.0751	2.20523	Up	0.896233		Unigene24422_All	566	9.5432	3.08147	-1.63086	Down	0.868441
								Unigene32484_All	246	0.224233	2.17657	2.47718	Up	0.8394		Unigene29718_All	218	2.09743	0.1249	-2.19447	Down	0.808371
								Unigene4988_All	1249	1.95767	10.9906	2.48906	Up	0.938521		Unigene13340_All	253	55.1189	14.6076	-1.91583	Down	0.923863
								Unigene26128_All	377	0.503567	3.73173	2.88959	Up	0.913387		CL5312.Contig3_All	1161	18.1211	1.51123	-3.58387	Down	0.979424
								CL4131.Contig5_All	2843	7.90833	17.857	1.17504	Up	0.800122		CL5048.Contig3_All	550	2.4273	0.462	-2.39339	Down	0.845283
								CL6220.Contig1_All	756	2.53167	7.4832	1.56357	Up	0.847948		Unigene20066_All	222	3.00407	0.362033	-2.5064	Down	0.878771
								Unigene23783_All	2051	2.1528	5.7319	1.4128	Up	0.808588		Unigene14076_All	352	8.19223	3.0293	-1.43527	Down	0.828559
								Unigene22699_All	716	0.0680333	4.3184	3.4275	Up	0.937486		Unigene30040_All	220	2.8588	0.868167	-1.71937	Down	0.809137
								Unigene24654_All	1043	0.937333	3.25487	1.79596	Up	0.829036		Unigene31246_All	506	2.92913	0	-2.70596	Down	0.895982
								Unigene14530_All	275	0.395067	2.79393	2.31434	Up	0.860728		CL1848.Contig1_All	1776	11.165	4.84773	-1.20361	Down	0.802791
								Unigene6990_All	1469	1.11887	5.15943	2.20517	Up	0.897035		CL913.Contig2_All	468	8.45833	0.118633	-4.88982	Down	0.973118
								Unigene28763_All	287	0.178033	4.3471	3.65664	Up	0.942361		Unigene16633_All	655	16.0321	6.6652	-1.26624	Down	0.821634
								Unigene27285_All	296	6.74757	18.1511	1.42762	Up	0.844676		Unigene16910_All	374	4.44637	1.31833	-1.75391	Down	0.850453
								Unigene24400_All	1514	1.2557	5.90167	2.23263	Up	0.906121		CL7569.Contig2_All	901	18.2315	7.59497	-1.26332	Down	0.82361
								CL3964.Contig3_All	851	0.410767	3.0917	2.91201	Up	0.900334		Unigene30569_All	291	2.34147	0	-2.41943	Down	0.859106
								Unigene18801_All	2418	12.3411	30.1654	1.28942	Up	0.832139		Unigene3304_All	3259	2.2263	8.4186	1.91893	Up	0.895559
								Unigene17529_All	324	1.0444	3.29633	1.65819	Up	0.809756		Unigene25837_All	523	0.595133	6.35763	3.4172	Up	0.953192
								CL1457.Contig1_All	239	0.573533	4.7917	2.74388	Up	0.924209		Unigene22901_All	483	0.635567	2.39597	1.91449	Up	0.804905
								Unigene23879_All	1215	0.417233	3.21453	2.94568	Up	0.90498		Unigene32143_All	232	0.7619	3.45723	1.89654	Up	0.845796
								Unigene32177_All	225	0.569967	2.6966	2.24219	Up	0.852815		CL4550.Contig1_All	412	10.0799	125.639	3.63974	Up	0.991858
								CL7481.Contig2_All	241	5.18703	22.0705	2.08914	Up	0.924946		Unigene26620_All	1967	1.00407	12.1428	3.59617	Up	0.973277
								Unigene25136_All	366	2.51203	6.50867	1.37351	Up	0.809404		Unigene5198_All	605	0.916733	3.59887	1.97297	Up	0.856212
								Unigene22342_All	437	0.8858	3.10463	1.80937	Up	0.826853		CL6904.Contig2_All	346	0.5812	3.09997	2.41515	Up	0.875342
								CL5466.Contig3_All	2021	0.433	2.19733	2.34331	Up	0.830406		Unigene14181_All	295	3.129	8.48033	1.43842	Up	0.829884
								Unigene17024_All	275	2.11283	13.0529	2.62712	Up	0.947833		Unigene25964_All	298	0.8453	4.14587	2.29414	Up	0.891452
								Unigene17079_All	521	1.70883	6.88153	2.00972	Up	0.893003		Unigene22720_All	353	1.89527	5.09147	1.42568	Up	0.80409
								Unigene3400_All	923	1.2179	4.00583	1.71771	Up	0.838815		Unigene17167_All	355	0.951333	3.08217	1.69592	Up	0.811022
								Unigene5624_All	798	0.377433	8.99093	4.57418	Up	0.975897		CL1128.Contig1_All	789	1.07467	3.42477	1.67212	Up	0.81817
								Unigene5629_All	471	1.5102	34.8484	4.52828	Up	0.992859		CL3974.Contig1_All	307	0.0862333	3.57393	3.09054	Up	0.915725
								CL6474.Contig1_All	512	0.0555333	4.59903	3.56398	Up	0.943339		Unigene4460_All	204	10.9436	145.604	3.73389	Up	0.993186
								Unigene5863_All	409	0.445933	5.8418	3.2534	Up	0.946228		Unigene1977_All	532	0.863467	6.28063	2.8627	Up	0.938135
								CL3679.Contig1_All	1880	5.80503	48.4554	3.06128	Up	0.974422		CL6190.Contig1_All	1146	14.6424	35.0078	1.25752	Up	0.832901
								Unigene28284_All	751	0.0712	4.98283	3.62264	Up	0.947897		CL7234.Contig1_All	1179	0.0224667	5.31293	3.90037	Up	0.953153
								Unigene28185_All	407	1.04017	9.3823	3.17313	Up	0.958367		Unigene14740_All	345	0.460333	3.0337	2.27454	Up	0.864497
								CL4812.Contig1_All	1868	0.772633	2.97263	1.94389	Up	0.836743		Unigene22545_All	938	0.864333	4.91773	2.50833	Up	0.913955
								CL4782.Contig2_All	458	0.816467	5.74377	2.81453	Up	0.932414		Unigene15056_All	375	0	2.8049	2.48795	Up	0.870091
								Unigene13546_All	879	13.0845	31.6937	1.27634	Up	0.829557		Unigene21582_All	995	10.8062	41.9099	1.95544	Up	0.925029
								Unigene25688_All	443	0.7669	3.28247	2.09767	Up	0.860153		Unigene10477_All	404	133.774	325.882	1.28456	Up	0.84343
								Unigene1526_All	1518	13.9736	31.3771	1.16701	Up	0.807548		Unigene10006_All	604	17.3817	55.689	1.67982	Up	0.899394
								Unigene31155_All	542	0.6168	2.42897	1.97747	Up	0.815498		CL4561.Contig1_All	940	3.4923	10.5412	1.59379	Up	0.8665
								Unigene7356_All	204	9.35207	20.7935	1.15277	Up	0.800009		Unigene14069_All	251	2.77097	7.08113	1.35359	Up	0.811393
								Unigene14346_All	678	0.774133	4.16587	2.42796	Up	0.899166		Unigene15085_All	264	0.300867	3.34163	2.39754	Up	0.880995
								CL1512.Contig2_All	2314	0.9354	2.99097	1.67696	Up	0.806049		Unigene11909_All	225	0.333933	2.6188	2.38718	Up	0.85507
								CL1614.Contig1_All	1870	0.1888	2.85407	3.91809	Up	0.917721		Unigene5522_All	280	0.6618	3.16	1.93141	Up	0.840938
								Unigene21236_All	1689	5.02923	37.8617	2.91233	Up	0.969326		Unigene10942_All	1256	18.8207	64.2598	1.7716	Up	0.911589
								Unigene8279_All	325	1.27857	5.4316	2.08685	Up	0.890331		Unigene12647_All	1760	3.0967	12.7583	2.04263	Up	0.916354
								CL7817.Contig2_All	456	0.697567	3.25333	2.22152	Up	0.869222		CL518.Contig1_All	1050	5.88897	17.5737	1.57733	Up	0.875538
								Unigene28633_All	340	0.1433	3.14507	2.72214	Up	0.895103		CL4722.Contig2_All	2615	20.9323	104.756	2.32323	Up	0.954022
								CL1320.Contig1_All	1051	3.2166	8.02073	1.3182	Up	0.806811		Unigene7969_All	418	2.5679	7.8369	1.60969	Up	0.858173
								Unigene6915_All	2175	4.5301	13.9124	1.61876	Up	0.871604		Unigene26183_All	218	0.5973	2.2926	1.94046	Up	0.800859
								Unigene26257_All	559	0	4.61767	3.25832	Up	0.938351		Unigene22301_All	340	2.97377	9.21163	1.63117	Up	0.867359
								Unigene32458_All	221	0.238867	2.14213	2.40116	Up	0.830858		CL5074.Contig2_All	2002	1.08587	7.85487	2.85474	Up	0.945526
								CL3920.Contig5_All	2321	15.1213	55.187	1.86775	Up	0.913409		Unigene17588_All	255	0.0954333	2.34787	2.45309	Up	0.844257
								Unigene21384_All	968	2.5747	7.45173	1.53317	Up	0.841542		CL5572.Contig1_All	2350	5.62577	18.0844	1.68463	Up	0.887812
								Unigene2306_All	322	0.683167	2.6801	1.97198	Up	0.828353		CL6748.Contig2_All	1410	2.68843	6.93443	1.36701	Up	0.813096
								Unigene28765_All	318	0.7374	4.2752	2.53547	Up	0.907487		CL8017.Contig1_All	1597	0.192233	6.95287	5.17668	Up	0.967985
								CL7420.Contig2_All	1503	1.44097	4.2396	1.55689	Up	0.819068		Unigene28168_All	551	1.7194	6.72317	1.96724	Up	0.891715
								Unigene14945_All	235	0.113767	2.0622	2.20551	Up	0.811676		Unigene32565_All	353	0.2818	2.66197	2.56942	Up	0.867526
								Unigene9755_All	1388	3.44863	11.6141	1.75178	Up	0.884439		Unigene25700_All	533	0.7706	5.33077	2.79029	Up	0.929281
								CL5282.Contig3_All	1872	85.2485	346.363	2.02254	Up	0.930288		Unigene17053_All	394	0.7119	15.104	4.40711	Up	0.983585
								Unigene13027_All	1144	4.3341	18.9067	2.1251	Up	0.927424		Unigene15966_All	650	2.4106	6.3348	1.39391	Up	0.811343
								Unigene23279_All	226	0.1183	2.47433	2.45382	Up	0.854391		CL5347.Contig1_All	397	0.845267	2.83447	1.7456	Up	0.810401
								Unigene15994_All	512	4.49437	15.1953	1.75744	Up	0.890218		Unigene28030_All	713	0.4215	2.28437	1.9575	Up	0.802023
								CL5545.Contig3_All	1100	1.11143	3.65027	1.71558	Up	0.832045		Unigene8568_All	229	0.8874	2.86737	1.69207	Up	0.802263
								Unigene14646_All	674	0.489067	30.9966	5.98594	Up	0.993483		Unigene5220_All	404	2.15363	6.36177	1.56265	Up	0.841927
								Unigene16252_All	506	11.5928	145.226	3.647	Up	0.990221		Unigene26038_All	227	0.573567	2.65847	1.84454	Up	0.809485
								CL6332.Contig1_All	341	3.10787	11.3655	1.87066	Up	0.894854		Unigene5598_All	356	0.588833	3.34243	2.50497	Up	0.888121
								CL7817.Contig1_All	577	0.712033	2.57633	1.8553	Up	0.808529		Unigene32096_All	226	0.2248	2.63777	2.75236	Up	0.875855
								Unigene6738_All	659	4.0682	10.5633	1.3766	Up	0.827606		Unigene16544_All	921	0.923833	25.4988	4.78665	Up	0.990763
								Unigene9945_All	1660	4.9564	19.4412	1.97176	Up	0.915563		Unigene3090_All	678	13.074	30.2169	1.20865	Up	0.822628
								Unigene17792_All	287	0.446833	2.88867	2.6926	Up	0.885129		Unigene6158_All	285	0	2.74227	2.45537	Up	0.866392
								Unigene5259_All	213	4.86637	13.8021	1.50397	Up	0.857855		Unigene28140_All	920	1.1899	4.84837	2.02666	Up	0.881287
								Unigene15255_All	1560	1.11347	3.84697	1.78866	Up	0.841721		Unigene22700_All	553	0.558967	9.15067	4.03304	Up	0.97166
								Unigene465_All	1083	15.201	38.0823	1.32495	Up	0.837434		Unigene2609_All	242	1.27727	4.11607	1.68821	Up	0.835413
								Unigene3767_All	956	1.19863	4.02877	1.74895	Up	0.840639		Unigene24162_All	941	14.3363	33.8495	1.23946	Up	0.829182
								Unigene8181_All	270	1.91997	5.79547	1.59384	Up	0.839843		Unigene5305_All	937	1.2722	4.41433	1.79487	Up	0.852549
								CL5440.Contig2_All	279	0	2.75233	2.46066	Up	0.869003		Unigene5661_All	246	0.628233	3.82953	2.6078	Up	0.903402
								Unigene8525_All	330	0.715767	3.68037	2.36229	Up	0.887659		Unigene14336_All	577	0.6312	2.82497	2.16206	Up	0.848472
								Unigene20031_All	1029	0.5933	2.76823	2.22213	Up	0.852955		Unigene11839_All	576	0.0881667	6.54243	4.6822	Up	0.965471
								Unigene17309_All	768	0.4618	16.682	5.17488	Up	0.987436		CL4812.Contig2_All	2052	0.7047	5.45397	2.95222	Up	0.935697
								CL7386.Contig3_All	1415	1.46767	8.70177	2.56778	Up	0.936655		Unigene8950_All	221	0.5699	2.3689	2.05544	Up	0.816933
								Unigene11486_All	327	0.322867	2.5453	2.37836	Up	0.853939		Unigene14748_All	558	0.3757	6.273	4.0615	Up	0.961075
								Unigene13849_All	1216	81.4791	350.062	2.10311	Up	0.937388		CL282.Contig1_All	1903	6.9152	17.1197	1.30781	Up	0.82985
								CL4633.Contig2_All	1557	1.2544	6.09623	2.28092	Up	0.909368		Unigene8754_All	306	1.5808	4.8412	1.61471	Up	0.835484
								Unigene11202_All	690	2.84847	9.05443	1.66844	Up	0.868039		Unigene25345_All	384	1.1329	5.2948	2.22456	Up	0.900984
								Unigene16134_All	1244	1.59387	5.03867	1.66051	Up	0.83943		Unigene11154_All	618	2.22517	8.32913	1.90425	Up	0.893082
								Unigene8262_All	446	0.760233	3.10107	2.02825	Up	0.848068		Unigene17496_All	1021	0.936233	11.6707	3.63988	Up	0.972975
								Unigene12746_All	2079	5.06507	33.0741	2.70705	Up	0.9617		Unigene2355_All	325	0.788167	2.9551	1.90663	Up	0.832307
								Unigene1780_All	254	2.09037	5.96487	1.51273	Up	0.831357		Unigene28609_All	336	0.762367	2.68407	1.81586	Up	0.808653
								Unigene7084_All	820	57.1717	142.788	1.3205	Up	0.843833		Unigene32465_All	224	0.108633	2.13763	2.274	Up	0.818605
								CL2670.Contig1_All	1105	1.5591	5.30583	1.76687	Up	0.858671		Unigene24821_All	434	2.50263	8.73043	1.80261	Up	0.884226
								Unigene22633_All	404	0.640733	2.51527	1.97292	Up	0.819714		Unigene7169_All	1904	1.0391	11.3621	3.45083	Up	0.969409
								Unigene12756_All	1222	2.34757	6.77367	1.52877	Up	0.837807		CL3286.Contig2_All	1966	3.18823	9.31153	1.54626	Up	0.855902
								Unigene18961_All	452	7.17383	58.9077	3.03764	Up	0.974847		Unigene11466_All	415	1.3035	5.1429	1.98019	Up	0.879665
								CL1026.Contig1_All	577	3.09377	9.0821	1.55366	Up	0.854293		Unigene25503_All	259	1.85947	4.993	1.42502	Up	0.802798
								Unigene14679_All	253	0.218033	4.8841	3.66629	Up	0.947808		CL3232.Contig3_All	792	5.73423	17.2497	1.5889	Up	0.87746
								Unigene11819_All	387	0.467767	2.7726	2.56738	Up	0.87538		Unigene31898_All	287	0.446233	2.1027	2.23637	Up	0.814218
								CL3357.Contig2_All	357	0.0749	2.4767	2.60095	Up	0.863833		Unigene32308_All	259	0.5967	2.3484	1.9766	Up	0.807546
								Unigene5401_All	345	1.2957	4.9765	1.9414	Up	0.874106		Unigene32138_All	1196	0.501933	3.83357	2.93312	Up	0.916224
								Unigene25962_All	673	0.355533	3.7846	3.41208	Up	0.929555		Unigene4974_All	1180	18.579	441.95	4.57214	Up	0.999133
								Unigene11332_All	1119	3.58433	13.6653	1.93074	Up	0.906064		Unigene13054_All	825	6.72523	18.3957	1.45171	Up	0.851042
								Unigene24139_All	1265	1.37123	4.51993	1.72083	Up	0.846775		CL869.Contig1_All	1884	0.0961	2.49893	4.70063	Up	0.904895
								Unigene28760_All	449	0.126633	3.92727	3.09392	Up	0.92337		Unigene28367_All	549	0.812	4.17103	2.36085	Up	0.89604
								Unigene31745_All	281	0.551533	2.31283	2.06814	Up	0.81512		CL7041.Contig1_All	1307	26.3661	66.6997	1.339	Up	0.851219
								CL1614.Contig4_All	1690	0.341767	8.7933	4.68532	Up	0.975779		CL4890.Contig2_All	1608	40.2144	99.8305	1.31177	Up	0.846739
								Unigene5875_All	602	0.655433	3.79163	2.5323	Up	0.899611		CL6925.Contig1_All	1490	0.6564	8.5409	3.70174	Up	0.966618
								Unigene17521_All	433	0.674467	3.8488	2.51259	Up	0.899857		Unigene19177_All	293	6.64757	16.5718	1.31783	Up	0.832239
								CL1794.Contig1_All	1834	1.06333	5.0563	2.24949	Up	0.900218		CL907.Contig1_All	2537	16.167	40.4766	1.32404	Up	0.84462
								Unigene8323_All	409	2.45733	7.69713	1.64723	Up	0.857621		Unigene22201_All	421	2.22997	8.7849	1.978	Up	0.901345
								Unigene29100_All	296	0.737467	4.41487	2.58172	Up	0.911556		CL7572.Contig1_All	1313	0.475733	63.3464	7.05697	Up	0.996495
								Unigene28482_All	531	0.151033	2.06093	2.08913	Up	0.80113		Unigene16683_All	1149	22.4903	50.1334	1.15647	Up	0.817785
								Unigene28403_All	408	0.256267	3.23417	2.93489	Up	0.904577		Unigene26272_All	332	1.07117	3.32113	1.63249	Up	0.810823
								Unigene21234_All	445	4.92843	15.1231	1.61755	Up	0.873153		Unigene25753_All	329	0.4633	2.49757	1.98718	Up	0.817463
								Unigene10939_All	1254	15.6941	40.7189	1.37547	Up	0.849022		Unigene9356_All	4610	2.51753	13.5277	2.42583	Up	0.940489
								Unigene5836_All	313	1.0163	5.8069	2.51444	Up	0.920789		Unigene24824_All	758	2.02367	7.33787	1.85839	Up	0.881906
								Unigene24701_All	369	4.07637	18.316	2.16775	Up	0.928385		Unigene22934_All	721	0.789967	3.89647	2.3023	Up	0.887746
								Unigene16968_All	617	1.65463	9.45557	2.51465	Up	0.93638		Unigene17512_All	371	0	4.57423	3.19353	Up	0.933785
								Unigene16838_All	333	3.0923	12.7197	2.04031	Up	0.912719		Unigene1663_All	842	1.48973	4.22973	1.50551	Up	0.81156
								CL6845.Contig2_All	2186	3.7517	11.2059	1.57865	Up	0.862049		Unigene9894_All	1692	1.50713	10.5241	2.80382	Up	0.951614
								CL7705.Contig2_All	1430	2.65367	10.6248	2.00137	Up	0.905786		Unigene19568_All	796	1.5597	7.81363	2.32472	Up	0.922743
								CL5440.Contig1_All	1131	0	4.06823	3.0244	Up	0.923102		CL7672.Contig2_All	1578	1.7099	19.8028	3.53372	Up	0.979731
								Unigene17583_All	220	0.712167	2.87957	2.01556	Up	0.839191		Unigene28564_All	452	0.5762	3.72813	2.69381	Up	0.905342
								Unigene751_All	1268	2.0876	12.652	2.59945	Up	0.946225		Unigene27585_All	403	5.2789	42.764	3.01809	Up	0.975607
								Unigene15393_All	1733	4.21407	45.4452	3.43084	Up	0.98263		CL3202.Contig1_All	1050	102.327	325.716	1.67042	Up	0.903498
								CL1569.Contig2_All	1183	4.89487	11.6547	1.25157	Up	0.808441		Unigene14724_All	317	0.557533	5.9907	3.04826	Up	0.942288
								Unigene12615_All	1756	0.117367	2.59693	4.46771	Up	0.914489		Unigene14481_All	381	0.586067	3.10323	2.40464	Up	0.874407
								Unigene5795_All	220	0.936667	3.24	1.79039	Up	0.827947		CL5074.Contig1_All	1928	1.79277	6.2133	1.79317	Up	0.870877
								Unigene5811_All	549	1.45533	30.171	4.37374	Up	0.991293		Unigene18201_All	1585	1.94097	8.4018	2.11392	Up	0.909846
								Unigene21097_All	1777	23.5469	71.1684	1.5957	Up	0.884871		CL6161.Contig2_All	1239	1.15677	5.99867	2.37454	Up	0.915131
								Unigene365_All	2475	2.4264	6.54297	1.43113	Up	0.816147		CL762.Contig3_All	785	0.230567	4.0452	3.34815	Up	0.930707
								Unigene20133_All	273	0.576367	2.82393	2.29265	Up	0.8612		Unigene20235_All	403	0.7564	4.6329	2.61469	Up	0.915097
								Unigene14169_All	449	1.72443	15.5738	3.17492	Up	0.967674		Unigene22743_All	420	0.488933	3.133	2.67984	Up	0.890262
								Unigene5327_All	673	1.23147	7.0497	2.51718	Up	0.928184		Unigene17039_All	497	1.23953	5.4965	2.14872	Up	0.897496
								Unigene1225_All	369	4.55683	12.9496	1.5068	Up	0.85708		Unigene8099_All	346	3.35627	8.32183	1.31004	Up	0.810195
								Unigene17063_All	510	1.5062	5.42933	1.84986	Up	0.867609		CL3920.Contig1_All	2241	12.2409	37.2478	1.60545	Up	0.888531
								Unigene14525_All	549	0.375367	3.40907	3.183	Up	0.9166		CL7182.Contig1_All	1344	5.81083	103.04	4.14831	Up	0.995896
								CL6976.Contig2_All	274	0.201333	2.23803	2.60445	Up	0.849959		CL7481.Contig1_All	267	9.24863	56.4727	2.61024	Up	0.964492
								CL3232.Contig1_All	958	8.7754	22.7326	1.37322	Up	0.842215		Unigene28709_All	374	0.2831	8.4112	4.22506	Up	0.971102
								Unigene6182_All	236	0.5779	2.3438	2.01996	Up	0.813451		Unigene16963_All	573	0.8792	3.14567	1.8391	Up	0.829003
								Unigene26817_All	1202	3.05743	8.4875	1.47302	Up	0.836276		Unigene14327_All	620	0	3.68087	2.88005	Up	0.911614
								Unigene25934_All	256	0.850033	3.2224	1.92254	Up	0.842766		Unigene24224_All	2169	10.6285	26.1192	1.29718	Up	0.83567
								CL2804.Contig2_All	2281	1.39557	4.13897	1.56842	Up	0.817989		Unigene17502_All	290	0.259133	3.35283	2.97713	Up	0.907475
								CL1768.Contig2_All	916	3.64077	10.302	1.50061	Up	0.850534		CL5463.Contig2_All	1158	0.245933	3.44853	3.80964	Up	0.927827
								Unigene17794_All	260	0.308467	2.5763	2.0051	Up	0.824968		CL869.Contig7_All	3321	0.194767	2.65687	3.76991	Up	0.903238
								CL1413.Contig3_All	796	0.3252	2.87567	3.1445	Up	0.901347		Unigene8191_All	691	1.32217	41.5633	4.97433	Up	0.994261
								Unigene16381_All	217	52.3688	265.988	2.34458	Up	0.9517		Unigene6071_All	206	0.118133	2.6316	2.54325	Up	0.864914
								CL2804.Contig1_All	862	3.13273	8.92673	1.51071	Up	0.847016		Unigene28516_All	664	0.575433	2.96867	2.36709	Up	0.868473
								CL3869.Contig1_All	1816	9.63867	61.5401	2.67462	Up	0.963612		CL1698.Contig2_All	274	0.282033	2.92243	2.70335	Up	0.884464
								Unigene32145_All	226	1.04513	3.418	1.70947	Up	0.822419		Unigene17639_All	264	1.3552	4.2599	1.65231	Up	0.831993
								Unigene1493_All	1177	46.9393	269.261	2.52014	Up	0.961243		Unigene27615_All	763	8.90053	40.5452	2.18757	Up	0.940641
								CL3540.Contig2_All	1048	1.05943	18.2221	4.10432	Up	0.984528		CL3974.Contig2_All	321	0	4.4163	3.14284	Up	0.930717
								Unigene31760_All	298	0.334933	5.7867	3.52813	Up	0.95214		Unigene1581_All	452	2.3113	20.7693	3.16768	Up	0.973376
								Unigene15790_All	727	3.94537	39.2133	3.31311	Up	0.979562		CL2324.Contig2_All	1962	0.672833	6.44687	3.26028	Up	0.950222
								Unigene20041_All	262	1.85743	5.2492	1.49879	Up	0.823881		CL5133.Contig1_All	497	1.76803	5.23743	1.56671	Up	0.832354
								Unigene18372_All	846	8.97507	25.3968	1.50065	Up	0.867329		Unigene3778_All	1335	13.6767	33.4341	1.2896	Up	0.838218
								CL7935.Contig2_All	714	19.1169	83.4896	2.12675	Up	0.937901		Unigene18997_All	560	74.3064	190.565	1.35872	Up	0.857707
								Unigene419_All	1514	2.4089	6.7577	1.48816	Up	0.829218		CL7747.Contig1_All	1177	1.38067	4.727	1.77556	Up	0.856055
								CL6944.Contig2_All	483	0.881433	2.89033	1.71331	Up	0.805901		Unigene16209_All	660	2.03377	8.41453	2.04873	Up	0.906746
								Unigene7343_All	956	5.81217	14.149	1.28355	Up	0.817278		CL1727.Contig3_All	1247	0.471067	6.44917	3.77511	Up	0.959207
								Unigene28746_All	476	0.1159	7.82607	4.79162	Up	0.973111		Unigene19917_All	313	0.656133	3.17893	2.27648	Up	0.869161
								Unigene12616_All	3574	4.91867	25.2935	2.36243	Up	0.943968		CL3964.Contig1_All	918	0.3897	3.42343	3.13501	Up	0.913806
								Unigene28222_All	309	2.22863	5.98417	1.42499	Up	0.811491		Unigene14057_All	762	1.94193	5.73683	1.56276	Up	0.836853
								CL3866.Contig2_All	2582	1.29463	4.70917	1.86293	Up	0.86078		Unigene17932_All	1236	0.0214	2.3427	2.72337	Up	0.859305
								Unigene11335_All	556	0.752867	5.35707	2.83098	Up	0.929991		Unigene14489_All	505	0.813333	2.6754	1.71784	Up	0.800395
								CL3881.Contig2_All	1186	2.66033	6.93613	1.38252	Up	0.813043		Unigene9067_All	242	0.6563	2.70887	1.71878	Up	0.802408
								Unigene19313_All	2091	43.3182	145.488	1.74785	Up	0.906457		CL5324.Contig1_All	983	5.92143	16.9894	1.52062	Up	0.864975
								Unigene6946_All	786	2.18363	7.30037	1.74124	Up	0.870205		Unigene2348_All	349	0	3.4831	2.80037	Up	0.904274
								Unigene25351_All	270	1.17187	6.37733	2.44414	Up	0.91926		Unigene31779_All	215	0.3495	2.78167	2.43004	Up	0.864551
								CL7972.Contig2_All	588	1.28663	3.87347	1.59002	Up	0.81569		Unigene5874_All	411	0.247267	3.5517	3.10104	Up	0.915674
								CL4530.Contig3_All	3771	0.621333	3.70877	2.5775	Up	0.901007		Unigene7714_All	2549	19.9599	89.3004	2.16156	Up	0.943349
								Unigene32439_All	216	0	2.60687	2.38232	Up	0.856943		Unigene31785_All	214	0.1237	2.66137	2.5418	Up	0.866038
								CL1191.Contig2_All	1512	1.3487	3.81867	1.5015	Up	0.803384		Unigene25684_All	230	1.1231	4.00393	1.83393	Up	0.84845
								CL2359.Contig2_All	816	3.81303	10.144	1.41162	Up	0.830622		Unigene21696_All	547	7.2813	16.0915	1.14403	Up	0.800621
								Unigene11180_All	351	2.01297	7.29033	1.85666	Up	0.880284		CL695.Contig2_All	2231	6.83977	43.6306	2.67332	Up	0.965022
								Unigene18496_All	1340	1.52153	4.97747	1.70989	Up	0.848095		Unigene17487_All	538	1.15707	6.6925	2.53207	Up	0.928014
								Unigene5256_All	524	0.715533	2.94867	2.04297	Up	0.844174		Unigene8789_All	908	0.2506	9.10893	5.18382	Up	0.975168
								Unigene26065_All	250	0.773	2.62307	1.76271	Up	0.800788		Unigene19970_All	404	0	3.2715	2.70995	Up	0.896264
								CL6226.Contig1_All	1618	3.23667	12.5556	1.95575	Up	0.90716		Unigene16187_All	653	6.42893	15.4776	1.26753	Up	0.820868
								CL5967.Contig3_All	244	0.0998333	12.4649	4.84681	Up	0.983038		Unigene32496_All	221	0	2.5225	2.33485	Up	0.847127
								Unigene6184_All	277	0.190567	2.4025	2.7496	Up	0.867344		Unigene27456_All	505	13.1189	57.0743	2.1212	Up	0.940312
								CL7126.Contig2_All	1917	3.47547	9.06317	1.38281	Up	0.823031		Unigene28322_All	246	1.38147	5.2269	1.91975	Up	0.87586
								Unigene17585_All	209	0	2.6166	2.38769	Up	0.857715		Unigene4980_All	1289	30.4537	89.5485	1.55605	Up	0.886266
								Unigene27433_All	764	1.27563	9.13037	2.83946	Up	0.947855		Unigene25013_All	1959	0.505867	4.85557	3.26281	Up	0.938491
								CL2297.Contig1_All	2211	11.671	31.841	1.44796	Up	0.856429		Unigene14504_All	323	1.52413	18.2689	3.58333	Up	0.979539
								Unigene32524_All	203	0.260067	2.06177	2.27247	Up	0.817354		Unigene20433_All	261	0.3893	2.7593	2.82535	Up	0.883565
								CL5249.Contig2_All	1191	11.6215	27.4112	1.23798	Up	0.823394		Unigene21616_All	1138	40.357	110.414	1.45204	Up	0.866225
								Unigene32105_All	365	0	2.2667	2.18059	Up	0.823294		Unigene22394_All	450	0.952533	3.31117	1.7975	Up	0.830682
								Unigene12653_All	1638	0.9336	10.2871	3.46188	Up	0.967015		Unigene32144_All	279	0	2.73923	2.45377	Up	0.864713
								Unigene895_All	718	4.3606	11.5281	1.40256	Up	0.831573		Unigene16744_All	856	1.86637	16.4904	3.14332	Up	0.969514
								Unigene18539_All	687	4.64073	13.6845	1.56011	Up	0.865247		Unigene18052_All	3967	3.19553	8.78933	1.4597	Up	0.842026
								CL6226.Contig2_All	2118	0.8717	3.08453	1.82315	Up	0.826735		Unigene28485_All	623	0.949767	38.0918	5.32576	Up	0.99389
								Unigene5191_All	374	1.65567	20.4764	3.62848	Up	0.98038		Unigene16677_All	1462	12.3854	76.6892	2.63038	Up	0.966529
								Unigene4810_All	2259	27.641	85.0974	1.62231	Up	0.888792		Unigene1746_All	432	1.43103	4.72147	1.72218	Up	0.851845
								Unigene16718_All	406	3.23577	24.7862	2.93736	Up	0.966953		Unigene22303_All	225	3.47243	47.4869	3.77351	Up	0.989715
								CL5111.Contig1_All	582	18.0321	87.0697	2.27161	Up	0.946574		Unigene25671_All	290	1.49287	4.16787	1.48122	Up	0.806046
								Unigene12775_All	2178	1.58853	12.148	2.93495	Up	0.957022		Unigene20212_All	343	0.0771667	2.42153	2.56047	Up	0.855267
								Unigene13627_All	200	9.43173	29.0937	1.62511	Up	0.882531		Unigene17419_All	256	0	2.6941	2.4298	Up	0.860348
								Unigene29105_All	200	0.774867	3.84603	2.31135	Up	0.888035		Unigene17141_All	576	0.356533	2.3888	2.74418	Up	0.862422
								Unigene8368_All	1453	0.2972	9.49097	4.99705	Up	0.978168		CL1834.Contig4_All	4818	75.9625	201.698	1.40884	Up	0.862921
								Unigene13009_All	881	4.57137	14.979	1.71224	Up	0.884338		Unigene31793_All	205	0.624733	2.40093	1.94228	Up	0.807799
								CL3742.Contig1_All	855	6.6784	22.184	1.73195	Up	0.894687		CL1151.Contig1_All	2024	2.47003	9.28663	1.91063	Up	0.898225
								CL1040.Contig1_All	493	4.14717	16.5644	1.99789	Up	0.914425		Unigene13936_All	299	2.33317	28.2458	3.59768	Up	0.984628
								CL1794.Contig2_All	1458	3.2092	8.13077	1.34118	Up	0.810341		Unigene14510_All	458	1.50463	4.4407	1.56138	Up	0.822108
								Unigene29053_All	280	0	2.48553	2.31356	Up	0.847031		CL4530.Contig7_All	3164	1.1328	11.0528	3.28645	Up	0.96578
								Unigene7412_All	589	0.952033	3.32767	1.80543	Up	0.833333		Unigene1710_All	451	1.04223	4.05413	1.95972	Up	0.86375
								Unigene5149_All	379	1.5447	19.013	3.62159	Up	0.979373		CL5967.Contig2_All	243	0.108967	12.5144	4.82242	Up	0.981385
								Unigene26836_All	2279	1.32597	4.69167	1.82306	Up	0.858076		Unigene11678_All	325	0.563567	2.94247	2.38437	Up	0.86823
								Unigene8757_All	272	1.24033	7.50037	2.59623	Up	0.933602		Unigene24421_All	1991	48.6061	104.358	1.10233	Up	0.802676
								Unigene23953_All	2513	7.89117	20.8026	1.39845	Up	0.843307		Unigene21091_All	1584	5.89367	16.5846	1.49261	Up	0.86023
								CL3649.Contig3_All	1590	4.44033	10.6281	1.25914	Up	0.807937		Unigene4111_All	790	3.57767	11.7252	1.71252	Up	0.886798
								CL6407.Contig2_All	2800	33.3723	107.691	1.69018	Up	0.897912		Unigene12183_All	290	0.792	3.1681	1.72452	Up	0.820772
								Unigene14661_All	468	0.5495	2.1787	1.98728	Up	0.800427		Unigene1751_All	570	1.91307	9.61	2.32865	Up	0.928939
								Unigene8848_All	264	0.417933	2.63793	2.17389	Up	0.842663		Unigene11836_All	246	0.925067	3.46767	1.90634	Up	0.847794
								Unigene19827_All	422	1.6751	5.11047	1.60921	Up	0.834744		Unigene22383_All	691	0.770433	3.2482	2.0759	Up	0.856013
								Unigene28343_All	335	1.68097	9.36187	2.47751	Up	0.934243		Unigene5923_All	394	0.873467	3.4686	1.73759	Up	0.830672
								CL5324.Contig2_All	849	0.3384	1.8319	2.43654	Up	0.807221		Unigene28535_All	225	0.451567	3.33323	2.4307	Up	0.882105
								CL7835.Contig1_All	838	2.0434	6.5517	1.6809	Up	0.857786		Unigene17251_All	520	0	3.57177	2.83664	Up	0.907818
								Unigene21180_All	1564	8.5948	22.4758	1.38684	Up	0.843705		CL8019.Contig3_All	925	5.73763	20.2656	1.8205	Up	0.904095
								Unigene13277_All	773	1.51167	4.306	1.51021	Up	0.812563		Unigene14229_All	369	1.11883	5.95977	2.41326	Up	0.916538
								Unigene3976_All	2891	110.644	341.486	1.62591	Up	0.89199		CL1614.Contig2_All	2723	0.630167	6.09613	3.27409	Up	0.948354
								CL2324.Contig1_All	1897	0.301133	7.1421	4.56787	Up	0.969837		Unigene11842_All	247	0.8574	3.32147	1.69751	Up	0.81897
								Unigene20035_All	405	0.258167	2.27543	2.42117	Up	0.8412		CL1920.Contig3_All	1816	0.3188	4.80617	3.91416	Up	0.948806
								CL1254.Contig5_All	383	0.7838	4.60743	2.55541	Up	0.912783		CL1081.Contig10_All	1966	1.4541	4.27377	1.55538	Up	0.81926
								Unigene13265_All	1318	7.6505	23.8052	1.63765	Up	0.88114		Unigene25855_All	256	0.301833	2.12857	2.18376	Up	0.810195
								Unigene1951_All	272	1.38727	4.2857	1.62729	Up	0.827301		Unigene31826_All	243	0.535933	2.5999	1.88768	Up	0.813631
								Unigene21686_All	480	7.6619	26.4494	1.78746	Up	0.901509		Unigene18704_All	1097	6.34193	15.0824	1.24987	Up	0.817019
								Unigene8307_All	376	0.9819	3.08653	1.65234	Up	0.802585		Unigene11591_All	247	1.67147	6.79893	2.02419	Up	0.896342
								Unigene15877_All	1030	5.38253	20.0755	1.89908	Up	0.9081		Unigene17784_All	304	0.689533	2.63757	1.93552	Up	0.820532
								Unigene2486_All	266	0.491033	3.13303	2.67367	Up	0.891804		Unigene19716_All	527	1.38213	5.51077	1.99536	Up	0.886543
								Unigene28110_All	986	1.1301	17.6161	3.96237	Up	0.982733		CL2297.Contig2_All	2107	1.63787	6.77517	2.04844	Up	0.899089
								Unigene22598_All	446	0.6746	2.80943	1.73964	Up	0.807841		CL1614.Contig3_All	1761	0.0439	2.1203	3.33192	Up	0.864065
								Unigene6997_All	1346	4.5469	11.7228	1.36636	Up	0.829412		Unigene11169_All	825	1.44747	5.0751	1.80991	Up	0.862302
								Unigene10618_All	214	4.90663	15.7388	1.68152	Up	0.882268		Unigene4988_All	1249	1.16697	10.9906	3.23543	Up	0.964477
								CL4227.Contig1_All	674	0.8621	3.3202	1.69035	Up	0.816976		Unigene26128_All	377	0.339767	3.73173	3.45723	Up	0.92795
								CL3881.Contig3_All	939	0.5197	3.0834	2.56877	Up	0.885862		CL4131.Contig5_All	2843	7.0968	17.857	1.33125	Up	0.834634
								Unigene26962_All	838	13.6946	35.4441	1.37193	Up	0.846996		CL6220.Contig1_All	756	2.4363	7.4832	1.61896	Up	0.859666
								Unigene323_All	1865	3.1806	9.99353	1.6517	Up	0.865869		Unigene23783_All	2051	2.10973	5.7319	1.44195	Up	0.812861
								Unigene26187_All	203	1.77853	8.81217	2.30881	Up	0.923466		Unigene22699_All	716	0	4.3184	3.1105	Up	0.928397
								Unigene5439_All	534	1.3295	11.3586	3.09483	Up	0.960262		Unigene14530_All	275	0.473467	2.79393	2.12585	Up	0.845612
								Unigene26555_All	332	2.05683	5.7271	1.47738	Up	0.820614		Unigene6990_All	1469	0.999467	5.15943	2.36798	Up	0.908265
								Unigene1876_All	350	0.911767	3.56147	1.96573	Up	0.856013		Unigene28763_All	287	0.2693	4.3471	3.31776	Up	0.934234
								Unigene11282_All	1038	0.0766333	4.91627	6.00345	Up	0.958942		CL4722.Contig1_All	804	0.653133	2.72793	2.06236	Up	0.835992
								Unigene11877_All	471	0.544567	5.2535	3.2701	Up	0.942533		Unigene24400_All	1514	1.12717	5.90167	2.38842	Up	0.915072
								CL3881.Contig5_All	1001	1.1635	3.4256	1.55789	Up	0.80302		CL3964.Contig3_All	851	0.4465	3.0917	2.79167	Up	0.894106
								Unigene31775_All	288	0.459433	2.63543	2.52011	Up	0.867494		Unigene18801_All	2418	12.8652	30.1654	1.22942	Up	0.826831
								Unigene2425_All	269	0.2051	2.89727	2.96222	Up	0.8966		CL1457.Contig1_All	239	0.212567	4.7917	3.70871	Up	0.947996
								Unigene2346_All	275	0.1858	4.38733	3.63779	Up	0.942486		Unigene5152_All	491	1.66427	4.59867	1.46633	Up	0.81156
								Unigene23539_All	741	0.734867	5.01173	2.76976	Up	0.925585		Unigene23879_All	1215	0.2326	3.21453	3.78869	Up	0.921968
								Unigene10061_All	1106	6.41533	16.5729	1.36923	Up	0.837109		CL7481.Contig2_All	241	2.9689	22.0705	2.89412	Up	0.966848
								Unigene22649_All	250	1.619	16.9711	3.38991	Up	0.973662		Unigene17024_All	275	1.66273	13.0529	2.97274	Up	0.961224
								CL2141.Contig1_All	1161	0.166433	1.8551	3.47848	Up	0.85326		Unigene17079_All	521	1.80047	6.88153	1.93436	Up	0.889577
								Unigene12539_All	440	2.7018	9.08033	1.74882	Up	0.87785		Unigene28305_All	519	0.646633	2.54663	1.97757	Up	0.819213
								Unigene20056_All	1145	0.376533	11.2296	4.89839	Up	0.981317		Unigene3400_All	923	1.41867	4.00583	1.49757	Up	0.80744
								Unigene28421_All	380	0.773	3.0238	1.96782	Up	0.841699		Unigene5624_All	798	0.226867	8.99093	5.30855	Up	0.974902
								Unigene29031_All	219	0	2.79117	2.48087	Up	0.871257		Unigene5629_All	471	0.905533	34.8484	5.26618	Up	0.993355
								CL3920.Contig4_All	1836	3.42513	13.0044	1.92477	Up	0.904651		CL6474.Contig1_All	512	0.0992333	4.59903	4.11237	Up	0.948568
								Unigene8216_All	649	2.54413	8.68633	1.77157	Up	0.878079		Unigene5863_All	409	0.830967	5.8418	2.81355	Up	0.934097
								CL4668.Contig3_All	476	4.9855	14.3195	1.52217	Up	0.859676		CL3679.Contig1_All	1880	3.95033	48.4554	3.61661	Up	0.988261
								CL5282.Contig2_All	1847	37.6318	129.129	1.77879	Up	0.909299		Unigene28284_All	751	0	4.98283	3.31697	Up	0.941159
								Unigene6083_All	262	0.408167	2.8295	1.93203	Up	0.830317		Unigene18304_All	1166	4.45577	10.974	1.30035	Up	0.818367
								Unigene5727_All	221	0.241933	3.1218	2.44008	Up	0.87877		Unigene28185_All	407	3.93623	9.3823	1.25313	Up	0.80396
								Unigene14712_All	458	0	3.91993	2.97083	Up	0.919727		CL4812.Contig1_All	1868	0.3474	2.97263	3.09707	Up	0.900555
								CL4530.Contig8_All	3260	0.536767	2.639	2.29762	Up	0.85356		CL4782.Contig2_All	458	0.7812	5.74377	2.87823	Up	0.935646
								Unigene11857_All	732	0.3722	5.0581	3.2306	Up	0.939942		Unigene25688_All	443	0.339233	3.28247	2.69786	Up	0.895692
								Unigene31930_All	233	0.4633	2.10313	2.18252	Up	0.811614		Unigene1526_All	1518	11.2465	31.3771	1.48024	Up	0.868822
								Unigene26261_All	307	0.185233	2.76523	2.4148	Up	0.865947		Unigene8308_All	270	1.4231	5.42337	1.93015	Up	0.878914
								Unigene4195_All	924	4.5103	13.084	1.5365	Up	0.859285		Unigene14346_All	678	0.836933	4.16587	2.31543	Up	0.893819
								CL7724.Contig2_All	1313	1.0366	11.1156	3.42265	Up	0.967651		CL1614.Contig1_All	1870	0.0543333	2.85407	3.6909	Up	0.909743
								Unigene23163_All	275	0.177167	2.1953	2.10444	Up	0.811671		Unigene21236_All	1689	11.1384	37.8617	1.76519	Up	0.908385
								CL1268.Contig4_All	207	0.375967	4.9185	3.18017	Up	0.937444		Unigene22242_All	257	3.44373	10.1981	1.56626	Up	0.859607
								Unigene6026_All	350	0.146	2.3644	2.91878	Up	0.871415		Unigene8279_All	325	1.32543	5.4316	2.03491	Up	0.887498
								Unigene22536_All	512	1.5043	6.4809	2.1071	Up	0.898974		CL7817.Contig2_All	456	0.735867	3.25333	2.1444	Up	0.862641
								Unigene32017_All	223	0.338367	2.58113	2.35355	Up	0.853526		Unigene22474_All	562	0.589467	3.68273	2.64329	Up	0.90179
								CL5967.Contig1_All	1264	0.594633	36.0976	5.92376	Up	0.994336		Unigene28633_All	340	0.604	3.14507	2.38047	Up	0.874701
								CL1064.Contig2_All	829	12.0276	28.5393	1.24661	Up	0.824621		Unigene23009_All	238	1.2144	4.10087	1.75569	Up	0.845138
								Unigene26559_All	2270	300.608	685.108	1.18845	Up	0.82188		Unigene13452_All	433	1.54013	4.4641	1.53531	Up	0.817827
								Unigene25973_All	302	0.2712	7.4522	4.0891	Up	0.967858		Unigene6915_All	2175	4.802	13.9124	1.53467	Up	0.861482
								Unigene32149_All	259	0	2.24	2.1635	Up	0.820403		Unigene26257_All	559	0	4.61767	3.25832	Up	0.937671
								Unigene14625_All	272	0.381933	2.2449	2.55526	Up	0.848181		Unigene6390_All	1438	1.4634	4.6736	1.67521	Up	0.842244
								Unigene31865_All	301	0.0888333	2.17713	2.36655	Up	0.831104		CL3920.Contig5_All	2321	14.6574	55.187	1.9127	Up	0.923664
								Unigene8263_All	1955	1.51827	6.47567	1.94234	Up	0.885869		Unigene21384_All	968	1.79993	7.45173	2.04963	Up	0.902612
								Unigene11388_All	696	0.6447	3.75107	2.5406	Up	0.899473		Unigene28765_All	318	0.402733	4.2752	2.90848	Up	0.922039
								Unigene28669_All	209	0.885667	2.90507	1.71374	Up	0.806447		Unigene14512_All	459	0.952467	3.5579	1.90129	Up	0.848528
								Unigene6028_All	368	0.3614	1.92463	2.41292	Up	0.81454		Unigene9755_All	1388	4.7436	11.6141	1.29182	Up	0.819341
								Unigene32159_All	277	0.193033	2.36353	2.16681	Up	0.828672		CL5282.Contig3_All	1872	80.1385	346.363	2.11172	Up	0.941945
								Unigene20050_All	250	1.96017	8.5011	2.11667	Up	0.90925		Unigene23279_All	226	0.107667	2.47433	2.48819	Up	0.854528
								Unigene16841_All	791	0.0646	7.0482	4.92963	Up	0.970488		Unigene15994_All	512	4.1602	15.1953	1.8689	Up	0.902001
								Unigene10818_All	1821	10.6278	36.4304	1.7773	Up	0.903662		Unigene14646_All	674	0.530767	30.9966	5.47391	Up	0.99266
								Unigene12951_All	1602	2.99033	235.951	6.30204	Up	0.999449		Unigene16252_All	506	14.5314	145.226	3.32105	Up	0.987051
								CL7993.Contig2_All	1438	0.784367	5.42407	2.78977	Up	0.929413		CL6332.Contig1_All	341	3.1288	11.3655	1.86098	Up	0.895216
								Unigene6969_All	1797	1.65303	6.50047	1.97543	Up	0.889466		CL5258.Contig1_All	1907	25.6826	81.6497	1.66866	Up	0.900209
								Unigene11032_All	759	1.1863	7.70867	2.70001	Up	0.938196		Unigene584_All	372	4.88567	11.2607	1.20466	Up	0.803049
								Unigene29326_All	619	3.03413	11.026	1.86156	Up	0.892622		Unigene17792_All	287	0.354067	2.88867	2.47179	Up	0.872801
								Unigene7218_All	1605	1.6497	6.62543	2.00581	Up	0.891592		Unigene5259_All	213	2.0124	13.8021	2.7779	Up	0.956592
								Unigene27209_All	500	2.84047	8.3745	1.55988	Up	0.851982		CL5440.Contig2_All	279	0	2.75233	2.46066	Up	0.86691
								Unigene21534_All	239	14.8365	34.6025	1.22172	Up	0.82074		Unigene1527_All	1394	11.1637	35.0522	1.65069	Up	0.892405
								Unigene11620_All	513	0.573267	4.83907	2.41619	Up	0.90704		Unigene17309_All	768	0.0344667	16.682	5.50323	Up	0.986199
								Unigene20578_All	200	1.19287	3.56613	1.57993	Up	0.80832		CL7386.Contig3_All	1415	1.2865	8.70177	2.75786	Up	0.945558
								Unigene17158_All	235	0.4594	2.60573	2.50387	Up	0.865419		Unigene13849_All	1216	70.6784	350.062	2.30827	Up	0.954579
								Unigene1808_All	466	1.28673	3.97973	1.62896	Up	0.822111		CL4633.Contig2_All	1557	2.05697	6.09623	1.5674	Up	0.840302
								Unigene32426_All	296	1.0061	3.10533	1.62597	Up	0.801125		Unigene11202_All	690	2.80003	9.05443	1.69318	Up	0.873368
								Unigene14660_All	204	0.660233	2.87143	2.12072	Up	0.848705		Unigene12746_All	2079	6.6153	33.0741	2.32182	Up	0.9483
								Unigene32414_All	365	0.435767	2.78173	2.67436	Up	0.88084		Unigene23276_All	374	0.549133	2.32933	2.08469	Up	0.81574
								Unigene5699_All	397	0.543867	2.6924	2.30757	Up	0.856527		Unigene7084_All	820	34.7485	142.788	2.03885	Up	0.936829
								Unigene25214_All	212	4.19953	13.5645	1.69154	Up	0.879842		Unigene15918_All	716	0.8855	3.146	1.82895	Up	0.827906
								Unigene32095_All	329	0.3302	2.49173	2.32622	Up	0.847486		Unigene18961_All	452	3.27863	58.9077	4.16729	Up	0.994096
								Unigene7452_All	303	4.2405	10.1124	1.25382	Up	0.804456		Unigene2662_All	229	0.771867	2.974	1.94598	Up	0.835363
								Unigene18793_All	1436	5.36463	50.5895	3.23729	Up	0.979232		Unigene14679_All	253	0.104633	4.8841	3.4792	Up	0.943589
								Unigene17176_All	414	1.02257	3.74353	1.87221	Up	0.847493		CL3357.Contig2_All	357	0.0681667	2.4767	2.62495	Up	0.861845
								Unigene19765_All	554	0.531433	3.12947	2.55796	Up	0.887052		Unigene25962_All	673	0.268967	3.7846	3.81464	Up	0.934355
								Unigene26199_All	211	0.495567	4.34913	2.71532	Up	0.917148		Unigene11332_All	1119	2.27883	13.6653	2.58415	Up	0.949024
								CL1081.Contig1_All	749	2.44063	7.4334	1.60677	Up	0.85134		Unigene24139_All	1265	1.5357	4.51993	1.55741	Up	0.823001
								Unigene8506_All	551	0.148633	5.4998	4.12458	Up	0.958322		Unigene28760_All	449	0.393667	3.92727	3.31848	Up	0.928132
								Unigene6901_All	1314	1.88437	8.1236	2.10804	Up	0.906772		CL1614.Contig4_All	1690	0.425933	8.7933	4.36771	Up	0.972897
								Unigene22900_All	888	0.499167	3.9912	2.99923	Up	0.921325		Unigene5875_All	602	0.344633	3.79163	3.45969	Up	0.92906
								Unigene2008_All	207	1.5482	6.5009	2.07005	Up	0.894682		Unigene17521_All	433	1.0708	3.8488	1.84572	Up	0.846766
								CL6925.Contig2_All	1464	1.2846	21.9688	4.09607	Up	0.98658		Unigene8323_All	409	1.38207	7.69713	2.47749	Up	0.931033
								Unigene2413_All	394	0.0618333	6.0746	3.94226	Up	0.96005		Unigene29100_All	296	0.8871	4.41487	2.3152	Up	0.897356
								CL5695.Contig1_All	1384	1.21493	5.74227	2.24074	Up	0.905511		Unigene28403_All	408	0.4437	3.23417	2.86574	Up	0.900317
								Unigene25172_All	297	3.03763	8.73087	1.52318	Up	0.846807		Unigene21234_All	445	6.13717	15.1231	1.30111	Up	0.82633
								Unigene23312_All	244	0.887667	3.6272	2.03077	Up	0.861107		Unigene5836_All	313	1.46763	5.8069	1.98428	Up	0.885745
								Unigene17279_All	341	0.563733	3.09213	2.08184	Up	0.851158		Unigene24828_All	623	1.74007	5.2398	1.59037	Up	0.838542
								Unigene28715_All	281	0.7249	5.48167	2.91876	Up	0.934273		Unigene24701_All	369	5.74583	18.316	1.67252	Up	0.886958
								Unigene3612_All	758	0.1732	5.46157	4.00627	Up	0.956862		Unigene16968_All	617	1.66767	9.45557	2.50333	Up	0.937887
								Unigene26204_All	375	0.701133	2.71443	1.95289	Up	0.826743		Unigene16838_All	333	2.06937	12.7197	2.6198	Up	0.949233
								Unigene26621_All	1065	5.0528	87.2601	4.11017	Up	0.994125		CL6845.Contig2_All	2186	3.32523	11.2059	1.75274	Up	0.888382
								Unigene6135_All	288	1.2937	3.92157	1.59993	Up	0.817239		CL7705.Contig2_All	1430	1.6528	10.6248	2.68445	Up	0.947438
								Unigene8348_All	498	1.76267	6.15317	1.80357	Up	0.868639		CL5440.Contig1_All	1131	0	4.06823	3.0244	Up	0.922272
								Unigene25317_All	499	1.4566	5.674	1.96176	Up	0.882492		Unigene751_All	1268	5.02063	12.652	1.33343	Up	0.827221
								Unigene15616_All	1531	1.68207	6.3745	1.92208	Up	0.883758		Unigene15393_All	1733	5.07397	45.4452	3.16294	Up	0.979375
								Unigene3718_All	219	2.49263	10.0123	2.00603	Up	0.904643		Unigene12615_All	1756	0.178467	2.59693	3.86308	Up	0.902226
								CL6287.Contig1_All	899	1.51323	5.30033	1.80845	Up	0.864037		Unigene5811_All	549	1.8197	30.171	4.05139	Up	0.989508
								Unigene2676_All	213	0.373333	2.86477	2.93988	Up	0.894552		Unigene5137_All	213	5.31803	13.9919	1.39563	Up	0.838466
								Unigene20385_All	752	0.0679667	2.98133	3.66748	Up	0.917448		Unigene21097_All	1777	25.4726	71.1684	1.48229	Up	0.874667
								Unigene25972_All	233	1.1416	3.55913	1.64047	Up	0.814911		Unigene27218_All	1474	16.8296	38.9901	1.21211	Up	0.825446
								Unigene26234_All	247	0.446667	2.65837	2.1158	Up	0.839929		Unigene14169_All	449	1.7354	15.5738	3.16578	Up	0.969313
								Unigene28558_All	292	0.369733	4.5145	3.61001	Up	0.943393		Unigene26150_All	238	0.7516	3.25103	2.11286	Up	0.858595
								Unigene23243_All	238	0.2318	2.4194	2.60212	Up	0.860674		Unigene17063_All	510	1.3327	5.42933	2.02642	Up	0.887402
								Unigene7040_All	1184	0.5934	2.67313	2.17145	Up	0.84446		Unigene14525_All	549	0.188967	3.40907	3.26091	Up	0.916712
								Unigene4740_All	815	2.17867	6.00923	1.46374	Up	0.821875		CL3232.Contig1_All	958	9.73507	22.7326	1.2235	Up	0.820654
								Unigene8631_All	371	0.1423	3.63007	3.55447	Up	0.930003		Unigene32146_All	257	1.0051	3.09567	1.62291	Up	0.802938
								Unigene13946_All	378	1.48523	4.35393	1.55163	Up	0.820658		CL2804.Contig2_All	2281	1.2488	4.13897	1.72873	Up	0.843629
								CL7882.Contig1_All	311	0.2579	3.08467	2.38332	Up	0.874384		Unigene31858_All	233	0.1136	2.0929	2.22737	Up	0.813025
								CL1372.Contig1_All	1493	10.0909	24.6566	1.28892	Up	0.829875		CL1768.Contig2_All	916	2.8557	10.302	1.85101	Up	0.89188
								Unigene22000_All	1282	73.4079	621.065	3.08074	Up	0.979483		Unigene17501_All	223	1.72307	5.34363	1.63284	Up	0.844593
								CL4711.Contig2_All	3873	0.245167	1.7103	2.80241	Up	0.816002		CL1413.Contig3_All	796	0.426967	2.87567	2.7517	Up	0.885384
								Unigene25960_All	465	1.0909	3.84413	1.81714	Up	0.844976		Unigene16381_All	217	37.5616	265.988	2.82403	Up	0.975865
								Unigene10387_All	283	2.79803	14.0422	2.32729	Up	0.934457		CL2804.Contig1_All	862	2.1565	8.92673	2.04944	Up	0.908511
								Unigene25923_All	307	0.716533	4.68947	2.71032	Up	0.919712		CL3869.Contig1_All	1816	8.89087	61.5401	2.79113	Up	0.97121
								Unigene23058_All	210	0.3787	2.0691	2.44988	Up	0.82882		Unigene32145_All	226	0.918133	3.418	1.89638	Up	0.844743
								Unigene20207_All	335	0.622233	3.04433	2.2906	Up	0.868391		Unigene1493_All	1177	36.073	269.261	2.90001	Up	0.978108
								Unigene9856_All	310	1.27497	5.35227	2.06969	Up	0.886651		CL3540.Contig2_All	1048	1.33003	18.2221	3.77615	Up	0.981744
								CL617.Contig1_All	424	0.925767	3.56217	1.94403	Up	0.852997		Unigene31760_All	298	1.59183	5.7867	1.86205	Up	0.871967
								Unigene14499_All	909	0.263933	1.8118	2.77918	Up	0.825032		Unigene17697_All	233	0.331667	1.99933	2.59171	Up	0.827881
								Unigene14502_All	473	1.10903	45.5622	5.36046	Up	0.995388		Unigene15790_All	727	3.00387	39.2133	3.70645	Up	0.988158
								CL6178.Contig2_All	689	1.88947	7.0504	1.89973	Up	0.883974		Unigene20041_All	262	1.10323	5.2492	2.25036	Up	0.902258
								Unigene1055_All	328	17.6141	45.4685	1.36814	Up	0.849064		Unigene18372_All	846	6.38993	25.3968	1.99077	Up	0.922385
								Unigene10036_All	608	2.4807	8.4097	1.76131	Up	0.875953		CL7935.Contig2_All	714	12.4037	83.4896	2.75083	Up	0.971441
								Unigene25896_All	228	1.2809	4.7488	1.89041	Up	0.865193		Unigene7343_All	956	5.71907	14.149	1.30685	Up	0.825888
								Unigene13633_All	359	4.95537	11.8298	1.25537	Up	0.810771		Unigene19678_All	247	3.0559	8.29283	1.44027	Up	0.829136
								Unigene8776_All	501	0.0567333	3.75863	3.26842	Up	0.925696		Unigene28746_All	476	0	7.82607	3.96829	Up	0.967055
								Unigene12837_All	1587	6.36467	35.0158	2.45985	Up	0.952486		Unigene5330_All	407	1.13393	4.54277	2.00224	Up	0.87614
								Unigene9742_All	851	3.80703	11.3326	1.57374	Up	0.861345		Unigene12616_All	3574	4.57887	25.2935	2.4657	Up	0.95372
								Unigene18654_All	1447	7.0143	40.9612	2.54589	Up	0.957703		CL5379.Contig3_All	2084	3.6068	10.2765	1.51056	Up	0.852999
								CL3240.Contig1_All	343	0.071	2.824	2.80412	Up	0.887743		CL3866.Contig2_All	2582	1.68127	4.70917	1.48592	Up	0.814719
								Unigene11209_All	200	2.11837	6.40113	1.59538	Up	0.844654		Unigene11335_All	556	0.369367	5.35707	3.85832	Up	0.953057
								Unigene21730_All	634	14.9357	43.1909	1.53196	Up	0.873718		CL3881.Contig2_All	1186	2.70663	6.93613	1.35763	Up	0.81233
								Unigene11854_All	385	0.628467	2.99577	2.25302	Up	0.8646		Unigene19313_All	2091	46.9142	145.488	1.6328	Up	0.89837
								Unigene2579_All	234	0.918367	3.52733	1.94144	Up	0.852127		Unigene19657_All	687	0.630133	2.8816	2.19314	Up	0.852373
								CL6109.Contig1_All	1412	4.50663	12.1802	1.43442	Up	0.836684		Unigene14827_All	240	0.837867	3.12583	1.89945	Up	0.836355
								Unigene15028_All	367	0.362367	2.57173	2.82722	Up	0.878585		Unigene6946_All	786	2.91583	7.30037	1.32406	Up	0.807985
								Unigene17016_All	311	1.3776	9.59527	2.80017	Up	0.947897		Unigene14682_All	226	0.6839	2.73533	1.99986	Up	0.832059
								CL4550.Contig2_All	548	3.38167	29.9394	3.14624	Up	0.974075		CL4530.Contig3_All	3771	0.441533	3.70877	3.07035	Up	0.917834
								Unigene8113_All	691	0.8315	5.4627	2.71583	Up	0.927709		Unigene32439_All	216	0.122533	2.60687	2.51563	Up	0.862795
								Unigene19625_All	559	2.3167	10.6002	2.19395	Up	0.919749		CL1191.Contig2_All	1512	1.09977	3.81867	1.79587	Up	0.842718
								Unigene8305_All	545	0.783	6.32627	3.01427	Up	0.942284		Unigene11180_All	351	2.33413	7.29033	1.6431	Up	0.859663
								Unigene7473_All	500	22.5079	64.4616	1.51801	Up	0.875616		CL6226.Contig1_All	1618	2.94343	12.5556	2.09276	Up	0.919479
								CL3357.Contig1_All	329	0.241733	5.4569	4.49659	Up	0.960783		CL5967.Contig3_All	244	0.108467	12.4649	4.81833	Up	0.981287
								Unigene22380_All	1283	0.128467	12.416	6.59466	Up	0.983741		Unigene6184_All	277	0.1834	2.4025	2.77883	Up	0.864563
								CL820.Contig17_All	307	0	2.23313	2.15907	Up	0.819474		Unigene17585_All	209	0.253333	2.6166	2.15708	Up	0.839188
								CL2804.Contig3_All	2278	1.57257	4.5589	1.53556	Up	0.818871		Unigene27433_All	764	2.31233	9.13037	1.98132	Up	0.902455
								CL7234.Contig2_All	647	0.1653	2.84733	2.51356	Up	0.875626		CL2297.Contig1_All	2211	11.4152	31.841	1.47994	Up	0.868982
								CL3964.Contig2_All	2801	3.8121	50.0003	3.71328	Up	0.987804		Unigene32105_All	365	0	2.2667	2.18059	Up	0.820267
								CL988.Contig2_All	1289	14.5142	34.2454	1.23844	Up	0.825838		Unigene12653_All	1638	0.345133	10.2871	4.89753	Up	0.977698
								CL5692.Contig3_All	2589	2.21367	8.21457	1.89175	Up	0.888168		CL6226.Contig2_All	2118	0.502367	3.08453	2.61824	Up	0.886334
								CL7403.Contig1_All	969	0.9904	4.4255	2.15976	Up	0.885869		Unigene5191_All	374	3.45107	20.4764	2.56885	Up	0.95442
								Unigene28796_All	313	0.254067	3.0098	3.56639	Up	0.916401		Unigene4810_All	2259	31.8825	85.0974	1.41635	Up	0.861261
								Unigene28103_All	248	1.25253	3.88923	1.63464	Up	0.82084		Unigene16718_All	406	3.34513	24.7862	2.8894	Up	0.968127
								Unigene17475_All	441	0.9661	3.82703	1.98598	Up	0.862186		CL7672.Contig3_All	2185	0.570767	3.5996	2.65686	Up	0.900636
								Unigene25892_All	272	0.5997	2.43397	2.021	Up	0.818131		CL5111.Contig1_All	582	23.2285	87.0697	1.90628	Up	0.925677
								CL1413.Contig2_All	1099	0.267267	3.04087	3.50813	Up	0.915708		Unigene12775_All	2178	1.5835	12.148	2.93953	Up	0.959175
								Unigene7976_All	440	3.14947	18.6835	2.56858	Up	0.95109		Unigene29105_All	200	1.3022	3.84603	1.56242	Up	0.811687
								CL7724.Contig1_All	836	2.17607	10.5781	2.28128	Up	0.926377		Unigene8368_All	1453	0.211267	9.49097	5.48942	Up	0.97638
								Unigene17322_All	314	0.7544	2.59757	1.78376	Up	0.802652		Unigene13009_All	881	2.5738	14.979	2.54097	Up	0.948646
								Unigene15614_All	563	12.2443	59.593	2.28303	Up	0.945453		Unigene11706_All	284	0.738133	3.36507	2.18868	Up	0.867857
								CL3920.Contig3_All	1751	3.22163	11.3823	1.82093	Up	0.891019		Unigene29053_All	280	0.0945667	2.48553	2.53821	Up	0.85768
								Unigene16705_All	506	4.15363	57.8065	3.79879	Up	0.98954		Unigene5149_All	379	4.3327	19.013	2.13365	Up	0.930842
								Unigene8521_All	2367	1.37173	7.44647	2.44056	Up	0.924575		Unigene8757_All	272	1.12077	7.50037	2.74248	Up	0.941004
								CL1081.Contig13_All	625	1.82627	5.09573	1.48039	Up	0.814424		Unigene23953_All	2513	7.67373	20.8026	1.43876	Up	0.851548
								Unigene25761_All	366	1.16593	3.9395	1.75653	Up	0.839413		Unigene4070_All	993	1.72363	5.13607	1.57521	Up	0.835049
								Unigene2407_All	350	0.848	5.16783	2.60742	Up	0.920089		CL6407.Contig2_All	2800	36.2112	107.691	1.57239	Up	0.887257
								Unigene32427_All	206	1.0003	3.11313	1.63793	Up	0.802352		Unigene8723_All	286	0.603033	3.19117	2.05172	Up	0.853043
								Unigene17728_All	230	0.239833	2.29223	2.49543	Up	0.848417		Unigene28343_All	335	1.70023	9.36187	2.46106	Up	0.936088
								Unigene5784_All	258	0.625667	2.5501	2.02709	Up	0.825568		CL7835.Contig1_All	838	2.38387	6.5517	1.45857	Up	0.830319
								Unigene6986_All	1032	4.1743	13.2732	1.66891	Up	0.877843		Unigene13277_All	773	1.00247	4.306	2.10279	Up	0.879557
								Unigene8764_All	353	0	3.10147	2.63295	Up	0.88908		Unigene255_All	4816	5.523	15.8238	1.51857	Up	0.863618
								Unigene5687_All	356	0.825133	2.92483	1.82566	Up	0.82175		Unigene3976_All	2891	94.998	341.486	1.84586	Up	0.919788
								Unigene17462_All	306	0.527533	33.7509	5.99952	Up	0.993975		CL2324.Contig1_All	1897	0.337567	7.1421	4.4031	Up	0.967293
								CL1413.Contig4_All	1386	1.42853	7.77623	2.44454	Up	0.925944		CL1254.Contig5_All	383	1.4536	4.60743	1.66433	Up	0.837789
								Unigene31823_All	254	0.418333	1.81607	2.24477	Up	0.808782		Unigene21686_All	480	7.5205	26.4494	1.81433	Up	0.907161
								CL1413.Contig1_All	1071	0.366533	3.52347	3.26498	Up	0.921291		Unigene8942_All	205	0.376933	2.2988	2.6085	Up	0.850018
								Unigene17643_All	491	0.482433	2.70203	2.48564	Up	0.868148		Unigene15877_All	1030	5.74753	20.0755	1.80442	Up	0.902482
								Unigene17368_All	206	0.7803	2.67987	1.78006	Up	0.806595		Unigene28110_All	986	0.901933	17.6161	4.28773	Up	0.985308
								Unigene11329_All	258	0.7293	3.4186	2.22882	Up	0.875055		Unigene6997_All	1346	4.3973	11.7228	1.41462	Up	0.836139
								CL3979.Contig2_All	1511	5.62717	13.1257	1.22191	Up	0.805388		Unigene10618_All	214	5.71773	15.7388	1.46081	Up	0.857314
								Unigene11263_All	257	1.22847	4.4063	1.84271	Up	0.855959		CL4227.Contig1_All	674	0.2654	3.3202	3.64503	Up	0.922699
								Unigene7222_All	474	1.58337	5.219	1.72078	Up	0.854988		CL3881.Contig3_All	939	0.6956	3.0834	2.14819	Up	0.857744
								Unigene27250_All	724	28.1101	67.6488	1.26698	Up	0.834154		Unigene26962_All	838	11.7967	35.4441	1.58716	Up	0.887017
								Unigene8101_All	700	0.552167	3.51113	2.66876	Up	0.900786		Unigene26187_All	203	3.71853	8.81217	1.24476	Up	0.800979
								Unigene25981_All	352	0.2211	2.9783	2.94123	Up	0.898303		Unigene5439_All	534	2.62903	11.3586	2.11118	Up	0.917797
								Unigene17683_All	273	0.8888	3.0693	1.78798	Up	0.82278		Unigene11282_All	1038	0.201967	4.91627	4.60537	Up	0.954204
								Unigene1851_All	202	1.4743	5.19213	1.8163	Up	0.86345		Unigene27968_All	257	1.7957	6.86303	1.9343	Up	0.889479
								Unigene25532_All	299	0.265967	3.0315	3.51071	Up	0.915708		Unigene22495_All	962	1.04427	3.59567	1.78377	Up	0.836912
								CL1112.Contig7_All	215	1.34413	3.82687	1.50949	Up	0.804318		Unigene11877_All	471	0.431433	5.2535	3.60607	Up	0.949132
								Unigene27553_All	379	3.96703	12.2366	1.62507	Up	0.869185		Unigene31775_All	288	0.429867	2.63543	2.14337	Up	0.839406
								CL7193.Contig1_All	3474	2.65893	11.1829	2.07238	Up	0.91101		Unigene2425_All	269	0	2.89727	2.53469	Up	0.875848
								Unigene21577_All	1772	0.546367	4.4006	3.00976	Up	0.926964		Unigene2346_All	275	0.562	4.38733	2.9647	Up	0.925215
								Unigene11612_All	357	1.6047	6.73633	2.06966	Up	0.896076		Unigene10061_All	1106	5.47073	16.5729	1.59902	Up	0.877048
								Unigene27097_All	478	4.9932	13.0925	1.39071	Up	0.83398		Unigene22649_All	250	0.5294	16.9711	4.60771	Up	0.985703
								Unigene32461_All	211	0.115433	2.5263	2.49299	Up	0.860296		Unigene12231_All	1372	1.0331	3.15	1.60837	Up	0.801667
								Unigene23549_All	2359	0.8885	9.3231	3.39137	Up	0.963295		CL2141.Contig1_All	1161	0.334633	1.8551	2.47084	Up	0.808405
								Unigene14731_All	243	0.444267	12.5642	4.82175	Up	0.983112		Unigene20056_All	1145	0.111867	11.2296	5.33332	Up	0.979692
								Unigene28521_All	1051	0.1568	9.0202	5.84616	Up	0.977536		Unigene29031_All	219	0.111133	2.79117	2.65072	Up	0.877144
								Unigene28792_All	331	0.0859	2.0856	2.31464	Up	0.821774		CL7079.Contig1_All	1398	11.2888	27.6884	1.29439	Up	0.83593
								Unigene22686_All	386	0.6847	4.936	2.8498	Up	0.927168		CL3920.Contig4_All	1836	4.17017	13.0044	1.64082	Up	0.876918
								Unigene28580_All	881	0.0276333	2.13747	2.56596	Up	0.841989		Unigene8216_All	649	1.61967	8.68633	2.42305	Up	0.929933
								Unigene27096_All	1368	1.68317	4.69793	1.48085	Up	0.809672		Unigene14011_All	214	2.90873	7.70373	1.40517	Up	0.822535
								Unigene14683_All	311	0.4571	6.63067	3.06844	Up	0.945618		CL5282.Contig2_All	1847	33.637	129.129	1.94069	Up	0.928554
								Unigene12952_All	885	0.0321333	8.00077	4.45233	Up	0.972558		Unigene24906_All	1499	208.318	498.418	1.25857	Up	0.842806
								Unigene11659_All	214	0.4775	2.54127	1.98004	Up	0.822025		Unigene26051_All	283	0.920233	3.0189	1.71395	Up	0.81464
								Unigene15993_All	1479	0.3489	2.0695	2.5684	Up	0.836524		Unigene14712_All	458	0	3.91993	2.97083	Up	0.9187
								Unigene17922_All	1033	0.0550333	2.1176	2.44694	Up	0.832387		CL4530.Contig8_All	3260	0.3448	2.639	2.93616	Up	0.882416
								Unigene7004_All	349	1.51553	6.00097	1.98537	Up	0.886708		CL6485.Contig1_All	207	0.245467	2.13043	2.36996	Up	0.824575
								Unigene32019_All	204	0.4098	2.55043	2.14543	Up	0.837215		Unigene11857_All	732	0.8836	5.0581	2.51713	Up	0.915639
								CL4426.Contig2_All	1338	10.6606	24.0528	1.17392	Up	0.80448		Unigene26261_All	307	0.0862	2.76523	2.72054	Up	0.88035
								Unigene26220_All	234	0.915467	3.40077	1.89328	Up	0.842648		CL5861.Contig1_All	1012	0.554367	3.04227	2.45623	Up	0.877743
								Unigene22912_All	382	0.288833	3.24493	2.83267	Up	0.900958		Unigene16260_All	517	2.0678	5.54553	1.42323	Up	0.808408
								Unigene2670_All	379	0.274067	2.32547	3.08492	Up	0.874876		Unigene4195_All	924	4.2334	13.084	1.62791	Up	0.876498
								Unigene16251_All	500	48.0249	138.892	1.53211	Up	0.878568		CL7724.Contig2_All	1313	2.73683	11.1156	2.022	Up	0.911449
								Unigene6626_All	423	0.9727	6.00553	2.62623	Up	0.926947		Unigene8395_All	298	0.866767	2.87413	1.72941	Up	0.810509
								Unigene3779_All	1467	28.6698	71.8245	1.32494	Up	0.84146		CL1268.Contig4_All	207	0.352667	4.9185	2.84194	Up	0.927164
								Unigene6827_All	1532	3.12847	32.1597	3.36173	Up	0.979341		Unigene6026_All	350	0.441567	2.3644	2.42077	Up	0.842551
								Unigene32154_All	209	0	2.3768	2.24902	Up	0.837139		Unigene22536_All	512	2.4108	6.4809	1.42668	Up	0.816675
								CL6999.Contig1_All	1192	3.8583	9.87073	1.35519	Up	0.823667		Unigene17168_All	634	1.07007	5.44783	2.34798	Up	0.909763
								CL5926.Contig1_All	501	0.3871	2.45223	2.14675	Up	0.832525		CL5967.Contig1_All	1264	0.3861	36.0976	6.54678	Up	0.993731
								CL7411.Contig1_All	502	3.21477	12.8467	1.99861	Up	0.909914		Unigene26559_All	2270	208.931	685.108	1.71331	Up	0.912451
								Unigene22317_All	332	2.92323	8.19707	1.48754	Up	0.8365		Unigene25973_All	302	0.255833	7.4522	4.14064	Up	0.967111
								Unigene19538_All	449	1.46283	11.5619	2.98254	Up	0.957654		Unigene32149_All	259	0.392267	2.24	2.00275	Up	0.803869
								Unigene25710_All	344	0.619733	2.85597	2.20426	Up	0.85517		Unigene2729_All	214	0.845933	3.60753	2.0924	Up	0.866492
								Unigene32613_All	272	0.202833	1.9446	2.39583	Up	0.815663		Unigene31865_All	301	0.1759	2.17713	2.09603	Up	0.807372
								CL3855.Contig2_All	1044	2.4152	6.74433	1.48153	Up	0.828191		Unigene8263_All	1955	0.315133	6.47567	4.36099	Up	0.96407
								Unigene11945_All	229	0.694533	2.52677	1.86318	Up	0.806469		Unigene11388_All	696	0.8152	3.75107	2.20207	Up	0.879478
								Unigene11606_All	369	0.8777	6.05167	2.78553	Up	0.93372		Unigene28669_All	209	0.602567	2.90507	1.91708	Up	0.830785
								CL6941.Contig2_All	1721	0.909967	3.0713	1.75496	Up	0.818362		Unigene32159_All	277	0.359133	2.36353	2.16836	Up	0.825787
								CL4645.Contig1_All	209	0.6136	2.3809	1.95614	Up	0.811209		Unigene20050_All	250	3.2088	8.5011	1.40562	Up	0.826165
								Unigene19535_All	692	2.08563	7.43753	1.83434	Up	0.879249		Unigene16841_All	791	0	7.0482	3.81725	Up	0.962643
								Unigene17489_All	235	0.217433	4.44277	3.5319	Up	0.941058		CL497.Contig1_All	312	0.417367	1.955	2.22778	Up	0.801537
								Unigene27521_All	633	4.0009	9.71873	1.28044	Up	0.807158		CL2120.Contig2_All	1908	1.14163	3.51803	1.62367	Up	0.815752
								Unigene15461_All	2949	8.32527	35.909	2.10878	Up	0.9309		Unigene12951_All	1602	0.9764	235.951	7.9168	Up	0.999477
								Unigene31900_All	208	1.00217	3.17457	1.66344	Up	0.806189		Unigene24093_All	1161	2.9768	9.95613	1.74182	Up	0.884331
								Unigene1238_All	936	4.92603	12.654	1.3611	Up	0.830467		CL7993.Contig2_All	1438	0.4424	5.42407	3.61595	Up	0.950676
								Unigene28304_All	252	0.502133	2.87327	2.10305	Up	0.847156		Unigene6969_All	1797	1.36377	6.50047	2.25295	Up	0.911633
								Unigene5215_All	1071	0.904633	5.44853	2.59046	Up	0.921741		Unigene11032_All	759	0.762767	7.70867	3.33717	Up	0.957859
								CL1602.Contig2_All	1709	7.6959	19.9128	1.37153	Up	0.840244		Unigene29326_All	619	3.94747	11.026	1.48191	Up	0.850166
								Unigene30026_All	213	0.3845	2.186	1.98773	Up	0.800427		Unigene7218_All	1605	1.44717	6.62543	2.19478	Up	0.90706
								Unigene21921_All	464	4.57003	11.7386	1.36098	Up	0.82853		Unigene32436_All	237	0.763833	2.6011	1.76779	Up	0.80111
								Unigene25729_All	216	0.9697	6.2991	2.69954	Up	0.931569		Unigene27209_All	500	2.8604	8.3745	1.54979	Up	0.852336
								Unigene17287_All	356	1.47237	4.63757	1.65523	Up	0.83469		Unigene11620_All	513	1.42813	4.83907	1.7606	Up	0.855817
								CL3202.Contig2_All	908	23.4721	77.4583	1.72247	Up	0.903564		Unigene1808_All	466	1.36967	3.97973	1.53885	Up	0.810155
								Unigene17525_All	323	0.761733	2.90923	1.93328	Up	0.833432		Unigene32426_All	296	0.6044	3.10533	2.00982	Up	0.846601
								Unigene8126_All	1481	0.605733	4.37817	2.85357	Up	0.921364		Unigene32414_All	365	0.3509	2.78173	2.98685	Up	0.890051
								Unigene27465_All	317	11.2419	26.87	1.25712	Up	0.82599		Unigene5699_All	397	0.3226	2.6924	2.4602	Up	0.864178
								Unigene22680_All	912	0.0293	8.90007	4.61723	Up	0.975874		Unigene25214_All	212	3.53037	13.5645	1.94195	Up	0.909205
								Unigene20171_All	366	0.585267	3.554	2.60228	Up	0.89863		Unigene18793_All	1436	6.0575	50.5895	3.06204	Up	0.977659
								CL3679.Contig2_All	1520	25.6495	107.967	2.07359	Up	0.931615		Unigene26199_All	211	1.20393	4.34913	1.85297	Up	0.855554
								Unigene8487_All	246	0.859767	3.59587	1.8087	Up	0.839715		CL1081.Contig1_All	749	1.91063	7.4334	1.95997	Up	0.894261
								Unigene31821_All	253	0.105667	2.25883	2.36328	Up	0.836686		Unigene8506_All	551	0	5.4998	3.45938	Up	0.948582
								Unigene21963_All	1910	27.7856	147.489	2.40819	Up	0.954721		Unigene6901_All	1314	2.2767	8.1236	1.83518	Up	0.884579
								Unigene15337_All	3636	52.2007	126.723	1.27954	Up	0.837451		Unigene22900_All	888	0.3529	3.9912	3.49949	Up	0.933058
								Unigene12864_All	1576	4.0258	22.0324	2.45228	Up	0.946724		CL6925.Contig2_All	1464	1.5171	21.9688	3.85607	Up	0.984876
								Unigene2120_All	308	0.5219	2.48337	2.25045	Up	0.842726		Unigene2413_All	394	0.190733	6.0746	4.08718	Up	0.960179
								CL3540.Contig1_All	1135	0.505033	8.32887	4.04367	Up	0.970368		CL5695.Contig1_All	1384	1.19537	5.74227	2.26417	Up	0.90694
								Unigene18559_All	1447	7.36727	17.4475	1.24382	Up	0.816784		Unigene25172_All	297	2.69817	8.73087	1.69415	Up	0.872143
								Unigene20229_All	479	0.8301	3.32543	2.00219	Up	0.852255		Unigene8015_All	267	4.65783	13.9192	1.57934	Up	0.871183
								Unigene5478_All	510	1.13793	3.57277	1.65063	Up	0.816022		Unigene17279_All	341	0.744967	3.09213	2.05335	Up	0.850114
								Unigene20094_All	1191	0.4168	9.14913	4.45621	Up	0.975842		Unigene28715_All	281	0.644233	5.48167	3.08896	Up	0.939691
								CL4731.Contig1_All	307	3.4833	9.8414	1.49841	Up	0.849211		Unigene3612_All	758	0.1746	5.46157	4.00034	Up	0.955254
								Unigene11075_All	716	1.93307	9.22557	2.25475	Up	0.92176		Unigene26204_All	375	0.8186	2.71443	1.72942	Up	0.803329
								Unigene6740_All	593	2.8871	7.27693	1.33371	Up	0.805228		Unigene26621_All	1065	4.9892	87.2601	4.12844	Up	0.995294
								Unigene776_All	963	0.987433	4.24873	2.10528	Up	0.878728		Unigene6135_All	288	1.32687	3.92157	1.56341	Up	0.813266
								Unigene28752_All	359	1.1934	110.337	6.5307	Up	0.998419		Unigene15616_All	1531	1.7792	6.3745	1.84108	Up	0.875396
								CL1619.Contig11_All	2108	4.10243	10.0537	1.29318	Up	0.811418		Unigene3718_All	219	1.98657	10.0123	2.33342	Up	0.930044
								Unigene11818_All	239	0.811433	3.80783	1.96092	Up	0.859674		CL6220.Contig2_All	847	0.5812	2.64183	2.18443	Up	0.841574
								Unigene22011_All	1256	126.63	293.794	1.21419	Up	0.824518		Unigene2676_All	213	0.859833	2.86477	1.73629	Up	0.810401
								Unigene17659_All	302	0.2712	2.8511	2.70296	Up	0.884085		Unigene20385_All	752	0.0323667	2.98133	3.02723	Up	0.898635
								Unigene24416_All	1364	10.3022	23.2717	1.17562	Up	0.804488		Unigene14387_All	337	1.14653	4.97017	2.11602	Up	0.891016
								Unigene26140_All	208	0.128533	2.15347	2.22111	Up	0.819439		Unigene27308_All	1127	35.5762	81.1165	1.18908	Up	0.824361
								Unigene14743_All	268	0.7512	8.32187	3.46964	Up	0.962152		Unigene27769_All	290	3.39487	8.31187	1.29182	Up	0.808422
								Unigene17041_All	485	0.544933	5.58083	3.35633	Up	0.947051		Unigene11602_All	221	0.948533	3.22047	1.7635	Up	0.8251
								Unigene4844_All	467	9.3366	39.3779	2.07642	Up	0.928078		Unigene25972_All	233	0.558833	3.55913	2.67104	Up	0.900493
								CL6274.Contig1_All	953	13.8623	51.9974	1.90727	Up	0.919558		Unigene28558_All	292	0.703267	4.5145	2.68242	Up	0.916435
								Unigene25480_All	232	2.5439	7.46277	1.55267	Up	0.847407		Unigene2555_All	219	0.3529	2.73787	2.95572	Up	0.887282
								Unigene14041_All	308	3.41713	37.5286	3.45713	Up	0.98234		Unigene8631_All	371	0.142667	3.63007	2.93096	Up	0.912374
								Unigene21817_All	791	19.8337	116.792	2.55791	Up	0.961867		CL7882.Contig1_All	311	0.170233	3.08467	3.19472	Up	0.90653
								Unigene16777_All	1328	6.4971	21.932	1.75517	Up	0.895666		CL1372.Contig1_All	1493	9.94467	24.6566	1.30998	Up	0.835987
								Unigene8668_All	455	0.281867	2.50023	3.14898	Up	0.886722		Unigene22000_All	1282	105.929	621.065	2.55164	Up	0.966858
								Unigene7226_All	547	2.00637	5.28923	1.39847	Up	0.801454		Unigene5830_All	228	0.3296	2.5198	2.34412	Up	0.847461
								Unigene27536_All	783	24.8269	84.2418	1.76263	Up	0.905179		Unigene2017_All	204	1.12593	3.63927	1.69253	Up	0.826106
								CL1268.Contig3_All	249	0.419933	6.6227	3.49697	Up	0.956294		Unigene25960_All	465	0.9448	3.84413	2.02458	Up	0.865577
								Unigene9051_All	202	0	2.35653	2.23667	Up	0.835509		Unigene25570_All	210	1.3458	4.2247	1.65038	Up	0.831509
								Unigene5609_All	347	1.73777	5.00943	1.52741	Up	0.823041		Unigene14335_All	487	1.32983	3.91637	1.55827	Up	0.813266
								Unigene32183_All	265	0.1009	2.38577	2.45791	Up	0.851163		Unigene10387_All	283	3.9618	14.0422	1.82554	Up	0.898036
								Unigene32434_All	243	0.227033	2.4435	2.72897	Up	0.876988		Unigene25923_All	307	0.913667	4.68947	2.35968	Up	0.902953
								CL1698.Contig4_All	1135	0.217367	2.1154	3.28273	Up	0.868042		Unigene9741_All	1090	0.475933	3.4177	2.84419	Up	0.904377
								Unigene4021_All	1281	2.72733	7.76617	1.50971	Up	0.842146		Unigene20207_All	335	0.777467	3.04433	1.96927	Up	0.840838
								CL3595.Contig2_All	582	1.40227	4.25077	1.59996	Up	0.822718		Unigene9856_All	310	1.41723	5.35227	1.91707	Up	0.877053
								CL2681.Contig2_All	562	0.768367	5.37993	2.80772	Up	0.929728		Unigene25557_All	558	1.29	4.5769	1.827	Up	0.857351
								Unigene14115_All	497	1.41343	5.25263	1.89384	Up	0.870544		Unigene14502_All	473	0.214833	45.5622	6.90001	Up	0.995032
								Unigene10607_All	349	3.72823	10.0221	1.42663	Up	0.831342		CL6178.Contig2_All	689	1.73627	7.0504	2.02172	Up	0.897624
								CL221.Contig9_All	684	0.152867	5.74897	4.16926	Up	0.960522		Unigene1055_All	328	17.5281	45.4685	1.3752	Up	0.853899
								Unigene32185_All	215	0.51	2.80487	2.05141	Up	0.839418		Unigene10036_All	608	2.8292	8.4097	1.57166	Up	0.853556
								Unigene21319_All	1482	4.84573	67.5622	3.80143	Up	0.990135		Unigene25896_All	228	1.14223	4.7488	2.05571	Up	0.882559
								CL1081.Contig12_All	1543	1.83277	5.26307	1.52188	Up	0.82545		Unigene25889_All	314	0.647233	2.96923	2.19773	Up	0.858377
								CL6031.Contig2_All	380	0.781067	3.27633	2.06856	Up	0.855694		Unigene13633_All	359	5.02093	11.8298	1.2364	Up	0.810258
								Unigene26622_All	314	0.0851333	5.27307	3.65546	Up	0.950751		Unigene8776_All	501	0	3.75863	2.91021	Up	0.914046
								Unigene8070_All	225	1.8785	12.1604	2.69454	Up	0.948954		Unigene12837_All	1587	4.9398	35.0158	2.82548	Up	0.969318
								CL5282.Contig1_All	1808	35.4854	110.199	1.63481	Up	0.889972		Unigene9742_All	851	2.62747	11.3326	2.10873	Up	0.917741
								CL5843.Contig1_All	2263	42.3458	166.682	1.97681	Up	0.928201		Unigene18654_All	1447	18.016	40.9612	1.18498	Up	0.818465
								CL4967.Contig2_All	3233	0.947567	3.11903	1.7188	Up	0.818121		CL7694.Contig2_All	2096	12.4982	52.2413	2.06347	Up	0.934313
								CL3996.Contig2_All	622	0.5528	3.51893	2.67031	Up	0.901007		CL3240.Contig1_All	343	0.212833	2.824	2.37033	Up	0.86337
								Unigene28123_All	609	1.05917	3.45573	1.70606	Up	0.823419		Unigene17491_All	243	0.4358	3.25697	2.43458	Up	0.880222
								Unigene5625_All	734	0.570833	17.921	4.97244	Up	0.988077		Unigene11854_All	385	0.4702	2.99577	2.67158	Up	0.885532
								Unigene19429_All	511	5.39057	12.7972	1.24732	Up	0.810798		Unigene2579_All	234	0.886667	3.52733	1.99211	Up	0.855534
								Unigene9502_All	787	4.15447	11.1831	1.42859	Up	0.834371		CL6109.Contig1_All	1412	4.19237	12.1802	1.5387	Up	0.859855
								Unigene5376_All	310	2.62637	8.2386	1.64933	Up	0.860097		Unigene31784_All	238	0.4359	2.5001	2.51992	Up	0.857334
								Unigene32137_All	659	0.324033	12.0373	5.21523	Up	0.982898		Unigene15028_All	367	0.349	2.57173	2.88144	Up	0.877234
								CL7586.Contig1_All	775	0.343667	3.4602	3.33177	Up	0.921753		Unigene17016_All	311	1.72563	9.59527	2.4752	Up	0.937219
								Unigene12617_All	2230	0.131733	1.82523	3.79239	Up	0.857469		CL4550.Contig2_All	548	3.80743	29.9394	2.97516	Up	0.97232
								Unigene15917_All	712	1.4738	4.26163	1.53187	Up	0.813119		Unigene8113_All	691	0.795133	5.4627	2.78035	Up	0.930164
								Unigene16047_All	2035	7.0699	19.2835	1.44761	Up	0.8503		Unigene19625_All	559	1.7933	10.6002	2.5634	Up	0.942715
								CL6925.Contig3_All	1289	0.406667	7.87587	4.27552	Up	0.971073		Unigene8305_All	545	0.705067	6.32627	3.16552	Up	0.947519
								CL1930.Contig2_All	370	0.8049	2.66577	1.72767	Up	0.800663		Unigene7473_All	500	28.7514	64.4616	1.16481	Up	0.819351
								Unigene27244_All	758	7.92937	24.148	1.60663	Up	0.877528		Unigene28187_All	299	0.9524	9.41467	3.30527	Up	0.962444
								Unigene32424_All	454	13.0031	29.0834	1.16134	Up	0.805469		CL3357.Contig1_All	329	0.1609	5.4569	3.46482	Up	0.948202
								CL3186.Contig2_All	706	1.49217	4.36633	1.54901	Up	0.820658		Unigene16750_All	235	3.7482	10.1103	1.43156	Up	0.83366
								Unigene17555_All	586	0.229833	2.99437	3.70359	Up	0.91821		Unigene22380_All	1283	0.0412667	12.416	5.0507	Up	0.981444
								Unigene1264_All	569	21.1269	63.4284	1.58605	Up	0.883836		CL820.Contig17_All	307	0.172433	2.23313	2.14253	Up	0.81587
								Unigene16977_All	458	1.30127	3.79493	1.54416	Up	0.806273		CL7234.Contig2_All	647	0.0376	2.84733	2.94038	Up	0.891418
								Unigene5892_All	364	0.223133	6.92307	4.15061	Up	0.966351		Unigene26408_All	1236	10.5822	23.1375	1.12859	Up	0.805521
								Unigene2251_All	372	1.72297	4.87727	1.50118	Up	0.819673		CL3964.Contig2_All	2801	3.79723	50.0003	3.71892	Up	0.989565
								Unigene13663_All	2269	21.4319	46.965	1.13183	Up	0.806877		Unigene17474_All	314	0.5697	2.9871	2.39047	Up	0.870189
								Unigene11923_All	315	0.154667	2.87537	2.55879	Up	0.879158		CL5692.Contig3_All	2589	2.1709	8.21457	1.91989	Up	0.894717
								Unigene13700_All	1533	427.591	1068.83	1.32173	Up	0.845819		Unigene28796_All	313	0.409233	3.0098	2.87867	Up	0.894708
								Unigene25501_All	579	0.7515	4.22027	2.48949	Up	0.904088		Unigene11226_All	449	0.7664	3.4354	1.88043	Up	0.843948
								Unigene6867_All	1245	1.04183	3.2419	1.63772	Up	0.806614		Unigene17475_All	441	1.03683	3.82703	1.88404	Up	0.852841
								Unigene734_All	2224	19.581	48.5789	1.31087	Up	0.838835		Unigene13283_All	317	5.64997	13.3881	1.24463	Up	0.813592
								CL630.Contig3_All	3295	24.4907	90.2354	1.88146	Up	0.917193		Unigene15792_All	704	1.75623	5.57243	1.66582	Up	0.851027
								Unigene22716_All	408	0.7058	4.51937	2.67879	Up	0.916804		Unigene25892_All	272	0.478767	2.43397	2.34591	Up	0.84331
								Unigene17692_All	389	0.598467	2.46783	2.0439	Up	0.822893		Unigene5908_All	244	1.0236	3.19063	1.64019	Up	0.807507
								Unigene5603_All	551	0.5257	4.58967	3.12608	Up	0.932948		CL1413.Contig2_All	1099	0.410233	3.04087	2.88997	Up	0.896006
								CL7041.Contig2_All	768	4.9864	13.69	1.45705	Up	0.848818		Unigene7976_All	440	1.89117	18.6835	3.30441	Up	0.974775
								Unigene19383_All	1275	18.8204	122.998	2.70826	Up	0.967076		CL7724.Contig1_All	836	2.56683	10.5781	2.04301	Up	0.911994
								CL6471.Contig2_All	2968	0.692567	3.99903	2.52963	Up	0.902962		Unigene15614_All	563	12.5444	59.593	2.2481	Up	0.947718
								Unigene20340_All	275	0.200633	1.9791	2.42981	Up	0.819968		CL3920.Contig3_All	1751	4.11437	11.3823	1.46805	Up	0.850414
								Unigene2254_All	462	0.168467	1.96467	2.55148	Up	0.827502		Unigene16705_All	506	4.68203	57.8065	3.62602	Up	0.989189
								Unigene16999_All	600	0.634	4.79677	2.91951	Up	0.928597		Unigene8521_All	2367	1.2781	7.44647	2.54256	Up	0.931986
								Unigene31812_All	276	0.399767	2.2608	1.99686	Up	0.806292		Unigene2407_All	350	0.505033	5.16783	2.94367	Up	0.933046
								Unigene20477_All	289	0.907433	3.9497	2.12188	Up	0.875441		Unigene32427_All	206	0.621767	3.11313	2.32392	Up	0.870874
								CL7126.Contig1_All	1589	0.543233	2.45563	2.17645	Up	0.83381		Unigene17728_All	230	0.4325	2.29223	1.93572	Up	0.800015
								CL5933.Contig1_All	2492	0.952767	5.6188	2.56007	Up	0.921807		Unigene2015_All	207	0.736333	3.54997	2.26937	Up	0.87829
								CL7869.Contig2_All	1315	4.9077	11.948	1.28365	Up	0.813028		Unigene8764_All	353	0.431767	3.10147	2.84463	Up	0.896139
								CL2760.Contig1_All	278	6.492	28.0291	2.11019	Up	0.928744		Unigene17462_All	306	0.477133	33.7509	5.38003	Up	0.993195
								CL1698.Contig1_All	269	0.2051	2.03453	2.45223	Up	0.825904		CL1413.Contig4_All	1386	1.10437	7.77623	2.81585	Up	0.944424
								Unigene1664_All	1861	1.16417	10.753	3.20737	Up	0.962206		CL1413.Contig1_All	1071	0.187767	3.52347	3.31341	Up	0.920623
								Unigene10809_All	1817	100.236	241.075	1.26607	Up	0.838063		Unigene21165_All	1196	2.71737	8.05903	1.5684	Up	0.851943
								Unigene20022_All	498	0.146733	3.3508	2.8032	Up	0.902713		CL3979.Contig2_All	1511	5.38707	13.1257	1.28482	Up	0.81777
								Unigene9739_All	1102	0.215867	5.59073	4.69483	Up	0.962371		Unigene15382_All	415	3.107	10.3828	1.7406	Up	0.885399
								Unigene32509_All	215	0.8641	2.82903	1.71104	Up	0.803042		Unigene11263_All	257	0.403733	4.4063	2.94952	Up	0.925117
								Unigene4235_All	939	1.0819	3.73003	1.78562	Up	0.83972		Unigene27250_All	724	27.0597	67.6488	1.32192	Up	0.847961
								Unigene18814_All	632	4.9337	12.4394	1.33417	Up	0.822507		Unigene8101_All	700	0.9405	3.51113	1.90044	Up	0.847144
								CL5053.Contig1_All	1107	0.265033	7.8197	4.88287	Up	0.973301		CL7714.Contig1_All	565	1.54373	4.41087	1.51464	Up	0.814743
								Unigene23151_All	212	0.498033	3.2471	2.28838	Up	0.874244		Unigene25981_All	352	0.5264	2.9783	2.10342	Up	0.849685
								Unigene32099_All	409	0.0595667	2.3953	2.60797	Up	0.859556		Unigene16931_All	601	1.12027	3.63657	1.69873	Up	0.82714
								Unigene25592_All	226	1.75637	7.5749	2.10863	Up	0.904614		Unigene8786_All	329	0.791567	2.7781	1.81132	Up	0.813148
								CL3856.Contig2_All	1783	8.905	25.4234	1.51347	Up	0.868057		Unigene6273_All	487	1.06513	3.478	1.70722	Up	0.82847
								Unigene22506_All	395	1.3023	6.25063	2.26294	Up	0.909776		CL1112.Contig7_All	215	0.595667	3.82687	2.32767	Up	0.888401
								Unigene22748_All	654	0.9258	6.79853	2.87645	Up	0.940669		CL7193.Contig1_All	3474	2.59127	11.1829	2.10957	Up	0.917407
								Unigene22926_All	231	0.123067	17.4745	5.25881	Up	0.987994		Unigene21577_All	1772	0.640867	4.4006	2.7796	Up	0.919263
								Unigene11814_All	347	1.12533	5.2573	2.22397	Up	0.899304		Unigene11612_All	357	1.0141	6.73633	2.73176	Up	0.937045
								CL4530.Contig1_All	3384	0.555967	2.4294	2.12753	Up	0.829619		Unigene27097_All	478	4.59103	13.0925	1.51185	Up	0.859199
								Unigene8249_All	236	4.69593	16.845	1.84284	Up	0.900083		Unigene32461_All	211	0.356133	2.5263	2.27269	Up	0.842782
								Unigene14727_All	489	0.109333	2.98207	2.75202	Up	0.891246		Unigene23549_All	2359	0.602133	9.3231	3.95265	Up	0.971422
								CL1706.Contig2_All	561	0.626167	4.79207	2.93603	Up	0.929455		Unigene14731_All	243	0.736167	12.5642	4.09314	Up	0.978818
								Unigene16206_All	660	12.6346	29.4937	1.22303	Up	0.819056		Unigene28521_All	1051	0.0503667	9.0202	4.55511	Up	0.974036
								CL6402.Contig1_All	3569	0.741333	3.39023	2.19319	Up	0.869446		Unigene28792_All	331	0.159967	2.0856	2.67472	Up	0.838194
								Unigene18882_All	1143	118.585	279.572	1.2373	Up	0.834811		Unigene22686_All	386	1.39597	4.936	1.65936	Up	0.841837
								Unigene19686_All	227	0.900333	3.99103	1.9032	Up	0.85563		Unigene14683_All	311	0.411867	6.63067	4.0089	Up	0.962503
								Unigene32529_All	246	0.547533	2.25117	2.03965	Up	0.809377		Unigene12952_All	885	0.0299	8.00077	4.46117	Up	0.970722
								Unigene28387_All	284	1.29753	3.71357	1.51703	Up	0.802774		Unigene15993_All	1479	0.449433	2.0695	2.2031	Up	0.808781
								Unigene32232_All	242	0.4391	2.033	2.21099	Up	0.808741		Unigene17922_All	1033	0.0256333	2.1176	2.56051	Up	0.835317
								CL3679.Contig3_All	1616	13.7524	68.0236	2.30635	Up	0.947737		Unigene7004_All	349	2.22657	6.00097	1.43037	Up	0.812939
								Unigene24066_All	882	2.30933	7.95367	1.78414	Up	0.877162		CL4426.Contig2_All	1338	10.857	24.0528	1.14758	Up	0.808651
								Unigene13514_All	653	2.1345	6.02817	1.49782	Up	0.830968		Unigene26220_All	234	0.9998	3.40077	1.76615	Up	0.83132
								Unigene21262_All	1232	4.33923	15.3273	1.82059	Up	0.897042		Unigene20174_All	538	0.4722	2.12403	2.16934	Up	0.809051
								Unigene14380_All	347	0	4.25473	3.08907	Up	0.927835		Unigene22912_All	382	0.1967	3.24493	3.15869	Up	0.909876
								Unigene28639_All	397	0.462	3.0484	2.72209	Up	0.892536		Unigene2670_All	379	0.1397	2.32547	2.92419	Up	0.865375
								Unigene13103_All	889	3.0365	9.1163	1.58604	Up	0.857009		Unigene32454_All	229	0.3281	2.55797	2.37018	Up	0.851067
								Unigene4331_All	749	1.44347	6.21063	2.1052	Up	0.897303		Unigene6626_All	423	0.417867	6.00553	3.36094	Up	0.949886
								Unigene8777_All	424	0.692767	2.98417	2.10689	Up	0.851394		Unigene3779_All	1467	26.1821	71.8245	1.4559	Up	0.873601
								Unigene10506_All	389	12.8178	38.0292	1.56896	Up	0.879102		Unigene6827_All	1532	2.39737	32.1597	3.74573	Up	0.987287
								Unigene20883_All	2086	2.4384	9.33517	1.93674	Up	0.897984		Unigene32154_All	209	0	2.3768	2.24902	Up	0.833436
								Unigene22811_All	251	0.413867	3.4072	3.04135	Up	0.912242		CL6999.Contig1_All	1192	3.85567	9.87073	1.35618	Up	0.825724
								CL695.Contig1_All	2330	4.3426	30.0473	2.7906	Up	0.963925		CL5926.Contig1_All	501	0.251367	2.45223	3.28623	Up	0.883718
								CL6402.Contig2_All	3027	0.944433	4.26433	2.1748	Up	0.883863		CL7411.Contig1_All	502	2.00553	12.8467	2.67934	Up	0.951376
								Unigene22580_All	355	0.935233	4.42553	2.24245	Up	0.89287		Unigene22317_All	332	3.06687	8.19707	1.41834	Up	0.826008
								Unigene29118_All	250	0.6104	3.08453	2.33723	Up	0.871633		Unigene19538_All	449	2.82707	11.5619	2.032	Up	0.913273
								Unigene19815_All	538	2.07573	8.76847	2.0787	Up	0.905477		Unigene9829_All	1764	5.69137	13.0399	1.19608	Up	0.806662
								Unigene26096_All	333	0.5528	2.42353	2.13228	Up	0.829619		Unigene11606_All	369	0.6942	6.05167	3.12391	Up	0.944534
								CL7199.Contig2_All	986	2.30803	6.7527	1.5488	Up	0.843444		CL6941.Contig2_All	1721	0.940433	3.0713	1.70745	Up	0.816096
								CL7298.Contig3_All	228	0.697567	2.91787	2.06451	Up	0.844258		Unigene17489_All	235	0.328867	4.44277	3.75588	Up	0.943081
								Unigene28431_All	244	1.30783	3.6997	1.50023	Up	0.80098		Unigene24288_All	374	0.6256	2.6911	2.10488	Up	0.838007
								Unigene25095_All	2747	31.0424	82.7576	1.41465	Up	0.856886		Unigene11770_All	370	0.835433	2.76863	1.72858	Up	0.805408
								Unigene2224_All	314	0.340567	2.61273	1.95495	Up	0.822389		Unigene15461_All	2949	7.36237	35.909	2.2861	Up	0.947048
								Unigene4958_All	1322	79.9798	256.986	1.68398	Up	0.899515		Unigene29011_All	210	0.620033	2.6144	2.07606	Up	0.831556
								Unigene22374_All	625	1.65463	4.76457	1.52583	Up	0.820147		Unigene28304_All	252	0.306633	2.87327	2.60187	Up	0.878329
								Unigene19755_All	364	1.0793	6.3633	2.55968	Up	0.926628		Unigene5215_All	1071	1.52723	5.44853	1.83495	Up	0.867109
								CL5379.Contig2_All	824	1.4805	4.9963	1.75478	Up	0.854039		Unigene25729_All	216	0.6127	6.2991	3.01477	Up	0.942976
								Unigene9533_All	701	1.818	5.87453	1.69212	Up	0.853644		Unigene17287_All	356	1.43913	4.63757	1.68817	Up	0.843368
								Unigene21068_All	3429	40.9453	101.669	1.31211	Up	0.842299		CL3202.Contig2_All	908	21.4845	77.4583	1.85012	Up	0.916415
								CL3866.Contig1_All	1496	0.371667	2.07507	2.48108	Up	0.831411		Unigene17525_All	323	0.1639	2.90923	3.13763	Up	0.899455
								Unigene2210_All	264	0	3.7485	2.90631	Up	0.914732		Unigene8126_All	1481	0.5875	4.37817	2.89767	Up	0.923043
								Unigene20555_All	248	0	2.30527	2.20493	Up	0.828338		Unigene8468_All	248	0.6146	2.78623	2.1806	Up	0.847981
								Unigene26086_All	351	0.536067	2.4414	2.18722	Up	0.834597		Unigene18867_All	269	15.7712	34.5824	1.13275	Up	0.810938
								Unigene5758_All	246	0.762133	2.59287	1.76643	Up	0.80021		Unigene22680_All	912	0.0824	8.90007	5.15921	Up	0.974571
								Unigene23548_All	1807	2.50607	44.692	4.15652	Up	0.992094		Unigene20171_All	366	0.621733	3.554	2.51508	Up	0.893657
								CL1268.Contig2_All	243	0.760367	5.3387	2.5258	Up	0.917815		Unigene13937_All	459	1.24083	3.8662	1.63961	Up	0.824688
								Unigene11262_All	311	0.761667	4.79523	2.65437	Up	0.918006		CL3679.Contig2_All	1520	19.3763	107.967	2.47823	Up	0.962221
								Unigene11855_All	413	0.9907	3.14173	1.66504	Up	0.809537		Unigene8487_All	246	0.817467	3.59587	1.86941	Up	0.843096
								Unigene11903_All	229	0.591167	3.6052	2.25013	Up	0.880068		Unigene21963_All	1910	32.2975	147.489	2.19111	Up	0.945889
								CL5590.Contig2_All	1605	1.30007	9.28543	2.83638	Up	0.948349		Unigene15337_All	3636	52.0678	126.723	1.28322	Up	0.841387
								CL5564.Contig1_All	701	2.2757	6.57303	1.53025	Up	0.836588		Unigene12864_All	1576	3.4698	22.0324	2.6667	Up	0.959212
								CL5212.Contig1_All	1349	2.33827	7.6218	1.70469	Up	0.864497		CL3540.Contig1_All	1135	0.5529	8.32887	3.91303	Up	0.968265
								Unigene11571_All	392	0.6768	2.59947	1.94141	Up	0.820695		Unigene20094_All	1191	0.641633	9.14913	3.83381	Up	0.969779
								CL3881.Contig1_All	1147	2.92373	7.93563	1.44053	Up	0.824164		CL4731.Contig1_All	307	1.35167	9.8414	2.86412	Up	0.95171
								CL1614.Contig5_All	1759	0.119467	3.08733	4.69168	Up	0.931134		Unigene28752_All	359	0.651633	110.337	7.40365	Up	0.998272
								Unigene9737_All	916	0.288533	2.60297	3.17335	Up	0.891786		CL1619.Contig11_All	2108	4.08283	10.0537	1.30009	Up	0.815659
								CL6941.Contig3_All	2318	0.716067	4.5711	2.67438	Up	0.916999		Unigene22011_All	1256	127.283	293.794	1.20677	Up	0.833991
								CL6642.Contig3_All	365	0.588767	2.34777	1.99552	Up	0.812138		Unigene26140_All	208	0.127267	2.15347	2.22507	Up	0.816958
								Unigene6195_All	242	0.422233	2.266	1.94405	Up	0.802152		Unigene14743_All	268	1.54057	8.32187	2.43345	Up	0.928986
								Unigene20099_All	227	0.693167	2.9146	2.07202	Up	0.844457		Unigene17041_All	485	1.22893	5.58083	2.18307	Up	0.899423
								Unigene3237_All	1528	0.617667	5.95393	3.26894	Up	0.947444		Unigene4844_All	467	11.7228	39.3779	1.74807	Up	0.907436
								Unigene8760_All	433	0.929267	3.2809	1.81993	Up	0.832579		CL6274.Contig1_All	953	22.5818	51.9974	1.20328	Up	0.82725
								CL2297.Contig3_All	2389	4.83607	12.0054	1.31178	Up	0.818952		Unigene25480_All	232	1.61947	7.46277	2.06287	Up	0.903019
								Unigene22571_All	240	1.0814	4.46363	2.04532	Up	0.876429		Unigene14041_All	308	2.69487	37.5286	3.7997	Up	0.988684
								Unigene28554_All	327	0.413967	2.7118	2.22355	Up	0.850711		Unigene21817_All	791	33.63	116.792	1.79612	Up	0.915139
								Unigene17450_All	411	0.512933	4.27607	3.05944	Up	0.927085		Unigene16777_All	1328	3.13477	21.932	2.80661	Up	0.964529
								Unigene25784_All	266	1.3905	8.3853	2.59226	Up	0.936613		CL7430.Contig2_All	1249	7.4343	25.9756	1.80489	Up	0.905918
								Unigene3369_All	513	0.690033	4.28513	2.6346	Up	0.911804		Unigene8668_All	455	0.227967	2.50023	2.66348	Up	0.864332
																Unigene27172_All	668	1.5735	4.91497	1.6432	Up	0.840585
																CL1268.Contig3_All	249	0.709867	6.6227	3.2218	Up	0.950401
																Unigene31750_All	215	4.3529	10.7561	1.30511	Up	0.818801
																Unigene9051_All	202	0	2.35653	2.23667	Up	0.83176
																Unigene5609_All	347	1.458	5.00943	1.78066	Up	0.859315
																Unigene7272_All	807	1.4443	4.65687	1.68899	Up	0.843535
																Unigene31778_All	253	0.8286	3.1231	1.91423	Up	0.838012
																Unigene32183_All	265	0	2.38577	2.25445	Up	0.834185
																Unigene4021_All	1281	2.76117	7.76617	1.49192	Up	0.839605
																Unigene14115_All	497	1.36327	5.25263	1.94597	Up	0.87791
																Unigene10607_All	349	3.309	10.0221	1.59872	Up	0.865498
																CL221.Contig9_All	684	0.2322	5.74897	3.84932	Up	0.955711
																Unigene21319_All	1482	2.89787	67.5622	4.54315	Up	0.995891
																CL1081.Contig12_All	1543	1.7039	5.26307	1.62706	Up	0.84369
																Unigene26622_All	314	0.252867	5.27307	3.16918	Up	0.940325
																CL5282.Contig1_All	1808	31.2509	110.199	1.81814	Up	0.916391
																Unigene23233_All	283	0.359	2.42333	2.20477	Up	0.833274
																CL5843.Contig1_All	2263	34.9818	166.682	2.25242	Up	0.951079
																CL4967.Contig2_All	3233	0.770033	3.11903	2.01811	Up	0.84762
																Unigene5048_All	649	1.07817	4.18387	1.95626	Up	0.866031
																Unigene28123_All	609	0.837767	3.45573	2.04437	Up	0.859307
																Unigene5625_All	734	0.207667	17.921	6.43123	Up	0.987414
																Unigene19429_All	511	4.77483	12.7972	1.4223	Up	0.839485
																Unigene32137_All	659	0.1205	12.0373	5.38948	Up	0.981027
																CL7586.Contig1_All	775	0.264967	3.4602	3.00298	Up	0.910718
																Unigene1389_All	1843	125.78	319.43	1.3446	Up	0.855802
																Unigene12617_All	2230	0.184167	1.82523	3.309	Up	0.838913
																Unigene15917_All	712	1.39297	4.26163	1.61325	Up	0.827214
																Unigene16047_All	2035	8.07387	19.2835	1.25604	Up	0.824545
																CL6925.Contig3_All	1289	0.279233	7.87587	4.8179	Up	0.971107
																CL5802.Contig2_All	1750	2.64897	9.56023	1.85162	Up	0.889901
																Unigene28536_All	292	0.438633	2.63273	2.58547	Up	0.867585
																Unigene17555_All	586	0.1355	2.99437	2.6751	Up	0.88602
																Unigene5892_All	364	0.0727	6.92307	4.09174	Up	0.964651
																CL2215.Contig2_All	1607	3.5828	15.4477	2.10824	Up	0.924022
																Unigene13663_All	2269	18.2283	46.965	1.36541	Up	0.852633
																Unigene11923_All	315	0.2453	2.87537	2.80315	Up	0.886798
																Unigene13700_All	1533	418.573	1068.83	1.35249	Up	0.857366
																Unigene25501_All	579	1.24323	4.22027	1.76324	Up	0.847345
																Unigene22470_All	313	0.4229	2.57697	2.12795	Up	0.836016
																Unigene734_All	2224	19.624	48.5789	1.30771	Up	0.843101
																CL630.Contig3_All	3295	26.9643	90.2354	1.74264	Up	0.910911
																Unigene22716_All	408	1.08727	4.51937	2.05541	Up	0.87965
																Unigene5603_All	551	1.50243	4.58967	1.61109	Up	0.832224
																CL7041.Contig2_All	768	2.92077	13.69	2.2287	Up	0.931627
																Unigene19383_All	1275	17.8819	122.998	2.78206	Up	0.973405
																CL6471.Contig2_All	2968	0.750033	3.99903	2.41462	Up	0.895527
																Unigene2254_All	462	0.277233	1.96467	2.82511	Up	0.835631
																Unigene16999_All	600	0.7799	4.79677	2.6207	Up	0.917566
																Unigene28884_All	210	0.746233	3.11853	1.77234	Up	0.82319
																Unigene20477_All	289	0.4432	3.9497	3.15571	Up	0.924376
																CL7126.Contig1_All	1589	0.5876	2.45563	2.06319	Up	0.82238
																CL5933.Contig1_All	2492	0.9002	5.6188	2.64194	Up	0.925618
																CL7869.Contig2_All	1315	4.99077	11.948	1.25944	Up	0.814083
																CL2760.Contig1_All	278	5.07553	28.0291	2.4653	Up	0.954786
																CL1698.Contig1_All	269	0.196833	2.03453	2.48467	Up	0.82469
																Unigene1664_All	1861	1.05463	10.753	3.34993	Up	0.966429
																Unigene10809_All	1817	109.83	241.075	1.13421	Up	0.820669
																Unigene20022_All	498	0.102	3.3508	3.64062	Up	0.923374
																Unigene7426_All	725	1.11827	5.11267	2.19281	Up	0.895427
																Unigene9739_All	1102	0.2844	5.59073	4.29704	Up	0.958394
																Unigene32509_All	215	0.472633	2.82903	2.14574	Up	0.848315
																CL5053.Contig1_All	1107	0.308867	7.8197	4.66206	Up	0.970577
																Unigene23151_All	212	0.3544	3.2471	2.63961	Up	0.891745
																Unigene32099_All	409	0.0647333	2.3953	2.58912	Up	0.855861
																Unigene25592_All	226	1.72863	7.5749	2.13159	Up	0.909856
																CL3856.Contig2_All	1783	4.4867	25.4234	2.50243	Up	0.954992
																Unigene22506_All	395	1.6884	6.25063	1.88835	Up	0.881464
																Unigene22748_All	654	0.7155	6.79853	3.2482	Up	0.951891
																Unigene4538_All	467	6.88683	15.6278	1.1822	Up	0.804151
																Unigene22926_All	231	0.114567	17.4745	5.28593	Up	0.986786
																Unigene11814_All	347	1.40017	5.2573	1.90872	Up	0.875811
																CL4530.Contig1_All	3384	0.2865	2.4294	3.08399	Up	0.876243
																Unigene8249_All	236	3.32317	16.845	2.34169	Up	0.940992
																Unigene14727_All	489	0.302967	2.98207	2.66671	Up	0.88478
																CL1706.Contig2_All	561	0.979533	4.79207	2.29048	Up	0.899899
																CL6402.Contig1_All	3569	0.889733	3.39023	1.92994	Up	0.847618
																Unigene18882_All	1143	111.132	279.572	1.33095	Up	0.853234
																CL5727.Contig1_All	750	7.8471	17.372	1.14653	Up	0.803002
																Unigene19686_All	227	1.1285	3.99103	1.82236	Up	0.847721
																Unigene12075_All	323	0.471867	2.06107	2.12694	Up	0.802128
																CL3679.Contig3_All	1616	10.4684	68.0236	2.69999	Up	0.968738
																Unigene24066_All	882	3.1532	7.95367	1.3348	Up	0.812603
																Unigene20458_All	233	0.113633	2.16447	2.27577	Up	0.820588
																Unigene13514_All	653	1.97777	6.02817	1.60785	Up	0.847117
																Unigene22721_All	225	1.129	3.49077	1.6285	Up	0.815242
																Unigene14380_All	347	0	4.25473	3.08907	Up	0.927037
																CL762.Contig2_All	567	0.0466667	2.0536	2.43408	Up	0.821349
																Unigene3708_All	647	25.6294	60.6321	1.24228	Up	0.833856
																Unigene28639_All	397	0.850733	3.0484	1.84127	Up	0.825733
																Unigene4331_All	749	1.92887	6.21063	1.68699	Up	0.858799
																Unigene16708_All	299	1.89763	8.8762	2.22574	Up	0.921379
																Unigene20883_All	2086	3.66333	9.33517	1.34952	Up	0.821995
																CL695.Contig1_All	2330	5.255	30.0473	2.51547	Up	0.957071
																CL6402.Contig2_All	3027	1.10577	4.26433	1.94727	Up	0.865952
																Unigene22580_All	355	0.4354	4.42553	3.34544	Up	0.935876
																Unigene19815_All	538	2.3886	8.76847	1.87616	Up	0.893632
																CL7199.Contig2_All	986	1.76493	6.7527	1.93585	Up	0.889128
																Unigene25095_All	2747	27.692	82.7576	1.57942	Up	0.889945
																Unigene4958_All	1322	89.2143	256.986	1.52634	Up	0.883609
																Unigene11108_All	727	1.7735	5.04507	1.50827	Up	0.822982
																Unigene20012_All	324	1.04897	3.57983	1.77092	Up	0.836014
																Unigene22374_All	625	1.27533	4.76457	1.90147	Up	0.868473
																Unigene19755_All	364	2.1347	6.3633	1.57574	Up	0.846037
																CL5379.Contig2_All	824	1.15487	4.9963	2.11313	Up	0.888406
																Unigene9533_All	701	1.43917	5.87453	2.02924	Up	0.891175
																Unigene21068_All	3429	43.2962	101.669	1.23156	Up	0.835363
																Unigene2210_All	264	0.200567	3.7485	3.35154	Up	0.925856
																Unigene20555_All	248	0	2.30527	2.20493	Up	0.826362
																Unigene26086_All	351	0.434267	2.4414	2.02243	Up	0.817704
																Unigene23548_All	1807	1.40223	44.692	4.99422	Up	0.994688
																CL1268.Contig2_All	243	0.5095	5.3387	2.98104	Up	0.935415
																Unigene11262_All	311	1.16417	4.79523	2.0423	Up	0.881616
																Unigene19785_All	351	1.1763	4.00007	1.76577	Up	0.844385
																Unigene2103_All	497	0.9905	3.0976	1.64492	Up	0.804509
																Unigene11903_All	229	0.231167	3.6052	3.17984	Up	0.919032
																Unigene23160_All	257	1.0051	4.81153	2.25916	Up	0.898115
																CL5590.Contig2_All	1605	1.3481	9.28543	2.78404	Up	0.948082
																CL5212.Contig1_All	1349	2.45863	7.6218	1.63228	Up	0.860682
																CL3881.Contig1_All	1147	2.19087	7.93563	1.85684	Up	0.884793
																CL1614.Contig5_All	1759	0.059	3.08733	5.7095	Up	0.927805
																Unigene9737_All	916	0.417133	2.60297	2.64158	Up	0.86867
																CL6941.Contig3_All	2318	0.632467	4.5711	2.85348	Up	0.923617
																Unigene20099_All	227	0.6903	2.9146	2.078	Up	0.844746
																Unigene3237_All	1528	0.773133	5.95393	2.94505	Up	0.939129
																CL2297.Contig3_All	2389	3.905	12.0054	1.62029	Up	0.874222
																Unigene17450_All	411	0.376067	4.27607	3.50722	Up	0.937222
																Unigene25784_All	266	1.0706	8.3853	2.96944	Up	0.951022
																Unigene15034_All	252	0.726867	2.64343	1.86265	Up	0.810055
																Unigene3369_All	513	0.5984	4.28513	2.84016	Up	0.919749
