# Supplementary material for: Transcriptomics comparison reveals the diversity of ethylene and methyl-jasmonate in roles of TIA metabolism in Catharanthus roseus
Source: BMC Genomics. 2018 Jul 2;19:508. doi: 10.1186/s12864-018-4879-3 (PMC6029152; doi:10.1186/s12864-018-4879-3)
Supplement: Supplementary file 5 — Table S4. GO analysis of DEGs. (XLS 37 kb). (XLSX 36 kb) [file 12864_2018_4879_MOESM5_ESM.xlsx]

## Sheet: Sheet2
Table. 4 GO analysis of DEGs
	MJ-VS-CK					ET-VS-CK					MJ-VS-ET
Ontology	Class	number_of_CK-vs-MJ.All-Unigene	genes_of_CK-vs-MJ.All-Unigene			Class	number_of_CK-vs-ET.All-Unigene	genes_of_CK-vs-ET.All-Unigene			Class	number_of_MJ-vs-ET.All-Unigene	genes_of_MJ-vs-ET.All-Unigene
biological_process	cellular process	309	CL6162.Contig1_All;CL1413.Contig4_All;CL163.Contig1_All;CL1653.Contig1_All;CL1653.Contig2_All;CL2207.Contig5_All;CL2207.Contig6_All;CL2804.Contig2_All;CL2804.Contig3_All;CL5613.Contig2_All;CL5880.Contig2_All;CL5933.Contig1_All;CL5933.Contig2_All;CL5133.Contig2_All;CL832.Contig2_All;CL4695.Contig1_All;Unigene26979_All;CL6153.Contig2_All;CL6333.Contig3_All;Unigene27743_All;CL1952.Contig2_All;CL3652…			cellular process	182	CL1237.Contig3_All;CL3227.Contig2_All;CL5271.Contig5_All;CL5632.Contig3_All;Unigene20985_All;Unigene26744_All;Unigene27851_All;Unigene20753_All;Unigene28018_All;CL3738.Contig1_All;Unigene31218_All;CL280.Contig2_All;CL5895.Contig2_All;Unigene21186_All;CL3930.Contig3_All;Unigene20688_All;CL1229.Contig1_All;CL4138.Contig2_All;CL5354.Contig2_All;Unigene20810_All;Unigene29657_All;Unigene29660_All;CL13…			metabolic process	204	CL2345.Contig3_All;CL5133.Contig2_All;Unigene22495_All;CL1329.Contig2_All;CL1413.Contig1_All;CL1413.Contig2_All;CL1571.Contig1_All;CL1571.Contig2_All;CL1571.Contig3_All;CL1571.Contig6_All;CL1742.Contig2_All;CL2938.Contig1_All;CL2938.Contig3_All;CL3964.Contig2_All;CL4087.Contig1_All;CL4228.Contig3_All;CL4801.Contig3_All;CL5572.Contig1_All;CL5695.Contig1_All;CL5830.Contig2_All;Unigene24400_All;Unig…
	metabolic process	306	CL6162.Contig1_All;CL5133.Contig2_All;CL1267.Contig2_All;CL1413.Contig1_All;CL1413.Contig2_All;CL1571.Contig1_All;CL1571.Contig2_All;CL1571.Contig3_All;CL1742.Contig2_All;CL264.Contig2_All;CL2938.Contig1_All;CL2938.Contig3_All;CL3964.Contig2_All;CL4228.Contig3_All;CL5572.Contig1_All;CL5695.Contig1_All;CL5702.Contig2_All;CL5830.Contig2_All;Unigene21620_All;Unigene21897_All;Unigene24400_All;Unigene…			metabolic process	176	CL3227.Contig2_All;CL5271.Contig5_All;CL1031.Contig4_All;CL1571.Contig6_All;CL2017.Contig1_All;CL280.Contig2_All;CL4489.Contig2_All;CL59.Contig1_All;Unigene21186_All;Unigene25069_All;Unigene26697_All;CL2432.Contig2_All;Unigene20753_All;Unigene20985_All;Unigene28018_All;CL1237.Contig3_All;CL2167.Contig1_All;CL3792.Contig2_All;CL3793.Contig2_All;CL1229.Contig1_All;CL4138.Contig2_All;CL1370.Contig6_…			cellular process	203	CL2345.Contig3_All;CL1413.Contig4_All;CL1905.Contig1_All;CL1905.Contig5_All;CL1905.Contig7_All;CL2207.Contig5_All;CL2804.Contig2_All;CL2804.Contig3_All;CL5933.Contig1_All;CL5933.Contig2_All;CL5133.Contig2_All;Unigene22495_All;CL3435.Contig6_All;CL6333.Contig3_All;Unigene21097_All;Unigene24400_All;CL3564.Contig4_All;CL474.Contig5_All;Unigene24906_All;CL1046.Contig6_All;CL1370.Contig3_All;CL1370.Co…
	single-organism process	216	CL1413.Contig4_All;CL163.Contig1_All;CL1653.Contig1_All;CL1653.Contig2_All;CL2207.Contig5_All;CL2207.Contig6_All;CL2804.Contig2_All;CL2804.Contig3_All;CL5613.Contig2_All;CL5880.Contig2_All;CL5933.Contig1_All;CL5933.Contig2_All;Unigene20799_All;Unigene20865_All;CL4695.Contig1_All;Unigene26979_All;CL6153.Contig2_All;CL6333.Contig3_All;Unigene27743_All;CL2236.Contig4_All;CL2236.Contig6_All;CL2302.Co…			single-organism process	139	CL1237.Contig3_All;CL3227.Contig2_All;CL5632.Contig3_All;Unigene20985_All;Unigene26744_All;Unigene27851_All;CL2432.Contig2_All;Unigene20799_All;Unigene20753_All;CL3738.Contig1_All;Unigene31218_All;CL5258.Contig1_All;CL280.Contig2_All;CL5895.Contig2_All;Unigene21186_All;CL3930.Contig3_All;Unigene20688_All;CL5354.Contig2_All;Unigene20810_All;Unigene29657_All;Unigene29660_All;CL5739.Contig1_All;Unig…			response to stimulus	128	CL3089.Contig5_All;Unigene23549_All;CL6333.Contig3_All;Unigene21097_All;Unigene24400_All;CL3027.Contig2_All;Unigene24906_All;CL3267.Contig2_All;Unigene19657_All;CL3923.Contig1_All;CL4864.Contig2_All;CL1413.Contig4_All;CL2804.Contig1_All;CL5933.Contig1_All;CL5933.Contig2_All;CL6226.Contig1_All;Unigene24224_All;Unigene25837_All;CL3232.Contig1_All;CL3232.Contig3_All;Unigene21633_All;CL2167.Contig1_A…
	response to stimulus	203	CL3089.Contig5_All;Unigene23549_All;CL4695.Contig1_All;Unigene26979_All;CL6153.Contig2_All;CL6333.Contig3_All;Unigene27743_All;CL1952.Contig2_All;CL3652.Contig3_All;CL6129.Contig1_All;Unigene21097_All;Unigene21507_All;Unigene24400_All;CL3027.Contig2_All;Unigene24906_All;CL1546.Contig2_All;CL3267.Contig2_All;CL416.Contig2_All;Unigene19657_All;Unigene20799_All;Unigene27710_All;CL5179.Contig2_All;Un…			response to stimulus	95	Unigene20810_All;Unigene29657_All;Unigene29660_All;Unigene20753_All;Unigene31218_All;CL280.Contig2_All;CL5895.Contig2_All;Unigene21186_All;CL5604.Contig1_All;CL904.Contig1_All;CL904.Contig2_All;Unigene20799_All;Unigene24282_All;Unigene31380_All;Unigene26597_All;Unigene31224_All;CL1831.Contig5_All;CL5506.Contig2_All;Unigene25701_All;CL2167.Contig1_All;CL2632.Contig3_All;CL1467.Contig1_All;CL2094.C…			single-organism process	126	CL1413.Contig4_All;CL1905.Contig1_All;CL1905.Contig5_All;CL1905.Contig7_All;CL2207.Contig5_All;CL2804.Contig2_All;CL2804.Contig3_All;CL5933.Contig1_All;CL5933.Contig2_All;CL6333.Contig3_All;CL2236.Contig4_All;CL2302.Contig1_All;CL5258.Contig1_All;Unigene21097_All;Unigene24400_All;CL3564.Contig4_All;CL474.Contig5_All;Unigene24906_All;Unigene20724_All;Unigene19657_All;CL5463.Contig1_All;CL5463.Cont…
	biological regulation	127	CL1653.Contig1_All;CL1653.Contig2_All;CL832.Contig2_All;Unigene20865_All;CL1952.Contig2_All;CL3652.Contig3_All;CL6129.Contig1_All;Unigene21097_All;Unigene21507_All;Unigene24400_All;CL4454.Contig1_All;CL4488.Contig1_All;CL4488.Contig2_All;CL6162.Contig1_All;CL5179.Contig2_All;Unigene24765_All;Unigene24906_All;CL1546.Contig2_All;Unigene26651_All;CL416.Contig2_All;Unigene19657_All;Unigene20799_All;C…			biological regulation	83	CL280.Contig2_All;CL5895.Contig2_All;Unigene21186_All;CL3930.Contig3_All;Unigene20688_All;Unigene20985_All;CL1237.Contig3_All;CL2167.Contig1_All;CL3792.Contig2_All;CL3793.Contig2_All;Unigene20810_All;Unigene29657_All;Unigene29660_All;Unigene26651_All;Unigene20799_All;Unigene24282_All;Unigene31380_All;CL2803.Contig2_All;CL4066.Contig2_All;Unigene28018_All;Unigene26597_All;Unigene26744_All;Unigene2…			biological regulation	70	Unigene21097_All;Unigene24400_All;CL3564.Contig4_All;CL1481.Contig1_All;CL1481.Contig2_All;CL2167.Contig1_All;CL2682.Contig3_All;CL4345.Contig5_All;Unigene24906_All;Unigene19657_All;CL3923.Contig1_All;CL4864.Contig2_All;Unigene23549_All;CL2996.Contig2_All;CL2443.Contig1_All;CL2914.Contig2_All;CL5122.Contig1_All;CL5933.Contig1_All;CL5933.Contig2_All;Unigene19568_All;Unigene21165_All;Unigene21384_A…
	regulation of biological process	107	CL1653.Contig1_All;CL1653.Contig2_All;CL832.Contig2_All;Unigene20865_All;CL1952.Contig2_All;CL3652.Contig3_All;CL6129.Contig1_All;Unigene21097_All;Unigene21507_All;Unigene24400_All;CL4454.Contig1_All;CL4488.Contig1_All;CL4488.Contig2_All;CL6162.Contig1_All;CL5179.Contig2_All;Unigene24765_All;Unigene24906_All;CL1546.Contig2_All;Unigene26651_All;CL416.Contig2_All;Unigene19657_All;Unigene20799_All;C…			regulation of biological process	76	CL280.Contig2_All;CL5895.Contig2_All;Unigene21186_All;CL3930.Contig3_All;Unigene20688_All;Unigene20985_All;CL1237.Contig3_All;CL2167.Contig1_All;CL3792.Contig2_All;CL3793.Contig2_All;Unigene20810_All;Unigene29657_All;Unigene29660_All;Unigene26651_All;Unigene20799_All;Unigene24282_All;Unigene31380_All;CL2803.Contig2_All;CL4066.Contig2_All;Unigene28018_All;Unigene26744_All;Unigene27851_All;CL2239.C…			localization	65	CL1413.Contig4_All;CL1905.Contig1_All;CL1905.Contig5_All;CL1905.Contig7_All;CL2207.Contig5_All;CL2804.Contig2_All;CL2804.Contig3_All;CL5933.Contig1_All;CL5933.Contig2_All;CL2236.Contig4_All;CL2302.Contig1_All;Unigene20724_All;CL1081.Contig1_All;CL1198.Contig2_All;CL1870.Contig4_All;CL1873.Contig5_All;CL3089.Contig5_All;CL3267.Contig2_All;CL5572.Contig1_All;CL907.Contig1_All;Unigene19402_All;CL238…
	localization	99	CL1413.Contig4_All;CL163.Contig1_All;CL1653.Contig1_All;CL1653.Contig2_All;CL2207.Contig5_All;CL2207.Contig6_All;CL2804.Contig2_All;CL2804.Contig3_All;CL5613.Contig2_All;CL5880.Contig2_All;CL5933.Contig1_All;CL5933.Contig2_All;CL4695.Contig1_All;Unigene26979_All;CL2236.Contig4_All;CL2236.Contig6_All;CL2302.Contig1_All;CL2302.Contig4_All;CL3932.Contig2_All;CL2584.Contig4_All;CL1081.Contig1_All;CL1…			developmental process	75	CL2432.Contig2_All;Unigene20799_All;CL3738.Contig1_All;CL5354.Contig2_All;CL904.Contig1_All;CL904.Contig2_All;Unigene24432_All;CL5506.Contig2_All;CL5604.Contig1_All;Unigene21186_All;Unigene26500_All;Unigene25692_All;CL4367.Contig5_All;Unigene24702_All;Unigene31218_All;Unigene20740_All;CL2803.Contig2_All;CL5088.Contig4_All;CL3690.Contig2_All;CL4075.Contig3_All;CL5016.Contig2_All;CL740.Contig2_All;…			establishment of localization	63	CL1413.Contig4_All;CL1905.Contig1_All;CL1905.Contig5_All;CL1905.Contig7_All;CL2207.Contig5_All;CL2804.Contig2_All;CL2804.Contig3_All;CL5933.Contig1_All;CL5933.Contig2_All;CL2236.Contig4_All;CL2302.Contig1_All;Unigene20724_All;CL1081.Contig1_All;CL1198.Contig2_All;CL1870.Contig4_All;CL1873.Contig5_All;CL3089.Contig5_All;CL3267.Contig2_All;CL5572.Contig1_All;CL907.Contig1_All;Unigene19402_All;CL238…
	establishment of localization	95	CL1413.Contig4_All;CL163.Contig1_All;CL1653.Contig1_All;CL1653.Contig2_All;CL2207.Contig5_All;CL2207.Contig6_All;CL2804.Contig2_All;CL2804.Contig3_All;CL5613.Contig2_All;CL5880.Contig2_All;CL5933.Contig1_All;CL5933.Contig2_All;CL2236.Contig4_All;CL2236.Contig6_All;CL2302.Contig1_All;CL2302.Contig4_All;CL3932.Contig2_All;CL2584.Contig4_All;CL1081.Contig1_All;CL1254.Contig5_All;CL1408.Contig6_All;C…			multicellular organismal process	72	CL2432.Contig2_All;Unigene20799_All;CL3738.Contig1_All;CL5258.Contig1_All;CL904.Contig1_All;CL904.Contig2_All;Unigene24432_All;CL5604.Contig1_All;Unigene26597_All;Unigene31224_All;CL5506.Contig2_All;Unigene21186_All;Unigene26500_All;Unigene25692_All;CL4367.Contig5_All;Unigene24702_All;Unigene31218_All;Unigene20740_All;CL2803.Contig2_All;CL5088.Contig4_All;CL3690.Contig2_All;CL4075.Contig3_All;CL5…			regulation of biological process	61	Unigene21097_All;Unigene24400_All;CL3564.Contig4_All;CL1481.Contig1_All;CL1481.Contig2_All;CL2167.Contig1_All;CL2682.Contig3_All;CL4345.Contig5_All;Unigene24906_All;Unigene19657_All;CL3923.Contig1_All;CL4864.Contig2_All;Unigene23549_All;CL2996.Contig2_All;CL2443.Contig1_All;CL2914.Contig2_All;CL5122.Contig1_All;CL5933.Contig1_All;CL5933.Contig2_All;Unigene19568_All;Unigene21165_All;Unigene21384_A…
	developmental process	80	CL74.Contig29_All;Unigene20799_All;Unigene20865_All;CL1959.Contig3_All;CL4432.Contig1_All;CL4488.Contig1_All;CL4488.Contig2_All;CL5463.Contig1_All;CL5463.Contig2_All;CL3652.Contig3_All;CL5538.Contig2_All;CL5613.Contig2_All;CL970.Contig1_All;Unigene24400_All;CL1797.Contig2_All;CL1797.Contig5_All;Unigene26711_All;CL5615.Contig3_All;CL2996.Contig2_All;CL3666.Contig1_All;CL5562.Contig1_All;CL5562.Con…			cellular component organization or biogenesis	54	CL3227.Contig2_All;CL5312.Contig3_All;CL5354.Contig2_All;CL5739.Contig1_All;Unigene21468_All;CL6184.Contig3_All;CL3792.Contig2_All;Unigene25692_All;CL4138.Contig2_All;CL904.Contig1_All;CL904.Contig2_All;CL5865.Contig2_All;Unigene31224_All;CL5088.Contig4_All;Unigene20688_All;Unigene26726_All;CL4409.Contig1_All;CL2803.Contig2_All;CL121.Contig2_All;CL3738.Contig1_All;Unigene20985_All;Unigene25036_Al…			developmental process	43	CL1531.Contig9_All;CL5463.Contig1_All;CL5463.Contig2_All;CL5538.Contig2_All;Unigene24400_All;CL2099.Contig2_All;CL2996.Contig2_All;CL5562.Contig1_All;CL5562.Contig2_All;CL116.Contig1_All;CL116.Contig2_All;CL4864.Contig2_All;CL1481.Contig1_All;CL1481.Contig2_All;CL4522.Contig1_All;CL1882.Contig6_All;CL2586.Contig1_All;CL3680.Contig4_All;Unigene23963_All;CL4967.Contig2_All;CL2266.Contig2_All;CL4974…
	multicellular organismal process	79	Unigene20799_All;Unigene20865_All;CL1959.Contig3_All;CL4432.Contig1_All;CL4488.Contig1_All;CL4488.Contig2_All;CL5463.Contig1_All;CL5463.Contig2_All;CL74.Contig29_All;CL3267.Contig2_All;Unigene26597_All;CL3652.Contig3_All;CL5538.Contig2_All;CL5613.Contig2_All;CL970.Contig1_All;Unigene24400_All;CL1797.Contig2_All;CL1797.Contig5_All;Unigene26711_All;CL5615.Contig3_All;CL2996.Contig2_All;CL3666.Conti…			localization	51	CL1237.Contig3_All;CL3738.Contig1_All;CL182.Contig5_All;CL182.Contig6_All;CL3630.Contig1_All;CL3719.Contig1_All;CL4060.Contig2_All;CL5604.Contig1_All;Unigene19402_All;Unigene19403_All;Unigene26597_All;Unigene26777_All;CL342.Contig1_All;CL6525.Contig3_All;Unigene27467_All;CL2717.Contig2_All;CL95.Contig40_All;Unigene20257_All;CL4576.Contig1_All;Unigene21209_All;CL5587.Contig1_All;Unigene20810_All;U…			multicellular organismal process	43	CL5258.Contig1_All;CL5463.Contig1_All;CL5463.Contig2_All;CL3267.Contig2_All;CL5538.Contig2_All;Unigene24400_All;CL2099.Contig2_All;CL2996.Contig2_All;CL1481.Contig1_All;CL1481.Contig2_All;CL5562.Contig1_All;CL5562.Contig2_All;CL116.Contig1_All;CL116.Contig2_All;CL4864.Contig2_All;CL1531.Contig9_All;CL1882.Contig6_All;CL2586.Contig1_All;CL3680.Contig4_All;Unigene23963_All;CL5122.Contig1_All;CL4522…
	cellular component organization or biogenesis	60	CL4695.Contig1_All;Unigene26979_All;CL2996.Contig2_All;CL4432.Contig1_All;CL5312.Contig3_All;CL2666.Contig1_All;CL2666.Contig2_All;CL4611.Contig1_All;Unigene24255_All;Unigene24655_All;CL2287.Contig7_All;Unigene24906_All;CL5179.Contig2_All;CL5615.Contig3_All;CL4138.Contig2_All;CL1602.Contig2_All;CL5865.Contig2_All;CL1959.Contig3_All;CL5088.Contig4_All;Unigene26726_All;CL2803.Contig2_All;CL5072.Con…			establishment of localization	46	CL1237.Contig3_All;CL3738.Contig1_All;CL182.Contig5_All;CL182.Contig6_All;CL3630.Contig1_All;CL3719.Contig1_All;CL4060.Contig2_All;CL5604.Contig1_All;Unigene19402_All;Unigene19403_All;Unigene26597_All;Unigene26777_All;CL342.Contig1_All;CL6525.Contig3_All;Unigene27467_All;CL2717.Contig2_All;CL95.Contig40_All;Unigene20257_All;CL4576.Contig1_All;Unigene21209_All;CL5587.Contig1_All;CL874.Contig36_All…			signaling	35	Unigene21097_All;Unigene24400_All;Unigene24906_All;Unigene19657_All;CL3923.Contig1_All;CL4864.Contig2_All;Unigene23549_All;CL1531.Contig9_All;CL2236.Contig4_All;CL2302.Contig1_All;CL1413.Contig4_All;CL1905.Contig1_All;CL1905.Contig5_All;CL1905.Contig7_All;CL5933.Contig1_All;CL5933.Contig2_All;Unigene21448_All;CL5590.Contig2_All;CL1046.Contig6_All;CL3286.Contig2_All;CL1481.Contig1_All;CL1481.Conti…
	multi-organism process	57	Unigene23549_All;Unigene27710_All;CL1413.Contig4_All;CL2804.Contig1_All;CL5933.Contig1_All;CL5933.Contig2_All;CL6226.Contig1_All;Unigene24224_All;Unigene25837_All;CL1151.Contig1_All;CL3652.Contig3_All;Unigene25063_All;CL1959.Contig3_All;CL4138.Contig2_All;CL752.Contig1_All;Unigene20865_All;CL1089.Contig1_All;CL2207.Contig5_All;CL2207.Contig6_All;CL4695.Contig1_All;CL695.Contig1_All;CL695.Contig2_…			reproduction	43	CL3738.Contig1_All;CL5506.Contig2_All;CL5604.Contig1_All;CL904.Contig1_All;CL904.Contig2_All;Unigene21186_All;Unigene26500_All;CL4367.Contig5_All;CL1229.Contig1_All;CL2803.Contig2_All;CL5088.Contig4_All;CL3690.Contig2_All;CL4075.Contig3_All;CL5016.Contig2_All;CL740.Contig2_All;Unigene20810_All;Unigene27485_All;Unigene29657_All;Unigene29660_All;Unigene20739_All;Unigene31218_All;Unigene20985_All;CL…			multi-organism process	34	Unigene23549_All;CL1413.Contig4_All;CL2804.Contig1_All;CL5933.Contig1_All;CL5933.Contig2_All;CL6226.Contig1_All;Unigene24224_All;Unigene25837_All;CL1151.Contig1_All;CL1905.Contig1_All;CL1905.Contig5_All;CL1905.Contig7_All;CL1046.Contig6_All;CL2167.Contig1_All;CL2207.Contig5_All;CL695.Contig1_All;CL695.Contig2_All;Unigene19657_All;CL5122.Contig1_All;Unigene23660_All;CL5538.Contig2_All;Unigene24400…
	signaling	50	CL1952.Contig2_All;CL3652.Contig3_All;CL6129.Contig1_All;Unigene21097_All;Unigene21507_All;Unigene24400_All;Unigene24906_All;CL1546.Contig2_All;CL416.Contig2_All;Unigene19657_All;Unigene20799_All;CL5179.Contig2_All;Unigene23549_All;Unigene25024_All;CL6153.Contig2_All;CL2236.Contig4_All;CL2236.Contig6_All;CL2302.Contig1_All;CL2302.Contig4_All;CL1413.Contig4_All;CL163.Contig1_All;CL5880.Contig2_All…			reproductive process	41	CL3738.Contig1_All;CL5506.Contig2_All;CL5604.Contig1_All;CL904.Contig1_All;CL904.Contig2_All;Unigene21186_All;Unigene26500_All;CL4367.Contig5_All;CL2803.Contig2_All;CL5088.Contig4_All;CL3690.Contig2_All;CL4075.Contig3_All;CL5016.Contig2_All;CL740.Contig2_All;Unigene20810_All;Unigene27485_All;Unigene29657_All;Unigene29660_All;Unigene20739_All;Unigene31218_All;CL414.Contig5_All;CL3227.Contig2_All;C…			cellular component organization or biogenesis	31	CL474.Contig5_All;CL2996.Contig2_All;CL6184.Contig3_All;Unigene24906_All;CL1882.Contig6_All;CL2586.Contig1_All;CL1481.Contig1_All;CL1481.Contig2_All;CL2841.Contig2_All;CL3840.Contig1_All;CL4522.Contig1_All;CL3089.Contig5_All;CL4345.Contig5_All;CL3923.Contig1_All;CL4974.Contig1_All;Unigene19657_All;Unigene21091_All;CL1531.Contig9_All;Unigene22244_All;CL6274.Contig1_All;CL2182.Contig3_All;CL874.Con…
	reproduction	49	CL74.Contig29_All;CL3652.Contig3_All;CL5538.Contig2_All;CL5613.Contig2_All;CL970.Contig1_All;Unigene24400_All;CL2803.Contig2_All;CL5088.Contig4_All;CL4880.Contig1_All;Unigene27584_All;CL2996.Contig2_All;CL5235.Contig4_All;Unigene20682_All;Unigene25063_All;Unigene20739_All;CL5615.Contig3_All;Unigene23963_All;Unigene23549_All;Unigene24375_All;CL5463.Contig1_All;CL5463.Contig2_All;Unigene26711_All;C…			multi-organism process	24	CL5506.Contig2_All;Unigene25701_All;Unigene29657_All;Unigene29660_All;Unigene31218_All;CL4138.Contig2_All;CL5604.Contig1_All;Unigene27467_All;CL2167.Contig1_All;CL695.Contig2_All;Unigene31224_All;CL4055.Contig2_All;CL6292.Contig2_All;Unigene23660_All;Unigene21186_All;Unigene26500_All;CL4559.Contig2_All;CL904.Contig1_All;CL904.Contig2_All;CL2953.Contig5_All;CL1237.Contig3_All;CL1772.Contig1_All;Un…			reproduction	24	CL5538.Contig2_All;Unigene24400_All;CL116.Contig1_All;CL116.Contig2_All;CL4864.Contig2_All;CL1882.Contig6_All;CL2586.Contig1_All;CL2996.Contig2_All;CL3680.Contig4_All;Unigene23963_All;Unigene23549_All;CL5463.Contig1_All;CL5463.Contig2_All;CL5122.Contig1_All;CL2914.Contig2_All;CL1920.Contig2_All;Unigene26311_All;Unigene32099_All;CL1191.Contig2_All;CL1531.Contig9_All;CL2182.Contig3_All;CL6178.Conti…
	reproductive process	47	CL74.Contig29_All;CL3652.Contig3_All;CL5538.Contig2_All;CL5613.Contig2_All;CL970.Contig1_All;Unigene24400_All;CL2803.Contig2_All;CL5088.Contig4_All;CL4880.Contig1_All;Unigene27584_All;CL2996.Contig2_All;CL5235.Contig4_All;Unigene20682_All;Unigene25063_All;Unigene20739_All;CL5615.Contig3_All;Unigene23963_All;CL5463.Contig1_All;CL5463.Contig2_All;Unigene26711_All;CL416.Contig2_All;CL5122.Contig1_Al…			signaling	24	CL280.Contig2_All;CL5895.Contig2_All;Unigene21186_All;Unigene20810_All;Unigene29657_All;Unigene29660_All;Unigene20799_All;Unigene24282_All;Unigene31380_All;CL1772.Contig1_All;CL1237.Contig3_All;CL4367.Contig5_All;Unigene25701_All;CL2017.Contig1_All;CL889.Contig15_All;Unigene24519_All;Unigene23946_All;Unigene26500_All;Unigene27485_All;CL5604.Contig1_All;Unigene26975_All;CL917.Contig2_All;Unigene24…			reproductive process	23	CL5538.Contig2_All;Unigene24400_All;CL116.Contig1_All;CL116.Contig2_All;CL4864.Contig2_All;CL1882.Contig6_All;CL2586.Contig1_All;CL2996.Contig2_All;CL3680.Contig4_All;Unigene23963_All;CL5463.Contig1_All;CL5463.Contig2_All;CL5122.Contig1_All;CL2914.Contig2_All;CL1920.Contig2_All;Unigene26311_All;Unigene32099_All;CL1191.Contig2_All;CL1531.Contig9_All;CL2182.Contig3_All;CL6178.Contig2_All;CL3267.Con…
	immune system process	33	Unigene23549_All;Unigene27710_All;CL2395.Contig3_All;Unigene25063_All;CL1959.Contig3_All;CL2645.Contig1_All;CL4695.Contig1_All;CL5564.Contig1_All;CL5613.Contig2_All;CL695.Contig1_All;CL695.Contig2_All;Unigene27743_All;Unigene25837_All;Unigene27736_All;CL1413.Contig4_All;CL163.Contig1_All;CL1653.Contig1_All;CL1653.Contig2_All;CL2207.Contig5_All;CL2207.Contig6_All;CL2804.Contig2_All;CL2804.Contig3_…			negative regulation of biological process	20	Unigene26651_All;CL2803.Contig2_All;CL3930.Contig3_All;CL4066.Contig2_All;Unigene20985_All;Unigene28018_All;Unigene26744_All;Unigene27851_All;CL3227.Contig2_All;CL5088.Contig4_All;Unigene20688_All;Unigene26726_All;CL2953.Contig5_All;CL4409.Contig1_All;Unigene20740_All;Unigene31218_All;CL1237.Contig3_All;Unigene20799_All;Unigene21165_All;CL1831.Contig5_All			immune system process	18	Unigene23549_All;CL1046.Contig6_All;CL695.Contig1_All;CL695.Contig2_All;Unigene25837_All;CL1413.Contig4_All;CL1905.Contig1_All;CL1905.Contig5_All;CL1905.Contig7_All;CL2207.Contig5_All;CL2804.Contig2_All;CL2804.Contig3_All;CL5933.Contig1_All;CL5933.Contig2_All;CL5606.Contig2_All;CL518.Contig1_All;CL5727.Contig1_All;Unigene21577_All
	negative regulation of biological process	29	CL832.Contig2_All;Unigene26651_All;CL2803.Contig2_All;CL6162.Contig1_All;CL2996.Contig2_All;CL1959.Contig3_All;CL5088.Contig4_All;Unigene26726_All;CL1653.Contig1_All;CL1653.Contig2_All;CL2804.Contig2_All;CL2804.Contig3_All;CL2953.Contig5_All;CL5613.Contig2_All;CL4454.Contig1_All;CL2207.Contig5_All;CL2207.Contig6_All;CL4695.Contig1_All;CL752.Contig1_All;Unigene24696_All;Unigene23963_All;CL5655.Con…			growth	19	CL4409.Contig1_All;Unigene25036_All;CL5354.Contig2_All;CL5513.Contig1_All;CL5604.Contig1_All;Unigene26597_All;Unigene31224_All;CL4138.Contig2_All;CL4559.Contig2_All;CL904.Contig1_All;CL904.Contig2_All;CL3674.Contig3_All;CL4666.Contig1_All;Unigene20810_All;Unigene21926_All;Unigene23946_All;Unigene26500_All;Unigene27467_All;Unigene27851_All			negative regulation of biological process	17	CL2996.Contig2_All;CL2804.Contig2_All;CL2804.Contig3_All;CL1882.Contig6_All;CL2586.Contig1_All;CL2914.Contig2_All;CL1905.Contig1_All;CL1905.Contig5_All;CL1905.Contig7_All;CL2207.Contig5_All;Unigene23963_All;Unigene21940_All;CL1481.Contig1_All;CL1481.Contig2_All;CL3323.Contig1_All;CL3323.Contig2_All;Unigene21165_All
	growth	14	Unigene25036_All;CL5615.Contig3_All;Unigene19657_All;CL1245.Contig1_All;CL6178.Contig2_All;Unigene21797_All;Unigene26597_All;CL4138.Contig2_All;Unigene24400_All;Unigene27186_All;CL2386.Contig1_All;Unigene23946_All;CL4432.Contig1_All;CL2645.Contig1_All			positive regulation of biological process	11	Unigene20799_All;Unigene24282_All;Unigene31380_All;Unigene20810_All;CL1772.Contig1_All;Unigene27485_All;CL1237.Contig3_All;Unigene26744_All;CL3227.Contig2_All;CL4066.Contig2_All;CL3793.Contig2_All			positive regulation of biological process	9	Unigene19657_All;Unigene24384_All;CL1481.Contig1_All;CL1481.Contig2_All;CL2841.Contig2_All;CL4864.Contig2_All;CL1046.Contig6_All;CL4522.Contig1_All;CL2207.Contig5_All
	positive regulation of biological process	9	CL416.Contig2_All;Unigene19657_All;Unigene20799_All;CL2395.Contig3_All;Unigene24384_All;CL4522.Contig1_All;CL5861.Contig2_All;CL2207.Contig5_All;CL2207.Contig6_All			immune system process	7	Unigene31218_All;CL695.Contig2_All;CL1237.Contig3_All;CL1088.Contig2_All;Unigene21209_All;Unigene24178_All;Unigene19720_All			growth	6	CL4974.Contig1_All;Unigene19657_All;CL1870.Contig4_All;CL6178.Contig2_All;Unigene24400_All;CL2386.Contig1_All
	rhythmic process	5	CL5572.Contig1_All;Unigene23963_All;Unigene24906_All;CL1569.Contig2_All;Unigene21165_All			rhythmic process	2	Unigene27485_All;Unigene21165_All			rhythmic process	6	CL2682.Contig3_All;CL5572.Contig1_All;Unigene23963_All;Unigene24906_All;CL2914.Contig2_All;Unigene21165_All
	biological adhesion	3	CL4522.Contig1_All;CL5861.Contig2_All;Unigene19309_All			biological adhesion	1	CL726.Contig5_All			biological adhesion	1	CL4522.Contig1_All
	locomotion	1	Unigene27186_All			locomotion	1	CL4055.Contig2_All
cellular_component	cell	318	CL2088.Contig2_All;CL3027.Contig2_All;CL3191.Contig2_All;CL3666.Contig1_All;CL6275.Contig3_All;CL832.Contig2_All;Unigene27743_All;Unigene23908_All;CL2584.Contig4_All;CL1546.Contig2_All;CL4548.Contig2_All;CL4967.Contig2_All;CL5861.Contig2_All;Unigene21180_All;Unigene26942_All;CL1191.Contig1_All;CL1191.Contig2_All;CL3186.Contig2_All;CL3186.Contig3_All;CL4678.Contig1_All;CL5179.Contig2_All;CL6129.Co…			cell	203	CL3742.Contig1_All;CL1771.Contig7_All;CL2162.Contig1_All;CL2167.Contig1_All;CL3116.Contig4_All;CL3793.Contig2_All;CL5056.Contig1_All;Unigene29657_All;Unigene29660_All;Unigene31218_All;CL1829.Contig1_All;CL3532.Contig2_All;CL740.Contig2_All;Unigene20753_All;CL418.Contig1_All;CL418.Contig2_All;CL5962.Contig1_All;Unigene21926_All;Unigene31224_All;Unigene31273_All;CL1064.Contig2_All;CL4701.Contig2_Al…			cell	213	CL1905.Contig1_All;CL1905.Contig5_All;CL1905.Contig7_All;CL2167.Contig1_All;CL2907.Contig5_All;CL3027.Contig2_All;CL3191.Contig2_All;CL4958.Contig2_All;CL5056.Contig1_All;CL1481.Contig1_All;CL1481.Contig2_All;CL2151.Contig2_All;CL3923.Contig1_All;CL4967.Contig2_All;CL4974.Contig1_All;CL5743.Contig4_All;Unigene21180_All;CL1191.Contig2_All;CL3186.Contig3_All;CL3943.Contig1_All;CL4678.Contig1_All;CL…
	cell part	318	CL2088.Contig2_All;CL3027.Contig2_All;CL3191.Contig2_All;CL3666.Contig1_All;CL6275.Contig3_All;CL832.Contig2_All;Unigene27743_All;Unigene23908_All;CL2584.Contig4_All;CL1546.Contig2_All;CL4548.Contig2_All;CL4967.Contig2_All;CL5861.Contig2_All;Unigene21180_All;Unigene26942_All;CL1191.Contig1_All;CL1191.Contig2_All;CL3186.Contig2_All;CL3186.Contig3_All;CL4678.Contig1_All;CL5179.Contig2_All;CL6129.Co…			cell part	203	CL3742.Contig1_All;CL1771.Contig7_All;CL2162.Contig1_All;CL2167.Contig1_All;CL3116.Contig4_All;CL3793.Contig2_All;CL5056.Contig1_All;Unigene29657_All;Unigene29660_All;Unigene31218_All;CL1829.Contig1_All;CL3532.Contig2_All;CL740.Contig2_All;Unigene20753_All;CL418.Contig1_All;CL418.Contig2_All;CL5962.Contig1_All;Unigene21926_All;Unigene31224_All;Unigene31273_All;CL1064.Contig2_All;CL4701.Contig2_Al…			cell part	213	CL1905.Contig1_All;CL1905.Contig5_All;CL1905.Contig7_All;CL2167.Contig1_All;CL2907.Contig5_All;CL3027.Contig2_All;CL3191.Contig2_All;CL4958.Contig2_All;CL5056.Contig1_All;CL1481.Contig1_All;CL1481.Contig2_All;CL2151.Contig2_All;CL3923.Contig1_All;CL4967.Contig2_All;CL4974.Contig1_All;CL5743.Contig4_All;Unigene21180_All;CL1191.Contig2_All;CL3186.Contig3_All;CL3943.Contig1_All;CL4678.Contig1_All;CL…
	organelle	234	CL2088.Contig2_All;CL3027.Contig2_All;CL3191.Contig2_All;CL3666.Contig1_All;CL6275.Contig3_All;CL832.Contig2_All;Unigene27743_All;Unigene23908_All;CL2584.Contig4_All;CL1546.Contig2_All;CL4548.Contig2_All;CL4967.Contig2_All;CL5861.Contig2_All;Unigene21180_All;Unigene26942_All;CL5865.Contig2_All;Unigene32102_All;CL1614.Contig1_All;CL1614.Contig2_All;CL1614.Contig3_All;CL1614.Contig4_All;CL1614.Cont…			organelle	148	CL1771.Contig7_All;CL2162.Contig1_All;CL2167.Contig1_All;CL3116.Contig4_All;CL3793.Contig2_All;CL5056.Contig1_All;Unigene29657_All;Unigene29660_All;Unigene31218_All;CL1829.Contig1_All;CL3532.Contig2_All;CL740.Contig2_All;Unigene20753_All;CL418.Contig1_All;CL418.Contig2_All;CL5962.Contig1_All;Unigene21926_All;Unigene31224_All;Unigene31273_All;CL5865.Contig2_All;CL2603.Contig4_All;CL2603.Contig7_Al…			organelle	157	CL1905.Contig1_All;CL1905.Contig5_All;CL1905.Contig7_All;CL2167.Contig1_All;CL2907.Contig5_All;CL3027.Contig2_All;CL3191.Contig2_All;CL4958.Contig2_All;CL5056.Contig1_All;CL1481.Contig1_All;CL1481.Contig2_All;CL2151.Contig2_All;CL3923.Contig1_All;CL4967.Contig2_All;CL4974.Contig1_All;CL5743.Contig4_All;Unigene21180_All;Unigene23965_All;CL1614.Contig1_All;CL1614.Contig2_All;CL1614.Contig3_All;CL16…
	membrane	154	CL1151.Contig1_All;CL1245.Contig1_All;CL1254.Contig5_All;CL1546.Contig2_All;CL1653.Contig1_All;CL1653.Contig2_All;CL1952.Contig2_All;CL2088.Contig2_All;CL2120.Contig2_All;CL2236.Contig4_All;CL2236.Contig6_All;CL2266.Contig2_All;CL2297.Contig1_All;CL2297.Contig2_All;CL2297.Contig3_All;CL2317.Contig1_All;CL2317.Contig2_All;CL2325.Contig3_All;CL2386.Contig1_All;CL2395.Contig3_All;CL2459.Contig1_All;…			membrane	95	CL967.Contig4_All;CL1229.Contig1_All;CL1285.Contig2_All;CL143.Contig3_All;CL182.Contig5_All;CL2017.Contig1_All;CL2359.Contig2_All;CL280.Contig2_All;CL3532.Contig2_All;CL3630.Contig1_All;CL3674.Contig3_All;CL4060.Contig2_All;CL4138.Contig2_All;CL4308.Contig1_All;CL4308.Contig2_All;CL4576.Contig1_All;CL5265.Contig3_All;CL5604.Contig1_All;CL5721.Contig6_All;CL5743.Contig1_All;CL5802.Contig2_All;CL58…			membrane	103	CL1046.Contig6_All;CL1128.Contig1_All;CL1151.Contig1_All;CL116.Contig1_All;CL116.Contig2_All;CL1481.Contig1_All;CL1481.Contig2_All;CL1531.Contig9_All;CL1759.Contig13_All;CL1759.Contig5_All;CL1870.Contig4_All;CL1899.Contig2_All;CL2044.Contig3_All;CL2071.Contig2_All;CL2120.Contig2_All;CL2236.Contig4_All;CL2266.Contig2_All;CL2297.Contig1_All;CL2297.Contig2_All;CL2297.Contig3_All;CL2323.Contig1_All;C…
	membrane part	61	CL238.Contig12_All;CL4753.Contig4_All;CL1081.Contig1_All;CL1109.Contig2_All;CL1254.Contig5_All;CL1408.Contig6_All;CL1546.Contig2_All;CL1653.Contig1_All;CL1653.Contig2_All;CL1726.Contig2_All;CL2236.Contig4_All;CL2236.Contig6_All;CL2302.Contig1_All;CL2302.Contig4_All;CL2386.Contig1_All;CL2459.Contig1_All;CL2459.Contig2_All;CL2494.Contig2_All;CL2603.Contig1_All;CL3267.Contig2_All;CL3630.Contig1_All;…			organelle part	54	CL1771.Contig7_All;CL2162.Contig1_All;CL2167.Contig1_All;CL3116.Contig4_All;CL3793.Contig2_All;CL5056.Contig1_All;Unigene29657_All;Unigene29660_All;Unigene31218_All;CL1829.Contig1_All;CL3532.Contig2_All;CL740.Contig2_All;Unigene20753_All;Unigene21926_All;CL967.Contig4_All;CL5739.Contig1_All;Unigene21468_All;CL2065.Contig2_All;CL5233.Contig1_All;CL5233.Contig2_All;Unigene19402_All;Unigene19403_All…			organelle part	49	CL1905.Contig1_All;CL1905.Contig5_All;CL1905.Contig7_All;CL2167.Contig1_All;CL2907.Contig5_All;CL3027.Contig2_All;CL3191.Contig2_All;CL4958.Contig2_All;CL5056.Contig1_All;CL1764.Contig1_All;CL5562.Contig1_All;CL5562.Contig2_All;Unigene19402_All;CL4345.Contig5_All;CL633.Contig4_All;CL5719.Contig2_All;CL1531.Contig9_All;Unigene19954_All;Unigene29326_All;CL1759.Contig13_All;CL1759.Contig5_All;Unigen…
	organelle part	58	CL2088.Contig2_All;CL3027.Contig2_All;CL3191.Contig2_All;CL3666.Contig1_All;CL6275.Contig3_All;CL832.Contig2_All;Unigene27743_All;CL2666.Contig1_All;CL2666.Contig2_All;CL4611.Contig1_All;Unigene24255_All;Unigene24655_All;CL5562.Contig1_All;CL5562.Contig2_All;CL5719.Contig2_All;Unigene21805_All;Unigene19954_All;Unigene29326_All;Unigene20663_All;Unigene20664_All;Unigene24224_All;CL3597.Contig2_All;…			membrane part	44	CL967.Contig4_All;CL5632.Contig3_All;CL1175.Contig1_All;CL1229.Contig1_All;CL143.Contig3_All;CL182.Contig5_All;CL182.Contig6_All;CL1829.Contig1_All;CL2603.Contig4_All;CL2603.Contig7_All;CL3630.Contig1_All;CL3719.Contig1_All;CL4060.Contig2_All;CL4062.Contig1_All;CL4138.Contig2_All;CL418.Contig1_All;CL418.Contig2_All;CL4460.Contig2_All;CL5604.Contig1_All;CL5721.Contig6_All;CL6025.Contig1_All;CL6025…			extracellular region	40	CL1759.Contig13_All;CL1759.Contig5_All;CL1905.Contig1_All;CL1905.Contig5_All;CL1905.Contig7_All;CL2167.Contig1_All;CL2207.Contig5_All;CL3027.Contig2_All;CL3186.Contig3_All;CL3979.Contig1_All;CL3979.Contig2_All;CL3979.Contig3_All;CL4678.Contig1_All;CL4815.Contig2_All;CL4958.Contig2_All;CL5743.Contig4_All;CL6184.Contig3_All;Unigene19788_All;Unigene20662_All;Unigene21180_All;Unigene25215_All;Unigene…
	extracellular region	52	CL2088.Contig2_All;CL2207.Contig5_All;CL2207.Contig6_All;CL3027.Contig2_All;CL3186.Contig2_All;CL3186.Contig3_All;CL3979.Contig2_All;CL3979.Contig3_All;CL4241.Contig1_All;CL4678.Contig1_All;CL5774.Contig2_All;CL5774.Contig3_All;CL6063.Contig1_All;CL6129.Contig1_All;CL74.Contig29_All;Unigene20663_All;Unigene20664_All;Unigene21085_All;Unigene21180_All;Unigene24765_All;Unigene25215_All;Unigene26741_…			macromolecular complex	31	CL3742.Contig1_All;CL3532.Contig2_All;CL740.Contig2_All;Unigene20753_All;Unigene21926_All;CL1692.Contig1_All;CL1064.Contig2_All;CL2953.Contig5_All;CL5249.Contig2_All;Unigene31218_All;CL967.Contig4_All;CL5739.Contig1_All;Unigene21468_All;CL2065.Contig2_All;CL5632.Contig3_All;CL5088.Contig4_All;Unigene20688_All;Unigene27264_All;CL5719.Contig2_All;CL4409.Contig1_All;CL4066.Contig2_All;CL5371.Contig1…			membrane part	30	CL6168.Contig2_All;CL4753.Contig4_All;CL1081.Contig1_All;CL1726.Contig2_All;CL1870.Contig4_All;CL1873.Contig5_All;CL2236.Contig4_All;CL2302.Contig1_All;CL2323.Contig1_All;CL2386.Contig1_All;CL3267.Contig2_All;CL4426.Contig2_All;CL4974.Contig1_All;CL5572.Contig1_All;CL5676.Contig1_All;Unigene19657_All;Unigene20031_All;Unigene20724_All;Unigene22112_All;Unigene24632_All;Unigene25105_All;CL6333.Conti…
	macromolecular complex	34	CL3191.Contig2_All;CL2088.Contig2_All;CL2953.Contig5_All;CL769.Contig2_All;Unigene27121_All;CL2666.Contig1_All;CL2666.Contig2_All;CL4611.Contig1_All;Unigene24255_All;Unigene24655_All;Unigene27792_All;CL238.Contig12_All;CL5088.Contig4_All;CL5719.Contig2_All;CL1109.Contig2_All;CL4240.Contig2_All;Unigene19954_All;CL3597.Contig2_All;CL1191.Contig1_All;CL1191.Contig2_All;CL2453.Contig6_All;CL4488.Cont…			extracellular region	21	CL1031.Contig4_All;CL1237.Contig3_All;CL2167.Contig1_All;CL6184.Contig3_All;Unigene31218_All;Unigene31224_All;CL1010.Contig1_All;CL1829.Contig1_All;CL2095.Contig3_All;CL450.Contig4_All;CL5165.Contig1_All;CL5513.Contig1_All;CL5789.Contig1_All;CL6348.Contig1_All;CL6361.Contig1_All;CL695.Contig2_All;Unigene19648_All;Unigene21174_All;Unigene23660_All;Unigene23895_All;Unigene25069_All			macromolecular complex	14	CL3191.Contig2_All;CL769.Contig2_All;CL1764.Contig1_All;CL6168.Contig2_All;CL5719.Contig2_All;Unigene19954_All;CL1191.Contig2_All;CL4753.Contig4_All;CL6407.Contig2_All;CL3189.Contig2_All;CL935.Contig3_All;CL2345.Contig3_All;CL2349.Contig3_All;CL4974.Contig1_All
	cell junction	14	CL1191.Contig1_All;CL1191.Contig2_All;CL1248.Contig15_All;CL1546.Contig2_All;CL1602.Contig2_All;CL2804.Contig2_All;CL2804.Contig3_All;CL5615.Contig3_All;CL5861.Contig2_All;CL6129.Contig1_All;CL6353.Contig1_All;Unigene21180_All;Unigene21336_All;Unigene26597_All			membrane-enclosed lumen	8	CL1064.Contig2_All;CL5249.Contig2_All;CL5719.Contig2_All;CL5739.Contig1_All;CL5743.Contig1_All;CL740.Contig2_All;Unigene27851_All;Unigene31218_All			cell junction	10	CL1191.Contig2_All;CL1248.Contig15_All;CL2804.Contig2_All;CL2804.Contig3_All;CL3913.Contig3_All;CL3943.Contig1_All;CL4974.Contig1_All;CL5743.Contig4_All;Unigene21180_All;Unigene23660_All
	symplast	14	CL1191.Contig1_All;CL1191.Contig2_All;CL1248.Contig15_All;CL1546.Contig2_All;CL1602.Contig2_All;CL2804.Contig2_All;CL2804.Contig3_All;CL5615.Contig3_All;CL5861.Contig2_All;CL6129.Contig1_All;CL6353.Contig1_All;Unigene21180_All;Unigene21336_All;Unigene26597_All			cell junction	6	CL280.Contig2_All;CL5354.Contig2_All;CL5513.Contig1_All;Unigene21926_All;Unigene23660_All;Unigene26597_All			symplast	10	CL1191.Contig2_All;CL1248.Contig15_All;CL2804.Contig2_All;CL2804.Contig3_All;CL3913.Contig3_All;CL3943.Contig1_All;CL4974.Contig1_All;CL5743.Contig4_All;Unigene21180_All;Unigene23660_All
	membrane-enclosed lumen	6	Unigene29326_All;CL4611.Contig1_All;CL5719.Contig2_All;Unigene27121_All;Unigene27736_All;CL6162.Contig1_All			symplast	6	CL280.Contig2_All;CL5354.Contig2_All;CL5513.Contig1_All;Unigene21926_All;Unigene23660_All;Unigene26597_All			membrane-enclosed lumen	4	Unigene29326_All;CL4974.Contig1_All;CL5719.Contig2_All;CL5743.Contig4_All
	extracellular matrix	2	CL5179.Contig2_All;Unigene20956_All			extracellular matrix	1	Unigene20956_All			nucleoid	1	CL2345.Contig3_All
	extracellular matrix part	1	Unigene20956_All			extracellular matrix part	1	Unigene20956_All
						nucleoid	1	CL5585.Contig1_All
molecular_function	catalytic activity	306	Unigene21091_All;CL5133.Contig2_All;CL3434.Contig2_All;Unigene22244_All;CL2266.Contig2_All;CL3666.Contig1_All;CL3633.Contig2_All;CL6063.Contig1_All;CL3967.Contig1_All;CL3967.Contig2_All;Unigene24712_All;CL4722.Contig2_All;CL3497.Contig1_All;CL832.Contig2_All;CL1413.Contig1_All;CL1413.Contig2_All;CL1413.Contig3_All;CL5474.Contig3_All;CL5769.Contig2_All;CL6161.Contig1_All;CL6161.Contig2_All;CL4241.…			catalytic activity	159	Unigene21091_All;CL889.Contig15_All;Unigene19633_All;Unigene31218_All;CL1771.Contig7_All;CL3738.Contig1_All;Unigene31273_All;Unigene24501_All;CL2017.Contig1_All;CL5354.Contig2_All;Unigene22509_All;Unigene26408_All;CL1229.Contig1_All;CL6143.Contig2_All;CL4768.Contig1_All;CL5165.Contig1_All;CL1772.Contig1_All;Unigene19863_All;CL878.Contig3_All;Unigene27485_All;Unigene27851_All;CL3023.Contig5_All;Un…			catalytic activity	221	CL2384.Contig2_All;Unigene21091_All;CL5133.Contig2_All;Unigene22495_All;CL2555.Contig1_All;Unigene22244_All;CL2266.Contig2_All;CL4087.Contig1_All;CL3967.Contig1_All;CL3967.Contig2_All;CL4722.Contig1_All;CL4722.Contig2_All;CL1413.Contig1_All;CL1413.Contig2_All;CL1413.Contig3_All;CL6161.Contig2_All;CL1951.Contig1_All;CL6168.Contig2_All;Unigene20094_All;Unigene21251_All;Unigene27308_All;CL474.Contig…
	binding	229	CL5615.Contig3_All;Unigene32159_All;CL1740.Contig5_All;CL3131.Contig3_All;CL3131.Contig6_All;CL3649.Contig3_All;CL4326.Contig3_All;CL5341.Contig1_All;CL5393.Contig2_All;CL5843.Contig1_All;CL5933.Contig1_All;CL5933.Contig2_All;CL6153.Contig2_All;CL858.Contig2_All;Unigene21384_All;Unigene22934_All;Unigene24139_All;Unigene26512_All;Unigene20682_All;CL4753.Contig4_All;CL3402.Contig1_All;CL5440.Contig…			binding	139	Unigene20753_All;CL2985.Contig2_All;Unigene26975_All;CL3738.Contig1_All;Unigene24431_All;CL1874.Contig2_All;CL2632.Contig3_All;CL2711.Contig2_All;CL4326.Contig3_All;CL5440.Contig3_All;CL858.Contig2_All;Unigene28885_All;Unigene31218_All;CL95.Contig40_All;Unigene19648_All;Unigene31261_All;CL414.Contig5_All;Unigene26678_All;CL4460.Contig2_All;CL5074.Contig1_All;CL695.Contig2_All;CL760.Contig8_All;Un…			binding	144	CL1740.Contig5_All;CL4290.Contig1_All;CL4952.Contig1_All;CL5843.Contig1_All;CL5933.Contig1_All;CL5933.Contig2_All;CL858.Contig2_All;Unigene21384_All;Unigene22934_All;Unigene24139_All;Unigene24421_All;CL4753.Contig4_All;CL5440.Contig1_All;CL2804.Contig1_All;CL2804.Contig2_All;CL2804.Contig3_All;CL3027.Contig2_All;CL1873.Contig5_All;CL5864.Contig1_All;CL4812.Contig1_All;CL4812.Contig2_All;CL5074.Co…
	transporter activity	56	CL3089.Contig5_All;CL3932.Contig2_All;CL1151.Contig1_All;CL2297.Contig1_All;CL2297.Contig2_All;CL2297.Contig3_All;CL282.Contig1_All;CL282.Contig2_All;CL4502.Contig1_All;CL6191.Contig3_All;CL630.Contig3_All;CL752.Contig1_All;Unigene20865_All;Unigene27165_All;CL3630.Contig1_All;CL5572.Contig1_All;Unigene21957_All;CL1254.Contig5_All;Unigene24387_All;CL1109.Contig2_All;CL4240.Contig2_All;Unigene25105…			transporter activity	21	CL1229.Contig1_All;CL3630.Contig1_All;CL1175.Contig1_All;Unigene26777_All;CL4060.Contig2_All;CL3719.Contig1_All;CL4138.Contig2_All;Unigene26963_All;Unigene26597_All;CL182.Contig5_All;CL182.Contig6_All;CL617.Contig6_All;CL617.Contig7_All;Unigene31169_All;CL5604.Contig1_All;Unigene27467_All;CL1112.Contig1_All;CL1112.Contig3_All;Unigene31277_All;Unigene19402_All;Unigene19403_All			transporter activity	32	CL3089.Contig5_All;CL1151.Contig1_All;CL2297.Contig1_All;CL2297.Contig2_All;CL2297.Contig3_All;CL282.Contig1_All;CL282.Contig2_All;CL630.Contig3_All;Unigene27968_All;CL474.Contig3_All;CL1198.Contig2_All;CL5572.Contig1_All;CL1870.Contig4_All;CL678.Contig11_All;Unigene25105_All;CL2236.Contig4_All;CL2302.Contig1_All;CL1873.Contig5_All;CL1081.Contig10_All;CL1081.Contig1_All;CL907.Contig1_All;Unigene2…
	electron carrier activity	18	CL4753.Contig4_All;CL1142.Contig4_All;CL1467.Contig1_All;CL1467.Contig2_All;CL2021.Contig2_All;CL2930.Contig1_All;CL2930.Contig2_All;CL2930.Contig3_All;CL2930.Contig4_All;CL4812.Contig1_All;CL4812.Contig2_All;CL5074.Contig1_All;CL5074.Contig2_All;Unigene19484_All;Unigene24224_All;Unigene24765_All;Unigene29170_All;Unigene32102_All			electron carrier activity	13	CL1467.Contig1_All;CL1467.Contig2_All;CL2930.Contig1_All;CL2930.Contig2_All;CL2930.Contig3_All;CL2930.Contig4_All;CL3793.Contig2_All;CL4460.Contig2_All;CL5074.Contig1_All;CL5335.Contig2_All;CL760.Contig8_All;CL95.Contig40_All;Unigene29170_All			nucleic acid binding transcription factor activity	9	CL2914.Contig2_All;CL2996.Contig2_All;CL5864.Contig1_All;CL5933.Contig1_All;CL5933.Contig2_All;Unigene19568_All;Unigene21165_All;Unigene21448_All;Unigene21582_All
	nucleic acid binding transcription factor activity	15	CL1089.Contig1_All;CL1583.Contig4_All;CL2645.Contig1_All;CL2996.Contig2_All;CL5864.Contig1_All;CL5933.Contig1_All;CL5933.Contig2_All;CL6035.Contig4_All;Unigene19568_All;Unigene21165_All;Unigene21448_All;Unigene21582_All;Unigene23812_All;Unigene24203_All;Unigene25150_All			structural molecule activity	11	CL1064.Contig2_All;CL1692.Contig1_All;CL3532.Contig2_All;CL5249.Contig2_All;CL5719.Contig2_All;CL740.Contig2_All;CL121.Contig2_All;CL414.Contig5_All;CL414.Contig7_All;Unigene21926_All;CL5312.Contig3_All			molecular transducer activity	8	CL2914.Contig2_All;CL5122.Contig1_All;CL1046.Contig6_All;CL2236.Contig4_All;CL2302.Contig1_All;Unigene19657_All;CL1481.Contig1_All;CL1481.Contig2_All
	antioxidant activity	10	CL3434.Contig2_All;CL4241.Contig1_All;CL1878.Contig1_All;CL2932.Contig2_All;CL2953.Contig5_All;CL695.Contig1_All;CL695.Contig2_All;Unigene24578_All;Unigene25341_All;CL2088.Contig2_All			nucleic acid binding transcription factor activity	10	CL2239.Contig2_All;CL5506.Contig2_All;CL904.Contig1_All;CL904.Contig2_All;Unigene21165_All;Unigene25692_All;Unigene25701_All;Unigene31185_All;Unigene31218_All;Unigene31222_All			structural molecule activity	7	CL3191.Contig2_All;CL5719.Contig2_All;CL1759.Contig13_All;CL1759.Contig5_All;Unigene20662_All;Unigene30569_All;Unigene19954_All
	molecular transducer activity	10	CL5122.Contig1_All;CL2236.Contig4_All;CL2236.Contig6_All;CL2302.Contig1_All;CL2302.Contig4_All;CL416.Contig2_All;Unigene19657_All;Unigene20799_All;CL2459.Contig1_All;CL2459.Contig2_All			molecular transducer activity	6	Unigene26975_All;CL1772.Contig1_All;Unigene20799_All;Unigene24282_All;Unigene31380_All;Unigene24519_All			electron carrier activity	6	CL4753.Contig4_All;CL4812.Contig1_All;CL4812.Contig2_All;CL5074.Contig1_All;CL5074.Contig2_All;Unigene24224_All
	structural molecule activity	7	CL3191.Contig2_All;CL5719.Contig2_All;Unigene20663_All;Unigene20664_All;CL2453.Contig6_All;Unigene19954_All;CL5312.Contig3_All			antioxidant activity	4	CL2953.Contig5_All;CL695.Contig2_All;Unigene19361_All;CL4066.Contig2_All			receptor activity	4	CL2236.Contig4_All;CL2302.Contig1_All;CL1481.Contig1_All;CL1481.Contig2_All
	receptor activity	6	CL2236.Contig4_All;CL2236.Contig6_All;CL2302.Contig1_All;CL2302.Contig4_All;CL2459.Contig1_All;CL2459.Contig2_All			enzyme regulator activity	3	CL3793.Contig2_All;Unigene23539_All;CL4768.Contig1_All			antioxidant activity	3	CL695.Contig1_All;CL695.Contig2_All;Unigene25341_All
	enzyme regulator activity	4	Unigene24765_All;Unigene23539_All;CL4768.Contig2_All;Unigene27792_All			receptor activity	1	Unigene26975_All			enzyme regulator activity	3	CL1531.Contig9_All;Unigene23539_All;Unigene24888_All
	nutrient reservoir activity	1	CL4241.Contig1_All								protein binding transcription factor activity	1	Unigene24906_All
	protein binding transcription factor activity	1	Unigene24906_All
