# Supplementary material for: Transcriptomics comparison reveals the diversity of ethylene and methyl-jasmonate in roles of TIA metabolism in Catharanthus roseus
Source: BMC Genomics. 2018 Jul 2;19:508. doi: 10.1186/s12864-018-4879-3 (PMC6029152; doi:10.1186/s12864-018-4879-3)
Supplement: Supplementary file 6 — Table S5. KEGG analysis of DEGs. (XLS 62 kb). (XLS 78 kb) [file 12864_2018_4879_MOESM6_ESM.xls]

## Sheet: Sheet1
Table. 5 KEGG analysis of DEGs
ET - VS - CK										MJ - VS - CK
TableID	Pathway	DEGs with pathway annotation (142)	All genes with pathway annotation (30061)	Rich factor	Pvalue	Qvalue	Pathway ID		TableID	Pathway	DEGs with pathway annotation (401)	All genes with pathway annotation (30061)	Rich factor	Pvalue	Qvalue	Pathway ID
1	Photosynthesis - antenna proteins	12	82	0.146341	4.80226e-15	3.07345e-13	ko00196		1	Monoterpenoid biosynthesis	36	59	0.610169	5.20645e-46	5.51883e-44	ko00902
2	Metabolic pathways	69	6852	0.0100701	1.37246e-11	4.39188e-10	ko01100		2	Stilbenoid, diarylheptanoid and gingerol biosynthesis	146	3568	0.0409193	9.01555e-17	4.77824e-15	ko01110
3	Biosynthesis of secondary metabolites	46	3568	0.0128924	8.49521e-11	1.81231e-09	ko01110		3	Metabolic pathways	22	110	0.2	6.7756e-16	2.2325e-14	ko00592
4	Stilbenoid, diarylheptanoid and gingerol biosynthesis	12	239	0.0502092	1.69287e-09	2.70859e-08	ko00945		4	Limonene and pinene degradation	28	197	0.142132	8.42453e-16	2.2325e-14	ko00900
5	Flavonoid biosynthesis	12	325	0.0369231	5.16943e-08	6.61687e-07	ko00941		5	Isoflavonoid biosynthesis	20	239	0.083682	1.26986e-07	2.69211e-06	ko00945
6	Limonene and pinene degradation	9	198	0.0454545	4.5667e-07	4.87114e-06	ko00903		6	Indole alkaloid biosynthesis	59	1407	0.0419332	1.7098e-07	2.76479e-06	ko04075
7	Phenylpropanoid biosynthesis	14	609	0.0229885	1.25786e-06	1.15004e-05	ko00940		7	Flavonoid biosynthesis	62	1514	0.0409511	1.85746e-07	2.76479e-06	ko04626
8	Flavone and flavonol biosynthesis	7	122	0.057377	1.92639e-06	1.54111e-05	ko00944		8	Flavone and flavonol biosynthesis	14	122	0.114754	2.18687e-07	2.76479e-06	ko00944
9	Phenylalanine metabolism	7	140	0.05	4.813e-06	3.42258e-05	ko00360		9	Diterpenoid biosynthesis	11	72	0.152778	2.34746e-07	2.76479e-06	ko01040
10	Cysteine and methionine metabolism	6	195	0.0307692	0.00033987	0.00217517	ko00270		10	Biosynthesis of secondary metabolites	11	83	0.13253	1.02339e-06	1.06495e-05	ko00402
11	Benzoxazinoid biosynthesis	4	83	0.0481928	0.000656701	0.00382081	ko00402		11	Benzoxazinoid biosynthesis	16	181	0.0883978	1.10513e-06	1.06495e-05	ko00904
12	Glucosinolate biosynthesis	3	38	0.0789474	0.000771225	0.0041132	ko00966		12	Terpenoid backbone biosynthesis	21	325	0.0646154	4.22903e-06	3.73564e-05	ko00941
13	Isoflavonoid biosynthesis	4	97	0.0412371	0.00117672	0.0057931	ko00943		13	Taurine and hypotaurine metabolism	11	117	0.0940171	2.94238e-05	0.000239917	ko00073
14	Diterpenoid biosynthesis	5	181	0.0276243	0.00172577	0.00788922	ko00904		14	Plant-pathogen interaction	6	41	0.146341	0.000174976	0.00132482	ko00901
15	Glyoxylate and dicarboxylate metabolism	5	212	0.0235849	0.0034157	0.0145737	ko00630		15	Plant hormone signal transduction	177	6852	0.0258319	0.000288529	0.00203894	ko01100
16	Carbon fixation in photosynthetic organisms	4	156	0.025641	0.006512	0.026048	ko00710		16	Cutin, suberine and wax biosynthesis	8	97	0.0824742	0.000859132	0.00569175	ko00943
17	Indole alkaloid biosynthesis	2	41	0.0487805	0.0161074	0.0606396	ko00901		17	Biosynthesis of unsaturated fatty acids	4	25	0.16	0.00155921	0.00972213	ko00430
18	Photosynthesis	3	126	0.0238095	0.022032	0.0781843	ko00195		18	alpha-Linolenic acid metabolism	10	159	0.0628931	0.00167547	0.00986665	ko00908
19	Ether lipid metabolism	5	341	0.0146628	0.023211	0.0781843	ko00565		19	Zeatin biosynthesis	11	198	0.0555556	0.00267961	0.0144944	ko00903
20	Ribosome	6	483	0.0124224	0.0275121	0.0880389	ko03010		20	beta-Alanine metabolism	10	170	0.0588235	0.00273479	0.0144944	ko00410
21	Valine, leucine and isoleucine biosynthesis	2	60	0.0333333	0.0328081	0.0999866	ko00290		21	Butanoate metabolism	6	92	0.0652174	0.0115914	0.058509	ko00650
22	Glycerophospholipid metabolism	6	532	0.0112782	0.0410062	0.119291	ko00564		22	Glycine, serine and threonine metabolism	7	147	0.047619	0.0319587	0.153983	ko00260
23	Isoquinoline alkaloid biosynthesis	2	76	0.0263158	0.0503237	0.140031	ko00950		23	Inositol phosphate metabolism	8	183	0.0437158	0.0352361	0.162392	ko00562
24	Glutathione metabolism	3	201	0.0149254	0.0701939	0.187184	ko00480		24	Propanoate metabolism	8	185	0.0432432	0.0371976	0.164289	ko00640
25	Carotenoid biosynthesis	3	209	0.0143541	0.076892	0.196844	ko00906		25	Sesquiterpenoid and triterpenoid biosynthesis	3	37	0.0810811	0.0395993	0.167901	ko00909
26	alpha-Linolenic acid metabolism	2	110	0.0181818	0.0955799	0.226931	ko00592		26	Glucosinolate biosynthesis	3	38	0.0789474	0.0423609	0.172702	ko00966
27	Valine, leucine and isoleucine degradation	3	230	0.0130435	0.0957363	0.226931	ko00280		27	Phenylpropanoid biosynthesis	19	609	0.0311987	0.0469791	0.182105	ko00940
28	Cutin, suberine and wax biosynthesis	2	117	0.017094	0.105959	0.242191	ko00073		28	Cysteine and methionine metabolism	8	195	0.0410256	0.0481031	0.182105	ko00270
29	Endocytosis	5	540	0.00925926	0.11342	0.250306	ko04144		29	Alanine, aspartate and glutamate metabolism	5	99	0.0505051	0.0527853	0.192939	ko00250
30	Pantothenate and CoA biosynthesis	2	126	0.015873	0.119721	0.255404	ko00770		30	Glycosphingolipid biosynthesis - globo series	2	22	0.0909091	0.0737441	0.260563	ko00603
31	Sesquiterpenoid and triterpenoid biosynthesis	1	37	0.027027	0.160793	0.331959	ko00909		31	Linoleic acid metabolism	6	146	0.0410959	0.0800324	0.266036	ko00591
32	Zeatin biosynthesis	2	159	0.0125786	0.173289	0.346577	ko00908		32	Citrate cycle (TCA cycle)	5	112	0.0446429	0.0803127	0.266036	ko00020
33	Ascorbate and aldarate metabolism	2	166	0.0120482	0.185114	0.353996	ko00053		33	Photosynthesis - antenna proteins	4	82	0.0487805	0.0875777	0.28131	ko00196
34	Ubiquitin mediated proteolysis	5	642	0.00778816	0.18806	0.353996	ko04120		34	Endocytosis	16	540	0.0296296	0.0910087	0.283733	ko04144
35	Arachidonic acid metabolism	1	46	0.0217391	0.19585	0.358126	ko00590		35	Histidine metabolism	5	119	0.0420168	0.097765	0.296088	ko00340
36	Brassinosteroid biosynthesis	1	56	0.0178571	0.2331	0.4144	ko00905		36	Brassinosteroid biosynthesis	3	56	0.0535714	0.106919	0.314816	ko00905
37	Monoterpenoid biosynthesis	1	59	0.0169492	0.243937	0.41943	ko00902		37	Ascorbate and aldarate metabolism	6	166	0.0361446	0.126296	0.361822	ko00053
38	Galactose metabolism	2	203	0.00985222	0.249037	0.41943	ko00052		38	Ether lipid metabolism	10	341	0.0293255	0.163815	0.456958	ko00565
39	mRNA surveillance pathway	4	546	0.00732601	0.258396	0.424034	ko03015		39	Peroxisome	8	265	0.0301887	0.178085	0.484027	ko04146
40	Tyrosine metabolism	2	218	0.00917431	0.27525	0.440399	ko00350		40	Porphyrin and chlorophyll metabolism	4	112	0.0357143	0.197116	0.522357	ko00860
41	Phagosome	2	243	0.00823045	0.318792	0.497626	ko04145		41	Tryptophan metabolism	4	117	0.034188	0.218367	0.564558	ko00380
42	Pentose and glucuronate interconversions	2	261	0.00766284	0.349782	0.521323	ko00040		42	Arachidonic acid metabolism	2	46	0.0434783	0.24232	0.611569	ko00590
43	SNARE interactions in vesicular transport	1	93	0.0107527	0.356623	0.521323	ko04130		43	Glycosylphosphatidylinositol(GPI)-anchor biosynthesis	6	211	0.028436	0.264514	0.639991	ko00563
44	Nitrogen metabolism	1	96	0.0104167	0.365726	0.521323	ko00910		44	Cyanoamino acid metabolism	9	341	0.026393	0.265657	0.639991	ko00460
45	Alanine, aspartate and glutamate metabolism	1	99	0.010101	0.374701	0.521323	ko00250		45	Fatty acid metabolism	5	174	0.0287356	0.284749	0.670743	ko00071
46	Proteasome	1	99	0.010101	0.374701	0.521323	ko03050		46	Glycerophospholipid metabolism	13	532	0.0244361	0.296292	0.68276	ko00564
47	Porphyrin and chlorophyll metabolism	1	112	0.00892857	0.412157	0.561235	ko00860		47	Nitrogen metabolism	3	96	0.03125	0.313446	0.706921	ko00910
48	Cyanoamino acid metabolism	2	341	0.0058651	0.480128	0.640171	ko00460		48	Valine, leucine and isoleucine biosynthesis	2	60	0.0333333	0.348204	0.768952	ko00290
49	beta-Alanine metabolism	1	170	0.00588235	0.5539	0.71622	ko00410		49	Glycerolipid metabolism	4	150	0.0266667	0.368348	0.796835	ko00561
50	Pentose phosphate pathway	1	181	0.00552486	0.57667	0.71622	ko00030		50	Glutathione metabolism	5	201	0.0248756	0.39334	0.833882	ko00480
51	Propanoate metabolism	1	185	0.00540541	0.58466	0.71622	ko00640		51	Sulfur metabolism	2	70	0.0285714	0.420885	0.87478	ko00920
52	Protein processing in endoplasmic reticulum	3	662	0.00453172	0.607935	0.71622	ko04141		52	Pentose and glucuronate interconversions	6	261	0.0229885	0.444265	0.876576	ko00040
53	RNA transport	4	902	0.00443459	0.619792	0.71622	ko03013		53	Base excision repair	4	167	0.0239521	0.446438	0.876576	ko03410
54	Other glycan degradation	1	206	0.00485437	0.624217	0.71622	ko00511		54	Starch and sucrose metabolism	15	692	0.0216763	0.446557	0.876576	ko00500
55	Glycosylphosphatidylinositol(GPI)-anchor biosynthesis	1	211	0.00473934	0.633069	0.71622	ko00563		55	Vitamin B6 metabolism	1	34	0.0294118	0.504996	0.973265	ko00750
56	Fructose and mannose metabolism	1	211	0.00473934	0.633069	0.71622	ko00051		56	Glycolysis / Gluconeogenesis	7	334	0.0209581	0.527149	0.997818	ko00010
57	Starch and sucrose metabolism	3	692	0.00433526	0.637884	0.71622	ko00500		57	Phenylalanine metabolism	3	140	0.0214286	0.548258	0.999463	ko00360
58	ABC transporters	2	514	0.00389105	0.700959	0.773472	ko02010		58	Circadian rhythm - plant	6	300	0.02	0.578882	0.999463	ko04712
59	Spliceosome	4	1067	0.00374883	0.746321	0.809569	ko03040		59	Galactose metabolism	4	203	0.0197044	0.598811	0.999463	ko00052
60	Glycolysis / Gluconeogenesis	1	334	0.00299401	0.796137	0.838876	ko00010		60	Non-homologous end-joining	1	46	0.0217391	0.613864	0.999463	ko03450
61	Plant hormone signal transduction	5	1407	0.00355366	0.799554	0.838876	ko04075		61	Lysine degradation	2	102	0.0196078	0.620349	0.999463	ko00310
62	Plant-pathogen interaction	5	1514	0.00330251	0.847927	0.874072	ko04626		62	Carbon fixation in photosynthetic organisms	3	156	0.0192308	0.621545	0.999463	ko00710
63	Arginine and proline metabolism	1	413	0.00242131	0.860415	0.874072	ko00330		63	Carotenoid biosynthesis	4	209	0.0191388	0.621671	0.999463	ko00906
64	RNA degradation	1	559	0.00178891	0.930869	0.930869	ko03018		64	Nicotinate and nicotinamide metabolism	1	47	0.0212766	0.621776	0.999463	ko00760
									65	Fructose and mannose metabolism	4	211	0.0189573	0.629106	0.999463	ko00051
									66	Selenocompound metabolism	1	49	0.0204082	0.637117	0.999463	ko00450
									67	Amino sugar and nucleotide sugar metabolism	6	323	0.0185759	0.650055	0.999463	ko00520
									68	Fatty acid biosynthesis	1	52	0.0192308	0.658972	0.999463	ko00061
									69	Tropane, piperidine and pyridine alkaloid biosynthesis	1	52	0.0192308	0.658972	0.999463	ko00960
									70	Sphingolipid metabolism	3	166	0.0180723	0.663036	0.999463	ko00600
									71	Valine, leucine and isoleucine degradation	4	230	0.0173913	0.694963	0.999463	ko00280
									72	Phenylalanine, tyrosine and tryptophan biosynthesis	4	232	0.0172414	0.701385	0.999463	ko00400
									73	Regulation of autophagy	3	177	0.0169492	0.70475	0.999463	ko04140
									74	Photosynthesis	2	126	0.015873	0.732122	0.999463	ko00195
									75	Arginine and proline metabolism	7	413	0.0169492	0.742947	0.999463	ko00330
									76	Ribosome biogenesis in eukaryotes	9	524	0.0171756	0.747191	0.999463	ko03008
									77	RNA transport	16	902	0.0177384	0.75402	0.999463	ko03013
									78	Ribosome	8	483	0.0165631	0.773854	0.999463	ko03010
									79	Isoquinoline alkaloid biosynthesis	1	76	0.0131579	0.792567	0.999463	ko00950
									80	Natural killer cell mediated cytotoxicity	2	150	0.0133333	0.814659	0.999463	ko04650
									81	ABC transporters	8	514	0.0155642	0.827764	0.999463	ko02010
									82	Pyruvate metabolism	4	301	0.013289	0.866318	0.999463	ko00620
									83	Proteasome	1	99	0.010101	0.871235	0.999463	ko03050
									84	Protein processing in endoplasmic reticulum	10	662	0.0151057	0.872533	0.999463	ko04141
									85	Phagosome	3	243	0.0123457	0.876556	0.999463	ko04145
									86	Riboflavin metabolism	1	104	0.00961538	0.883919	0.999463	ko00740
									87	Pentose phosphate pathway	2	181	0.0110497	0.88734	0.999463	ko00030
									88	Ubiquinone and other terpenoid-quinone biosynthesis	2	189	0.010582	0.90125	0.999463	ko00130
									89	Other glycan degradation	2	206	0.00970874	0.925655	0.999463	ko00511
									90	Glyoxylate and dicarboxylate metabolism	2	212	0.00943396	0.93282	0.999463	ko00630
									91	Tyrosine metabolism	2	218	0.00917431	0.939328	0.999463	ko00350
									92	N-Glycan biosynthesis	1	140	0.00714286	0.945013	0.999463	ko00510
									93	Nucleotide excision repair	2	232	0.00862069	0.952265	0.999463	ko03420
