# Supplementary material for: Transcriptomics comparison reveals the diversity of ethylene and methyl-jasmonate in roles of TIA metabolism in Catharanthus roseus
Source: BMC Genomics. 2018 Jul 2;19:508. doi: 10.1186/s12864-018-4879-3 (PMC6029152; doi:10.1186/s12864-018-4879-3)
Supplement: Supplementary file 8 — Table S6. GO analysis the genes of ET specific regulatory. (XLS 11 kb). (XLSX 10 kb) [file 12864_2018_4879_MOESM8_ESM.xlsx]

## Sheet: Sheet1
Table. 6 GO analysis the genes of ET specific regulatory
ET up-regulated				ET down-regulated
GO-Molecular Function	genes			Molecular function	genes
metal ion binding	6			binding	1
lyase activity	6			oxidoreductase activity	1
jasmonate-amino synthetase activity	3			lipase activity	1
adenylyltransferase activity	3			methyl indole-3-acetate esterase activity	1
strictosidine synthase activity	1			methyl salicylate esterase activity	1
oxidoreductase activity	1			methyl jasmonate esterase activity	1
binding	1			Biological function	genes
sequence-specific DNA binding transcription factor activity	1			regulation of transcription, DNA-dependent	1
DNA binding	1			systemic acquired resistance, salicylic acid mediated signaling pathway	1
nucleotide binding	1			response to wounding	1
GO-Biological Process	genes			jasmonic acid metabolic process	1
jasmonic acid metabolic process	4			salicylic acid metabolic process	1
negative regulation of defense response	3
response to ozone	3
regulation of stomatal movement	3
induced systemic resistance, jasmonic acid mediated signaling pathway	3
jasmonic acid and ethylene-dependent systemic resistance	3
photomorphogenesis	3
systemic acquired resistance	3
red, far-red light phototransduction	3
regulation of transcription, DNA-dependent	2
oxidation-reduction process	1
ovule development	1
petal morphogenesis	1
stamen development	1
cuticle development	1
response to UV-B	1
seed dormancy process	1
pollen tube growth	1
plant-type cell wall modification	1
alkaloid biosynthetic process	1
response to jasmonic acid stimulus	1
response to sucrose stimulus	1
anthocyanin-containing compound biosynthetic process	1
response to cold	1
fatty acid catabolic process	1
very long-chain fatty acid metabolic process	1
GO-Cellular Component	genes
vacuole	3
plasma membrane	2
cytoplasm	2
chloroplast	1
plasmodesma	1
plant-type cell wall	1
endoplasmic reticulum	1
nucleus	1
