# Supplementary material for: Transcriptomics comparison reveals the diversity of ethylene and methyl-jasmonate in roles of TIA metabolism in Catharanthus roseus
Source: BMC Genomics. 2018 Jul 2;19:508. doi: 10.1186/s12864-018-4879-3 (PMC6029152; doi:10.1186/s12864-018-4879-3)
Supplement: Supplementary file 9 — Table S7. The expression of TIA-relative genes. (TIA pathway genes, TFs, ABC transporters) in response to ET or MeJA in different tissues by qRT-PCR. (XLS 60 kb). (XLS 59 kb) [file 12864_2018_4879_MOESM9_ESM.xls]

## Sheet: Sheet1
Table. 7 The expression of TIA-relative genes (TIA pathway genes, TFs, ABC transporters) in response to ET or MeJA in different tissues by qRT-PCR
		CK Root		CK Stem		CK leaf		ET Root		ET Stem		ET leaf		MJ Root		MJ Stem		MJ leaf		ET effect (Fold)			MJ effect （Fold）
		Mean	SEM	Mean	SEM	Mean	SEM	Mean	SEM	Mean	SEM	Mean	SEM	Mean	SEM	Mean	SEM	Mean	SEM	Root	Stem	Leaf	Root	Stem	Leaf
37 pathway genes	SLS	4.15454	0.127981	1.88836	0.034131	4.74935	0.127947	12.315	0.778262	2.39726	0.339689	3.18633	0.190311	28.1067	1.26403	2.70635	0.175289	3.23205	0.304956	2.96424	1.26949	0.163867	6.7653	1.43317	0.680526
	T16H1	0	0	0.654242	0.0365136	1.58139	0.045182	0	0	0.371232	0.0258481	2.6406	0.367747	0	0	0.403595	0.0105242	1.4089	0.101778		0.567423			0.616889	0.890926
	HMGR	0.120621	0.00726111	0.113505	0.0142091	0.225764	0.00994447	0.221702	0.0151172	0.255627	0.015859	0.731691	0.0855575	0.529052	0.0169167	0.130244	0.00560959	0.115652	0.00329943	1.83801	2.25212	0.06696	4.38609	1.14747	0.51227
	DXR	0.0508072	0.00541507	0.215166	0.0209678	0.296908	0.0326854	0.133717	0.0116575	0.373449	0.0301063	1.92419	0.23739	0.29724	0.0134547	0.308839	0.0227525	0.173964	0.00199797	2.63186	1.73563	0.0392632	5.85035	1.43535	0.585919
	MVK	0.00139717	0.000812709	0.00398476	0.00153909	0.00756252	0.00181484	0.00462257	0.000367695	0.0028267	0	0.0152883	0.00399261	0.006198	0.00336074	0.00132029	0.00115803	0.00173255	0.000868541	3.30853	0.709378	0.0486207	4.43612	0.331336	0.229097
	GES	0.00507884	0.00122608	1.06305	0.144227	0.426391	0.103431	0.0395385	0.00763912	0.566364	0.091949	1.32283	0.153011	0.0456723	0.0211817	0.622098	0.124471	0.175424	0.0973695	7.78494	0.532774	0.0179157	8.99265	0.585203	0.411415
	DAT	0	0	0.282055	0.01477	0.905713	0.113226	0	0	0.243772	0.0170682	2.9976	0.31346	0	0	0.315466	0.019577	0.799137	0.0528785		0.86427			1.11845	0.882329
	DL7H	0.00182844	0.000254238	0.0530834	0.00974138	0.0556507	0.0195497	0.00316366	0.00196691	0.0107923	0.00925661	0.189378	0.0598244	0.0640401	0.00814713	0.0518954	0.0167222	0.0225225	0.00345785	1.73024	0.203308	0.0353438	35.0243	0.97762	0.404712
	HDS	0.0112385	0.00109011	0.069724	0.0109188	0.0893432	0.0221481	0.0254322	0.00455656	0.109757	0.0147124	0.379034	0.0612992	0.0544365	0.0150711	0.106654	0.00912533	0.0450094	0.00613062	2.26294	1.57416	0.0510007	4.84373	1.52966	0.50378
	MVD	0.000290715	4.20205e-05	0.000376707	0.000212914	0.000838516	0.000335704	0.000935246	0.000291048	0.000269976	0.000118372	0.00166591	0.000192977	0.00296991	0.00133723	0.000505785	0.00024291	0.000324833	0.000113623	3.21705	0.716674	0.347098	10.2159	1.34265	0.38739
	7DLS	0.0560252	0.00216871	0.630993	0.025355	0.620317	0.0719651	0.0418799	0.00837405	0.448137	0.016865	1.10362	0.114367	0.290573	0.024186	0.883949	0.156533	0.234968	0.0205774	0.747519	0.710208	0.0134996	5.18648	1.40088	0.378786
	DLGT	0.0116963	0.000937599	0.0911664	0.00891911	0.147631	0.0010268	0.0518305	0.00629028	0.0733973	0.0152246	0.345824	0.010833	0.0771038	0.0050636	0.106522	0.00862336	0.0756025	0.0056949	4.43137	0.805091	0.0426081	6.59217	1.16844	0.512103
	DXS	0.0636395	0.0052585	0.595189	0.0655221	0.500097	0.00698021	0.470544	0.0505856	0.479434	0.0485968	1.02857	0.0548166	0.76333	0.0124439	0.761271	0.0360619	0.21551	0.0229163	7.3939	0.805516	0.101152	11.9946	1.27904	0.430937
	PMK	0.0656158	0.00681025	0.0928424	0.0145361	0.0828899	0.00977408	0.0926483	0.0236029	0.0651853	0.00846928	0.330061	0.0236144	0.185187	0.0547204	0.0599175	0.003738	0.0638982	0.0141212	1.41198	0.702106	0.28475	2.82229	0.645368	0.770879
	10HGO	0.203376	0.0435014	0.450253	0.0734412	0.313556	0.111184	0.357752	0.0951202	0.226573	0.0797774	0.652878	0.0997842	1.19702	0.129372	0.480571	0.0704986	0.119908	0.0291594	1.75906	0.503213	0.303359	5.88575	1.06734	0.382414
	IRS	0.00152264	0.00089307	0.146626	0.00179847	0.0590501	0.0258851	0.00187369	0.00017423	0.0567438	0.0118293	0.526573	0.29463	0.0217535	0.0113993	0.130296	0.0219043	0.106009	0.00849576	1.23055	0.386996	0.00295056	14.2867	0.888629	1.79524
	CMK	6.01e-05	0	0.000470306	0.000137852	0.000385906	9.15274e-05	0.000165883	3.5654e-05	0.000334473	8.96203e-05	0.00111501	0.000641179	0.000228992	7.33377e-05	0.000222393	6.38263e-05	0.000778957	0.000456851	2.76012	0.711181	0.0923904	3.81019	0.472868	2.01852
	STR	0.116129	0.00209175	0.251622	0.0349881	0.232324	0.0124985	0.388309	0.0566148	0.195354	0.014257	0.332917	0.0376944	1.40564	0.103686	0.185307	0.00562538	0.20074	0.00138657	3.34377	0.776378	0.243689	12.1041	0.736448	0.864053
	SGD	2.00702	0.149182	0.761704	0.0405944	2.24568	0.393117	1.71512	0.0584797	0.785506	0.0789589	3.73748	0.225447	9.30105	0.497412	1.10168	0.0498678	3.19225	0.342151	0.854562	1.03125	0.026041	4.63427	1.44633	1.42151
	D4H			0.0460628	0.00723896	0.158925	0.0207706	0	0	0.0241649	0.00531726	0.572207	0.13244	0	0	0.0350167	0.00699575	0.212811	0.00554932		0.524607			0.760196	1.33906
	NMT			2.71051	0.369466	9.71496	0.116628	0	0	1.28252	0.0512021	6.85705	0.507935	0	0	1.88258	0.278785	6.10994	0.172257		0.473164			0.69455	0.628921
	T30			0.242498	0.0702883	0.718439	0.03194	0	0	0.151813	0.0187681	0.828403	0.25516	0	0	0.283629	0.0869168	0.611133	0.0271072		0.626038			1.16962	0.85064
	T3R			0.0643475	0.0353246	3.54071	0.258317	0	0	3.99373	0.39807	19.292	1.31824	0	0	3.3975	0.327738	10.0024	1.01176		62.0651			52.7992	2.82498
	HDR	0.328097	0.0128901	1.81597	0.203181	1.12277	0.0574998	0.50784	0.0326188	2.31318	0.277596	7.4956	0.595179	1.21602	0.113018	1.94658	0.219417	1.23436	0.107312	1.54783	1.2738	0.0290521	3.70629	1.07192	1.09939
	IDI	0.0855225	0.00686828	0.697311	0.0567506	0.381872	0.0433761	0.19513	0.0304016	0.356458	0.0752961	1.55948	0.232147	0.599512	0.0359392	0.754362	0.155002	0.451806	0.0322608	2.28162	0.511189	0.079612	7.00999	1.08182	1.18313
	MECS	0.00378172	0.00171378	0.0640246	0.00487023	0.0290246	0.00300072	0.00770942	0.00160418	0.0194968	0.00987424	0.0887497	0.0507376	0.039114	0.00966539	0.0276096	0.00601967	0.00121689	0.000937069	2.0386	0.30452	0.0552698	10.3429	0.431234	0.0419264
	CPR	3.57191	3.57177	2.26318	0.0781153	1.93246	0.0339812	11.783	0.718239	1.90186	0.0429258	3.87867	0.245174	7.75343	0.249007	3.88164	0	1.24754	0.0802155	3.29879	0.840346	0.37167	2.17067	1.71512	0.645567
	LAMT	0.0594887	0.00704711	0.102777	0.0116973	0.124091	0.00553483	0.0209637	0.00334527	0.0167819	0.0013356	0.0121206	0.00159013	0.0988826	0.00901763	0.219612	0.0184294	0.11755	0.0247322	0.352398	0.163284	0.0269581	1.66221	2.13677	0.947283
	PRX	0.0391525	0.00237009	0.288862	0.288837	0.473029	0.0224266	0.129954	0.00858104	0.313359	0.0131351	0.876453	0.0406254	0.261149	0.0171503	0.370643	0.0281941	0.6205	0.0199277	3.31918	1.0848	0.0181406	6.67005	1.28311	1.31176
	16OMT	0	0	0.776106	0.0417819	1.50125	0.0959103	0	0	0.615811	0.0120398	2.56557	0.1679	0	0	0.418083	0.025063	1.42419	0.0143183		0.793462			0.538693	0.94867
	T16H2	0	0	0.290906	0.0386076	0.588458	0.0516919	0	0	0.177211	0.00212743	0.954836	0.0457088	0	0	0.200072	0.00726165	0.506874	0.0228578		0.609169			0.687755	0.86136
	CMS	4.93e-05	3.11e-05	3.31667e-05	4.83368e-06	0.000114864	2.7081e-05	0.000257161	5.96118e-05	0.000130176	8.32904e-05	0.000390866	0.000157211	0.000515339	1.46143e-05	4.45553e-05	3.78435e-06	2.17267e-05	7.15859e-06	5.21624	3.92491	0.518977	10.4531	1.34338	0.189151
	TDC	0.061084	0.00427693	0.216489	0.0133012	0.216759	0.0908842	0.421876	0.013948	0.173598	0.0169316	0.52831	0.0337226	0.678659	0.0577667	0.183052	0.0237223	0.317736	0.0356373	6.90649	0.801877	0.0643478	11.1103	0.845545	1.46585
	AS	0.408053	0.00433948	1.08885	0.0485661	0.763824	0.111155	1.19035	0.0365777	0.892016	0.0312728	2.06583	0.254716	6.6437	0.619757	0.975174	0.0161445	1.0602	0.0941072	2.91714	0.819225	0.0478876	16.2815	0.895597	1.38801
	HMGS	0.000126166	3.73045e-05	0.000828803	7.85393e-05	0.000921933	0.00020016	0.000254148	0.000106614	0.000311268	5.5224e-05	0.00216273	0.000449025	0.000496069	8.51838e-05	0.00024188	9.33394e-05	0.000366777	4.48071e-05	2.0144	0.375563	0.115642	3.93188	0.291842	0.397835
	AACT	0.942465	0.00448086	0.61768	0.024483	0.768129	0.0228118	0.87388	0.0182196	0.783242	0.0417674	0.348299	0.0571653	0.660386	0.0164288	0.599538	0.0622696	0.73149	0.0161976	0.927228	1.26804	0.0237195	0.700702	0.970629	0.952301
	G10H	0.00423515	0.00135126	0.000113031	4.82713e-05	0.00103745	0.000343854	6.61e-05	2.16e-05	0.000453351	0.00019902	0.00246379	0.000817901	0.0375728	0.0100404	0.29473	0.0642582	0.000613584	0.000466522	0.0156075	4.01085	0.0208203	8.87165	2607.51	0.591436
24 TF genes	WRKY2	0.391317	0.0800807	0.467539	0.157018	0.946088	0.946027	0.934074	0.212956	0.600458	0.174497	1.21233	0.0340657	1.28504	0.17166	0.308194	0.0357581	0.388394	0.0935164	2.387	1.2843	0.225092	3.28388	0.659184	0.410527
	WRKY1	0.00426472	0	0.330465	0.021068	0.134699	0.0222525	0.192705	0.176715	0.178922	0.17178	0.241618	0.00572201	0.0872732	0.0203769	0.135534	0.00928889	0.126379	0.0134385	45.1859	0.541426	1.31192	20.464	0.410132	0.938232
	ERF	0.353625	0.071113	0.103272	0.0128918	0.0189646	0.00223045	1.83983	0.176586	0.17519	0.0450515	0.0167014	0.00160705	0.661844	0.108695	0.0401708	0.00158255	0.0080327	6.71233e-05	5.20279	1.6964	9.31131	1.8716	0.388982	0.423562
	BIS1	0.0229077	0.000840471	0.0962867	0.00467474	0.196651	0.0134865	0.055639	0.00770254	0.0411152	0.00168203	0.440256	0.035759	0.197184	0.0107925	0.0807602	0.00649973	0.118941	0.00897863	2.42883	0.427009	0.0391686	8.60775	0.838748	0.604835
	ZCT1	0.29875	0.0333662	0.090279	0.00790621	0.149925	0.0059962	0.736287	0.0250924	0.0926214	0.00822454	0.394128	0.00274131	1.76133	0	0.147283	0	0.118226	0.0139895	2.46456	1.02595	0.167367	5.89568	1.63142	0.78857
	ORCA2	0.201835	0.00587976	0.842842	0	0.308886	0.308851	0.682241	0.023548	0.152843	0.0105397	0.57897	0.0441831	2.64901	0.947674	0.0762435	0.000610223	0.259528	0.00545166	3.3802	0.181342	0.0762353	13.1247	0.0904601	0.840206
	ORCA3	0.00113331	0.000516575	0.0108831	0.00151859	5.98e-05	0	0.0053329	0.00137577	0.000928208	0.000172743	0.0174039	0.00178585	0.196596	0.154644	0.00326355	0.000394644	0.0169536	0.00220307	4.70558	0.0852886	23.0062	173.47	0.299872	283.505
	GBF1	0.144473	0.138962	0.166052	0.0134906	0.22019	0.0183565	0.671698	0.0286011	0.146668	0.0105198	0.552477	0.0293965	0.684962	0.0358717	0.123286	0.00603662	0.156122	0.0157874	4.64931	0.883266	0.129893	4.74112	0.742455	0.709031
	MYC1	0.0488864	0.00763792	0.175077	0.00768127	0.221478	0.0135581	0.14227	0.00682693	0.145753	0.0107378	0.701241	0.0760744	0.194563	0.0192976	0.113677	0.0145455	0.119018	0.00774798	2.91022	0.832507	0.0308244	3.9799	0.649297	0.53738
	GBF2	0.118155	0.0143655	0.163632	0.0343493	0.574369	0.574329	0.272446	0.032081	0.133176	0.0317646	0.672941	0.157414	0.534963	0.253307	0.132537	0.0249343	0.249414	0.0172311	2.30583	0.813874	0.0558543	4.52762	0.80997	0.43424
	MYC2	0.191005	0.0235089	0.470875	0.0858692	0.728232	0.594016	0.289072	0.0184678	0.438322	0.0507474	0.601576	0.0760941	1.61721	0.221024	0.69985	0.0890345	1.16724	0.0769267	1.51343	0.930867	0.0253598	8.46685	1.48628	1.60284
	ZCT2	0.0708621	0.00872174	0.0463186	0.00501122	0.0957262	0.00556214	0.119809	0.0145495	0.0274885	0.00163529	0.19022	0.0224253	0.172409	0.0151221	0.0232103	0.00445707	0.0619838	0.00850052	1.69073	0.593466	0.151991	2.43303	0.501101	0.647511
	ZCT3	3.77837	0.372642	4.20235	0.370302	2.89511	0.0407551	15.3729	1.37777	5.69565	0.739575	13.7415	0.711636	30.4529	1.09752	2.27171	0.403039	3.53284	0.301003	4.06867	1.35535	0.475894	8.0598	0.540581	1.22028
	GBF3	0.984247	0.000573481	0.935447	0.00303408	0.87265	0.00818246	0.962196	0.0051393	0.971905	0.00113377	0.737457	0.018333	0.8723	0.00651592	0.945578	0.00426661	0.920899	0.00573234	0.977595	1.03897	0.0058893	0.886261	1.01083	1.05529
	CBF	0.813388	0.0185984	0.939369	0.00513376	0.901313	0.0037456	0.600464	0.0104287	0.937848	0.0053312	0.760952	0.00144454	0.294976	0	0.902949	0	0.921406	0.00890782	0.738225	0.99838	0.0115706	0.362651	0.961229	1.02229
	MYC4	0.869459	0.00354925	0.557544	0	0.842017	0.157958	0.623362	0.0101008	0.899524	0.00656204	0.670066	0.0203342	0.19508	0.112421	0.948524	0.000401204	0.835373	0.0031507	0.716954	1.61337	0.011996	0.22437	1.70125	0.992109
	AT-HOOK	0.999215	0.000357753	0.992486	0.00104454	0.999959	0	0.996311	0.000950161	0.999357	0.000119659	0.988011	0.00122308	0.882303	0.089049	0.997741	0.00027293	0.98832	0.00150893	0.997094	1.00692	0.000950201	0.882997	1.00529	0.988361
	JAZ1	0.99762	0.000337333	0.99705	0.00220767	0.997686	0.00148009	0.995985	0.000434041	0.998082	0.000760814	0.997815	0.000720571	0.99468	0.00161	0.998791	0.000248832	0.999752	0	0.998361	1.00103	0.000435048	0.997053	1.00175	1.00207
	MYC5	0.912853	0.0833351	0.891356	0.00834154	0.858591	0.0109266	0.628013	0.012329	0.903382	0.00657485	0.68213	0.0137836	0.62241	0.0156414	0.91811	0.00383776	0.897541	0.00977368	0.687967	1.01349	0.0143595	0.681829	1.03001	1.04537
	BIS2	0.966709	0.00512588	0.885745	0.00470707	0.857762	0.0080268	0.906113	0.00429136	0.903958	0.00675134	0.616771	0.032952	0.873994	0.0117357	0.924323	0.00929189	0.920841	0.00493373	0.937317	1.02056	0.00500298	0.904092	1.04355	1.07354
	BZIP1	0.403971	0.0177306	0.499715	0.0334114	0.484683	0.00214682	0.145871	0.0750347	0.491006	0.034188	0.190081	0.0332833	0.0752633	0.0011869	0.701811	0.00795615	0.602601	0.00977684	0.361092	0.982572	0.154812	0.186308	1.40442	1.24329
	BPF1	0.921456	0.00918197	0.893285	0.0215147	0.725502	0.27447	0.828324	0.0184508	0.912261	0.0198632	0.634881	0.0711765	0.71281	0.133339	0.912498	0.0157783	0.841358	0.00998819	0.89893	1.02124	0.0254317	0.773569	1.02151	1.15969
	MYC3	0.876228	0.0142341	0.724133	0.0442415	0.696958	0.220915	0.818563	0.0105415	0.738908	0.0260747	0.660866	0.0347445	0.333526	0.0493297	0.618011	0.0387442	0.446549	0.0240778	0.93419	1.0204	0.0151251	0.380639	0.853448	0.640712
	ORCA1	0.952104	0.00574458	0.968416	0.0033663	0.935815	0.00361382	0.920403	0.00929173	0.981128	0.00111163	0.876683	0.013535	0.887457	0.00925376	0.98405	0.00303673	0.957979	0.00564514	0.966705	1.01313	0.00992902	0.932101	1.01614	1.02368
24 ABC family genes	CrTPT	0.0248756	0.00133825	0.132444	0.0156407	0.266653	0.0120702	0.0736471	0.00713923	0.0924438	0.00695159	0.561391	0.128603	0.209496	0.0158948	0.0810195	0.0168407	0.23597	0.0219276	2.96061	0.697983	0.0267735	8.42174	0.611725	0.884935
	ABC1			8.475e-06	1.135e-06	0.000359188	0.00014603			9.0022e-05	5.03982e-05	0.00146599	0.000830682	0.00258632	0.00229605	8.99517e-05	3.68527e-05	14140540	0		10.6221			10.6138	3.9368e+10
	ABC2	0.706022	0.0198387	0.406401	0.0497135	0.342991	0.015583	1.10434	0.051068	0.487596	0.0244848	1.424	0.154223	1.18279	0.0455116	0.201445	0.0157474	0.409123	0.00834601	1.56418	1.19979	0.14889	1.67529	0.495681	1.19281
	ABC3	0.0358644	0.00844008	0.107738	0.00959863	0.194643	0.0179257	0.0885672	0.0152963	0.0655815	0.0181601	0.47039	0.0934663	0.192248	0.0398747	0.0715028	0.00514063	0.166943	0.0283742	2.4695	0.608711	0.0785864	5.36041	0.663671	0.857693
	ABC4	0.0010007	3.6073e-05	0.00383331	0.00104529	0.00523559	0.000848717	0.00253285	0.000867136	0.00261565	8.03756e-05	0.0136486	0.00261442	0.0155684	0.00502007	0.00195596	0.000512327	0.00164381	0.000448813	2.53107	0.682347	0.165623	15.5575	0.510253	0.313969
	ABC5	0.000144328	4.82518e-05	0.000734207	0.000219811	0.000800318	0.00019961	0.000239761	6.6455e-06	0.000827312	0.000294815	0.00478322	0.00213317	0.00295179	0.00142469	0.000343881	0.000143273	0.000447815	6.85931e-05	1.66123	1.12681	0.00830357	20.452	0.468371	0.559547
	ABC6	0.0250329	0.0105386	0.0610811	0.0187618	0.0598285	0.0101902	0.0394145	0.0173113	0.0352399	0.00661666	0.338549	0.0724782	0.0653225	0.0232791	0.0279289	0.0136784	0.05367	0.00614665	1.57451	0.576937	0.289349	2.60946	0.457243	0.897064
	ABC7	0.136383	0.0129759	0.187251	0.0191459	0.195833	0.00525892	0.324613	0.0542493	0.137243	0.0159558	0.702889	0.0963948	0.755164	0.0438491	0.112323	0.0129945	0.168636	0.0100516	2.38016	0.732937	0.277018	5.53708	0.599851	0.861121
	ABC8	0.122271	0.0069289	0.00998857	0.000876863	0.00882129	0.000521025	0.235068	0.0267819	0.0297538	0.00186801	0.138398	0.0190636	0.19737	0.0179419	0.00855933	0.00141456	0.00563513	0.000663424	1.92252	2.97878	3.03605	1.61421	0.856912	0.63881
	ABC9	0.0187349	0.00110657	0.0716475	0.00360293	0.131268	0.00685245	0.0643705	0.00709966	0.0494578	0.00201374	0.496142	0.0548997	0.17225	0.0110123	0.0426351	0.00416636	0.0764237	0.00844658	3.43586	0.690294	0.0540853	9.19407	0.595067	0.582197
	ABC10	0.0264879	0.00361442	0.107917	0.00806541	0.140758	0.0122557	0.0691862	0.0130951	0.0733242	0.0063341	0.486227	0.0220093	0.151157	0.0105797	0.0413206	0.00671275	0.0934241	0.0102751	2.612	0.679452	0.0930332	5.70665	0.382893	0.663723
	ABC11	0.00790954	0.00139273	0.028495	0.00266971	0.0427916	0.00212991	0.025774	0.00533571	0.0209665	0.00236866	0.308552	0.0252018	0.0835015	0.0102367	0.0174644	0.00261576	0.0225467	0.000930253	3.2586	0.735795	0.124691	10.5571	0.612892	0.526896
	ABC12	0.0928188	0.0139021	0.17359	0.00871686	0.217173	0.0177382	0.24999	0.0166285	0.110813	0.0460651	0.81274	0.0199993	0.42001	0.099109	0.121652	0.00292381	0.157632	0.0155508	2.69331	0.638359	0.076568	4.52505	0.700802	0.725836
	ABC13	0.00785903	0.0013059	0.0274709	0.00396081	0.042102	0.00290517	0.0150031	0.00188438	0.0180472	0.00422427	0.165049	0.0319349	0.0536971	0.00548348	0.0125961	0.00330219	0.0294009	0.0051562	1.90903	0.656955	0.0447575	6.83254	0.458524	0.698326
	ABC14	0.0468321	0.00658927	0.0847809	0.0133399	0.106815	0.0128561	0.0705635	0.0187571	0.100806	0.0103211	0.139541	0.0223146	0.147711	0.0129983	0.0388972	0.00577214	0.0407298	0.00481194	1.50673	1.18902	0.175603	3.15405	0.458797	0.381311
	ABC15	7.82437e-05	3.47385e-05	0.0292755	0.00690908	0.0174466	0.00744455			0.0194158	0.00362065	0.0160694	0.00428536	0.0176447	0.00643832	0.0221065	0.00741297	0.00513046	0.00151771		0.663209		225.51	0.75512	0.294067
	ABC16	0.0548136	0.00555229	0.119145	0.0115361	0.249609	0.0393097	0.145894	0.0141249	0.129899	0.023095	0.69748	0.241288	0.457875	0.0384241	0.0944047	0.00320617	0.114376	0.0260954	2.66163	1.09026	0.0565882	8.35332	0.792352	0.458221
	ABC17	0.0438275	0.0115502	0.123884	0.0175082	0.132341	0.0178389	0.197538	0.0166203	0.0727742	0.00947905	0.418804	0.0110107	0.454368	0.0660117	0.0624495	0.00391588	0.135517	0.0189621	4.50717	0.587437	0.125586	10.3672	0.504095	1.02399
	ABC18	0.0379956	0.00139404	0.0846371	0.00457434	0.130142	0.0139787	0.179882	0.0222433	0.0808161	0.00565645	0.408357	0.0688472	0.239108	0.0227494	0.0610446	0.0072318	0.169671	0.0121983	4.73428	0.954855	0.170916	6.29304	0.721251	1.30374
	ABC19	0.00119583	0.000223565	0.00583973	0.000402696	0.0107267	0.00177168	0.00409324	0.00109456	0.00309262	0.00043057	0.0247951	0.00230203	0.014525	0.00195896	0.00436532	0.00177185	0.00239816	0.000250946	3.42294	0.529583	0.102041	12.1464	0.747521	0.223569
	ABC20	0.0153389	3.53999e-05	0.0316843	0.00307148	0.0147323	0.00184959	0.0339228	0.0035655	0.0221064	0.000450962	17.0936	17.0283	0.0565477	0.0111617	0.0145871	0.00146921	0.00988825	0.000800185	2.21155	0.697708	0.242019	3.68655	0.460389	0.671194
	ABC21	0.0210196	0.00118132	0.0572487	0.00383254	0.107246	0.00425137	0.055267	0.00888302	0.050687	0.00586328	0.266035	0.0123327	0.134917	0.00136105	0.0357903	0.00143486	0.0674215	0.00682016	2.62931	0.885382	0.0828283	6.41865	0.625173	0.628661
	ABC22	0.0187274	0.00106663	0.0839601	0.00540269	0.123537	0.0373514	0.0599477	0.0108033	0.0434515	0.002407	0.348522	0.022877	0.139122	0.024179	0.0389391	0.00923912	0.0706862	0.00384216	3.20107	0.517526	0.0874495	7.42878	0.46378	0.572185
	ABC23	1.2735e-05	3.165e-06	0.000429919	8.28933e-05	0.000303468	0.00013664	6.65e-05	0	3.835e-05	1.135e-05	0.00205018	0.000365532	0.00258138	0.00227088	8.03993e-05	5.11388e-05	0.000986818	0.000303742	5.22183	0.0892028		202.7	0.18701	3.2518
