# Supplementary material for: Transcriptomics comparison reveals the diversity of ethylene and methyl-jasmonate in roles of TIA metabolism in Catharanthus roseus
Source: BMC Genomics. 2018 Jul 2;19:508. doi: 10.1186/s12864-018-4879-3 (PMC6029152; doi:10.1186/s12864-018-4879-3)
Supplement: Supplementary file 10 — Table S8. The FPKM value of 339 Candidate ABC Transporter Genes. (XLS 432 kb). (XLS 432 kb) [file 12864_2018_4879_MOESM10_ESM.xls]

## Sheet: 原始
ABC
geneID	geneLength	CK1_rawfragments(11724246)	CK1_FPKM	CK2_rawfragments(13684633)	CK2_FPKM	CK3_rawfragments(12468110)	CK3_FPKM	ET1_rawfragments(12590544)	ET1_FPKM	ET2_rawfragments(13697903)	ET2_FPKM	ET3_rawfragments(12594328)	ET3_FPKM	ET-MJ1_rawfragments(12543757)	ET-MJ1_FPKM	ET-MJ2_rawfragments(12243313)	ET-MJ2_FPKM	ET-MJ3_rawfragments(11512036)	ET-MJ3_FPKM	Nr-ID	Nr-Score	Nr-Evalue	Nr-annotation	Nt-ID	Nt-Score	Nt-Evalue	Nt-annotation	Swissprot-ID	Swissprot-Score	Swissprot-Evalue	Swissprot-annotation	COG-Protein-or-Domain	COG-Score	COG-Evalue	COG-ID	COG-Function-Description	KO_id	KEGG-Evalue	KEGG-Score	KEGG-Gene	ko_definition	GO-BiologicalProcess	GO-MolecularFunction	Go-CellularComponent
CL1112.Contig5_All	427	17	3.3958	8	1.3691	13	2.4418	9	1.6741	12	2.0516	8	1.4876	15	2.8005	11	2.1041	4	0.8137	gi|449511856|ref|XP_004164072.1|	269.6	1e-71	PREDICTED: ABC transporter G family member 39-like [Cucumis sativus]	gi|460409119|ref|XM_004249940.1|	291	3e-76	PREDICTED: Solanum lycopersicum pleiotropic drug resistance protein 2-like (LOC101249036), mRNA	sp|O24367|TUR2_SPIPO	259	4e-70	Pleiotropic drug resistance protein TUR2 OS=Spirodela polyrrhiza GN=TUR2 PE=1 SV=1	YDR406w_3	134	5e-32	COG1131	ABC-type multidrug transport system, ATPase component	K05681	1e-21	99.8	olu:OSTLU_38326	ATP-binding cassette, subfamily G (WHITE), member 2	GO:0006200//ATP catabolic process	GO:0015439//heme-transporting ATPase activity;GO:0005524//ATP binding	GO:0016020//membrane
CL120.Contig10_All	2647	0	0	1	0.0276	3	0.0909	2	0.06	3	0.0827	2	0.06	2	0.0602	0	0	0	0	gi|449432331|ref|XP_004133953.1|	86.7	2e-15	PREDICTED: LOW QUALITY PROTEIN: ABC transporter C family member 9-like [Cucumis sativus]	gi|224132089|ref|XM_002321217.1|	347	4e-92	Populus trichocarpa multidrug resistance protein ABC transporter family, mRNA	sp|Q9M1C7|AB9C_ARATH	374	0	ABC transporter C family member 9 OS=Arabidopsis thaliana GN=ABCC9 PE=2 SV=2	YDR135c	227	2e-88	COG1132	ABC-type multidrug transport system, ATPase and permease components	K05666	2e-71	202	olu:OSTLU_35503	ATP-binding cassette, subfamily C (CFTR/MRP), member 2	GO:0055085//transmembrane transport;GO:0006200//ATP catabolic process;GO:0009624//response to nematode	GO:0042626//ATPase activity, coupled to transmembrane movement of substances;GO:0005524//ATP binding	GO:0016021//integral to membrane;GO:0009506//plasmodesma;GO:0005886//plasma membrane
CL120.Contig11_All	2888	0	0	1	0.0253	4	0.1111	2	0.055	4	0.1011	3	0.0825	1	0.0276	0	0	0	0	gi|470143230|ref|XP_004307284.1|	137.1	1e-30	PREDICTED: ABC transporter C family member 9-like [Fragaria vesca subsp. vesca]	gi|470143229|ref|XM_004307236.1|	785	0	PREDICTED: Fragaria vesca subsp. vesca ABC transporter C family member 9-like (LOC101313352), mRNA	sp|Q9M1C7|AB9C_ARATH	895	0	ABC transporter C family member 9 OS=Arabidopsis thaliana GN=ABCC9 PE=2 SV=2	YDR135c	424	6e-118	COG1132	ABC-type multidrug transport system, ATPase and permease components	K05666	6e-101	367	olu:OSTLU_35503	ATP-binding cassette, subfamily C (CFTR/MRP), member 2	GO:0055085//transmembrane transport;GO:0006200//ATP catabolic process;GO:0009624//response to nematode	GO:0042626//ATPase activity, coupled to transmembrane movement of substances;GO:0005524//ATP binding	GO:0016021//integral to membrane;GO:0009506//plasmodesma;GO:0005886//plasma membrane
CL120.Contig12_All	4478	0	0	1	0.0163	4	0.0716	1	0.0177	3	0.0489	2	0.0355	1	0.0178	0	0	0	0	gi|470143230|ref|XP_004307284.1|	72	1e-10	PREDICTED: ABC transporter C family member 9-like [Fragaria vesca subsp. vesca]	gi|359489332|ref|XM_002265310.2|	472	1e-129	PREDICTED: Vitis vinifera ABC transporter C family member 9-like (LOC100259790), mRNA	sp|Q9M1C7|AB9C_ARATH	1822	0	ABC transporter C family member 9 OS=Arabidopsis thaliana GN=ABCC9 PE=2 SV=2	YDR135c	761	0	COG1132	ABC-type multidrug transport system, ATPase and permease components	K05666	3e-180	631	olu:OSTLU_35503	ATP-binding cassette, subfamily C (CFTR/MRP), member 2	GO:0055085//transmembrane transport;GO:0055114//oxidation-reduction process;GO:0006200//ATP catabolic process;GO:0009624//response to nematode	GO:0042626//ATPase activity, coupled to transmembrane movement of substances;GO:0005524//ATP binding;GO:0032440//2-alkenal reductase [NAD(P)] activity	GO:0016021//integral to membrane;GO:0009506//plasmodesma;GO:0005886//plasma membrane
CL120.Contig13_All	2690	0	0	1	0.0272	3	0.0894	2	0.0591	3	0.0814	3	0.0886	1	0.0296	0	0	0	0	gi|449432331|ref|XP_004133953.1|	77.4	1e-12	PREDICTED: LOW QUALITY PROTEIN: ABC transporter C family member 9-like [Cucumis sativus]	gi|470143229|ref|XM_004307236.1|	634	1e-178	PREDICTED: Fragaria vesca subsp. vesca ABC transporter C family member 9-like (LOC101313352), mRNA	sp|Q9M1C7|AB9C_ARATH	698	0	ABC transporter C family member 9 OS=Arabidopsis thaliana GN=ABCC9 PE=2 SV=2	SPBC359.05	351	3e-96	COG1132	ABC-type multidrug transport system, ATPase and permease components	K05666	4e-79	294	olu:OSTLU_35503	ATP-binding cassette, subfamily C (CFTR/MRP), member 2	GO:0055085//transmembrane transport;GO:0006200//ATP catabolic process;GO:0009624//response to nematode	GO:0042626//ATPase activity, coupled to transmembrane movement of substances;GO:0005524//ATP binding	GO:0016021//integral to membrane;GO:0009506//plasmodesma;GO:0005886//plasma membrane
CL120.Contig14_All	2838	0	0	1	0.0257	4	0.113	2	0.056	3	0.0772	3	0.0839	1	0.0281	0	0	0	0	gi|470143230|ref|XP_004307284.1|	72	6e-11	PREDICTED: ABC transporter C family member 9-like [Fragaria vesca subsp. vesca]	gi|470143229|ref|XM_004307236.1|	452	1e-124	PREDICTED: Fragaria vesca subsp. vesca ABC transporter C family member 9-like (LOC101313352), mRNA	sp|Q9M1C7|AB9C_ARATH	501	0	ABC transporter C family member 9 OS=Arabidopsis thaliana GN=ABCC9 PE=2 SV=2	YDR135c	227	1e-110	COG1132	ABC-type multidrug transport system, ATPase and permease components	K05666	3e-93	202	olu:OSTLU_35503	ATP-binding cassette, subfamily C (CFTR/MRP), member 2	GO:0055085//transmembrane transport;GO:0006200//ATP catabolic process;GO:0009624//response to nematode	GO:0042626//ATPase activity, coupled to transmembrane movement of substances;GO:0005524//ATP binding	GO:0016021//integral to membrane;GO:0009506//plasmodesma;GO:0005886//plasma membrane
CL120.Contig15_All	2792	0	0	1	0.0262	3	0.0862	2	0.0569	3	0.0784	3	0.0853	2	0.0571	0	0	0	0	gi|449432331|ref|XP_004133953.1|	86.7	2e-15	PREDICTED: LOW QUALITY PROTEIN: ABC transporter C family member 9-like [Cucumis sativus]	gi|224132089|ref|XM_002321217.1|	347	4e-92	Populus trichocarpa multidrug resistance protein ABC transporter family, mRNA	sp|Q9M1C7|AB9C_ARATH	374	0	ABC transporter C family member 9 OS=Arabidopsis thaliana GN=ABCC9 PE=2 SV=2	YDR135c	227	2e-88	COG1132	ABC-type multidrug transport system, ATPase and permease components	K05666	2e-71	202	olu:OSTLU_35503	ATP-binding cassette, subfamily C (CFTR/MRP), member 2	GO:0055085//transmembrane transport;GO:0006200//ATP catabolic process;GO:0009624//response to nematode	GO:0042626//ATPase activity, coupled to transmembrane movement of substances;GO:0005524//ATP binding	GO:0016021//integral to membrane;GO:0009506//plasmodesma;GO:0005886//plasma membrane
CL120.Contig16_All	4386	0	0	1	0.0167	3	0.0549	1	0.0181	3	0.0499	2	0.0362	2	0.0364	0	0	0	0	gi|359489333|ref|XP_002265346.2|	71.6	1e-10	PREDICTED: ABC transporter C family member 9-like [Vitis vinifera]	gi|224132089|ref|XM_002321217.1|	347	6e-92	Populus trichocarpa multidrug resistance protein ABC transporter family, mRNA	sp|Q9M1C7|AB9C_ARATH	1228	0	ABC transporter C family member 9 OS=Arabidopsis thaliana GN=ABCC9 PE=2 SV=2	YDR135c	385	3e-106	COG1132	ABC-type multidrug transport system, ATPase and permease components	K05666	1e-150	353	olu:OSTLU_35503	ATP-binding cassette, subfamily C (CFTR/MRP), member 2	GO:0055085//transmembrane transport;GO:0055114//oxidation-reduction process;GO:0006200//ATP catabolic process;GO:0009624//response to nematode	GO:0042626//ATPase activity, coupled to transmembrane movement of substances;GO:0005524//ATP binding;GO:0032440//2-alkenal reductase [NAD(P)] activity	GO:0016021//integral to membrane;GO:0009506//plasmodesma;GO:0005886//plasma membrane
CL120.Contig17_All	2843	0	0	1	0.0257	5	0.1411	2	0.0559	3	0.077	2	0.0559	2	0.0561	0	0	0	0	gi|470143230|ref|XP_004307284.1|	63.2	3e-08	PREDICTED: ABC transporter C family member 9-like [Fragaria vesca subsp. vesca]	gi|470143229|ref|XM_004307236.1|	452	1e-124	PREDICTED: Fragaria vesca subsp. vesca ABC transporter C family member 9-like (LOC101313352), mRNA	sp|Q9M1C7|AB9C_ARATH	501	0	ABC transporter C family member 9 OS=Arabidopsis thaliana GN=ABCC9 PE=2 SV=2	YDR135c	196	1e-97	COG1132	ABC-type multidrug transport system, ATPase and permease components	K05666	8e-82	164	olu:OSTLU_35503	ATP-binding cassette, subfamily C (CFTR/MRP), member 2	GO:0055085//transmembrane transport;GO:0006200//ATP catabolic process;GO:0009624//response to nematode	GO:0042626//ATPase activity, coupled to transmembrane movement of substances;GO:0005524//ATP binding	GO:0016021//integral to membrane;GO:0009506//plasmodesma;GO:0005886//plasma membrane
CL120.Contig19_All	4779	0	0	1	0.0153	4	0.0671	1	0.0166	3	0.0458	3	0.0498	2	0.0334	0	0	0	0	gi|470143230|ref|XP_004307284.1|	147.1	2e-33	PREDICTED: ABC transporter C family member 9-like [Fragaria vesca subsp. vesca]	gi|470143229|ref|XM_004307236.1|	785	0	PREDICTED: Fragaria vesca subsp. vesca ABC transporter C family member 9-like (LOC101313352), mRNA	sp|Q9M1C7|AB9C_ARATH	1819	0	ABC transporter C family member 9 OS=Arabidopsis thaliana GN=ABCC9 PE=2 SV=2	YDR135c	769	0	COG1132	ABC-type multidrug transport system, ATPase and permease components	K05666	0	643	olu:OSTLU_35503	ATP-binding cassette, subfamily C (CFTR/MRP), member 2	GO:0055085//transmembrane transport;GO:0055114//oxidation-reduction process;GO:0006200//ATP catabolic process;GO:0009624//response to nematode	GO:0042626//ATPase activity, coupled to transmembrane movement of substances;GO:0005524//ATP binding;GO:0032440//2-alkenal reductase [NAD(P)] activity	GO:0016021//integral to membrane;GO:0009506//plasmodesma;GO:0005886//plasma membrane
CL120.Contig1_All	4280	0	0	1	0.0171	3	0.0562	1	0.0186	3	0.0512	2	0.0371	1	0.0186	0	0	0	0	gi|359489333|ref|XP_002265346.2|	79.3	6e-13	PREDICTED: ABC transporter C family member 9-like [Vitis vinifera]	gi|359489332|ref|XM_002265310.2|	472	1e-129	PREDICTED: Vitis vinifera ABC transporter C family member 9-like (LOC100259790), mRNA	sp|Q9M1C7|AB9C_ARATH	1625	0	ABC transporter C family member 9 OS=Arabidopsis thaliana GN=ABCC9 PE=2 SV=2	SPAC3F10.11c	652	0	COG1132	ABC-type multidrug transport system, ATPase and permease components	K05666	5e-155	547	olu:OSTLU_35503	ATP-binding cassette, subfamily C (CFTR/MRP), member 2	GO:0055085//transmembrane transport;GO:0055114//oxidation-reduction process;GO:0006200//ATP catabolic process;GO:0009624//response to nematode	GO:0042626//ATPase activity, coupled to transmembrane movement of substances;GO:0005524//ATP binding;GO:0032440//2-alkenal reductase [NAD(P)] activity	GO:0016021//integral to membrane;GO:0009506//plasmodesma;GO:0005886//plasma membrane
CL120.Contig20_All	4581	0	0	1	0.016	3	0.0525	1	0.0173	3	0.0478	3	0.052	2	0.0348	0	0	0	0	gi|359489333|ref|XP_002265346.2|	82.4	8e-14	PREDICTED: ABC transporter C family member 9-like [Vitis vinifera]	gi|470143229|ref|XM_004307236.1|	634	1e-178	PREDICTED: Fragaria vesca subsp. vesca ABC transporter C family member 9-like (LOC101313352), mRNA	sp|Q9M1C7|AB9C_ARATH	1622	0	ABC transporter C family member 9 OS=Arabidopsis thaliana GN=ABCC9 PE=2 SV=2	YDR135c	385	3e-106	COG1132	ABC-type multidrug transport system, ATPase and permease components	K05666	1e-158	559	olu:OSTLU_35503	ATP-binding cassette, subfamily C (CFTR/MRP), member 2	GO:0055085//transmembrane transport;GO:0055114//oxidation-reduction process;GO:0006200//ATP catabolic process;GO:0009624//response to nematode	GO:0042626//ATPase activity, coupled to transmembrane movement of substances;GO:0005524//ATP binding;GO:0032440//2-alkenal reductase [NAD(P)] activity	GO:0016021//integral to membrane;GO:0009506//plasmodesma;GO:0005886//plasma membrane
CL120.Contig21_All	3767	4	0.0906	3	0.0582	7	0.149	1	0.0211	6	0.1163	6	0.1265	5	0.1058	7	0.1518	2	0.0461	gi|470143230|ref|XP_004307284.1|	63.2	4e-08	PREDICTED: ABC transporter C family member 9-like [Fragaria vesca subsp. vesca]	gi|470143229|ref|XM_004307236.1|	345	2e-91	PREDICTED: Fragaria vesca subsp. vesca ABC transporter C family member 9-like (LOC101313352), mRNA	sp|Q9M1C7|AB9C_ARATH	1240	0	ABC transporter C family member 9 OS=Arabidopsis thaliana GN=ABCC9 PE=2 SV=2	YDR135c	498	0	COG1132	ABC-type multidrug transport system, ATPase and permease components	K05666	6e-158	416	olu:OSTLU_35503	ATP-binding cassette, subfamily C (CFTR/MRP), member 2	GO:0055085//transmembrane transport;GO:0055114//oxidation-reduction process;GO:0006200//ATP catabolic process;GO:0009624//response to nematode	GO:0042626//ATPase activity, coupled to transmembrane movement of substances;GO:0005524//ATP binding;GO:0032440//2-alkenal reductase [NAD(P)] activity	GO:0016021//integral to membrane;GO:0009506//plasmodesma;GO:0005886//plasma membrane
CL120.Contig22_All	3295	4	0.1035	2	0.0444	5	0.1217	3	0.0723	4	0.0886	3	0.0723	3	0.0726	3	0.0744	0	0	gi|470143230|ref|XP_004307284.1|	72	7e-11	PREDICTED: ABC transporter C family member 9-like [Fragaria vesca subsp. vesca]	gi|359489332|ref|XM_002265310.2|	472	1e-129	PREDICTED: Vitis vinifera ABC transporter C family member 9-like (LOC100259790), mRNA	sp|Q9M1C7|AB9C_ARATH	874	0	ABC transporter C family member 9 OS=Arabidopsis thaliana GN=ABCC9 PE=2 SV=2	YDR135c	409	2e-113	COG1132	ABC-type multidrug transport system, ATPase and permease components	K05666	6e-97	354	olu:OSTLU_35503	ATP-binding cassette, subfamily C (CFTR/MRP), member 2	GO:0055085//transmembrane transport;GO:0006200//ATP catabolic process;GO:0009624//response to nematode	GO:0042626//ATPase activity, coupled to transmembrane movement of substances;GO:0005524//ATP binding	GO:0016021//integral to membrane;GO:0009506//plasmodesma;GO:0005886//plasma membrane
CL120.Contig23_All	2986	0	0	3	0.0734	11	0.2955	3	0.0798	6	0.1467	3	0.0798	2	0.0534	1	0.0274	3	0.0873	gi|470143230|ref|XP_004307284.1|	63.2	3e-08	PREDICTED: ABC transporter C family member 9-like [Fragaria vesca subsp. vesca]	gi|470143229|ref|XM_004307236.1|	345	2e-91	PREDICTED: Fragaria vesca subsp. vesca ABC transporter C family member 9-like (LOC101313352), mRNA	sp|Q9M1C7|AB9C_ARATH	799	0	ABC transporter C family member 9 OS=Arabidopsis thaliana GN=ABCC9 PE=2 SV=2	YDR135c	364	5e-100	COG1132	ABC-type multidrug transport system, ATPase and permease components	K05666	2e-85	316	olu:OSTLU_35503	ATP-binding cassette, subfamily C (CFTR/MRP), member 2	GO:0055085//transmembrane transport;GO:0055114//oxidation-reduction process;GO:0006200//ATP catabolic process	GO:0042626//ATPase activity, coupled to transmembrane movement of substances;GO:0005524//ATP binding;GO:0032440//2-alkenal reductase [NAD(P)] activity	GO:0016021//integral to membrane
CL120.Contig24_All	3058	0	0	1	0.0239	4	0.1049	2	0.0519	3	0.0716	3	0.0779	2	0.0521	0	0	0	0	gi|470143230|ref|XP_004307284.1|	326.2	2e-87	PREDICTED: ABC transporter C family member 9-like [Fragaria vesca subsp. vesca]	gi|470143229|ref|XM_004307236.1|	785	0	PREDICTED: Fragaria vesca subsp. vesca ABC transporter C family member 9-like (LOC101313352), mRNA	sp|Q9M1C7|AB9C_ARATH	895	0	ABC transporter C family member 9 OS=Arabidopsis thaliana GN=ABCC9 PE=2 SV=2	YDR135c	425	2e-118	COG1132	ABC-type multidrug transport system, ATPase and permease components	K05666	6e-101	367	olu:OSTLU_35503	ATP-binding cassette, subfamily C (CFTR/MRP), member 2	GO:0055085//transmembrane transport;GO:0006200//ATP catabolic process;GO:0009624//response to nematode	GO:0042626//ATPase activity, coupled to transmembrane movement of substances;GO:0005524//ATP binding	GO:0016021//integral to membrane;GO:0009506//plasmodesma;GO:0005886//plasma membrane
CL120.Contig25_All	2952	0	0	1	0.0248	3	0.0815	2	0.0538	3	0.0742	2	0.0538	2	0.054	0	0	0	0	gi|449432331|ref|XP_004133953.1|	84	1e-14	PREDICTED: LOW QUALITY PROTEIN: ABC transporter C family member 9-like [Cucumis sativus]	gi|359489332|ref|XM_002265310.2|	472	1e-129	PREDICTED: Vitis vinifera ABC transporter C family member 9-like (LOC100259790), mRNA	sp|Q9M1C7|AB9C_ARATH	677	0	ABC transporter C family member 9 OS=Arabidopsis thaliana GN=ABCC9 PE=2 SV=2	SPAC3F10.11c	335	2e-91	COG1132	ABC-type multidrug transport system, ATPase and permease components	K05666	4e-75	281	olu:OSTLU_35503	ATP-binding cassette, subfamily C (CFTR/MRP), member 2	GO:0009987//cellular process;GO:0006810//transport;GO:0009624//response to nematode	GO:0042626//ATPase activity, coupled to transmembrane movement of substances;GO:0000166//nucleotide binding	GO:0009506//plasmodesma;GO:0005886//plasma membrane
CL120.Contig26_All	3012	0	0	1	0.0243	5	0.1331	2	0.0527	3	0.0727	3	0.0791	2	0.0529	0	0	0	0	gi|470143230|ref|XP_004307284.1|	317.4	9e-85	PREDICTED: ABC transporter C family member 9-like [Fragaria vesca subsp. vesca]	gi|470143229|ref|XM_004307236.1|	571	1e-159	PREDICTED: Fragaria vesca subsp. vesca ABC transporter C family member 9-like (LOC101313352), mRNA	sp|Q9M1C7|AB9C_ARATH	820	0	ABC transporter C family member 9 OS=Arabidopsis thaliana GN=ABCC9 PE=2 SV=2	YDR135c	380	7e-105	COG1132	ABC-type multidrug transport system, ATPase and permease components	K05666	2e-89	329	olu:OSTLU_35503	ATP-binding cassette, subfamily C (CFTR/MRP), member 2	GO:0055085//transmembrane transport;GO:0006200//ATP catabolic process;GO:0009624//response to nematode	GO:0042626//ATPase activity, coupled to transmembrane movement of substances;GO:0005524//ATP binding	GO:0016021//integral to membrane;GO:0009506//plasmodesma;GO:0005886//plasma membrane
CL120.Contig27_All	2565	0	0	1	0.0285	4	0.1251	2	0.0619	3	0.0854	2	0.0619	1	0.0311	0	0	0	0	gi|449432331|ref|XP_004133953.1|	69.7	2e-10	PREDICTED: LOW QUALITY PROTEIN: ABC transporter C family member 9-like [Cucumis sativus]	gi|470143229|ref|XM_004307236.1|	420	1e-114	PREDICTED: Fragaria vesca subsp. vesca ABC transporter C family member 9-like (LOC101313352), mRNA	sp|Q9M1C7|AB9C_ARATH	623	1e-178	ABC transporter C family member 9 OS=Arabidopsis thaliana GN=ABCC9 PE=2 SV=2	SPBC359.05	315	3e-85	COG1132	ABC-type multidrug transport system, ATPase and permease components	K05666	1e-67	256	olu:OSTLU_35503	ATP-binding cassette, subfamily C (CFTR/MRP), member 2	GO:0009987//cellular process;GO:0006810//transport;GO:0009624//response to nematode	GO:0042626//ATPase activity, coupled to transmembrane movement of substances;GO:0000166//nucleotide binding	GO:0009506//plasmodesma;GO:0005886//plasma membrane
CL120.Contig28_All	4349	0	0	1	0.0168	4	0.0738	1	0.0183	3	0.0504	2	0.0365	1	0.0183	0	0	0	0	gi|470143230|ref|XP_004307284.1|	2082.4	0	PREDICTED: ABC transporter C family member 9-like [Fragaria vesca subsp. vesca]	gi|470143229|ref|XM_004307236.1|	785	0	PREDICTED: Fragaria vesca subsp. vesca ABC transporter C family member 9-like (LOC101313352), mRNA	sp|Q9M1C7|AB9C_ARATH	1843	0	ABC transporter C family member 9 OS=Arabidopsis thaliana GN=ABCC9 PE=2 SV=2	YDR135c	777	0	COG1132	ABC-type multidrug transport system, ATPase and permease components	K05666	0	644	olu:OSTLU_35503	ATP-binding cassette, subfamily C (CFTR/MRP), member 2	GO:0055085//transmembrane transport;GO:0055114//oxidation-reduction process;GO:0006200//ATP catabolic process;GO:0009624//response to nematode	GO:0042626//ATPase activity, coupled to transmembrane movement of substances;GO:0005524//ATP binding;GO:0032440//2-alkenal reductase [NAD(P)] activity	GO:0016021//integral to membrane;GO:0009506//plasmodesma;GO:0005886//plasma membrane
CL120.Contig29_All	2643	0	0	1	0.0276	3	0.091	2	0.0601	3	0.0829	2	0.0601	2	0.0603	0	0	0	0	gi|449432331|ref|XP_004133953.1|	77.4	1e-12	PREDICTED: LOW QUALITY PROTEIN: ABC transporter C family member 9-like [Cucumis sativus]	gi|224132089|ref|XM_002321217.1|	347	4e-92	Populus trichocarpa multidrug resistance protein ABC transporter family, mRNA	sp|Q9M1C7|AB9C_ARATH	374	0	ABC transporter C family member 9 OS=Arabidopsis thaliana GN=ABCC9 PE=2 SV=2	YDR135c	227	1e-83	COG1132	ABC-type multidrug transport system, ATPase and permease components	K05666	1e-67	202	olu:OSTLU_35503	ATP-binding cassette, subfamily C (CFTR/MRP), member 2	GO:0055085//transmembrane transport;GO:0006200//ATP catabolic process;GO:0009624//response to nematode	GO:0042626//ATPase activity, coupled to transmembrane movement of substances;GO:0005524//ATP binding	GO:0016021//integral to membrane;GO:0009506//plasmodesma;GO:0005886//plasma membrane
CL120.Contig2_All	2842	5	0.1501	2	0.0514	8	0.2258	5	0.1397	6	0.1541	6	0.1676	4	0.1122	4	0.115	5	0.1528	gi|470143230|ref|XP_004307284.1|	136.3	2e-30	PREDICTED: ABC transporter C family member 9-like [Fragaria vesca subsp. vesca]	gi|470143229|ref|XM_004307236.1|	571	1e-159	PREDICTED: Fragaria vesca subsp. vesca ABC transporter C family member 9-like (LOC101313352), mRNA	sp|Q9M1C7|AB9C_ARATH	820	0	ABC transporter C family member 9 OS=Arabidopsis thaliana GN=ABCC9 PE=2 SV=2	YDR135c	379	2e-104	COG1132	ABC-type multidrug transport system, ATPase and permease components	K05666	2e-89	329	olu:OSTLU_35503	ATP-binding cassette, subfamily C (CFTR/MRP), member 2	GO:0055085//transmembrane transport;GO:0006200//ATP catabolic process;GO:0009624//response to nematode	GO:0042626//ATPase activity, coupled to transmembrane movement of substances;GO:0005524//ATP binding	GO:0016021//integral to membrane;GO:0009506//plasmodesma;GO:0005886//plasma membrane
CL120.Contig30_All	4176	0	0	1	0.0175	3	0.0576	1	0.019	3	0.0524	2	0.038	2	0.0382	0	0	0	0	gi|359489333|ref|XP_002265346.2|	72.8	5e-11	PREDICTED: ABC transporter C family member 9-like [Vitis vinifera]	gi|224132089|ref|XM_002321217.1|	347	6e-92	Populus trichocarpa multidrug resistance protein ABC transporter family, mRNA	sp|Q9M1C7|AB9C_ARATH	1207	0	ABC transporter C family member 9 OS=Arabidopsis thaliana GN=ABCC9 PE=2 SV=2	SPAC3F10.11c	413	4e-175	COG1132	ABC-type multidrug transport system, ATPase and permease components	K05666	8e-147	340	olu:OSTLU_35503	ATP-binding cassette, subfamily C (CFTR/MRP), member 2	GO:0055085//transmembrane transport;GO:0055114//oxidation-reduction process;GO:0006200//ATP catabolic process;GO:0009624//response to nematode	GO:0042626//ATPase activity, coupled to transmembrane movement of substances;GO:0005524//ATP binding;GO:0032440//2-alkenal reductase [NAD(P)] activity	GO:0016021//integral to membrane;GO:0009506//plasmodesma;GO:0005886//plasma membrane
CL120.Contig32_All	2989	0	0	1	0.0244	3	0.0805	2	0.0531	3	0.0733	3	0.0797	2	0.0533	0	0	0	0	gi|449432331|ref|XP_004133953.1|	84	1e-14	PREDICTED: LOW QUALITY PROTEIN: ABC transporter C family member 9-like [Cucumis sativus]	gi|359489332|ref|XM_002265310.2|	472	1e-129	PREDICTED: Vitis vinifera ABC transporter C family member 9-like (LOC100259790), mRNA	sp|Q9M1C7|AB9C_ARATH	677	0	ABC transporter C family member 9 OS=Arabidopsis thaliana GN=ABCC9 PE=2 SV=2	SPAC3F10.11c	335	2e-91	COG1132	ABC-type multidrug transport system, ATPase and permease components	K05666	4e-75	281	olu:OSTLU_35503	ATP-binding cassette, subfamily C (CFTR/MRP), member 2	GO:0009987//cellular process;GO:0006810//transport;GO:0009624//response to nematode	GO:0042626//ATPase activity, coupled to transmembrane movement of substances;GO:0000166//nucleotide binding	GO:0009506//plasmodesma;GO:0005886//plasma membrane
CL120.Contig33_All	2823	0	0	1	0.0259	3	0.0852	2	0.0563	3	0.0776	2	0.0563	2	0.0565	0	0	0	0	gi|449432331|ref|XP_004133953.1|	84	1e-14	PREDICTED: LOW QUALITY PROTEIN: ABC transporter C family member 9-like [Cucumis sativus]	gi|470143229|ref|XM_004307236.1|	634	1e-178	PREDICTED: Fragaria vesca subsp. vesca ABC transporter C family member 9-like (LOC101313352), mRNA	sp|Q9M1C7|AB9C_ARATH	698	0	ABC transporter C family member 9 OS=Arabidopsis thaliana GN=ABCC9 PE=2 SV=2	SPBC359.05	351	3e-96	COG1132	ABC-type multidrug transport system, ATPase and permease components	K05666	5e-79	294	olu:OSTLU_35503	ATP-binding cassette, subfamily C (CFTR/MRP), member 2	GO:0055085//transmembrane transport;GO:0006200//ATP catabolic process;GO:0009624//response to nematode	GO:0042626//ATPase activity, coupled to transmembrane movement of substances;GO:0005524//ATP binding	GO:0016021//integral to membrane;GO:0009506//plasmodesma;GO:0005886//plasma membrane
CL120.Contig34_All	2677	0	0	1	0.0273	4	0.1198	2	0.0593	3	0.0818	2	0.0593	2	0.0596	0	0	0	0	gi|449432331|ref|XP_004133953.1|	69.7	3e-10	PREDICTED: LOW QUALITY PROTEIN: ABC transporter C family member 9-like [Cucumis sativus]	gi|359489332|ref|XM_002265310.2|	262	2e-66	PREDICTED: Vitis vinifera ABC transporter C family member 9-like (LOC100259790), mRNA	sp|Q9M1C7|AB9C_ARATH	602	3e-172	ABC transporter C family member 9 OS=Arabidopsis thaliana GN=ABCC9 PE=2 SV=2	SPAC3F10.11c	298	2e-80	COG1132	ABC-type multidrug transport system, ATPase and permease components	K05666	1e-63	243	olu:OSTLU_35503	ATP-binding cassette, subfamily C (CFTR/MRP), member 2	GO:0009624//response to nematode	GO:0016887//ATPase activity	GO:0009506//plasmodesma;GO:0016020//membrane
CL120.Contig35_All	2893	0	0	1	0.0253	5	0.1386	2	0.0549	3	0.0757	2	0.0549	2	0.0551	0	0	0	0	gi|470143230|ref|XP_004307284.1|	77.8	1e-12	PREDICTED: ABC transporter C family member 9-like [Fragaria vesca subsp. vesca]	gi|470143229|ref|XM_004307236.1|	571	1e-159	PREDICTED: Fragaria vesca subsp. vesca ABC transporter C family member 9-like (LOC101313352), mRNA	sp|Q9M1C7|AB9C_ARATH	820	0	ABC transporter C family member 9 OS=Arabidopsis thaliana GN=ABCC9 PE=2 SV=2	YDR135c	380	7e-105	COG1132	ABC-type multidrug transport system, ATPase and permease components	K05666	2e-89	329	olu:OSTLU_35503	ATP-binding cassette, subfamily C (CFTR/MRP), member 2	GO:0055085//transmembrane transport;GO:0006200//ATP catabolic process;GO:0009624//response to nematode	GO:0042626//ATPase activity, coupled to transmembrane movement of substances;GO:0005524//ATP binding	GO:0016021//integral to membrane;GO:0009506//plasmodesma;GO:0005886//plasma membrane
CL120.Contig36_All	3569	0	0	1	0.0205	4	0.0899	1	0.0223	3	0.0614	2	0.0445	1	0.0223	0	0	0	0	gi|359489333|ref|XP_002265346.2|	70.1	3e-10	PREDICTED: ABC transporter C family member 9-like [Vitis vinifera]	gi|460406161|ref|XM_004248492.1|	335	2e-88	PREDICTED: Solanum lycopersicum ABC transporter C family member 9-like (LOC101262754), mRNA	sp|Q9M1C7|AB9C_ARATH	1043	0	ABC transporter C family member 9 OS=Arabidopsis thaliana GN=ABCC9 PE=2 SV=2	SPAC3F10.11c	392	7e-158	COG1132	ABC-type multidrug transport system, ATPase and permease components	K05666	7e-133	332	olu:OSTLU_35503	ATP-binding cassette, subfamily C (CFTR/MRP), member 2	GO:0055085//transmembrane transport;GO:0055114//oxidation-reduction process;GO:0006200//ATP catabolic process;GO:0009624//response to nematode	GO:0042626//ATPase activity, coupled to transmembrane movement of substances;GO:0005524//ATP binding;GO:0032440//2-alkenal reductase [NAD(P)] activity	GO:0016021//integral to membrane;GO:0009506//plasmodesma;GO:0005886//plasma membrane
CL120.Contig37_All	2841	0	0	1	0.0257	4	0.1129	2	0.0559	3	0.0771	3	0.0838	2	0.0561	0	0	0	0	gi|470143230|ref|XP_004307284.1|	72	6e-11	PREDICTED: ABC transporter C family member 9-like [Fragaria vesca subsp. vesca]	gi|224132089|ref|XM_002321217.1|	347	4e-92	Populus trichocarpa multidrug resistance protein ABC transporter family, mRNA	sp|Q9M1C7|AB9C_ARATH	480	0	ABC transporter C family member 9 OS=Arabidopsis thaliana GN=ABCC9 PE=2 SV=2	YDR135c	227	8e-106	COG1132	ABC-type multidrug transport system, ATPase and permease components	K05666	2e-89	202	olu:OSTLU_35503	ATP-binding cassette, subfamily C (CFTR/MRP), member 2	GO:0055085//transmembrane transport;GO:0055114//oxidation-reduction process;GO:0006200//ATP catabolic process	GO:0042626//ATPase activity, coupled to transmembrane movement of substances;GO:0005524//ATP binding;GO:0032440//2-alkenal reductase [NAD(P)] activity	GO:0016021//integral to membrane;GO:0005886//plasma membrane
CL120.Contig39_All	4388	0	0	1	0.0167	5	0.0914	1	0.0181	3	0.0499	2	0.0362	2	0.0363	0	0	0	0	gi|470143230|ref|XP_004307284.1|	56.6	4e-06	PREDICTED: ABC transporter C family member 9-like [Fragaria vesca subsp. vesca]	gi|470143229|ref|XM_004307236.1|	345	2e-91	PREDICTED: Fragaria vesca subsp. vesca ABC transporter C family member 9-like (LOC101313352), mRNA	sp|Q9M1C7|AB9C_ARATH	1723	0	ABC transporter C family member 9 OS=Arabidopsis thaliana GN=ABCC9 PE=2 SV=2	YDR135c	707	0	COG1132	ABC-type multidrug transport system, ATPase and permease components	K05666	2e-168	592	olu:OSTLU_35503	ATP-binding cassette, subfamily C (CFTR/MRP), member 2	GO:0055085//transmembrane transport;GO:0055114//oxidation-reduction process;GO:0006200//ATP catabolic process;GO:0009624//response to nematode	GO:0042626//ATPase activity, coupled to transmembrane movement of substances;GO:0005524//ATP binding;GO:0032440//2-alkenal reductase [NAD(P)] activity	GO:0016021//integral to membrane;GO:0009506//plasmodesma;GO:0005886//plasma membrane
CL120.Contig3_All	2238	0	0	1	0.0327	4	0.1434	2	0.071	3	0.0979	2	0.071	2	0.0712	0	0	0	0	gi|449432331|ref|XP_004133953.1|	72.4	3e-11	PREDICTED: LOW QUALITY PROTEIN: ABC transporter C family member 9-like [Cucumis sativus]	gi|470143229|ref|XM_004307236.1|	301	2e-78	PREDICTED: Fragaria vesca subsp. vesca ABC transporter C family member 9-like (LOC101313352), mRNA	sp|Q9M1C7|AB9C_ARATH	304	1e-165	ABC transporter C family member 9 OS=Arabidopsis thaliana GN=ABCC9 PE=2 SV=2	SPAC3F10.11c	187	3e-76	COG1132	ABC-type multidrug transport system, ATPase and permease components	K05666	4e-60	164	olu:OSTLU_35503	ATP-binding cassette, subfamily C (CFTR/MRP), member 2	GO:0009987//cellular process;GO:0006810//transport;GO:0009624//response to nematode	GO:0016887//ATPase activity;GO:0000166//nucleotide binding	GO:0009506//plasmodesma;GO:0016020//membrane
CL120.Contig40_All	3619	2	0.0471	3	0.0606	5	0.1108	5	0.1097	7	0.1412	3	0.0658	4	0.0881	1	0.0226	2	0.048	gi|359489333|ref|XP_002265346.2|	70.1	3e-10	PREDICTED: ABC transporter C family member 9-like [Vitis vinifera]	gi|460406161|ref|XM_004248492.1|	335	2e-88	PREDICTED: Solanum lycopersicum ABC transporter C family member 9-like (LOC101262754), mRNA	sp|Q9M1C7|AB9C_ARATH	1363	0	ABC transporter C family member 9 OS=Arabidopsis thaliana GN=ABCC9 PE=2 SV=2	SPAC3F10.11c	586	1e-166	COG1132	ABC-type multidrug transport system, ATPase and permease components	K05666	1e-140	499	olu:OSTLU_35503	ATP-binding cassette, subfamily C (CFTR/MRP), member 2	GO:0055085//transmembrane transport;GO:0055114//oxidation-reduction process;GO:0006200//ATP catabolic process;GO:0009624//response to nematode	GO:0042626//ATPase activity, coupled to transmembrane movement of substances;GO:0005524//ATP binding;GO:0032440//2-alkenal reductase [NAD(P)] activity	GO:0016021//integral to membrane;GO:0009506//plasmodesma;GO:0005886//plasma membrane
CL120.Contig41_All	2860	0	0	1	0.0256	3	0.0841	2	0.0555	3	0.0766	3	0.0833	2	0.0557	0	0	0	0	gi|449432331|ref|XP_004133953.1|	84	1e-14	PREDICTED: LOW QUALITY PROTEIN: ABC transporter C family member 9-like [Cucumis sativus]	gi|470143229|ref|XM_004307236.1|	634	1e-178	PREDICTED: Fragaria vesca subsp. vesca ABC transporter C family member 9-like (LOC101313352), mRNA	sp|Q9M1C7|AB9C_ARATH	698	0	ABC transporter C family member 9 OS=Arabidopsis thaliana GN=ABCC9 PE=2 SV=2	SPBC359.05	351	3e-96	COG1132	ABC-type multidrug transport system, ATPase and permease components	K05666	5e-79	294	olu:OSTLU_35503	ATP-binding cassette, subfamily C (CFTR/MRP), member 2	GO:0055085//transmembrane transport;GO:0006200//ATP catabolic process;GO:0009624//response to nematode	GO:0042626//ATPase activity, coupled to transmembrane movement of substances;GO:0005524//ATP binding	GO:0016021//integral to membrane;GO:0009506//plasmodesma;GO:0005886//plasma membrane
CL120.Contig42_All	2788	0	0	1	0.0262	5	0.1438	2	0.057	3	0.0786	2	0.057	2	0.0572	0	0	0	0	gi|470143230|ref|XP_004307284.1|	77.8	1e-12	PREDICTED: ABC transporter C family member 9-like [Fragaria vesca subsp. vesca]	gi|470143229|ref|XM_004307236.1|	571	1e-159	PREDICTED: Fragaria vesca subsp. vesca ABC transporter C family member 9-like (LOC101313352), mRNA	sp|Q9M1C7|AB9C_ARATH	820	0	ABC transporter C family member 9 OS=Arabidopsis thaliana GN=ABCC9 PE=2 SV=2	YDR135c	379	2e-104	COG1132	ABC-type multidrug transport system, ATPase and permease components	K05666	2e-89	329	olu:OSTLU_35503	ATP-binding cassette, subfamily C (CFTR/MRP), member 2	GO:0055085//transmembrane transport;GO:0006200//ATP catabolic process;GO:0009624//response to nematode	GO:0042626//ATPase activity, coupled to transmembrane movement of substances;GO:0005524//ATP binding	GO:0016021//integral to membrane;GO:0009506//plasmodesma;GO:0005886//plasma membrane
CL120.Contig43_All	4951	2	0.0345	1	0.0148	3	0.0486	2	0.0321	4	0.059	5	0.0802	3	0.0483	0	0	1	0.0175	gi|359489333|ref|XP_002265346.2|	82.4	8e-14	PREDICTED: ABC transporter C family member 9-like [Vitis vinifera]	gi|470143229|ref|XM_004307236.1|	634	1e-178	PREDICTED: Fragaria vesca subsp. vesca ABC transporter C family member 9-like (LOC101313352), mRNA	sp|Q9M1C7|AB9C_ARATH	1752	0	ABC transporter C family member 9 OS=Arabidopsis thaliana GN=ABCC9 PE=2 SV=2	YDR135c	394	8e-109	COG1132	ABC-type multidrug transport system, ATPase and permease components	K05666	6e-159	560	olu:OSTLU_35503	ATP-binding cassette, subfamily C (CFTR/MRP), member 2	GO:0055085//transmembrane transport;GO:0055114//oxidation-reduction process;GO:0006200//ATP catabolic process;GO:0009624//response to nematode	GO:0042626//ATPase activity, coupled to transmembrane movement of substances;GO:0005524//ATP binding;GO:0032440//2-alkenal reductase [NAD(P)] activity	GO:0016021//integral to membrane;GO:0009506//plasmodesma;GO:0005886//plasma membrane
CL120.Contig44_All	2879	3	0.0889	2	0.0508	4	0.1114	7	0.1931	10	0.2536	6	0.1655	8	0.2215	4	0.1135	3	0.0905	gi|470143230|ref|XP_004307284.1|	72	6e-11	PREDICTED: ABC transporter C family member 9-like [Fragaria vesca subsp. vesca]	gi|470143229|ref|XM_004307236.1|	452	1e-123	PREDICTED: Fragaria vesca subsp. vesca ABC transporter C family member 9-like (LOC101313352), mRNA	sp|Q9M1C7|AB9C_ARATH	501	0	ABC transporter C family member 9 OS=Arabidopsis thaliana GN=ABCC9 PE=2 SV=2	YDR135c	227	4e-111	COG1132	ABC-type multidrug transport system, ATPase and permease components	K05666	3e-93	202	olu:OSTLU_35503	ATP-binding cassette, subfamily C (CFTR/MRP), member 2	GO:0055085//transmembrane transport;GO:0006200//ATP catabolic process;GO:0009624//response to nematode	GO:0042626//ATPase activity, coupled to transmembrane movement of substances;GO:0005524//ATP binding	GO:0016021//integral to membrane;GO:0009506//plasmodesma;GO:0005886//plasma membrane
CL120.Contig45_All	3020	0	0	1	0.0242	5	0.1328	2	0.0526	3	0.0725	3	0.0789	2	0.0528	0	0	0	0	gi|470143230|ref|XP_004307284.1|	63.2	3e-08	PREDICTED: ABC transporter C family member 9-like [Fragaria vesca subsp. vesca]	gi|470143229|ref|XM_004307236.1|	345	2e-91	PREDICTED: Fragaria vesca subsp. vesca ABC transporter C family member 9-like (LOC101313352), mRNA	sp|Q9M1C7|AB9C_ARATH	799	0	ABC transporter C family member 9 OS=Arabidopsis thaliana GN=ABCC9 PE=2 SV=2	YDR135c	364	6e-100	COG1132	ABC-type multidrug transport system, ATPase and permease components	K05666	2e-85	316	olu:OSTLU_35503	ATP-binding cassette, subfamily C (CFTR/MRP), member 2	GO:0055085//transmembrane transport;GO:0055114//oxidation-reduction process;GO:0006200//ATP catabolic process	GO:0042626//ATPase activity, coupled to transmembrane movement of substances;GO:0005524//ATP binding;GO:0032440//2-alkenal reductase [NAD(P)] activity	GO:0016021//integral to membrane
CL120.Contig46_All	4838	1	0.0176	2	0.0302	4	0.0663	1	0.0164	4	0.0604	5	0.0821	3	0.0494	1	0.0169	1	0.018	gi|470143230|ref|XP_004307284.1|	56.6	5e-06	PREDICTED: ABC transporter C family member 9-like [Fragaria vesca subsp. vesca]	gi|359489332|ref|XM_002265310.2|	472	1e-129	PREDICTED: Vitis vinifera ABC transporter C family member 9-like (LOC100259790), mRNA	sp|Q9M1C7|AB9C_ARATH	1798	0	ABC transporter C family member 9 OS=Arabidopsis thaliana GN=ABCC9 PE=2 SV=2	YDR135c	753	0	COG1132	ABC-type multidrug transport system, ATPase and permease components	K05666	8e-180	630	olu:OSTLU_35503	ATP-binding cassette, subfamily C (CFTR/MRP), member 2	GO:0055085//transmembrane transport;GO:0055114//oxidation-reduction process;GO:0006200//ATP catabolic process;GO:0009624//response to nematode	GO:0042626//ATPase activity, coupled to transmembrane movement of substances;GO:0005524//ATP binding;GO:0032440//2-alkenal reductase [NAD(P)] activity	GO:0016021//integral to membrane;GO:0009506//plasmodesma;GO:0005886//plasma membrane
CL120.Contig47_All	2920	0	0	1	0.025	4	0.1099	3	0.0816	4	0.1	4	0.1088	2	0.0546	0	0	0	0	gi|449432331|ref|XP_004133953.1|	69.7	3e-10	PREDICTED: LOW QUALITY PROTEIN: ABC transporter C family member 9-like [Cucumis sativus]	gi|470143229|ref|XM_004307236.1|	420	1e-114	PREDICTED: Fragaria vesca subsp. vesca ABC transporter C family member 9-like (LOC101313352), mRNA	sp|Q9M1C7|AB9C_ARATH	623	2e-178	ABC transporter C family member 9 OS=Arabidopsis thaliana GN=ABCC9 PE=2 SV=2	SPBC359.05	315	4e-85	COG1132	ABC-type multidrug transport system, ATPase and permease components	K05666	1e-67	256	olu:OSTLU_35503	ATP-binding cassette, subfamily C (CFTR/MRP), member 2	GO:0009987//cellular process;GO:0006810//transport;GO:0009624//response to nematode	GO:0042626//ATPase activity, coupled to transmembrane movement of substances;GO:0000166//nucleotide binding	GO:0009506//plasmodesma;GO:0005886//plasma membrane
CL120.Contig48_All	3021	0	0	1	0.0242	4	0.1062	2	0.0526	3	0.0725	2	0.0526	2	0.0528	0	0	0	0	gi|470143230|ref|XP_004307284.1|	77.8	1e-12	PREDICTED: ABC transporter C family member 9-like [Fragaria vesca subsp. vesca]	gi|470143229|ref|XM_004307236.1|	785	0	PREDICTED: Fragaria vesca subsp. vesca ABC transporter C family member 9-like (LOC101313352), mRNA	sp|Q9M1C7|AB9C_ARATH	895	0	ABC transporter C family member 9 OS=Arabidopsis thaliana GN=ABCC9 PE=2 SV=2	YDR135c	425	2e-118	COG1132	ABC-type multidrug transport system, ATPase and permease components	K05666	6e-101	367	olu:OSTLU_35503	ATP-binding cassette, subfamily C (CFTR/MRP), member 2	GO:0055085//transmembrane transport;GO:0006200//ATP catabolic process;GO:0009624//response to nematode	GO:0042626//ATPase activity, coupled to transmembrane movement of substances;GO:0005524//ATP binding	GO:0016021//integral to membrane;GO:0009506//plasmodesma;GO:0005886//plasma membrane
CL120.Contig49_All	2602	0	0	1	0.0281	4	0.1233	2	0.061	4	0.1122	2	0.061	1	0.0306	1	0.0314	0	0	gi|449432331|ref|XP_004133953.1|	72.4	4e-11	PREDICTED: LOW QUALITY PROTEIN: ABC transporter C family member 9-like [Cucumis sativus]	gi|470143229|ref|XM_004307236.1|	301	2e-78	PREDICTED: Fragaria vesca subsp. vesca ABC transporter C family member 9-like (LOC101313352), mRNA	sp|Q9M1C7|AB9C_ARATH	304	2e-165	ABC transporter C family member 9 OS=Arabidopsis thaliana GN=ABCC9 PE=2 SV=2	SPAC3F10.11c	187	3e-76	COG1132	ABC-type multidrug transport system, ATPase and permease components	K05666	4e-60	164	olu:OSTLU_35503	ATP-binding cassette, subfamily C (CFTR/MRP), member 2	GO:0009987//cellular process;GO:0006810//transport;GO:0009624//response to nematode	GO:0016887//ATPase activity;GO:0000166//nucleotide binding	GO:0009506//plasmodesma;GO:0016020//membrane
CL120.Contig4_All	2189	0	0	0	0	1	0.0366	2	0.0726	1	0.0334	1	0.0363	1	0.0364	0	0	0	0	gi|470143230|ref|XP_004307284.1|	77.8	8e-13	PREDICTED: ABC transporter C family member 9-like [Fragaria vesca subsp. vesca]	gi|470143229|ref|XM_004307236.1|	345	1e-91	PREDICTED: Fragaria vesca subsp. vesca ABC transporter C family member 9-like (LOC101313352), mRNA	sp|Q9M1C7|AB9C_ARATH	480	2e-164	ABC transporter C family member 9 OS=Arabidopsis thaliana GN=ABCC9 PE=2 SV=2	YDR135c	180	2e-63	COG1132	ABC-type multidrug transport system, ATPase and permease components	K05666	3e-52	148	olu:OSTLU_35503	ATP-binding cassette, subfamily C (CFTR/MRP), member 2	GO:0009987//cellular process;GO:0006810//transport;GO:0009624//response to nematode	GO:0042626//ATPase activity, coupled to transmembrane movement of substances;GO:0000166//nucleotide binding	GO:0009506//plasmodesma;GO:0005886//plasma membrane
CL120.Contig50_All	4226	1	0.0202	1	0.0173	6	0.1139	7	0.1316	3	0.0518	3	0.0564	2	0.0377	2	0.0387	0	0	gi|359489333|ref|XP_002265346.2|	72.8	6e-11	PREDICTED: ABC transporter C family member 9-like [Vitis vinifera]	gi|359489332|ref|XM_002265310.2|	472	1e-129	PREDICTED: Vitis vinifera ABC transporter C family member 9-like (LOC100259790), mRNA	sp|Q9M1C7|AB9C_ARATH	1602	0	ABC transporter C family member 9 OS=Arabidopsis thaliana GN=ABCC9 PE=2 SV=2	SPAC3F10.11c	644	0	COG1132	ABC-type multidrug transport system, ATPase and permease components	K05666	1e-154	546	olu:OSTLU_35503	ATP-binding cassette, subfamily C (CFTR/MRP), member 2	GO:0055085//transmembrane transport;GO:0055114//oxidation-reduction process;GO:0006200//ATP catabolic process;GO:0009624//response to nematode	GO:0042626//ATPase activity, coupled to transmembrane movement of substances;GO:0005524//ATP binding;GO:0032440//2-alkenal reductase [NAD(P)] activity	GO:0016021//integral to membrane;GO:0009506//plasmodesma;GO:0005886//plasma membrane
CL120.Contig51_All	3159	5	0.135	1	0.0231	4	0.1016	2	0.0503	4	0.0924	3	0.0754	3	0.0757	0	0	1	0.0275	gi|470143230|ref|XP_004307284.1|	72	7e-11	PREDICTED: ABC transporter C family member 9-like [Fragaria vesca subsp. vesca]	gi|359489332|ref|XM_002265310.2|	472	1e-129	PREDICTED: Vitis vinifera ABC transporter C family member 9-like (LOC100259790), mRNA	sp|Q9M1C7|AB9C_ARATH	874	0	ABC transporter C family member 9 OS=Arabidopsis thaliana GN=ABCC9 PE=2 SV=2	YDR135c	409	2e-113	COG1132	ABC-type multidrug transport system, ATPase and permease components	K05666	6e-97	354	olu:OSTLU_35503	ATP-binding cassette, subfamily C (CFTR/MRP), member 2	GO:0055085//transmembrane transport;GO:0006200//ATP catabolic process;GO:0009624//response to nematode	GO:0042626//ATPase activity, coupled to transmembrane movement of substances;GO:0005524//ATP binding	GO:0016021//integral to membrane;GO:0009506//plasmodesma;GO:0005886//plasma membrane
CL120.Contig52_All	2738	0	0	1	0.0267	5	0.1465	2	0.058	3	0.08	2	0.058	2	0.0582	0	0	0	0	gi|470143230|ref|XP_004307284.1|	63.2	2e-08	PREDICTED: ABC transporter C family member 9-like [Fragaria vesca subsp. vesca]	gi|470143229|ref|XM_004307236.1|	452	1e-124	PREDICTED: Fragaria vesca subsp. vesca ABC transporter C family member 9-like (LOC101313352), mRNA	sp|Q9M1C7|AB9C_ARATH	501	0	ABC transporter C family member 9 OS=Arabidopsis thaliana GN=ABCC9 PE=2 SV=2	YDR135c	195	3e-97	COG1132	ABC-type multidrug transport system, ATPase and permease components	K05666	7e-82	164	olu:OSTLU_35503	ATP-binding cassette, subfamily C (CFTR/MRP), member 2	GO:0055085//transmembrane transport;GO:0006200//ATP catabolic process;GO:0009624//response to nematode	GO:0042626//ATPase activity, coupled to transmembrane movement of substances;GO:0005524//ATP binding	GO:0016021//integral to membrane;GO:0009506//plasmodesma;GO:0005886//plasma membrane
CL120.Contig53_All	4948	0	0	1	0.0148	4	0.0648	1	0.0161	3	0.0443	3	0.0481	2	0.0322	0	0	0	0	gi|470143230|ref|XP_004307284.1|	72	1e-10	PREDICTED: ABC transporter C family member 9-like [Fragaria vesca subsp. vesca]	gi|359489332|ref|XM_002265310.2|	472	1e-129	PREDICTED: Vitis vinifera ABC transporter C family member 9-like (LOC100259790), mRNA	sp|Q9M1C7|AB9C_ARATH	1798	0	ABC transporter C family member 9 OS=Arabidopsis thaliana GN=ABCC9 PE=2 SV=2	YDR135c	753	0	COG1132	ABC-type multidrug transport system, ATPase and permease components	K05666	9e-180	630	olu:OSTLU_35503	ATP-binding cassette, subfamily C (CFTR/MRP), member 2	GO:0055085//transmembrane transport;GO:0055114//oxidation-reduction process;GO:0006200//ATP catabolic process;GO:0009624//response to nematode	GO:0042626//ATPase activity, coupled to transmembrane movement of substances;GO:0005524//ATP binding;GO:0032440//2-alkenal reductase [NAD(P)] activity	GO:0016021//integral to membrane;GO:0009506//plasmodesma;GO:0005886//plasma membrane
CL120.Contig55_All	2895	1	0.0295	1	0.0252	4	0.1108	2	0.0549	3	0.0757	2	0.0549	2	0.0551	0	0	1	0.03	gi|470143230|ref|XP_004307284.1|	77.8	1e-12	PREDICTED: ABC transporter C family member 9-like [Fragaria vesca subsp. vesca]	gi|470143229|ref|XM_004307236.1|	785	0	PREDICTED: Fragaria vesca subsp. vesca ABC transporter C family member 9-like (LOC101313352), mRNA	sp|Q9M1C7|AB9C_ARATH	895	0	ABC transporter C family member 9 OS=Arabidopsis thaliana GN=ABCC9 PE=2 SV=2	YDR135c	424	6e-118	COG1132	ABC-type multidrug transport system, ATPase and permease components	K05666	6e-101	367	olu:OSTLU_35503	ATP-binding cassette, subfamily C (CFTR/MRP), member 2	GO:0055085//transmembrane transport;GO:0006200//ATP catabolic process;GO:0009624//response to nematode	GO:0042626//ATPase activity, coupled to transmembrane movement of substances;GO:0005524//ATP binding	GO:0016021//integral to membrane;GO:0009506//plasmodesma;GO:0005886//plasma membrane
CL120.Contig56_All	2822	0	0	1	0.0259	4	0.1137	2	0.0563	3	0.0776	3	0.0844	2	0.0565	0	0	0	0	gi|449432331|ref|XP_004133953.1|	69.7	3e-10	PREDICTED: LOW QUALITY PROTEIN: ABC transporter C family member 9-like [Cucumis sativus]	gi|359489332|ref|XM_002265310.2|	262	2e-66	PREDICTED: Vitis vinifera ABC transporter C family member 9-like (LOC100259790), mRNA	sp|Q9M1C7|AB9C_ARATH	602	3e-172	ABC transporter C family member 9 OS=Arabidopsis thaliana GN=ABCC9 PE=2 SV=2	SPAC3F10.11c	298	3e-80	COG1132	ABC-type multidrug transport system, ATPase and permease components	K05666	1e-63	243	olu:OSTLU_35503	ATP-binding cassette, subfamily C (CFTR/MRP), member 2	GO:0009624//response to nematode	GO:0016887//ATPase activity	GO:0009506//plasmodesma;GO:0016020//membrane
CL120.Contig57_All	2697	1	0.0316	1	0.0271	3	0.0892	2	0.0589	3	0.0812	2	0.0589	2	0.0591	0	0	1	0.0322	gi|449432331|ref|XP_004133953.1|	77.4	1e-12	PREDICTED: LOW QUALITY PROTEIN: ABC transporter C family member 9-like [Cucumis sativus]	gi|470143229|ref|XM_004307236.1|	634	1e-178	PREDICTED: Fragaria vesca subsp. vesca ABC transporter C family member 9-like (LOC101313352), mRNA	sp|Q9M1C7|AB9C_ARATH	698	0	ABC transporter C family member 9 OS=Arabidopsis thaliana GN=ABCC9 PE=2 SV=2	SPBC359.05	351	3e-96	COG1132	ABC-type multidrug transport system, ATPase and permease components	K05666	4e-79	294	olu:OSTLU_35503	ATP-binding cassette, subfamily C (CFTR/MRP), member 2	GO:0055085//transmembrane transport;GO:0006200//ATP catabolic process;GO:0009624//response to nematode	GO:0042626//ATPase activity, coupled to transmembrane movement of substances;GO:0005524//ATP binding	GO:0016021//integral to membrane;GO:0009506//plasmodesma;GO:0005886//plasma membrane
CL120.Contig58_All	4264	0	0	1	0.0171	5	0.094	1	0.0186	3	0.0514	2	0.0372	2	0.0374	0	0	0	0	gi|470143230|ref|XP_004307284.1|	56.6	4e-06	PREDICTED: ABC transporter C family member 9-like [Fragaria vesca subsp. vesca]	gi|470143229|ref|XM_004307236.1|	571	1e-159	PREDICTED: Fragaria vesca subsp. vesca ABC transporter C family member 9-like (LOC101313352), mRNA	sp|Q9M1C7|AB9C_ARATH	1744	0	ABC transporter C family member 9 OS=Arabidopsis thaliana GN=ABCC9 PE=2 SV=2	YDR135c	724	0	COG1132	ABC-type multidrug transport system, ATPase and permease components	K05666	3e-172	605	olu:OSTLU_35503	ATP-binding cassette, subfamily C (CFTR/MRP), member 2	GO:0055085//transmembrane transport;GO:0055114//oxidation-reduction process;GO:0006200//ATP catabolic process;GO:0009624//response to nematode	GO:0042626//ATPase activity, coupled to transmembrane movement of substances;GO:0005524//ATP binding;GO:0032440//2-alkenal reductase [NAD(P)] activity	GO:0016021//integral to membrane;GO:0009506//plasmodesma;GO:0005886//plasma membrane
CL120.Contig59_All	4576	0	0	1	0.016	3	0.0526	1	0.0174	3	0.0479	6	0.1041	3	0.0523	0	0	0	0	gi|359489333|ref|XP_002265346.2|	79.3	6e-13	PREDICTED: ABC transporter C family member 9-like [Vitis vinifera]	gi|224132089|ref|XM_002321217.1|	347	6e-92	Populus trichocarpa multidrug resistance protein ABC transporter family, mRNA	sp|Q9M1C7|AB9C_ARATH	1228	0	ABC transporter C family member 9 OS=Arabidopsis thaliana GN=ABCC9 PE=2 SV=2	YDR135c	385	3e-106	COG1132	ABC-type multidrug transport system, ATPase and permease components	K05666	1e-150	353	olu:OSTLU_35503	ATP-binding cassette, subfamily C (CFTR/MRP), member 2	GO:0055085//transmembrane transport;GO:0055114//oxidation-reduction process;GO:0006200//ATP catabolic process;GO:0009624//response to nematode	GO:0042626//ATPase activity, coupled to transmembrane movement of substances;GO:0005524//ATP binding;GO:0032440//2-alkenal reductase [NAD(P)] activity	GO:0016021//integral to membrane;GO:0009506//plasmodesma;GO:0005886//plasma membrane
CL120.Contig5_All	1775	0	0	0	0	0	0	2	0.0895	1	0.0411	2	0.0895	0	0	0	0	0	0	gi|449432331|ref|XP_004133953.1|	77.4	9e-13	PREDICTED: LOW QUALITY PROTEIN: ABC transporter C family member 9-like [Cucumis sativus]	gi|470143229|ref|XM_004307236.1|	194	2e-46	PREDICTED: Fragaria vesca subsp. vesca ABC transporter C family member 9-like (LOC101313352), mRNA	sp|Q9M1C7|AB9C_ARATH	278	9e-75	ABC transporter C family member 9 OS=Arabidopsis thaliana GN=ABCC9 PE=2 SV=2	SPAC3F10.11c	101	5e-21	COG1132	ABC-type multidrug transport system, ATPase and permease components	--	--	--	--	--	GO:0009987//cellular process;GO:0006810//transport;GO:0044710;GO:0009624//response to nematode	GO:0016491//oxidoreductase activity;GO:0016887//ATPase activity;GO:0000166//nucleotide binding	GO:0009506//plasmodesma;GO:0016020//membrane
CL120.Contig60_All	4481	0	0	1	0.0163	3	0.0537	1	0.0177	3	0.0489	2	0.0354	2	0.0356	0	0	0	0	gi|359489333|ref|XP_002265346.2|	71.6	1e-10	PREDICTED: ABC transporter C family member 9-like [Vitis vinifera]	gi|470143229|ref|XM_004307236.1|	634	1e-178	PREDICTED: Fragaria vesca subsp. vesca ABC transporter C family member 9-like (LOC101313352), mRNA	sp|Q9M1C7|AB9C_ARATH	1622	0	ABC transporter C family member 9 OS=Arabidopsis thaliana GN=ABCC9 PE=2 SV=2	YDR135c	385	3e-106	COG1132	ABC-type multidrug transport system, ATPase and permease components	K05666	1e-158	559	olu:OSTLU_35503	ATP-binding cassette, subfamily C (CFTR/MRP), member 2	GO:0055085//transmembrane transport;GO:0055114//oxidation-reduction process;GO:0006200//ATP catabolic process;GO:0009624//response to nematode	GO:0042626//ATPase activity, coupled to transmembrane movement of substances;GO:0005524//ATP binding;GO:0032440//2-alkenal reductase [NAD(P)] activity	GO:0016021//integral to membrane;GO:0009506//plasmodesma;GO:0005886//plasma membrane
CL120.Contig61_All	2984	15	0.4288	14	0.3428	22	0.5913	15	0.3993	16	0.3914	26	0.6918	16	0.4275	18	0.4927	15	0.4367	gi|449432331|ref|XP_004133953.1|	69.7	3e-10	PREDICTED: LOW QUALITY PROTEIN: ABC transporter C family member 9-like [Cucumis sativus]	gi|470143229|ref|XM_004307236.1|	420	1e-114	PREDICTED: Fragaria vesca subsp. vesca ABC transporter C family member 9-like (LOC101313352), mRNA	sp|Q9M1C7|AB9C_ARATH	623	2e-178	ABC transporter C family member 9 OS=Arabidopsis thaliana GN=ABCC9 PE=2 SV=2	SPBC359.05	315	4e-85	COG1132	ABC-type multidrug transport system, ATPase and permease components	K05666	2e-67	256	olu:OSTLU_35503	ATP-binding cassette, subfamily C (CFTR/MRP), member 2	GO:0009987//cellular process;GO:0006810//transport;GO:0009624//response to nematode	GO:0042626//ATPase activity, coupled to transmembrane movement of substances;GO:0000166//nucleotide binding	GO:0009506//plasmodesma;GO:0005886//plasma membrane
CL120.Contig62_All	4516	0	0	1	0.0162	4	0.071	1	0.0176	3	0.0485	2	0.0352	2	0.0353	0	0	0	0	gi|359489333|ref|XP_002265346.2|	70.1	4e-10	PREDICTED: ABC transporter C family member 9-like [Vitis vinifera]	gi|460406161|ref|XM_004248492.1|	335	2e-88	PREDICTED: Solanum lycopersicum ABC transporter C family member 9-like (LOC101262754), mRNA	sp|Q9M1C7|AB9C_ARATH	1301	0	ABC transporter C family member 9 OS=Arabidopsis thaliana GN=ABCC9 PE=2 SV=2	YDR135c	393	2e-108	COG1132	ABC-type multidrug transport system, ATPase and permease components	K05666	3e-139	353	olu:OSTLU_35503	ATP-binding cassette, subfamily C (CFTR/MRP), member 2	GO:0055085//transmembrane transport;GO:0055114//oxidation-reduction process;GO:0006200//ATP catabolic process;GO:0009624//response to nematode	GO:0042626//ATPase activity, coupled to transmembrane movement of substances;GO:0005524//ATP binding;GO:0032440//2-alkenal reductase [NAD(P)] activity	GO:0016021//integral to membrane;GO:0009506//plasmodesma;GO:0005886//plasma membrane
CL120.Contig63_All	4041	0	0	1	0.0181	4	0.0794	1	0.0197	3	0.0542	2	0.0393	1	0.0197	0	0	0	0	gi|359489333|ref|XP_002265346.2|	56.2	5e-06	PREDICTED: ABC transporter C family member 9-like [Vitis vinifera]	gi|470143229|ref|XM_004307236.1|	420	1e-114	PREDICTED: Fragaria vesca subsp. vesca ABC transporter C family member 9-like (LOC101313352), mRNA	sp|Q9M1C7|AB9C_ARATH	1547	0	ABC transporter C family member 9 OS=Arabidopsis thaliana GN=ABCC9 PE=2 SV=2	YDR135c	385	2e-106	COG1132	ABC-type multidrug transport system, ATPase and permease components	K05666	3e-147	521	olu:OSTLU_35503	ATP-binding cassette, subfamily C (CFTR/MRP), member 2	GO:0055085//transmembrane transport;GO:0055114//oxidation-reduction process;GO:0006200//ATP catabolic process;GO:0009624//response to nematode	GO:0042626//ATPase activity, coupled to transmembrane movement of substances;GO:0005524//ATP binding;GO:0032440//2-alkenal reductase [NAD(P)] activity	GO:0016021//integral to membrane;GO:0009506//plasmodesma;GO:0005886//plasma membrane
CL120.Contig64_All	2774	0	0	1	0.0263	4	0.1157	2	0.0573	3	0.079	2	0.0572	2	0.0575	0	0	0	0	gi|470143230|ref|XP_004307284.1|	72	6e-11	PREDICTED: ABC transporter C family member 9-like [Fragaria vesca subsp. vesca]	gi|470143229|ref|XM_004307236.1|	452	1e-124	PREDICTED: Fragaria vesca subsp. vesca ABC transporter C family member 9-like (LOC101313352), mRNA	sp|Q9M1C7|AB9C_ARATH	501	0	ABC transporter C family member 9 OS=Arabidopsis thaliana GN=ABCC9 PE=2 SV=2	YDR135c	227	1e-110	COG1132	ABC-type multidrug transport system, ATPase and permease components	K05666	3e-93	202	olu:OSTLU_35503	ATP-binding cassette, subfamily C (CFTR/MRP), member 2	GO:0055085//transmembrane transport;GO:0006200//ATP catabolic process;GO:0009624//response to nematode	GO:0042626//ATPase activity, coupled to transmembrane movement of substances;GO:0005524//ATP binding	GO:0016021//integral to membrane;GO:0009506//plasmodesma;GO:0005886//plasma membrane
CL120.Contig65_All	2576	0	0	1	0.0284	3	0.0934	3	0.0925	4	0.1134	2	0.0616	2	0.0619	1	0.0317	0	0	gi|449432331|ref|XP_004133953.1|	77.4	1e-12	PREDICTED: LOW QUALITY PROTEIN: ABC transporter C family member 9-like [Cucumis sativus]	gi|224132089|ref|XM_002321217.1|	347	4e-92	Populus trichocarpa multidrug resistance protein ABC transporter family, mRNA	sp|Q9M1C7|AB9C_ARATH	374	0	ABC transporter C family member 9 OS=Arabidopsis thaliana GN=ABCC9 PE=2 SV=2	YDR135c	227	2e-88	COG1132	ABC-type multidrug transport system, ATPase and permease components	K05666	2e-71	202	olu:OSTLU_35503	ATP-binding cassette, subfamily C (CFTR/MRP), member 2	GO:0055085//transmembrane transport;GO:0006200//ATP catabolic process;GO:0009624//response to nematode	GO:0042626//ATPase activity, coupled to transmembrane movement of substances;GO:0005524//ATP binding	GO:0016021//integral to membrane;GO:0009506//plasmodesma;GO:0005886//plasma membrane
CL120.Contig67_All	2794	1	0.0305	1	0.0262	3	0.0861	2	0.0569	3	0.0784	2	0.0568	2	0.0571	0	0	1	0.0311	gi|449432331|ref|XP_004133953.1|	77.4	1e-12	PREDICTED: LOW QUALITY PROTEIN: ABC transporter C family member 9-like [Cucumis sativus]	gi|359489332|ref|XM_002265310.2|	472	1e-129	PREDICTED: Vitis vinifera ABC transporter C family member 9-like (LOC100259790), mRNA	sp|Q9M1C7|AB9C_ARATH	677	0	ABC transporter C family member 9 OS=Arabidopsis thaliana GN=ABCC9 PE=2 SV=2	SPAC3F10.11c	335	2e-91	COG1132	ABC-type multidrug transport system, ATPase and permease components	K05666	4e-75	281	olu:OSTLU_35503	ATP-binding cassette, subfamily C (CFTR/MRP), member 2	GO:0009987//cellular process;GO:0006810//transport;GO:0009624//response to nematode	GO:0042626//ATPase activity, coupled to transmembrane movement of substances;GO:0000166//nucleotide binding	GO:0009506//plasmodesma;GO:0005886//plasma membrane
CL120.Contig68_All	4679	0	0	1	0.0156	4	0.0686	1	0.017	3	0.0468	2	0.0339	2	0.0341	0	0	0	0	gi|470143230|ref|XP_004307284.1|	56.6	4e-06	PREDICTED: ABC transporter C family member 9-like [Fragaria vesca subsp. vesca]	gi|470143229|ref|XM_004307236.1|	785	0	PREDICTED: Fragaria vesca subsp. vesca ABC transporter C family member 9-like (LOC101313352), mRNA	sp|Q9M1C7|AB9C_ARATH	1819	0	ABC transporter C family member 9 OS=Arabidopsis thaliana GN=ABCC9 PE=2 SV=2	YDR135c	769	0	COG1132	ABC-type multidrug transport system, ATPase and permease components	K05666	0	643	olu:OSTLU_35503	ATP-binding cassette, subfamily C (CFTR/MRP), member 2	GO:0055085//transmembrane transport;GO:0055114//oxidation-reduction process;GO:0006200//ATP catabolic process;GO:0009624//response to nematode	GO:0042626//ATPase activity, coupled to transmembrane movement of substances;GO:0005524//ATP binding;GO:0032440//2-alkenal reductase [NAD(P)] activity	GO:0016021//integral to membrane;GO:0009506//plasmodesma;GO:0005886//plasma membrane
CL120.Contig69_All	2792	0	0	1	0.0262	5	0.1436	2	0.0569	3	0.0784	3	0.0853	1	0.0286	0	0	0	0	gi|470143230|ref|XP_004307284.1|	63.2	3e-08	PREDICTED: ABC transporter C family member 9-like [Fragaria vesca subsp. vesca]	gi|470143229|ref|XM_004307236.1|	452	1e-124	PREDICTED: Fragaria vesca subsp. vesca ABC transporter C family member 9-like (LOC101313352), mRNA	sp|Q9M1C7|AB9C_ARATH	501	0	ABC transporter C family member 9 OS=Arabidopsis thaliana GN=ABCC9 PE=2 SV=2	YDR135c	195	3e-97	COG1132	ABC-type multidrug transport system, ATPase and permease components	K05666	7e-82	164	olu:OSTLU_35503	ATP-binding cassette, subfamily C (CFTR/MRP), member 2	GO:0055085//transmembrane transport;GO:0006200//ATP catabolic process;GO:0009624//response to nematode	GO:0042626//ATPase activity, coupled to transmembrane movement of substances;GO:0005524//ATP binding	GO:0016021//integral to membrane;GO:0009506//plasmodesma;GO:0005886//plasma membrane
CL120.Contig6_All	1973	0	0	0	0	1	0.0407	2	0.0805	1	0.037	2	0.0805	0	0	0	0	0	0	gi|470143230|ref|XP_004307284.1|	97.4	9e-19	PREDICTED: ABC transporter C family member 9-like [Fragaria vesca subsp. vesca]	gi|470143229|ref|XM_004307236.1|	345	1e-91	PREDICTED: Fragaria vesca subsp. vesca ABC transporter C family member 9-like (LOC101313352), mRNA	sp|Q9M1C7|AB9C_ARATH	474	6e-134	ABC transporter C family member 9 OS=Arabidopsis thaliana GN=ABCC9 PE=2 SV=2	YDR135c	174	4e-43	COG1132	ABC-type multidrug transport system, ATPase and permease components	K05666	9e-34	143	olu:OSTLU_35503	ATP-binding cassette, subfamily C (CFTR/MRP), member 2	GO:0055085//transmembrane transport;GO:0055114//oxidation-reduction process;GO:0006200//ATP catabolic process;GO:0009624//response to nematode	GO:0042626//ATPase activity, coupled to transmembrane movement of substances;GO:0005524//ATP binding;GO:0032440//2-alkenal reductase [NAD(P)] activity	GO:0016021//integral to membrane;GO:0009506//plasmodesma;GO:0005886//plasma membrane
CL120.Contig70_All	2630	0	0	1	0.0278	3	0.0915	2	0.0604	3	0.0833	3	0.0906	1	0.0303	0	0	0	0	gi|449432331|ref|XP_004133953.1|	77.4	1e-12	PREDICTED: LOW QUALITY PROTEIN: ABC transporter C family member 9-like [Cucumis sativus]	gi|224132089|ref|XM_002321217.1|	347	4e-92	Populus trichocarpa multidrug resistance protein ABC transporter family, mRNA	sp|Q9M1C7|AB9C_ARATH	374	0	ABC transporter C family member 9 OS=Arabidopsis thaliana GN=ABCC9 PE=2 SV=2	YDR135c	227	2e-88	COG1132	ABC-type multidrug transport system, ATPase and permease components	K05666	2e-71	202	olu:OSTLU_35503	ATP-binding cassette, subfamily C (CFTR/MRP), member 2	GO:0055085//transmembrane transport;GO:0006200//ATP catabolic process;GO:0009624//response to nematode	GO:0042626//ATPase activity, coupled to transmembrane movement of substances;GO:0005524//ATP binding	GO:0016021//integral to membrane;GO:0009506//plasmodesma;GO:0005886//plasma membrane
CL120.Contig7_All	2992	1	0.0285	1	0.0244	4	0.1072	2	0.0531	3	0.0732	2	0.0531	2	0.0533	0	0	1	0.029	gi|470143230|ref|XP_004307284.1|	72	7e-11	PREDICTED: ABC transporter C family member 9-like [Fragaria vesca subsp. vesca]	gi|359489332|ref|XM_002265310.2|	472	1e-129	PREDICTED: Vitis vinifera ABC transporter C family member 9-like (LOC100259790), mRNA	sp|Q9M1C7|AB9C_ARATH	874	0	ABC transporter C family member 9 OS=Arabidopsis thaliana GN=ABCC9 PE=2 SV=2	YDR135c	407	4e-113	COG1132	ABC-type multidrug transport system, ATPase and permease components	K05666	5e-97	354	olu:OSTLU_35503	ATP-binding cassette, subfamily C (CFTR/MRP), member 2	GO:0055085//transmembrane transport;GO:0006200//ATP catabolic process;GO:0009624//response to nematode	GO:0042626//ATPase activity, coupled to transmembrane movement of substances;GO:0005524//ATP binding	GO:0016021//integral to membrane;GO:0009506//plasmodesma;GO:0005886//plasma membrane
CL120.Contig8_All	2988	0	0	1	0.0245	5	0.1342	2	0.0532	3	0.0733	3	0.0797	2	0.0534	0	0	0	0	gi|470143230|ref|XP_004307284.1|	63.2	3e-08	PREDICTED: ABC transporter C family member 9-like [Fragaria vesca subsp. vesca]	gi|470143229|ref|XM_004307236.1|	452	1e-123	PREDICTED: Fragaria vesca subsp. vesca ABC transporter C family member 9-like (LOC101313352), mRNA	sp|Q9M1C7|AB9C_ARATH	501	0	ABC transporter C family member 9 OS=Arabidopsis thaliana GN=ABCC9 PE=2 SV=2	YDR135c	196	1e-97	COG1132	ABC-type multidrug transport system, ATPase and permease components	K05666	8e-82	164	olu:OSTLU_35503	ATP-binding cassette, subfamily C (CFTR/MRP), member 2	GO:0055085//transmembrane transport;GO:0006200//ATP catabolic process;GO:0009624//response to nematode	GO:0042626//ATPase activity, coupled to transmembrane movement of substances;GO:0005524//ATP binding	GO:0016021//integral to membrane;GO:0009506//plasmodesma;GO:0005886//plasma membrane
CL120.Contig9_All	3024	0	0	1	0.0242	4	0.1061	2	0.0525	3	0.0724	3	0.0788	2	0.0527	0	0	0	0	gi|470143230|ref|XP_004307284.1|	72	7e-11	PREDICTED: ABC transporter C family member 9-like [Fragaria vesca subsp. vesca]	gi|470143229|ref|XM_004307236.1|	452	1e-123	PREDICTED: Fragaria vesca subsp. vesca ABC transporter C family member 9-like (LOC101313352), mRNA	sp|Q9M1C7|AB9C_ARATH	501	0	ABC transporter C family member 9 OS=Arabidopsis thaliana GN=ABCC9 PE=2 SV=2	YDR135c	227	4e-111	COG1132	ABC-type multidrug transport system, ATPase and permease components	K05666	3e-93	202	olu:OSTLU_35503	ATP-binding cassette, subfamily C (CFTR/MRP), member 2	GO:0055085//transmembrane transport;GO:0006200//ATP catabolic process;GO:0009624//response to nematode	GO:0042626//ATPase activity, coupled to transmembrane movement of substances;GO:0005524//ATP binding	GO:0016021//integral to membrane;GO:0009506//plasmodesma;GO:0005886//plasma membrane
CL1645.Contig1_All	4570	11	0.2053	4	0.064	11	0.1931	8	0.139	12	0.1917	5	0.0869	4	0.0698	6	0.1072	12	0.2281	gi|460414021|ref|XP_004252373.1|	61.2	1e-07	PREDICTED: ABC transporter C family member 8-like [Solanum lycopersicum]	gi|460414020|ref|XM_004252325.1|	228	4e-56	PREDICTED: Solanum lycopersicum ABC transporter C family member 8-like (LOC101252258), mRNA	sp|Q8LGU1|AB8C_ARATH	1545	0	ABC transporter C family member 8 OS=Arabidopsis thaliana GN=ABCC8 PE=2 SV=3	SPAC3F10.11c	574	0	COG1132	ABC-type multidrug transport system, ATPase and permease components	K05666	0	542	olu:OSTLU_35503	ATP-binding cassette, subfamily C (CFTR/MRP), member 2	GO:0006810//transport;GO:0044710;GO:0006796//phosphate-containing compound metabolic process	GO:0042626//ATPase activity, coupled to transmembrane movement of substances;GO:0016491//oxidoreductase activity;GO:0000166//nucleotide binding	GO:0000325//plant-type vacuole;GO:0005774//vacuolar membrane;GO:0005886//plasma membrane
CL1645.Contig2_All	4533	83	1.5617	67	1.0801	67	1.1855	84	1.4718	62	0.9985	51	0.8933	53	0.9321	43	0.7748	56	1.0731	gi|460414021|ref|XP_004252373.1|	1943.7	0	PREDICTED: ABC transporter C family member 8-like [Solanum lycopersicum]	gi|460414020|ref|XM_004252325.1|	379	1e-101	PREDICTED: Solanum lycopersicum ABC transporter C family member 8-like (LOC101252258), mRNA	sp|Q8LGU1|AB8C_ARATH	1771	0	ABC transporter C family member 8 OS=Arabidopsis thaliana GN=ABCC8 PE=2 SV=3	SPAC3F10.11c	683	0	COG1132	ABC-type multidrug transport system, ATPase and permease components	K05666	0	654	olu:OSTLU_35503	ATP-binding cassette, subfamily C (CFTR/MRP), member 2	GO:0055085//transmembrane transport;GO:0006200//ATP catabolic process	GO:0042626//ATPase activity, coupled to transmembrane movement of substances;GO:0016491//oxidoreductase activity;GO:0005524//ATP binding	GO:0016021//integral to membrane;GO:0000325//plant-type vacuole;GO:0005774//vacuolar membrane;GO:0005886//plasma membrane
CL1645.Contig3_All	4218	11	0.2224	2	0.0346	13	0.2472	1	0.0188	9	0.1558	4	0.0753	5	0.0945	8	0.1549	10	0.2059	gi|460414021|ref|XP_004252373.1|	61.2	1e-07	PREDICTED: ABC transporter C family member 8-like [Solanum lycopersicum]	gi|460414020|ref|XM_004252325.1|	222	2e-54	PREDICTED: Solanum lycopersicum ABC transporter C family member 8-like (LOC101252258), mRNA	sp|Q8LGU1|AB8C_ARATH	1269	0	ABC transporter C family member 8 OS=Arabidopsis thaliana GN=ABCC8 PE=2 SV=3	SPAC3F10.11c	407	9e-160	COG1132	ABC-type multidrug transport system, ATPase and permease components	K05666	1e-108	393	olu:OSTLU_35503	ATP-binding cassette, subfamily C (CFTR/MRP), member 2	GO:0006810//transport;GO:0044710;GO:0006796//phosphate-containing compound metabolic process	GO:0042626//ATPase activity, coupled to transmembrane movement of substances;GO:0016491//oxidoreductase activity;GO:0000166//nucleotide binding	GO:0000325//plant-type vacuole;GO:0005774//vacuolar membrane;GO:0005886//plasma membrane
CL1645.Contig4_All	1771	9	0.4335	6	0.2476	7	0.317	5	0.2242	5	0.2061	4	0.1793	3	0.135	2	0.0922	3	0.1471	gi|460414021|ref|XP_004252373.1|	771.5	0	PREDICTED: ABC transporter C family member 8-like [Solanum lycopersicum]	gi|460414020|ref|XM_004252325.1|	228	2e-56	PREDICTED: Solanum lycopersicum ABC transporter C family member 8-like (LOC101252258), mRNA	sp|Q8LGU1|AB8C_ARATH	703	0	ABC transporter C family member 8 OS=Arabidopsis thaliana GN=ABCC8 PE=2 SV=3	YDR135c	276	8e-74	COG1132	ABC-type multidrug transport system, ATPase and permease components	K05666	5e-75	280	olu:OSTLU_35503	ATP-binding cassette, subfamily C (CFTR/MRP), member 2	GO:0055085//transmembrane transport;GO:0055114//oxidation-reduction process;GO:0016311//dephosphorylation;GO:0006200//ATP catabolic process	GO:0042626//ATPase activity, coupled to transmembrane movement of substances;GO:0016791//phosphatase activity;GO:0005524//ATP binding;GO:0032440//2-alkenal reductase [NAD(P)] activity	GO:0016021//integral to membrane;GO:0000325//plant-type vacuole;GO:0005774//vacuolar membrane;GO:0005886//plasma membrane
CL1651.Contig4_All	3733	36	0.8225	26	0.509	36	0.7735	27	0.5745	43	0.8409	47	0.9997	32	0.6834	31	0.6783	28	0.6516	gi|359490850|ref|XP_002269539.2|	58.5	1e-06	PREDICTED: ABC transporter B family member 19-like [Vitis vinifera]	gi|359490849|ref|XM_002269503.2|	190	7e-45	PREDICTED: Vitis vinifera ABC transporter B family member 19-like (LOC100255500), mRNA	sp|Q9C7F2|AB14B_ARATH	426	4e-119	ABC transporter B family member 14 OS=Arabidopsis thaliana GN=ABCB14 PE=3 SV=1	SPCC663.03	299	2e-80	COG1132	ABC-type multidrug transport system, ATPase and permease components	K05658	0	748	vvi:100255500	ATP-binding cassette, subfamily B (MDR/TAP), member 1	GO:0055085//transmembrane transport;GO:0006200//ATP catabolic process	GO:0008559//xenobiotic-transporting ATPase activity;GO:0005524//ATP binding;GO:0015440//peptide-transporting ATPase activity	GO:0016021//integral to membrane
CL1651.Contig6_All	3451	8	0.1977	7	0.1482	8	0.1859	7	0.1611	14	0.2962	12	0.2761	8	0.1848	8	0.1893	6	0.151	gi|359490850|ref|XP_002269539.2|	58.9	7e-07	PREDICTED: ABC transporter B family member 19-like [Vitis vinifera]	gi|359490849|ref|XM_002269503.2|	190	7e-45	PREDICTED: Vitis vinifera ABC transporter B family member 19-like (LOC100255500), mRNA	sp|Q9C7F2|AB14B_ARATH	428	9e-120	ABC transporter B family member 14 OS=Arabidopsis thaliana GN=ABCB14 PE=3 SV=1	SPCC663.03	299	2e-80	COG1132	ABC-type multidrug transport system, ATPase and permease components	K05658	0	747	vvi:100255500	ATP-binding cassette, subfamily B (MDR/TAP), member 1	GO:0055085//transmembrane transport;GO:0006200//ATP catabolic process	GO:0008559//xenobiotic-transporting ATPase activity;GO:0005524//ATP binding;GO:0015440//peptide-transporting ATPase activity	GO:0016021//integral to membrane
CL1787.Contig1_All	2654	138	4.435	110	3.0287	100	3.022	146	4.3693	167	4.5937	129	3.8593	126	3.7848	119	3.6622	112	3.6658	gi|460383504|ref|XP_004237462.1|	1168.7	0	PREDICTED: ABC transporter F family member 5-like [Solanum lycopersicum]	gi|460383503|ref|XM_004237414.1|	1003	0	PREDICTED: Solanum lycopersicum ABC transporter F family member 5-like (LOC101256375), mRNA	sp|Q9LV93|AB5F_ARATH	1077	0	ABC transporter F family member 5 OS=Arabidopsis thaliana GN=ABCF5 PE=2 SV=1	all4183	601	2e-171	COG0488	ATPase components of ABC transporters with duplicated ATPase domains	K06185	8e-73	273	cre:CHLREDRAFT_132213	ATP-binding cassette, subfamily F, member 2	GO:0009908//flower development;GO:0006521//regulation of cellular amino acid metabolic process;GO:0016579//protein deubiquitination;GO:0009410//response to xenobiotic stimulus;GO:0016571//histone methylation;GO:0009624//response to nematode;GO:0010388//cullin deneddylation;GO:0009640//photomorphogenesis;GO:0010015//root morphogenesis;GO:0018105//peptidyl-serine phosphorylation;GO:0016567//protein…	GO:0010484//H3 histone acetyltransferase activity;GO:0005515//protein binding;GO:0004694//eukaryotic translation initiation factor 2alpha kinase activity;GO:0003677//DNA binding;GO:0005215//transporter activity;GO:0000049//tRNA binding;GO:0016887//ATPase activity;GO:0005524//ATP binding	GO:0009536//plastid;GO:0000123//histone acetyltransferase complex;GO:0005886//plasma membrane
CL1787.Contig2_All	2651	70	2.2522	111	3.0597	79	2.3901	97	2.9061	136	3.7452	67	2.0067	72	2.1652	98	3.0194	68	2.2282	gi|460383504|ref|XP_004237462.1|	1168.7	0	PREDICTED: ABC transporter F family member 5-like [Solanum lycopersicum]	gi|460383503|ref|XM_004237414.1|	1003	0	PREDICTED: Solanum lycopersicum ABC transporter F family member 5-like (LOC101256375), mRNA	sp|Q9LV93|AB5F_ARATH	1077	0	ABC transporter F family member 5 OS=Arabidopsis thaliana GN=ABCF5 PE=2 SV=1	all4183	601	2e-171	COG0488	ATPase components of ABC transporters with duplicated ATPase domains	K06185	8e-73	273	cre:CHLREDRAFT_132213	ATP-binding cassette, subfamily F, member 2	GO:0009908//flower development;GO:0006521//regulation of cellular amino acid metabolic process;GO:0016579//protein deubiquitination;GO:0009410//response to xenobiotic stimulus;GO:0016571//histone methylation;GO:0009624//response to nematode;GO:0010388//cullin deneddylation;GO:0009640//photomorphogenesis;GO:0010015//root morphogenesis;GO:0018105//peptidyl-serine phosphorylation;GO:0016567//protein…	GO:0010484//H3 histone acetyltransferase activity;GO:0005515//protein binding;GO:0004694//eukaryotic translation initiation factor 2alpha kinase activity;GO:0003677//DNA binding;GO:0005215//transporter activity;GO:0000049//tRNA binding;GO:0016887//ATPase activity;GO:0005524//ATP binding	GO:0009536//plastid;GO:0000123//histone acetyltransferase complex;GO:0005886//plasma membrane
CL1870.Contig1_All	1520	0	0	5	0.2404	4	0.2111	5	0.2613	5	0.2401	2	0.1045	2	0.1049	2	0.1075	0	0	gi|460389844|ref|XP_004240558.1|	241.5	3e-62	PREDICTED: ABC transporter B family member 21-like [Solanum lycopersicum]	gi|460389843|ref|XM_004240510.1|	192	7e-46	PREDICTED: Solanum lycopersicum ABC transporter B family member 21-like (LOC101262724), mRNA	sp|Q9FWX7|AB11B_ARATH	553	1e-157	ABC transporter B family member 11 OS=Arabidopsis thaliana GN=ABCB11 PE=2 SV=1	SPCC663.03	260	5e-69	COG1132	ABC-type multidrug transport system, ATPase and permease components	K05658	5e-164	575	vvi:100267452	ATP-binding cassette, subfamily B (MDR/TAP), member 1	GO:0009630//gravitropism;GO:0048767//root hair elongation;GO:0010540//basipetal auxin transport;GO:0010315//auxin efflux;GO:0055085//transmembrane transport;GO:0006200//ATP catabolic process;GO:0009735//response to cytokinin stimulus	GO:0015415//phosphate ion transmembrane-transporting ATPase activity;GO:0008559//xenobiotic-transporting ATPase activity;GO:0005524//ATP binding	GO:0016021//integral to membrane;GO:0009506//plasmodesma;GO:0005886//plasma membrane;GO:0005634//nucleus
CL1870.Contig2_All	2641	150	4.8444	123	3.4033	172	5.2235	212	6.3756	142	3.9252	97	2.9163	51	1.5395	71	2.1958	60	1.9735	gi|225437787|ref|XP_002273987.1|	463	1e-128	PREDICTED: ABC transporter B family member 11 [Vitis vinifera]	gi|460389845|ref|XM_004240511.1|	190	5e-45	PREDICTED: Solanum lycopersicum ABC transporter B family member 4-like (LOC101263029), mRNA	sp|Q9M1Q9|AB21B_ARATH	1094	0	ABC transporter B family member 21 OS=Arabidopsis thaliana GN=ABCB21 PE=1 SV=2	SPCC663.03	505	2e-142	COG1132	ABC-type multidrug transport system, ATPase and permease components	K05658	0	1133	vvi:100267452	ATP-binding cassette, subfamily B (MDR/TAP), member 1	GO:0009630//gravitropism;GO:0048767//root hair elongation;GO:0010540//basipetal auxin transport;GO:0010315//auxin efflux;GO:0055085//transmembrane transport;GO:0006200//ATP catabolic process;GO:0009735//response to cytokinin stimulus	GO:0015415//phosphate ion transmembrane-transporting ATPase activity;GO:0008559//xenobiotic-transporting ATPase activity;GO:0005524//ATP binding	GO:0005774//vacuolar membrane;GO:0016021//integral to membrane;GO:0005886//plasma membrane
CL1870.Contig3_All	1504	2	0.1134	5	0.2429	10	0.5333	11	0.5809	14	0.6796	5	0.264	2	0.106	6	0.3258	0	0	gi|460389844|ref|XP_004240558.1|	99.4	3e-55	PREDICTED: ABC transporter B family member 21-like [Solanum lycopersicum]	gi|460389843|ref|XM_004240510.1|	155	2e-34	PREDICTED: Solanum lycopersicum ABC transporter B family member 21-like (LOC101262724), mRNA	sp|Q9FWX7|AB11B_ARATH	308	8e-149	ABC transporter B family member 11 OS=Arabidopsis thaliana GN=ABCB11 PE=2 SV=1	SPCC663.03	137	2e-64	COG1132	ABC-type multidrug transport system, ATPase and permease components	K05658	4e-155	324	vvi:100267452	ATP-binding cassette, subfamily B (MDR/TAP), member 1	GO:0009630//gravitropism;GO:0048767//root hair elongation;GO:0010540//basipetal auxin transport;GO:0010315//auxin efflux;GO:0055085//transmembrane transport;GO:0006200//ATP catabolic process;GO:0009735//response to cytokinin stimulus	GO:0015415//phosphate ion transmembrane-transporting ATPase activity;GO:0008559//xenobiotic-transporting ATPase activity;GO:0005524//ATP binding	GO:0016021//integral to membrane;GO:0009506//plasmodesma;GO:0005886//plasma membrane;GO:0005634//nucleus
CL1870.Contig5_All	626	0	0	3	0.3502	7	0.8969	14	1.7763	6	0.6997	6	0.761	0	0	4	0.5219	0	0	gi|449477704|ref|XP_004155099.1|	104.8	1e-21	PREDICTED: ABC transporter B family member 4-like [Cucumis sativus]	--	--	--	--	sp|Q9FWX7|AB11B_ARATH	98.2	3e-21	ABC transporter B family member 11 OS=Arabidopsis thaliana GN=ABCB11 PE=2 SV=1	--	--	--	--	--	K05658	9e-21	98.2	ath:AT1G02520	ATP-binding cassette, subfamily B (MDR/TAP), member 1	GO:0009987//cellular process;GO:0006810//transport	GO:0016887//ATPase activity;GO:0000166//nucleotide binding	GO:0009506//plasmodesma;GO:0005886//plasma membrane
CL1870.Contig6_All	3423	4	0.0997	8	0.1708	13	0.3046	20	0.4641	9	0.1919	14	0.3247	6	0.1397	6	0.1432	6	0.1523	gi|225437787|ref|XP_002273987.1|	460.7	8e-128	PREDICTED: ABC transporter B family member 11 [Vitis vinifera]	gi|460389843|ref|XM_004240510.1|	757	0	PREDICTED: Solanum lycopersicum ABC transporter B family member 21-like (LOC101262724), mRNA	sp|O80725|AB4B_ARATH	1499	0	ABC transporter B family member 4 OS=Arabidopsis thaliana GN=ABCB4 PE=1 SV=1	SPCC663.03	661	0	COG1132	ABC-type multidrug transport system, ATPase and permease components	K05658	0	1633	vvi:100267452	ATP-binding cassette, subfamily B (MDR/TAP), member 1	GO:0009630//gravitropism;GO:0048767//root hair elongation;GO:0010540//basipetal auxin transport;GO:0010315//auxin efflux;GO:0055085//transmembrane transport;GO:0006200//ATP catabolic process;GO:0009735//response to cytokinin stimulus	GO:0015415//phosphate ion transmembrane-transporting ATPase activity;GO:0008559//xenobiotic-transporting ATPase activity;GO:0005524//ATP binding	GO:0016021//integral to membrane;GO:0005886//plasma membrane
CL1870.Contig7_All	2588	35	1.1535	29	0.8188	48	1.4876	50	1.5345	41	1.1566	19	0.5829	12	0.3696	16	0.505	10	0.3356	gi|460389844|ref|XP_004240558.1|	58.2	8e-07	PREDICTED: ABC transporter B family member 21-like [Solanum lycopersicum]	gi|460389843|ref|XM_004240510.1|	161	5e-36	PREDICTED: Solanum lycopersicum ABC transporter B family member 21-like (LOC101262724), mRNA	sp|O80725|AB4B_ARATH	353	3e-97	ABC transporter B family member 4 OS=Arabidopsis thaliana GN=ABCB4 PE=1 SV=1	SPCC663.03	175	3e-43	COG1132	ABC-type multidrug transport system, ATPase and permease components	K05658	6e-103	374	rcu:RCOM_1343590	ATP-binding cassette, subfamily B (MDR/TAP), member 1	GO:0009630//gravitropism;GO:0048767//root hair elongation;GO:0010540//basipetal auxin transport;GO:0010315//auxin efflux;GO:0055085//transmembrane transport;GO:0006200//ATP catabolic process;GO:0009735//response to cytokinin stimulus	GO:0015415//phosphate ion transmembrane-transporting ATPase activity;GO:0008559//xenobiotic-transporting ATPase activity;GO:0005524//ATP binding	GO:0016021//integral to membrane;GO:0005886//plasma membrane
CL1870.Contig8_All	4318	6	0.1185	15	0.2538	19	0.3529	12	0.2207	18	0.3043	10	0.1839	8	0.1477	10	0.1892	7	0.1408	gi|225437787|ref|XP_002273987.1|	1953	0	PREDICTED: ABC transporter B family member 11 [Vitis vinifera]	gi|460389843|ref|XM_004240510.1|	757	0	PREDICTED: Solanum lycopersicum ABC transporter B family member 21-like (LOC101262724), mRNA	sp|O80725|AB4B_ARATH	1783	0	ABC transporter B family member 4 OS=Arabidopsis thaliana GN=ABCB4 PE=1 SV=1	SPCC663.03	785	0	COG1132	ABC-type multidrug transport system, ATPase and permease components	K05658	0	1952	vvi:100267452	ATP-binding cassette, subfamily B (MDR/TAP), member 1	GO:0009630//gravitropism;GO:0048767//root hair elongation;GO:0010540//basipetal auxin transport;GO:0010315//auxin efflux;GO:0055085//transmembrane transport;GO:0006200//ATP catabolic process;GO:0009735//response to cytokinin stimulus	GO:0015415//phosphate ion transmembrane-transporting ATPase activity;GO:0008559//xenobiotic-transporting ATPase activity;GO:0005524//ATP binding	GO:0016021//integral to membrane;GO:0005886//plasma membrane
CL2385.Contig1_All	1277	9	0.6011	2	0.1144	3	0.1884	8	0.4976	2	0.1143	12	0.7461	5	0.3121	3	0.1919	3	0.2041	gi|225440860|ref|XP_002276489.1|	407.1	3e-112	PREDICTED: ABC transporter B family member 29, chloroplastic [Vitis vinifera]	gi|225440859|ref|XM_002276453.1|	129	8e-27	PREDICTED: Vitis vinifera ABC transporter B family member 29, chloroplastic-like (LOC100264781), mRNA	sp|Q9LZB8|AB29B_ARATH	375	2e-104	ABC transporter B family member 29, chloroplastic OS=Arabidopsis thaliana GN=ABCB29 PE=1 SV=1	all0640	260	3e-69	COG1132	ABC-type multidrug transport system, ATPase and permease components	K02021	3e-113	407	vvi:100264781	putative ABC transport system ATP-binding protein	GO:0010541//acropetal auxin transport;GO:0010540//basipetal auxin transport;GO:0010315//auxin efflux;GO:0055085//transmembrane transport;GO:0006200//ATP catabolic process	GO:0010329//auxin efflux transmembrane transporter activity;GO:0008559//xenobiotic-transporting ATPase activity;GO:0005524//ATP binding	GO:0009941//chloroplast envelope;GO:0016021//integral to membrane;GO:0005886//plasma membrane
CL2385.Contig2_All	2416	4	0.1412	4	0.121	2	0.0664	2	0.0657	3	0.0907	2	0.0657	6	0.198	4	0.1352	4	0.1438	gi|460402008|ref|XP_004246507.1|	134	1e-29	PREDICTED: ABC transporter B family member 29, chloroplastic-like [Solanum lycopersicum]	gi|460402007|ref|XM_004246459.1|	99.6	1e-17	PREDICTED: Solanum lycopersicum ABC transporter B family member 29, chloroplastic-like (LOC101252320), mRNA	sp|Q9LZB8|AB29B_ARATH	341	7e-160	ABC transporter B family member 29, chloroplastic OS=Arabidopsis thaliana GN=ABCB29 PE=1 SV=1	all0640	201	2e-69	COG1132	ABC-type multidrug transport system, ATPase and permease components	K02021	5e-172	368	vvi:100264781	putative ABC transport system ATP-binding protein	GO:0010541//acropetal auxin transport;GO:0010540//basipetal auxin transport;GO:0010315//auxin efflux;GO:0055085//transmembrane transport;GO:0006200//ATP catabolic process	GO:0010329//auxin efflux transmembrane transporter activity;GO:0008559//xenobiotic-transporting ATPase activity;GO:0005524//ATP binding	GO:0009941//chloroplast envelope;GO:0016021//integral to membrane;GO:0005886//plasma membrane
CL2385.Contig3_All	2187	4	0.156	3	0.1002	6	0.22	2	0.0726	2	0.0668	2	0.0726	7	0.2552	4	0.1494	2	0.0794	gi|460402008|ref|XP_004246507.1|	300.1	0	PREDICTED: ABC transporter B family member 29, chloroplastic-like [Solanum lycopersicum]	gi|225440859|ref|XM_002276453.1|	133	9e-28	PREDICTED: Vitis vinifera ABC transporter B family member 29, chloroplastic-like (LOC100264781), mRNA	sp|Q9LZB8|AB29B_ARATH	446	0	ABC transporter B family member 29, chloroplastic OS=Arabidopsis thaliana GN=ABCB29 PE=1 SV=1	all0640	283	4e-94	COG1132	ABC-type multidrug transport system, ATPase and permease components	K02021	0	482	vvi:100264781	putative ABC transport system ATP-binding protein	GO:0010541//acropetal auxin transport;GO:0010540//basipetal auxin transport;GO:0010315//auxin efflux;GO:0055085//transmembrane transport;GO:0006200//ATP catabolic process	GO:0010329//auxin efflux transmembrane transporter activity;GO:0008559//xenobiotic-transporting ATPase activity;GO:0005524//ATP binding	GO:0009941//chloroplast envelope;GO:0016021//integral to membrane;GO:0005886//plasma membrane
CL2385.Contig4_All	2438	23	0.8047	19	0.5695	22	0.7237	13	0.4235	14	0.4192	14	0.456	27	0.8829	14	0.469	13	0.4632	gi|460402008|ref|XP_004246507.1|	67	0	PREDICTED: ABC transporter B family member 29, chloroplastic-like [Solanum lycopersicum]	gi|225440859|ref|XM_002276453.1|	119	1e-23	PREDICTED: Vitis vinifera ABC transporter B family member 29, chloroplastic-like (LOC100264781), mRNA	sp|Q9LZB8|AB29B_ARATH	577	1e-174	ABC transporter B family member 29, chloroplastic OS=Arabidopsis thaliana GN=ABCB29 PE=1 SV=1	all0640	289	7e-81	COG1132	ABC-type multidrug transport system, ATPase and permease components	K02021	0	620	vvi:100264781	putative ABC transport system ATP-binding protein	GO:0044763;GO:0009926//auxin polar transport	GO:0000166//nucleotide binding;GO:0042626//ATPase activity, coupled to transmembrane movement of substances	GO:0009941//chloroplast envelope;GO:0016020//membrane
CL2385.Contig5_All	2542	5	0.1678	4	0.115	2	0.0631	3	0.0937	4	0.1149	3	0.0937	7	0.2195	4	0.1285	4	0.1367	gi|460402008|ref|XP_004246507.1|	134	1e-29	PREDICTED: ABC transporter B family member 29, chloroplastic-like [Solanum lycopersicum]	gi|460402007|ref|XM_004246459.1|	99.6	1e-17	PREDICTED: Solanum lycopersicum ABC transporter B family member 29, chloroplastic-like (LOC101252320), mRNA	sp|Q9LZB8|AB29B_ARATH	607	1e-173	ABC transporter B family member 29, chloroplastic OS=Arabidopsis thaliana GN=ABCB29 PE=1 SV=1	all0640	282	2e-75	COG1132	ABC-type multidrug transport system, ATPase and permease components	K02021	0	648	vvi:100264781	putative ABC transport system ATP-binding protein	GO:0010541//acropetal auxin transport;GO:0010540//basipetal auxin transport;GO:0010315//auxin efflux;GO:0055085//transmembrane transport;GO:0006200//ATP catabolic process	GO:0010329//auxin efflux transmembrane transporter activity;GO:0042626//ATPase activity, coupled to transmembrane movement of substances;GO:0005524//ATP binding	GO:0009941//chloroplast envelope;GO:0016021//integral to membrane;GO:0005886//plasma membrane
CL2385.Contig6_All	2295	4	0.1487	2	0.0637	1	0.0349	2	0.0692	2	0.0636	2	0.0692	6	0.2084	2	0.0712	1	0.0378	gi|460402008|ref|XP_004246507.1|	800.4	0	PREDICTED: ABC transporter B family member 29, chloroplastic-like [Solanum lycopersicum]	gi|225440859|ref|XM_002276453.1|	133	9e-28	PREDICTED: Vitis vinifera ABC transporter B family member 29, chloroplastic-like (LOC100264781), mRNA	sp|Q9LZB8|AB29B_ARATH	712	0	ABC transporter B family member 29, chloroplastic OS=Arabidopsis thaliana GN=ABCB29 PE=1 SV=1	all0640	364	3e-100	COG1132	ABC-type multidrug transport system, ATPase and permease components	K02021	0	762	vvi:100264781	putative ABC transport system ATP-binding protein	GO:0010541//acropetal auxin transport;GO:0010540//basipetal auxin transport;GO:0010315//auxin efflux;GO:0055085//transmembrane transport;GO:0006200//ATP catabolic process	GO:0010329//auxin efflux transmembrane transporter activity;GO:0042626//ATPase activity, coupled to transmembrane movement of substances;GO:0005524//ATP binding	GO:0009941//chloroplast envelope;GO:0016021//integral to membrane;GO:0005886//plasma membrane
CL2385.Contig7_All	2601	20	0.6559	20	0.5619	26	0.8017	22	0.6718	18	0.5052	15	0.4579	25	0.7663	33	1.0363	21	0.7013	gi|460402008|ref|XP_004246507.1|	221.1	8e-56	PREDICTED: ABC transporter B family member 29, chloroplastic-like [Solanum lycopersicum]	gi|460402007|ref|XM_004246459.1|	99.6	1e-17	PREDICTED: Solanum lycopersicum ABC transporter B family member 29, chloroplastic-like (LOC101252320), mRNA	sp|Q9LZB8|AB29B_ARATH	247	2e-132	ABC transporter B family member 29, chloroplastic OS=Arabidopsis thaliana GN=ABCB29 PE=1 SV=1	all0640	140	3e-51	COG1132	ABC-type multidrug transport system, ATPase and permease components	K02021	2e-144	276	vvi:100264781	putative ABC transport system ATP-binding protein	GO:0010541//acropetal auxin transport;GO:0010540//basipetal auxin transport;GO:0010315//auxin efflux;GO:0055085//transmembrane transport;GO:0006200//ATP catabolic process	GO:0010329//auxin efflux transmembrane transporter activity;GO:0008559//xenobiotic-transporting ATPase activity;GO:0005524//ATP binding	GO:0009941//chloroplast envelope;GO:0016021//integral to membrane;GO:0005886//plasma membrane
CL2419.Contig1_All	2994	86	2.45	98	2.3919	88	2.3574	102	2.7059	113	2.7553	79	2.0951	88	2.3432	63	1.7187	68	1.9729	gi|359490406|ref|XP_002280266.2|	893.3	0	PREDICTED: ABC transporter B family member 28-like [Vitis vinifera] >gi|297741119|emb|CBI31850.3| unnamed protein product [Vitis vinifera]	gi|460377126|ref|XM_004234298.1|	343	7e-91	PREDICTED: Solanum lycopersicum ABC transporter B family member 28-like (LOC101261891), mRNA	sp|Q8LPQ6|AB28B_ARATH	836	0	ABC transporter B family member 28 OS=Arabidopsis thaliana GN=ABCB28 PE=2 SV=1	PA1113	297	6e-80	COG1132	ABC-type multidrug transport system, ATPase and permease components	K05657	3e-83	308	smo:SELMODRAFT_445846	ATP-binding cassette, subfamily B (MDR/TAP), member 10	GO:0035672//oligopeptide transmembrane transport;GO:0006200//ATP catabolic process	GO:0008559//xenobiotic-transporting ATPase activity;GO:0015421//oligopeptide-transporting ATPase activity;GO:0005524//ATP binding	GO:0009941//chloroplast envelope;GO:0016021//integral to membrane;GO:0005886//plasma membrane
CL2419.Contig2_All	2996	20	0.5694	29	0.7073	15	0.4016	23	0.6097	30	0.731	25	0.6626	20	0.5322	12	0.3271	9	0.2609	gi|359490406|ref|XP_002280266.2|	159.5	0	PREDICTED: ABC transporter B family member 28-like [Vitis vinifera] >gi|297741119|emb|CBI31850.3| unnamed protein product [Vitis vinifera]	gi|460377126|ref|XM_004234298.1|	343	7e-91	PREDICTED: Solanum lycopersicum ABC transporter B family member 28-like (LOC101261891), mRNA	sp|Q8LPQ6|AB28B_ARATH	705	0	ABC transporter B family member 28 OS=Arabidopsis thaliana GN=ABCB28 PE=2 SV=1	BMEI0323	264	2e-75	COG1132	ABC-type multidrug transport system, ATPase and permease components	K05658	4e-78	291	smo:SELMODRAFT_114581	ATP-binding cassette, subfamily B (MDR/TAP), member 1	GO:0035672//oligopeptide transmembrane transport;GO:0006200//ATP catabolic process	GO:0008559//xenobiotic-transporting ATPase activity;GO:0015421//oligopeptide-transporting ATPase activity;GO:0005524//ATP binding	GO:0009941//chloroplast envelope;GO:0016021//integral to membrane;GO:0005886//plasma membrane
CL2419.Contig6_All	2439	32	1.1191	34	1.0187	23	0.7563	35	1.1398	45	1.3469	36	1.172	30	0.9806	16	0.5358	17	0.6055	gi|460377127|ref|XP_004234346.1|	281.6	4e-74	PREDICTED: ABC transporter B family member 28-like [Solanum lycopersicum]	gi|460377126|ref|XM_004234298.1|	214	3e-52	PREDICTED: Solanum lycopersicum ABC transporter B family member 28-like (LOC101261891), mRNA	sp|Q8LPQ6|AB28B_ARATH	266	3e-71	ABC transporter B family member 28 OS=Arabidopsis thaliana GN=ABCB28 PE=2 SV=1	SPCC663.03	178	4e-44	COG1132	ABC-type multidrug transport system, ATPase and permease components	K05658	1e-47	190	mtr:MTR_6g009200	ATP-binding cassette, subfamily B (MDR/TAP), member 1	GO:0035672//oligopeptide transmembrane transport;GO:0006200//ATP catabolic process	GO:0008559//xenobiotic-transporting ATPase activity;GO:0015421//oligopeptide-transporting ATPase activity;GO:0005524//ATP binding	GO:0009941//chloroplast envelope;GO:0016021//integral to membrane;GO:0005886//plasma membrane
CL2419.Contig7_All	3347	27	0.6881	34	0.7423	20	0.4793	22	0.5221	35	0.7634	23	0.5456	20	0.4764	13	0.3172	9	0.2336	gi|359490406|ref|XP_002280266.2|	159.5	0	PREDICTED: ABC transporter B family member 28-like [Vitis vinifera] >gi|297741119|emb|CBI31850.3| unnamed protein product [Vitis vinifera]	gi|460377126|ref|XM_004234298.1|	343	7e-91	PREDICTED: Solanum lycopersicum ABC transporter B family member 28-like (LOC101261891), mRNA	sp|Q8LPQ6|AB28B_ARATH	705	0	ABC transporter B family member 28 OS=Arabidopsis thaliana GN=ABCB28 PE=2 SV=1	BMEI0323	264	2e-75	COG1132	ABC-type multidrug transport system, ATPase and permease components	K05658	5e-78	291	smo:SELMODRAFT_114581	ATP-binding cassette, subfamily B (MDR/TAP), member 1	GO:0035672//oligopeptide transmembrane transport;GO:0006200//ATP catabolic process	GO:0008559//xenobiotic-transporting ATPase activity;GO:0015421//oligopeptide-transporting ATPase activity;GO:0005524//ATP binding	GO:0009941//chloroplast envelope;GO:0016021//integral to membrane;GO:0005886//plasma membrane
CL2459.Contig1_All	5825	17	0.2489	30	0.3764	27	0.3718	41	0.559	46	0.5765	25	0.3408	58	0.7938	73	1.0236	62	0.9246	gi|225437959|ref|XP_002269589.1|	59.3	9e-07	PREDICTED: ABC transporter C family member 5-like [Vitis vinifera]	gi|225437958|ref|XM_002269553.1|	1279	0	PREDICTED: Vitis vinifera ABC transporter C family member 5-like (LOC100258320), mRNA	sp|Q7GB25|AB5C_ARATH	1245	0	ABC transporter C family member 5 OS=Arabidopsis thaliana GN=ABCC5 PE=2 SV=2	YDR135c	437	1e-121	COG1132	ABC-type multidrug transport system, ATPase and permease components	K05666	9e-112	404	olu:OSTLU_35503	ATP-binding cassette, subfamily C (CFTR/MRP), member 2	GO:0000226//microtubule cytoskeleton organization;GO:0030007//cellular potassium ion homeostasis;GO:0000911//cytokinesis by cell plate formation;GO:0009651//response to salt stress;GO:0043090//amino acid import;GO:0006888//ER to Golgi vesicle-mediated transport;GO:0055085//transmembrane transport;GO:0055114//oxidation-reduction process;GO:0006200//ATP catabolic process	GO:0008281//sulfonylurea receptor activity;GO:0032440//2-alkenal reductase [NAD(P)] activity;GO:0042626//ATPase activity, coupled to transmembrane movement of substances;GO:0005524//ATP binding	GO:0000325//plant-type vacuole;GO:0005774//vacuolar membrane;GO:0016021//integral to membrane;GO:0005886//plasma membrane
CL2459.Contig2_All	5524	27	0.4169	18	0.2381	40	0.5808	34	0.4889	40	0.5286	24	0.345	48	0.6927	51	0.7541	48	0.7548	gi|460403294|ref|XP_004247127.1|	2572.7	0	PREDICTED: ABC transporter C family member 5-like [Solanum lycopersicum]	gi|225437958|ref|XM_002269553.1|	1374	0	PREDICTED: Vitis vinifera ABC transporter C family member 5-like (LOC100258320), mRNA	sp|Q7GB25|AB5C_ARATH	2365	0	ABC transporter C family member 5 OS=Arabidopsis thaliana GN=ABCC5 PE=2 SV=2	YDR135c	780	0	COG1132	ABC-type multidrug transport system, ATPase and permease components	K05666	0	674	olu:OSTLU_35503	ATP-binding cassette, subfamily C (CFTR/MRP), member 2	GO:0000226//microtubule cytoskeleton organization;GO:0030007//cellular potassium ion homeostasis;GO:0000911//cytokinesis by cell plate formation;GO:0009651//response to salt stress;GO:0043090//amino acid import;GO:0006888//ER to Golgi vesicle-mediated transport;GO:0055085//transmembrane transport;GO:0055114//oxidation-reduction process;GO:0006200//ATP catabolic process	GO:0008281//sulfonylurea receptor activity;GO:0032440//2-alkenal reductase [NAD(P)] activity;GO:0042626//ATPase activity, coupled to transmembrane movement of substances;GO:0005524//ATP binding	GO:0000325//plant-type vacuole;GO:0005774//vacuolar membrane;GO:0016021//integral to membrane;GO:0005886//plasma membrane
CL2488.Contig1_All	1472	44	2.5495	72	3.5743	61	3.3237	61	3.2914	67	3.3229	63	3.3983	52	2.8162	54	2.9963	53	3.1276	gi|460412753|ref|XP_004251762.1|	428.7	1e-118	PREDICTED: ABC transporter I family member 1-like isoform 1 [Solanum lycopersicum] >gi|460412755|ref|XP_004251763.1| PREDICTED: ABC transporter I family member 1-like isoform 2 [Solanum lycopersicum]	gi|460412754|ref|XM_004251715.1|	565	1e-158	PREDICTED: Solanum lycopersicum ABC transporter I family member 1-like, transcript variant 2 (LOC101245731), mRNA	sp|Q9C8T1|AB1I_ARATH	406	1e-113	ABC transporter I family member 1 OS=Arabidopsis thaliana GN=ABCI1 PE=2 SV=1	ZccmA	134	3e-31	COG4133	ABC-type transport system involved in cytochrome c biogenesis, ATPase component	K05658	2e-14	79	sbi:SORBI_03g011860	ATP-binding cassette, subfamily B (MDR/TAP), member 1	GO:0006810//transport;GO:0017004//cytochrome complex assembly;GO:0006200//ATP catabolic process	GO:0015439//heme-transporting ATPase activity;GO:0005524//ATP binding	GO:0030288//outer membrane-bounded periplasmic space;GO:0005886//plasma membrane
CL2488.Contig1_All	1472	44	2.5495	72	3.5743	61	3.3237	61	3.2914	67	3.3229	63	3.3983	52	2.8162	54	2.9963	53	3.1276	gi|460412753|ref|XP_004251762.1|	428.7	1e-118	PREDICTED: ABC transporter I family member 1-like isoform 1 [Solanum lycopersicum] >gi|460412755|ref|XP_004251763.1| PREDICTED: ABC transporter I family member 1-like isoform 2 [Solanum lycopersicum]	gi|460412754|ref|XM_004251715.1|	565	1e-158	PREDICTED: Solanum lycopersicum ABC transporter I family member 1-like, transcript variant 2 (LOC101245731), mRNA	sp|Q9C8T1|AB1I_ARATH	406	1e-113	ABC transporter I family member 1 OS=Arabidopsis thaliana GN=ABCI1 PE=2 SV=1	ZccmA	134	3e-31	COG4133	ABC-type transport system involved in cytochrome c biogenesis, ATPase component	K05658	2e-14	79	sbi:SORBI_03g011860	ATP-binding cassette, subfamily B (MDR/TAP), member 1	GO:0006810//transport;GO:0017004//cytochrome complex assembly;GO:0006200//ATP catabolic process	GO:0015439//heme-transporting ATPase activity;GO:0005524//ATP binding	GO:0030288//outer membrane-bounded periplasmic space;GO:0005886//plasma membrane
CL2488.Contig3_All	1306	5	0.3265	5	0.2798	6	0.3685	5	0.3041	9	0.5031	7	0.4256	4	0.2442	2	0.1251	3	0.1995	gi|460412753|ref|XP_004251762.1|	428.7	1e-118	PREDICTED: ABC transporter I family member 1-like isoform 1 [Solanum lycopersicum] >gi|460412755|ref|XP_004251763.1| PREDICTED: ABC transporter I family member 1-like isoform 2 [Solanum lycopersicum]	gi|460412754|ref|XM_004251715.1|	565	1e-158	PREDICTED: Solanum lycopersicum ABC transporter I family member 1-like, transcript variant 2 (LOC101245731), mRNA	sp|Q9C8T1|AB1I_ARATH	406	1e-113	ABC transporter I family member 1 OS=Arabidopsis thaliana GN=ABCI1 PE=2 SV=1	ZccmA	134	3e-31	COG4133	ABC-type transport system involved in cytochrome c biogenesis, ATPase component	K05658	2e-14	79	sbi:SORBI_03g011860	ATP-binding cassette, subfamily B (MDR/TAP), member 1	GO:0006810//transport;GO:0017004//cytochrome complex assembly;GO:0006200//ATP catabolic process	GO:0015439//heme-transporting ATPase activity;GO:0005524//ATP binding	GO:0030288//outer membrane-bounded periplasmic space;GO:0005886//plasma membrane
CL2695.Contig1_All	4801	36	0.6396	29	0.4414	57	0.9522	34	0.5625	59	0.8972	27	0.4465	54	0.8967	47	0.7996	42	0.7599	gi|460381748|ref|XP_004236604.1|	211.5	1e-52	PREDICTED: ABC transporter A family member 1-like [Solanum lycopersicum]	gi|225441859|ref|XM_002284168.1|	375	1e-100	PREDICTED: Vitis vinifera ABC transporter A family member 1-like (LOC100265905), mRNA	sp|Q84M24|AB1A_ARATH	2086	0	ABC transporter A family member 1 OS=Arabidopsis thaliana GN=ABCA1 PE=2 SV=2	CAC0169	160	3e-38	COG1131	ABC-type multidrug transport system, ATPase component	K05643	1e-94	347	olu:OSTLU_42103	ATP-binding cassette, subfamily A (ABC1), member 3	GO:0006487//protein N-linked glycosylation;GO:0006200//ATP catabolic process	GO:0015408;GO:0015419//sulfate transmembrane-transporting ATPase activity;GO:0015171//amino acid transmembrane transporter activity;GO:0005524//ATP binding	GO:0005774//vacuolar membrane;GO:0016021//integral to membrane
CL2695.Contig2_All	5078	32	0.5375	23	0.331	30	0.4738	45	0.7038	43	0.6182	25	0.3909	48	0.7536	49	0.7881	38	0.65	gi|460381748|ref|XP_004236604.1|	100.9	2e-19	PREDICTED: ABC transporter A family member 1-like [Solanum lycopersicum]	gi|225441859|ref|XM_002284168.1|	375	1e-100	PREDICTED: Vitis vinifera ABC transporter A family member 1-like (LOC100265905), mRNA	sp|Q84M24|AB1A_ARATH	659	0	ABC transporter A family member 1 OS=Arabidopsis thaliana GN=ABCA1 PE=2 SV=2	Cgl0922	91.7	1e-17	COG1131	ABC-type multidrug transport system, ATPase component	K05643	4e-46	186	ppp:PHYPADRAFT_221752	ATP-binding cassette, subfamily A (ABC1), member 3	GO:0006487//protein N-linked glycosylation;GO:0006200//ATP catabolic process	GO:0015408;GO:0015419//sulfate transmembrane-transporting ATPase activity;GO:0015171//amino acid transmembrane transporter activity;GO:0005524//ATP binding	GO:0005774//vacuolar membrane;GO:0016021//integral to membrane
CL2695.Contig3_All	1322	19	1.2258	14	0.7739	19	1.1527	21	1.2617	11	0.6074	19	1.1412	23	1.387	23	1.421	38	2.4969	gi|460381748|ref|XP_004236604.1|	525.4	8e-148	PREDICTED: ABC transporter A family member 1-like [Solanum lycopersicum]	gi|460381747|ref|XM_004236556.1|	206	4e-50	PREDICTED: Solanum lycopersicum ABC transporter A family member 1-like (LOC101266927), mRNA	sp|Q84M24|AB1A_ARATH	494	6e-140	ABC transporter A family member 1 OS=Arabidopsis thaliana GN=ABCA1 PE=2 SV=2	MA1536	57.4	6e-08	COG1131	ABC-type multidrug transport system, ATPase component	K05643	2e-42	171	ppp:PHYPADRAFT_221752	ATP-binding cassette, subfamily A (ABC1), member 3	GO:0006487//protein N-linked glycosylation;GO:0006200//ATP catabolic process	GO:0042625//ATPase activity, coupled to transmembrane movement of ions;GO:0015171//amino acid transmembrane transporter activity;GO:0005524//ATP binding	GO:0005774//vacuolar membrane;GO:0016021//integral to membrane
CL2727.Contig1_All	2488	50	1.7141	30	0.8811	35	1.1283	35	1.1173	39	1.1444	39	1.2446	51	1.6342	51	1.6743	47	1.6409	gi|397770484|gb|AFO64340.1|	1100.9	0	ABC transporter GCN1 [Hevea brasiliensis]	gi|359479444|ref|XM_002276657.2|	920	0	PREDICTED: Vitis vinifera ABC transporter F family member 1-like, transcript variant 1 (LOC100251610), mRNA	sp|Q9FJH6|AB1F_ARATH	1013	0	ABC transporter F family member 1 OS=Arabidopsis thaliana GN=ABCF1 PE=1 SV=1	YER036c	607	4e-173	COG0488	ATPase components of ABC transporters with duplicated ATPase domains	K06185	0	1098	rcu:RCOM_0473000	ATP-binding cassette, subfamily F, member 2	GO:0006200//ATP catabolic process	GO:0015439//heme-transporting ATPase activity;GO:0005524//ATP binding	GO:0009536//plastid;GO:0005886//plasma membrane
CL2727.Contig2_All	2637	168	5.4339	228	6.3182	199	6.0526	205	6.1745	207	5.7307	223	6.7146	275	8.3137	313	9.6947	259	8.5317	gi|397770484|gb|AFO64340.1|	1100.9	0	ABC transporter GCN1 [Hevea brasiliensis]	gi|359479444|ref|XM_002276657.2|	920	0	PREDICTED: Vitis vinifera ABC transporter F family member 1-like, transcript variant 1 (LOC100251610), mRNA	sp|Q9FJH6|AB1F_ARATH	1013	0	ABC transporter F family member 1 OS=Arabidopsis thaliana GN=ABCF1 PE=1 SV=1	YER036c	607	4e-173	COG0488	ATPase components of ABC transporters with duplicated ATPase domains	K06185	0	1098	rcu:RCOM_0473000	ATP-binding cassette, subfamily F, member 2	GO:0006200//ATP catabolic process	GO:0015439//heme-transporting ATPase activity;GO:0005524//ATP binding	GO:0009536//plastid;GO:0005886//plasma membrane
CL2755.Contig1_All	2343	276	10.0474	356	11.1031	422	14.4457	433	14.6781	386	12.0271	326	11.0477	265	9.0167	299	10.4232	258	9.5652	gi|460367254|ref|XP_004229490.1|	74.7	8e-12	PREDICTED: ABC transporter C family member 4-like [Solanum lycopersicum]	gi|470108989|ref|XM_004290737.1|	242	1e-60	PREDICTED: Fragaria vesca subsp. vesca ABC transporter C family member 14-like (LOC101305329), mRNA	sp|Q7DM58|AB4C_ARATH	877	0	ABC transporter C family member 4 OS=Arabidopsis thaliana GN=ABCC4 PE=1 SV=2	YDR135c	444	2e-124	COG1132	ABC-type multidrug transport system, ATPase and permease components	K05666	4e-106	384	olu:OSTLU_35503	ATP-binding cassette, subfamily C (CFTR/MRP), member 2	GO:0009611//response to wounding;GO:0009414//response to water deprivation;GO:0010118//stomatal movement;GO:0009624//response to nematode;GO:0006855//drug transmembrane transport;GO:0034976//response to endoplasmic reticulum stress;GO:0015884//folic acid transport;GO:0055114//oxidation-reduction process;GO:0006200//ATP catabolic process;GO:0009627//systemic acquired resistance	GO:0032440//2-alkenal reductase [NAD(P)] activity;GO:0008517//folic acid transporter activity;GO:0042626//ATPase activity, coupled to transmembrane movement of substances;GO:0005524//ATP binding	GO:0000325//plant-type vacuole;GO:0005774//vacuolar membrane;GO:0016021//integral to membrane;GO:0005794//Golgi apparatus;GO:0009506//plasmodesma;GO:0005886//plasma membrane
CL2755.Contig2_All	1761	21	1.0171	28	1.1619	26	1.1842	26	1.1727	29	1.2022	14	0.6312	26	1.177	14	0.6493	20	0.9865	gi|460367254|ref|XP_004229490.1|	74.7	5e-12	PREDICTED: ABC transporter C family member 4-like [Solanum lycopersicum]	gi|470108989|ref|XM_004290737.1|	242	1e-60	PREDICTED: Fragaria vesca subsp. vesca ABC transporter C family member 14-like (LOC101305329), mRNA	sp|Q9LZJ5|AB14C_ARATH	487	1e-137	ABC transporter C family member 14 OS=Arabidopsis thaliana GN=ABCC14 PE=1 SV=1	YDR135c	300	7e-81	COG1132	ABC-type multidrug transport system, ATPase and permease components	K05666	2e-74	278	olu:OSTLU_35503	ATP-binding cassette, subfamily C (CFTR/MRP), member 2	GO:0009611//response to wounding;GO:0009414//response to water deprivation;GO:0010118//stomatal movement;GO:0009624//response to nematode;GO:0015884//folic acid transport;GO:0055085//transmembrane transport;GO:0055114//oxidation-reduction process;GO:0006200//ATP catabolic process	GO:0032440//2-alkenal reductase [NAD(P)] activity;GO:0008517//folic acid transporter activity;GO:0042626//ATPase activity, coupled to transmembrane movement of substances;GO:0005524//ATP binding	GO:0000325//plant-type vacuole;GO:0005774//vacuolar membrane;GO:0016021//integral to membrane;GO:0005794//Golgi apparatus;GO:0005886//plasma membrane
CL2795.Contig1_All	1745	12	0.5865	3	0.1256	8	0.3677	7	0.3186	7	0.2929	5	0.2275	8	0.3655	3	0.1404	4	0.1991	gi|460397602|ref|XP_004244356.1|	100.5	9e-20	PREDICTED: ABC transporter B family member 18-like [Solanum lycopersicum]	gi|460397601|ref|XM_004244308.1|	222	1e-54	PREDICTED: Solanum lycopersicum ABC transporter B family member 18-like (LOC101268778), mRNA	sp|Q9LHD1|AB15B_ARATH	512	2e-145	ABC transporter B family member 15 OS=Arabidopsis thaliana GN=ABCB15 PE=1 SV=1	SPCC663.03	238	2e-62	COG1132	ABC-type multidrug transport system, ATPase and permease components	K05658	0	731	gmx:100788127	ATP-binding cassette, subfamily B (MDR/TAP), member 1	GO:0055085//transmembrane transport;GO:0006200//ATP catabolic process	GO:0042626//ATPase activity, coupled to transmembrane movement of substances;GO:0005524//ATP binding	GO:0016021//integral to membrane
CL2795.Contig2_All	2347	26	0.9449	22	0.685	47	1.6061	49	1.6582	40	1.2442	24	0.8119	32	1.0869	20	0.696	27	0.9993	gi|460397602|ref|XP_004244356.1|	79.7	2e-13	PREDICTED: ABC transporter B family member 18-like [Solanum lycopersicum]	gi|460397601|ref|XM_004244308.1|	222	1e-54	PREDICTED: Solanum lycopersicum ABC transporter B family member 18-like (LOC101268778), mRNA	sp|Q9LHD1|AB15B_ARATH	618	5e-177	ABC transporter B family member 15 OS=Arabidopsis thaliana GN=ABCB15 PE=1 SV=1	SPCC663.03	310	7e-84	COG1132	ABC-type multidrug transport system, ATPase and permease components	K05658	0	855	gmx:100788127	ATP-binding cassette, subfamily B (MDR/TAP), member 1	GO:0055085//transmembrane transport;GO:0006200//ATP catabolic process	GO:0042626//ATPase activity, coupled to transmembrane movement of substances;GO:0005524//ATP binding	GO:0016021//integral to membrane
CL3107.Contig1_All	2761	16	0.4943	18	0.4764	26	0.7553	15	0.4315	27	0.7139	9	0.2588	15	0.4331	10	0.2958	16	0.5034	gi|225424174|ref|XP_002284094.1|	1114	0	PREDICTED: ABC transporter G family member 7-like [Vitis vinifera]	gi|225424173|ref|XM_002284058.1|	553	1e-154	PREDICTED: Vitis vinifera ABC transporter G family member 7-like (LOC100264613), mRNA	sp|Q9ZU35|AB7G_ARATH	1036	0	ABC transporter G family member 7 OS=Arabidopsis thaliana GN=ABCG7 PE=1 SV=1	YCR011c_2	199	2e-50	COG1131	ABC-type multidrug transport system, ATPase component	K05681	7e-83	307	cme:CMS467C	ATP-binding cassette, subfamily G (WHITE), member 2	GO:0006810//transport;GO:0006200//ATP catabolic process	GO:0015416//organic phosphonate transmembrane-transporting ATPase activity;GO:0005524//ATP binding	GO:0009941//chloroplast envelope;GO:0043190//ATP-binding cassette (ABC) transporter complex
CL3107.Contig3_All	2067	49	2.022	34	1.202	42	1.6297	51	1.9597	47	1.66	31	1.1908	42	1.6199	34	1.3435	23	0.9666	gi|460386346|ref|XP_004238859.1|	502.3	1e-140	PREDICTED: ABC transporter G family member 7-like isoform 1 [Solanum lycopersicum]	gi|225424173|ref|XM_002284058.1|	496	1e-137	PREDICTED: Vitis vinifera ABC transporter G family member 7-like (LOC100264613), mRNA	sp|Q9ZU35|AB7G_ARATH	467	1e-131	ABC transporter G family member 7 OS=Arabidopsis thaliana GN=ABCG7 PE=1 SV=1	YCR011c_3	77.8	7e-14	COG0842	ABC-type multidrug transport system, permease component	K05681	1e-21	103	cme:CMS467C	ATP-binding cassette, subfamily G (WHITE), member 2	GO:0006810//transport;GO:0006200//ATP catabolic process	GO:0015416//organic phosphonate transmembrane-transporting ATPase activity;GO:0005524//ATP binding	GO:0009941//chloroplast envelope;GO:0043190//ATP-binding cassette (ABC) transporter complex
CL3246.Contig1_All	1200	7	0.4975	16	0.9743	7	0.4679	8	0.5295	14	0.8517	4	0.2647	3	0.1993	4	0.2723	3	0.2172	gi|460387210|ref|XP_004239279.1|	54.7	3e-06	PREDICTED: ABC transporter G family member 32-like [Solanum lycopersicum]	gi|460387209|ref|XM_004239231.1|	301	9e-79	PREDICTED: Solanum lycopersicum ABC transporter G family member 32-like (LOC101244486), mRNA	sp|O81016|AB32G_ARATH	415	2e-116	ABC transporter G family member 32 OS=Arabidopsis thaliana GN=ABCG32 PE=1 SV=1	ECU03g0390_1	67	6e-11	COG1131	ABC-type multidrug transport system, ATPase component	K05681	2e-10	65.5	cme:CMS467C	ATP-binding cassette, subfamily G (WHITE), member 2	GO:0042335//cuticle development;GO:0006855//drug transmembrane transport;GO:0006200//ATP catabolic process	GO:0015416//organic phosphonate transmembrane-transporting ATPase activity;GO:0005524//ATP binding	GO:0005886//plasma membrane
CL3246.Contig2_All	4879	12	0.2098	20	0.2995	19	0.3123	22	0.3581	22	0.3292	23	0.3743	16	0.2614	22	0.3683	11	0.1958	gi|225445364|ref|XP_002284885.1|	103.6	3e-20	PREDICTED: ABC transporter G family member 32 [Vitis vinifera] >gi|297738886|emb|CBI28131.3| unnamed protein product [Vitis vinifera]	gi|46947524|gb|AY541695.1|	2545	0	Catharanthus roseus ABC transporter mRNA, partial cds	sp|O81016|AB32G_ARATH	1446	0	ABC transporter G family member 32 OS=Arabidopsis thaliana GN=ABCG32 PE=1 SV=1	YDR406w_3	156	4e-59	COG1131	ABC-type multidrug transport system, ATPase component	K05681	5e-46	140	cme:CMS467C	ATP-binding cassette, subfamily G (WHITE), member 2	GO:0042335//cuticle development;GO:0006855//drug transmembrane transport;GO:0006200//ATP catabolic process	GO:0015416//organic phosphonate transmembrane-transporting ATPase activity;GO:0005524//ATP binding	GO:0005886//plasma membrane
CL3246.Contig3_All	4797	10	0.1778	17	0.259	14	0.2341	17	0.2815	21	0.3196	17	0.2814	12	0.1994	20	0.3405	7	0.1268	gi|460387210|ref|XP_004239279.1|	2405.6	0	PREDICTED: ABC transporter G family member 32-like [Solanum lycopersicum]	gi|46947524|gb|AY541695.1|	1844	0	Catharanthus roseus ABC transporter mRNA, partial cds	sp|O81016|AB32G_ARATH	2238	0	ABC transporter G family member 32 OS=Arabidopsis thaliana GN=ABCG32 PE=1 SV=1	YDR406w_3	246	4e-64	COG1131	ABC-type multidrug transport system, ATPase component	K05681	2e-50	200	cme:CMS467C	ATP-binding cassette, subfamily G (WHITE), member 2	GO:0042335//cuticle development;GO:0006855//drug transmembrane transport;GO:0006200//ATP catabolic process	GO:0042626//ATPase activity, coupled to transmembrane movement of substances;GO:0005524//ATP binding	GO:0005886//plasma membrane
CL3246.Contig4_All	4873	30	0.5251	38	0.5698	34	0.5596	28	0.4564	46	0.6891	44	0.7169	21	0.3436	40	0.6704	22	0.3922	gi|460387210|ref|XP_004239279.1|	2419.4	0	PREDICTED: ABC transporter G family member 32-like [Solanum lycopersicum]	gi|46947524|gb|AY541695.1|	2545	0	Catharanthus roseus ABC transporter mRNA, partial cds	sp|O81016|AB32G_ARATH	2251	0	ABC transporter G family member 32 OS=Arabidopsis thaliana GN=ABCG32 PE=1 SV=1	YDR406w_3	246	4e-64	COG1131	ABC-type multidrug transport system, ATPase component	K05681	2e-50	200	cme:CMS467C	ATP-binding cassette, subfamily G (WHITE), member 2	GO:0042335//cuticle development;GO:0006855//drug transmembrane transport;GO:0006200//ATP catabolic process	GO:0042626//ATPase activity, coupled to transmembrane movement of substances;GO:0005524//ATP binding	GO:0005886//plasma membrane
CL3246.Contig5_All	3439	51	1.2649	50	1.0624	46	1.0728	50	1.1548	84	1.7832	48	1.1082	40	0.9273	37	0.8788	23	0.581	gi|225445364|ref|XP_002284885.1|	82.4	6e-14	PREDICTED: ABC transporter G family member 32 [Vitis vinifera] >gi|297738886|emb|CBI28131.3| unnamed protein product [Vitis vinifera]	gi|46947524|gb|AY541695.1|	2545	0	Catharanthus roseus ABC transporter mRNA, partial cds	sp|O81016|AB32G_ARATH	1346	0	ABC transporter G family member 32 OS=Arabidopsis thaliana GN=ABCG32 PE=1 SV=1	YDR406w_3	186	2e-46	COG1131	ABC-type multidrug transport system, ATPase component	K05681	5e-33	142	cme:CMS467C	ATP-binding cassette, subfamily G (WHITE), member 2	GO:0042335//cuticle development;GO:0006855//drug transmembrane transport;GO:0006200//ATP catabolic process	GO:0015416//organic phosphonate transmembrane-transporting ATPase activity;GO:0005524//ATP binding	GO:0005886//plasma membrane
CL3267.Contig1_All	3861	5	0.1105	6	0.1136	7	0.1454	4	0.0823	7	0.1324	4	0.0823	10	0.2065	13	0.275	11	0.2475	gi|460372885|ref|XP_004232253.1|	354	1e-95	PREDICTED: ABC transporter B family member 15-like [Solanum lycopersicum]	gi|460372884|ref|XM_004232205.1|	402	1e-108	PREDICTED: Solanum lycopersicum ABC transporter B family member 15-like (LOC101263659), mRNA	sp|Q9LHD1|AB15B_ARATH	1291	0	ABC transporter B family member 15 OS=Arabidopsis thaliana GN=ABCB15 PE=1 SV=1	SPCC663.03	611	3e-174	COG1132	ABC-type multidrug transport system, ATPase and permease components	K05658	0	1403	vvi:100854950	ATP-binding cassette, subfamily B (MDR/TAP), member 1	GO:0010048//vernalization response;GO:0010541//acropetal auxin transport;GO:0043481//anthocyanin accumulation in tissues in response to UV light;GO:0010540//basipetal auxin transport;GO:0010315//auxin efflux;GO:0055085//transmembrane transport;GO:0006200//ATP catabolic process;GO:0048440//carpel development	GO:0010329//auxin efflux transmembrane transporter activity;GO:0042626//ATPase activity, coupled to transmembrane movement of substances;GO:0005524//ATP binding	GO:0016021//integral to membrane;GO:0005886//plasma membrane
CL3267.Contig2_All	4194	48	0.9762	52	0.906	26	0.4972	50	0.9469	54	0.94	32	0.6058	124	2.357	105	2.0449	106	2.1955	gi|460372885|ref|XP_004232253.1|	1952.6	0	PREDICTED: ABC transporter B family member 15-like [Solanum lycopersicum]	gi|460372884|ref|XM_004232205.1|	529	1e-147	PREDICTED: Solanum lycopersicum ABC transporter B family member 15-like (LOC101263659), mRNA	sp|Q9LHD1|AB15B_ARATH	1782	0	ABC transporter B family member 15 OS=Arabidopsis thaliana GN=ABCB15 PE=1 SV=1	SPCC663.03	752	0	COG1132	ABC-type multidrug transport system, ATPase and permease components	K05658	0	1935	vvi:100854950	ATP-binding cassette, subfamily B (MDR/TAP), member 1	GO:0010048//vernalization response;GO:0010541//acropetal auxin transport;GO:0043481//anthocyanin accumulation in tissues in response to UV light;GO:0010540//basipetal auxin transport;GO:0010315//auxin efflux;GO:0055085//transmembrane transport;GO:0006200//ATP catabolic process;GO:0048440//carpel development	GO:0010329//auxin efflux transmembrane transporter activity;GO:0042626//ATPase activity, coupled to transmembrane movement of substances;GO:0005524//ATP binding	GO:0016021//integral to membrane;GO:0005886//plasma membrane
CL3372.Contig1_All	3549	41	0.9854	61	1.256	76	1.7175	57	1.2756	102	2.0982	55	1.2305	35	0.7862	45	1.0356	34	0.8322	gi|460388127|ref|XP_004239721.1|	146.7	2e-33	PREDICTED: ABC transporter G family member 34-like [Solanum lycopersicum]	gi|460410119|ref|XM_004250431.1|	714	0	PREDICTED: Solanum lycopersicum pleiotropic drug resistance protein 2-like (LOC101247882), mRNA	sp|Q2PCF1|PDR2_NICPL	1321	0	Pleiotropic drug resistance protein 2 OS=Nicotiana plumbaginifolia GN=PDR2 PE=2 SV=1	YDR011w_1	129	5e-29	COG1131	ABC-type multidrug transport system, ATPase component	K05681	2e-44	179	cme:CMS467C	ATP-binding cassette, subfamily G (WHITE), member 2	GO:0006200//ATP catabolic process	GO:0015416//organic phosphonate transmembrane-transporting ATPase activity;GO:0005524//ATP binding	GO:0016020//membrane
CL3372.Contig2_All	3471	27	0.6635	51	1.0737	65	1.502	52	1.1899	73	1.5354	28	0.6405	26	0.5972	36	0.8471	15	0.3754	gi|460388127|ref|XP_004239721.1|	146.7	2e-33	PREDICTED: ABC transporter G family member 34-like [Solanum lycopersicum]	gi|460410119|ref|XM_004250431.1|	714	0	PREDICTED: Solanum lycopersicum pleiotropic drug resistance protein 2-like (LOC101247882), mRNA	sp|Q2PCF1|PDR2_NICPL	1321	0	Pleiotropic drug resistance protein 2 OS=Nicotiana plumbaginifolia GN=PDR2 PE=2 SV=1	YDR011w_1	129	5e-29	COG1131	ABC-type multidrug transport system, ATPase component	K05681	2e-44	179	cme:CMS467C	ATP-binding cassette, subfamily G (WHITE), member 2	GO:0006200//ATP catabolic process	GO:0015416//organic phosphonate transmembrane-transporting ATPase activity;GO:0005524//ATP binding	GO:0016020//membrane
CL3372.Contig3_All	3113	38	1.0412	61	1.4319	84	2.1642	70	1.786	106	2.4858	44	1.1223	38	0.9731	55	1.4431	39	1.0883	gi|460388127|ref|XP_004239721.1|	146.7	2e-33	PREDICTED: ABC transporter G family member 34-like [Solanum lycopersicum]	gi|460410119|ref|XM_004250431.1|	714	0	PREDICTED: Solanum lycopersicum pleiotropic drug resistance protein 2-like (LOC101247882), mRNA	sp|Q2PCF1|PDR2_NICPL	1321	0	Pleiotropic drug resistance protein 2 OS=Nicotiana plumbaginifolia GN=PDR2 PE=2 SV=1	YDR011w_1	129	4e-29	COG1131	ABC-type multidrug transport system, ATPase component	K05681	2e-44	179	cme:CMS467C	ATP-binding cassette, subfamily G (WHITE), member 2	GO:0006200//ATP catabolic process	GO:0015416//organic phosphonate transmembrane-transporting ATPase activity;GO:0005524//ATP binding	GO:0016020//membrane
CL3372.Contig4_All	3116	26	0.7117	47	1.1022	58	1.4929	42	1.0706	63	1.476	24	0.6116	25	0.6396	31	0.8126	17	0.4739	gi|460388127|ref|XP_004239721.1|	146.7	2e-33	PREDICTED: ABC transporter G family member 34-like [Solanum lycopersicum]	gi|460410119|ref|XM_004250431.1|	714	0	PREDICTED: Solanum lycopersicum pleiotropic drug resistance protein 2-like (LOC101247882), mRNA	sp|Q2PCF1|PDR2_NICPL	1321	0	Pleiotropic drug resistance protein 2 OS=Nicotiana plumbaginifolia GN=PDR2 PE=2 SV=1	YDR011w_1	129	4e-29	COG1131	ABC-type multidrug transport system, ATPase component	K05681	2e-44	179	cme:CMS467C	ATP-binding cassette, subfamily G (WHITE), member 2	GO:0006200//ATP catabolic process	GO:0015416//organic phosphonate transmembrane-transporting ATPase activity;GO:0005524//ATP binding	GO:0016020//membrane
CL3459.Contig1_All	2413	50	1.7674	29	0.8782	89	2.9582	141	4.6411	88	2.6624	54	1.7769	57	1.8832	95	3.2156	69	2.4839	gi|359497155|ref|XP_003635438.1|	1062	0	PREDICTED: ABC transporter G family member 11-like [Vitis vinifera]	gi|460389202|ref|XM_004240200.1|	446	1e-122	PREDICTED: Solanum lycopersicum ABC transporter G family member 11-like (LOC101257771), mRNA	sp|Q8RXN0|AB11G_ARATH	678	0	ABC transporter G family member 11 OS=Arabidopsis thaliana GN=ABCG11 PE=1 SV=1	YCR011c_2	179	2e-44	COG1131	ABC-type multidrug transport system, ATPase component	K05681	3e-69	261	cme:CMS467C	ATP-binding cassette, subfamily G (WHITE), member 2	GO:0006200//ATP catabolic process	GO:0015416//organic phosphonate transmembrane-transporting ATPase activity;GO:0005524//ATP binding	GO:0016020//membrane
CL3459.Contig2_All	2536	148	4.9777	63	1.8153	402	12.7138	476	14.9078	447	12.8678	305	9.5494	151	4.7468	311	10.0164	161	5.5147	gi|359497155|ref|XP_003635438.1|	1072.4	0	PREDICTED: ABC transporter G family member 11-like [Vitis vinifera]	gi|460389202|ref|XM_004240200.1|	462	1e-127	PREDICTED: Solanum lycopersicum ABC transporter G family member 11-like (LOC101257771), mRNA	sp|Q8RXN0|AB11G_ARATH	686	0	ABC transporter G family member 11 OS=Arabidopsis thaliana GN=ABCG11 PE=1 SV=1	YCR011c_2	179	2e-44	COG1131	ABC-type multidrug transport system, ATPase component	K05681	2e-69	262	cme:CMS467C	ATP-binding cassette, subfamily G (WHITE), member 2	GO:0006200//ATP catabolic process	GO:0015416//organic phosphonate transmembrane-transporting ATPase activity;GO:0005524//ATP binding	GO:0016020//membrane
CL3459.Contig3_All	2689	78	2.4741	69	1.8751	218	6.5023	285	8.418	152	4.1267	120	3.5434	116	3.4391	148	4.4954	83	2.6812	gi|359497155|ref|XP_003635438.1|	1064.3	0	PREDICTED: ABC transporter G family member 11-like [Vitis vinifera]	gi|460389202|ref|XM_004240200.1|	470	1e-129	PREDICTED: Solanum lycopersicum ABC transporter G family member 11-like (LOC101257771), mRNA	sp|Q8RXN0|AB11G_ARATH	680	0	ABC transporter G family member 11 OS=Arabidopsis thaliana GN=ABCG11 PE=1 SV=1	YCR011c_2	179	2e-44	COG1131	ABC-type multidrug transport system, ATPase component	K05681	3e-69	261	cme:CMS467C	ATP-binding cassette, subfamily G (WHITE), member 2	GO:0006200//ATP catabolic process	GO:0015416//organic phosphonate transmembrane-transporting ATPase activity;GO:0005524//ATP binding	GO:0016020//membrane
CL347.Contig1_All	210	2	0.8123	1	0.348	6	2.2916	4	1.5129	3	1.0429	3	1.1343	4	1.5185	1	0.3889	2	0.8273	gi|359494289|ref|XP_003634753.1|	34.7	8e-09	PREDICTED: ABC transporter C family member 3-like [Vitis vinifera]	gi|356501619|ref|XM_003519574.1|	75.8	2e-11	PREDICTED: Glycine max ABC transporter C family member 3-like (LOC100818714), mRNA	sp|Q9LK64|AB3C_ARATH	40	3e-08	ABC transporter C family member 3 OS=Arabidopsis thaliana GN=ABCC3 PE=1 SV=1	--	--	--	--	--	--	--	--	--	--	-	-	-
CL347.Contig2_All	1173	81	5.8898	63	3.9247	108	7.3846	108	7.3128	84	5.2279	81	5.4829	73	4.9613	89	6.1972	78	5.7762	gi|359494289|ref|XP_003634753.1|	36.2	1e-08	PREDICTED: ABC transporter C family member 3-like [Vitis vinifera]	gi|356501619|ref|XM_003519574.1|	75.8	9e-11	PREDICTED: Glycine max ABC transporter C family member 3-like (LOC100818714), mRNA	sp|Q9LK64|AB3C_ARATH	40	7e-08	ABC transporter C family member 3 OS=Arabidopsis thaliana GN=ABCC3 PE=1 SV=1	--	--	--	--	--	--	--	--	--	--	-	-	-
CL3759.Contig1_All	5012	35	0.5956	37	0.5395	56	0.8961	57	0.9033	75	1.0924	47	0.7446	60	0.9544	67	1.0919	46	0.7973	gi|460376814|ref|XP_004234191.1|	2241.8	0	PREDICTED: ABC transporter C family member 10-like [Solanum lycopersicum]	gi|460390160|ref|XR_182824.1|	537	1e-149	PREDICTED: Solanum lycopersicum ABC transporter C family member 10-like (LOC101257267), misc_RNA	sp|Q9LYS2|AB10C_ARATH	1902	0	ABC transporter C family member 10 OS=Arabidopsis thaliana GN=ABCC10 PE=2 SV=2	SPAC3F10.11c	735	0	COG1132	ABC-type multidrug transport system, ATPase and permease components	K05666	0	662	olu:OSTLU_35503	ATP-binding cassette, subfamily C (CFTR/MRP), member 2	GO:0055085//transmembrane transport;GO:0055114//oxidation-reduction process;GO:0006200//ATP catabolic process	GO:0042626//ATPase activity, coupled to transmembrane movement of substances;GO:0005524//ATP binding;GO:0032440//2-alkenal reductase [NAD(P)] activity	GO:0016021//integral to membrane;GO:0005774//vacuolar membrane;GO:0005886//plasma membrane
CL3759.Contig2_All	5462	30	0.4685	44	0.5887	63	0.9251	54	0.7852	64	0.8554	54	0.785	35	0.5108	56	0.8374	45	0.7157	gi|460376814|ref|XP_004234191.1|	71.2	2e-10	PREDICTED: ABC transporter C family member 10-like [Solanum lycopersicum]	gi|460376813|ref|XM_004234143.1|	464	1e-127	PREDICTED: Solanum lycopersicum ABC transporter C family member 10-like (LOC101256256), mRNA	sp|Q9LYS2|AB10C_ARATH	1677	0	ABC transporter C family member 10 OS=Arabidopsis thaliana GN=ABCC10 PE=2 SV=2	SPBC359.05	597	0	COG1132	ABC-type multidrug transport system, ATPase and permease components	K05666	0	550	olu:OSTLU_35503	ATP-binding cassette, subfamily C (CFTR/MRP), member 2	GO:0055085//transmembrane transport;GO:0055114//oxidation-reduction process;GO:0006200//ATP catabolic process	GO:0042626//ATPase activity, coupled to transmembrane movement of substances;GO:0005524//ATP binding;GO:0032440//2-alkenal reductase [NAD(P)] activity	GO:0016021//integral to membrane;GO:0005774//vacuolar membrane;GO:0005886//plasma membrane
CL413.Contig10_All	2166	1	0.0394	2	0.0675	1	0.037	5	0.1833	4	0.1348	2	0.0733	4	0.1472	2	0.0754	5	0.2005	gi|460374984|ref|XP_004233288.1|	65.9	1e-101	PREDICTED: ABC transporter I family member 11, chloroplastic-like [Solanum lycopersicum]	gi|460374983|ref|XM_004233240.1|	303	4e-79	PREDICTED: Solanum lycopersicum ABC transporter I family member 11, chloroplastic-like (LOC101246310), mRNA	sp|Q8LEF6|AB11I_ARATH	305	3e-94	ABC transporter I family member 11, chloroplastic OS=Arabidopsis thaliana GN=ABCI11 PE=2 SV=1	all1547	159	2e-38	COG1122	ABC-type cobalt transport system, ATPase component	K02065	4e-15	82	pop:POPTR_275971	putative ABC transport system ATP-binding protein	GO:0006200//ATP catabolic process	GO:0005524//ATP binding;GO:0015408	GO:0009941//chloroplast envelope;GO:0005886//plasma membrane
CL413.Contig11_All	5078	3	0.0504	5	0.072	9	0.1422	8	0.1251	11	0.1581	3	0.0469	9	0.1413	9	0.1448	9	0.154	gi|460374984|ref|XP_004233288.1|	387.1	1e-105	PREDICTED: ABC transporter I family member 11, chloroplastic-like [Solanum lycopersicum]	gi|460374983|ref|XM_004233240.1|	295	2e-76	PREDICTED: Solanum lycopersicum ABC transporter I family member 11, chloroplastic-like (LOC101246310), mRNA	sp|Q8LEF6|AB11I_ARATH	357	4e-98	ABC transporter I family member 11, chloroplastic OS=Arabidopsis thaliana GN=ABCI11 PE=2 SV=1	slr0354	172	5e-42	COG1122	ABC-type cobalt transport system, ATPase component	K02065	6e-16	85.9	pop:POPTR_275971	putative ABC transport system ATP-binding protein	GO:0006200//ATP catabolic process	GO:0005524//ATP binding;GO:0015408	GO:0009941//chloroplast envelope;GO:0005886//plasma membrane
CL413.Contig12_All	2348	5	0.1816	3	0.0934	5	0.1708	8	0.2706	10	0.3109	10	0.3382	3	0.1019	8	0.2783	8	0.296	gi|460374984|ref|XP_004233288.1|	387.1	7e-106	PREDICTED: ABC transporter I family member 11, chloroplastic-like [Solanum lycopersicum]	gi|460374983|ref|XM_004233240.1|	303	4e-79	PREDICTED: Solanum lycopersicum ABC transporter I family member 11, chloroplastic-like (LOC101246310), mRNA	sp|Q8LEF6|AB11I_ARATH	357	2e-98	ABC transporter I family member 11, chloroplastic OS=Arabidopsis thaliana GN=ABCI11 PE=2 SV=1	slr0354	172	2e-42	COG1122	ABC-type cobalt transport system, ATPase component	K02065	3e-16	85.9	pop:POPTR_275971	putative ABC transport system ATP-binding protein	GO:0006200//ATP catabolic process	GO:0005524//ATP binding;GO:0015408	GO:0009941//chloroplast envelope;GO:0005886//plasma membrane
CL413.Contig13_All	4492	1	0.019	2	0.0325	3	0.0536	2	0.0354	4	0.065	1	0.0177	4	0.071	2	0.0364	3	0.058	gi|460374984|ref|XP_004233288.1|	65.9	2e-101	PREDICTED: ABC transporter I family member 11, chloroplastic-like [Solanum lycopersicum]	gi|460374983|ref|XM_004233240.1|	303	9e-79	PREDICTED: Solanum lycopersicum ABC transporter I family member 11, chloroplastic-like (LOC101246310), mRNA	sp|Q8LEF6|AB11I_ARATH	305	6e-94	ABC transporter I family member 11, chloroplastic OS=Arabidopsis thaliana GN=ABCI11 PE=2 SV=1	all1547	159	5e-38	COG1122	ABC-type cobalt transport system, ATPase component	K02065	8e-15	82	pop:POPTR_275971	putative ABC transport system ATP-binding protein	GO:0006200//ATP catabolic process	GO:0005524//ATP binding;GO:0015408	GO:0009941//chloroplast envelope;GO:0005886//plasma membrane
CL413.Contig14_All	4452	1	0.0192	3	0.0492	4	0.0721	1	0.0178	5	0.082	2	0.0357	4	0.0716	2	0.0367	3	0.0585	gi|460374984|ref|XP_004233288.1|	387.1	1e-105	PREDICTED: ABC transporter I family member 11, chloroplastic-like [Solanum lycopersicum]	gi|460374983|ref|XM_004233240.1|	303	8e-79	PREDICTED: Solanum lycopersicum ABC transporter I family member 11, chloroplastic-like (LOC101246310), mRNA	sp|Q8LEF6|AB11I_ARATH	357	3e-98	ABC transporter I family member 11, chloroplastic OS=Arabidopsis thaliana GN=ABCI11 PE=2 SV=1	slr0354	172	5e-42	COG1122	ABC-type cobalt transport system, ATPase component	K02065	5e-16	85.9	pop:POPTR_275971	putative ABC transport system ATP-binding protein	GO:0006200//ATP catabolic process	GO:0005524//ATP binding;GO:0015408	GO:0009941//chloroplast envelope;GO:0005886//plasma membrane
CL413.Contig15_All	1944	1	0.0439	0	0	2	0.0825	1	0.0409	3	0.1127	1	0.0408	2	0.082	4	0.1681	3	0.1341	gi|460374984|ref|XP_004233288.1|	387.1	6e-106	PREDICTED: ABC transporter I family member 11, chloroplastic-like [Solanum lycopersicum]	gi|460374983|ref|XM_004233240.1|	303	4e-79	PREDICTED: Solanum lycopersicum ABC transporter I family member 11, chloroplastic-like (LOC101246310), mRNA	sp|Q8LEF6|AB11I_ARATH	357	1e-98	ABC transporter I family member 11, chloroplastic OS=Arabidopsis thaliana GN=ABCI11 PE=2 SV=1	slr0354	172	2e-42	COG1122	ABC-type cobalt transport system, ATPase component	K02065	2e-16	85.9	pop:POPTR_275971	putative ABC transport system ATP-binding protein	GO:0006200//ATP catabolic process	GO:0005524//ATP binding;GO:0015408	GO:0009941//chloroplast envelope;GO:0005886//plasma membrane
CL413.Contig16_All	2111	7	0.2828	9	0.3115	8	0.3039	11	0.4139	10	0.3458	6	0.2257	10	0.3776	10	0.3869	11	0.4526	gi|460374984|ref|XP_004233288.1|	387.1	6e-106	PREDICTED: ABC transporter I family member 11, chloroplastic-like [Solanum lycopersicum]	gi|460374983|ref|XM_004233240.1|	303	4e-79	PREDICTED: Solanum lycopersicum ABC transporter I family member 11, chloroplastic-like (LOC101246310), mRNA	sp|Q8LEF6|AB11I_ARATH	357	2e-98	ABC transporter I family member 11, chloroplastic OS=Arabidopsis thaliana GN=ABCI11 PE=2 SV=1	slr0354	172	2e-42	COG1122	ABC-type cobalt transport system, ATPase component	K02065	2e-16	85.9	pop:POPTR_275971	putative ABC transport system ATP-binding protein	GO:0006200//ATP catabolic process	GO:0005524//ATP binding;GO:0015408	GO:0009941//chloroplast envelope;GO:0005886//plasma membrane
CL413.Contig1_All	778	0	0	2	0.1879	0	0	2	0.2042	2	0.1877	1	0.1021	1	0.1025	2	0.21	2	0.2233	gi|460374984|ref|XP_004233288.1|	296.6	2e-79	PREDICTED: ABC transporter I family member 11, chloroplastic-like [Solanum lycopersicum]	gi|460374983|ref|XM_004233240.1|	260	2e-66	PREDICTED: Solanum lycopersicum ABC transporter I family member 11, chloroplastic-like (LOC101246310), mRNA	sp|Q8LEF6|AB11I_ARATH	278	3e-75	ABC transporter I family member 11, chloroplastic OS=Arabidopsis thaliana GN=ABCI11 PE=2 SV=1	slr0354	127	2e-29	COG1122	ABC-type cobalt transport system, ATPase component	K02065	2e-15	80.9	pop:POPTR_246085	putative ABC transport system ATP-binding protein	GO:0006200//ATP catabolic process	GO:0005524//ATP binding;GO:0015408	GO:0009941//chloroplast envelope;GO:0005886//plasma membrane
CL413.Contig2_All	818	0	0	2	0.1787	0	0	2	0.1942	2	0.1785	1	0.0971	0	0	2	0.1997	1	0.1062	gi|460374984|ref|XP_004233288.1|	65.9	4e-75	PREDICTED: ABC transporter I family member 11, chloroplastic-like [Solanum lycopersicum]	gi|460374983|ref|XM_004233240.1|	260	2e-66	PREDICTED: Solanum lycopersicum ABC transporter I family member 11, chloroplastic-like (LOC101246310), mRNA	sp|Q8LEF6|AB11I_ARATH	225	4e-71	ABC transporter I family member 11, chloroplastic OS=Arabidopsis thaliana GN=ABCI11 PE=2 SV=1	all1547	114	2e-25	COG1122	ABC-type cobalt transport system, ATPase component	K02065	3e-14	77	pop:POPTR_246085	putative ABC transport system ATP-binding protein	GO:0006200//ATP catabolic process	GO:0005524//ATP binding;GO:0015408	GO:0009941//chloroplast envelope;GO:0005886//plasma membrane
CL413.Contig3_All	957	0	0	0	0	1	0.0838	3	0.249	5	0.3814	2	0.1659	1	0.0833	3	0.256	2	0.1815	gi|460374984|ref|XP_004233288.1|	362.8	4e-99	PREDICTED: ABC transporter I family member 11, chloroplastic-like [Solanum lycopersicum]	gi|460374983|ref|XM_004233240.1|	192	5e-46	PREDICTED: Solanum lycopersicum ABC transporter I family member 11, chloroplastic-like (LOC101246310), mRNA	sp|Q8LEF6|AB11I_ARATH	342	1e-94	ABC transporter I family member 11, chloroplastic OS=Arabidopsis thaliana GN=ABCI11 PE=2 SV=1	slr0354	174	2e-43	COG1122	ABC-type cobalt transport system, ATPase component	K02065	5e-15	80.1	mtr:MTR_7g079540	putative ABC transport system ATP-binding protein	GO:0006200//ATP catabolic process	GO:0005524//ATP binding;GO:0015408	GO:0009941//chloroplast envelope;GO:0005886//plasma membrane
CL413.Contig4_All	575	4	0.5933	0	0	2	0.279	0	0	2	0.2539	1	0.1381	3	0.4159	3	0.4261	1	0.1511	gi|460374984|ref|XP_004233288.1|	218.4	5e-56	PREDICTED: ABC transporter I family member 11, chloroplastic-like [Solanum lycopersicum]	gi|460374983|ref|XM_004233240.1|	194	7e-47	PREDICTED: Solanum lycopersicum ABC transporter I family member 11, chloroplastic-like (LOC101246310), mRNA	sp|Q8LEF6|AB11I_ARATH	209	9e-55	ABC transporter I family member 11, chloroplastic OS=Arabidopsis thaliana GN=ABCI11 PE=2 SV=1	slr0354	81.6	8e-16	COG1122	ABC-type cobalt transport system, ATPase component	K02065	8e-07	51.6	mtr:MTR_7g079540	putative ABC transport system ATP-binding protein	GO:0006200//ATP catabolic process	GO:0005524//ATP binding;GO:0015408	GO:0009941//chloroplast envelope;GO:0005886//plasma membrane
CL413.Contig5_All	4880	7	0.1223	6	0.0898	4	0.0657	6	0.0977	9	0.1346	11	0.179	9	0.147	5	0.0837	10	0.178	gi|460374984|ref|XP_004233288.1|	65.9	3e-101	PREDICTED: ABC transporter I family member 11, chloroplastic-like [Solanum lycopersicum]	gi|460374983|ref|XM_004233240.1|	295	2e-76	PREDICTED: Solanum lycopersicum ABC transporter I family member 11, chloroplastic-like (LOC101246310), mRNA	sp|Q8LEF6|AB11I_ARATH	305	6e-94	ABC transporter I family member 11, chloroplastic OS=Arabidopsis thaliana GN=ABCI11 PE=2 SV=1	all1547	159	6e-38	COG1122	ABC-type cobalt transport system, ATPase component	K02065	9e-15	82	pop:POPTR_275971	putative ABC transport system ATP-binding protein	GO:0006200//ATP catabolic process	GO:0005524//ATP binding;GO:0015408	GO:0009941//chloroplast envelope;GO:0005886//plasma membrane
CL413.Contig6_All	2207	2	0.0773	5	0.1656	2	0.0727	3	0.108	4	0.1323	2	0.072	7	0.2529	2	0.074	5	0.1968	gi|460374984|ref|XP_004233288.1|	65.9	1e-101	PREDICTED: ABC transporter I family member 11, chloroplastic-like [Solanum lycopersicum]	gi|460374983|ref|XM_004233240.1|	303	4e-79	PREDICTED: Solanum lycopersicum ABC transporter I family member 11, chloroplastic-like (LOC101246310), mRNA	sp|Q8LEF6|AB11I_ARATH	305	3e-94	ABC transporter I family member 11, chloroplastic OS=Arabidopsis thaliana GN=ABCI11 PE=2 SV=1	all1547	159	2e-38	COG1122	ABC-type cobalt transport system, ATPase component	K02065	4e-15	82	pop:POPTR_275971	putative ABC transport system ATP-binding protein	GO:0006200//ATP catabolic process	GO:0005524//ATP binding;GO:0015408	GO:0009941//chloroplast envelope;GO:0005886//plasma membrane
CL413.Contig7_All	2149	17	0.6747	14	0.4761	28	1.045	19	0.7022	34	1.155	13	0.4803	16	0.5935	26	0.9882	17	0.6872	gi|460374984|ref|XP_004233288.1|	387.1	6e-106	PREDICTED: ABC transporter I family member 11, chloroplastic-like [Solanum lycopersicum]	gi|460374983|ref|XM_004233240.1|	303	4e-79	PREDICTED: Solanum lycopersicum ABC transporter I family member 11, chloroplastic-like (LOC101246310), mRNA	sp|Q8LEF6|AB11I_ARATH	357	2e-98	ABC transporter I family member 11, chloroplastic OS=Arabidopsis thaliana GN=ABCI11 PE=2 SV=1	slr0354	172	2e-42	COG1122	ABC-type cobalt transport system, ATPase component	K02065	2e-16	85.9	pop:POPTR_275971	putative ABC transport system ATP-binding protein	GO:0006200//ATP catabolic process	GO:0005524//ATP binding;GO:0015408	GO:0009941//chloroplast envelope;GO:0005886//plasma membrane
CL413.Contig8_All	3982	5	0.1071	3	0.0551	8	0.1611	11	0.2194	11	0.2017	7	0.1396	13	0.2603	6	0.1231	8	0.1745	gi|460374984|ref|XP_004233288.1|	387.1	1e-105	PREDICTED: ABC transporter I family member 11, chloroplastic-like [Solanum lycopersicum]	gi|460374983|ref|XM_004233240.1|	303	8e-79	PREDICTED: Solanum lycopersicum ABC transporter I family member 11, chloroplastic-like (LOC101246310), mRNA	sp|Q8LEF6|AB11I_ARATH	357	3e-98	ABC transporter I family member 11, chloroplastic OS=Arabidopsis thaliana GN=ABCI11 PE=2 SV=1	slr0354	172	4e-42	COG1122	ABC-type cobalt transport system, ATPase component	K02065	5e-16	85.9	pop:POPTR_275971	putative ABC transport system ATP-binding protein	GO:0006200//ATP catabolic process	GO:0005524//ATP binding;GO:0015408	GO:0009941//chloroplast envelope;GO:0005886//plasma membrane
CL413.Contig9_All	4960	3	0.0516	3	0.0442	3	0.0485	7	0.1121	10	0.1472	5	0.08	9	0.1447	7	0.1153	11	0.1926	gi|460374984|ref|XP_004233288.1|	387.1	1e-105	PREDICTED: ABC transporter I family member 11, chloroplastic-like [Solanum lycopersicum]	gi|460374983|ref|XM_004233240.1|	303	9e-79	PREDICTED: Solanum lycopersicum ABC transporter I family member 11, chloroplastic-like (LOC101246310), mRNA	sp|Q8LEF6|AB11I_ARATH	357	4e-98	ABC transporter I family member 11, chloroplastic OS=Arabidopsis thaliana GN=ABCI11 PE=2 SV=1	slr0354	172	5e-42	COG1122	ABC-type cobalt transport system, ATPase component	K02065	6e-16	85.9	pop:POPTR_275971	putative ABC transport system ATP-binding protein	GO:0006200//ATP catabolic process	GO:0005524//ATP binding;GO:0015408	GO:0009941//chloroplast envelope;GO:0005886//plasma membrane
CL4363.Contig1_All	1607	29	1.5392	33	1.5006	28	1.3975	33	1.631	54	2.4531	26	1.2846	41	2.034	35	1.7789	36	1.946	gi|225470565|ref|XP_002272060.1|	139	3e-169	PREDICTED: ABC transporter B family member 26, chloroplastic-like [Vitis vinifera]	gi|225470564|ref|XM_002272024.1|	254	3e-64	PREDICTED: Vitis vinifera ABC transporter B family member 26, chloroplastic-like (LOC100249410), mRNA	sp|Q8RY46|AB26B_ARATH	468	3e-167	ABC transporter B family member 26, chloroplastic OS=Arabidopsis thaliana GN=ABCB26 PE=1 SV=1	SPBC9B6.09c	145	1e-34	COG1132	ABC-type multidrug transport system, ATPase and permease components	K05656	7e-163	456	mtr:MTR_5g033080	ATP-binding cassette, subfamily B (MDR/TAP), member 9	GO:0010039//response to iron ion;GO:0000302//response to reactive oxygen species;GO:0055072//iron ion homeostasis;GO:0015996//chlorophyll catabolic process;GO:0055085//transmembrane transport;GO:0006200//ATP catabolic process	GO:0008559//xenobiotic-transporting ATPase activity;GO:0005524//ATP binding	GO:0009941//chloroplast envelope;GO:0016021//integral to membrane
CL4363.Contig2_All	1588	111	5.9619	199	9.1573	211	10.6569	193	9.653	306	14.0675	219	10.9501	104	5.221	162	8.3323	103	5.6342	gi|225470565|ref|XP_002272060.1|	614	2e-174	PREDICTED: ABC transporter B family member 26, chloroplastic-like [Vitis vinifera]	gi|225470564|ref|XM_002272024.1|	246	6e-62	PREDICTED: Vitis vinifera ABC transporter B family member 26, chloroplastic-like (LOC100249410), mRNA	sp|Q8RY46|AB26B_ARATH	602	1e-172	ABC transporter B family member 26, chloroplastic OS=Arabidopsis thaliana GN=ABCB26 PE=1 SV=1	BMEI0323	152	2e-36	COG1132	ABC-type multidrug transport system, ATPase and permease components	K05656	5e-168	589	mtr:MTR_5g033080	ATP-binding cassette, subfamily B (MDR/TAP), member 9	GO:0010039//response to iron ion;GO:0000302//response to reactive oxygen species;GO:0055072//iron ion homeostasis;GO:0015996//chlorophyll catabolic process;GO:0055085//transmembrane transport;GO:0006200//ATP catabolic process	GO:0042626//ATPase activity, coupled to transmembrane movement of substances;GO:0005524//ATP binding	GO:0009941//chloroplast envelope;GO:0016021//integral to membrane
CL4363.Contig5_All	2104	22	0.8919	28	0.9725	29	1.1055	18	0.6795	33	1.145	31	1.1699	17	0.6441	15	0.5823	12	0.4954	gi|225470565|ref|XP_002272060.1|	139	1e-157	PREDICTED: ABC transporter B family member 26, chloroplastic-like [Vitis vinifera]	gi|225470564|ref|XM_002272024.1|	254	3e-64	PREDICTED: Vitis vinifera ABC transporter B family member 26, chloroplastic-like (LOC100249410), mRNA	sp|Q8RY46|AB26B_ARATH	432	3e-156	ABC transporter B family member 26, chloroplastic OS=Arabidopsis thaliana GN=ABCB26 PE=1 SV=1	SPBC9B6.09c	129	2e-29	COG1132	ABC-type multidrug transport system, ATPase and permease components	K05656	1e-153	426	mtr:MTR_5g033080	ATP-binding cassette, subfamily B (MDR/TAP), member 9	GO:0010039//response to iron ion;GO:0000302//response to reactive oxygen species;GO:0055072//iron ion homeostasis;GO:0015996//chlorophyll catabolic process;GO:0055085//transmembrane transport;GO:0006200//ATP catabolic process	GO:0008559//xenobiotic-transporting ATPase activity;GO:0005524//ATP binding	GO:0009941//chloroplast envelope;GO:0016021//integral to membrane
CL4510.Contig1_All	2823	29	0.8762	32	0.8283	54	1.5342	42	1.1817	63	1.6292	46	1.2938	28	0.7907	28	0.8101	22	0.677	gi|225443996|ref|XP_002280819.1|	81.3	1e-13	PREDICTED: ABC transporter C family member 2 isoform 1 [Vitis vinifera] >gi|297740795|emb|CBI30977.3| unnamed protein product [Vitis vinifera]	gi|359483924|ref|XM_003632988.1|	932	0	PREDICTED: Vitis vinifera ABC transporter C family-like, transcript variant 2 (LOC100251535), mRNA	sp|Q42093|AB2C_ARATH	1314	0	ABC transporter C family member 2 OS=Arabidopsis thaliana GN=ABCC2 PE=1 SV=2	YDR135c	383	1e-105	COG1132	ABC-type multidrug transport system, ATPase and permease components	K05666	2e-92	339	olu:OSTLU_35503	ATP-binding cassette, subfamily C (CFTR/MRP), member 2	GO:0015700//arsenite transport;GO:0009407//toxin catabolic process;GO:0046685//response to arsenic-containing substance;GO:0071994;GO:0010583//response to cyclopentenone;GO:0055114//oxidation-reduction process;GO:0006200//ATP catabolic process	GO:0071992//phytochelatin transmembrane transporter activity;GO:0032440//2-alkenal reductase [NAD(P)] activity;GO:0015446//arsenite-transmembrane transporting ATPase activity;GO:0008559//xenobiotic-transporting ATPase activity;GO:0005524//ATP binding	GO:0000325//plant-type vacuole;GO:0005774//vacuolar membrane;GO:0016021//integral to membrane
CL4510.Contig2_All	2738	19	0.5919	11	0.2936	17	0.498	22	0.6382	21	0.5599	17	0.493	9	0.262	13	0.3878	10	0.3173	gi|225443996|ref|XP_002280819.1|	81.3	1e-13	PREDICTED: ABC transporter C family member 2 isoform 1 [Vitis vinifera] >gi|297740795|emb|CBI30977.3| unnamed protein product [Vitis vinifera]	gi|359483924|ref|XM_003632988.1|	932	0	PREDICTED: Vitis vinifera ABC transporter C family-like, transcript variant 2 (LOC100251535), mRNA	sp|Q42093|AB2C_ARATH	1314	0	ABC transporter C family member 2 OS=Arabidopsis thaliana GN=ABCC2 PE=1 SV=2	YDR135c	383	1e-105	COG1132	ABC-type multidrug transport system, ATPase and permease components	K05666	2e-92	339	olu:OSTLU_35503	ATP-binding cassette, subfamily C (CFTR/MRP), member 2	GO:0015700//arsenite transport;GO:0009407//toxin catabolic process;GO:0046685//response to arsenic-containing substance;GO:0071994;GO:0010583//response to cyclopentenone;GO:0055114//oxidation-reduction process;GO:0006200//ATP catabolic process	GO:0071992//phytochelatin transmembrane transporter activity;GO:0032440//2-alkenal reductase [NAD(P)] activity;GO:0015446//arsenite-transmembrane transporting ATPase activity;GO:0008559//xenobiotic-transporting ATPase activity;GO:0005524//ATP binding	GO:0000325//plant-type vacuole;GO:0005774//vacuolar membrane;GO:0016021//integral to membrane
CL4510.Contig3_All	2906	32	0.9392	30	0.7544	38	1.0488	41	1.1206	73	1.8339	39	1.0656	34	0.9327	36	1.0118	32	0.9565	gi|225443996|ref|XP_002280819.1|	81.3	1e-13	PREDICTED: ABC transporter C family member 2 isoform 1 [Vitis vinifera] >gi|297740795|emb|CBI30977.3| unnamed protein product [Vitis vinifera]	gi|359483924|ref|XM_003632988.1|	932	0	PREDICTED: Vitis vinifera ABC transporter C family-like, transcript variant 2 (LOC100251535), mRNA	sp|Q42093|AB2C_ARATH	1314	0	ABC transporter C family member 2 OS=Arabidopsis thaliana GN=ABCC2 PE=1 SV=2	YDR135c	383	1e-105	COG1132	ABC-type multidrug transport system, ATPase and permease components	K05666	2e-92	339	olu:OSTLU_35503	ATP-binding cassette, subfamily C (CFTR/MRP), member 2	GO:0015700//arsenite transport;GO:0009407//toxin catabolic process;GO:0046685//response to arsenic-containing substance;GO:0071994;GO:0010583//response to cyclopentenone;GO:0055114//oxidation-reduction process;GO:0006200//ATP catabolic process	GO:0071992//phytochelatin transmembrane transporter activity;GO:0032440//2-alkenal reductase [NAD(P)] activity;GO:0015446//arsenite-transmembrane transporting ATPase activity;GO:0008559//xenobiotic-transporting ATPase activity;GO:0005524//ATP binding	GO:0000325//plant-type vacuole;GO:0005774//vacuolar membrane;GO:0016021//integral to membrane
CL452.Contig1_All	3746	25	0.5692	18	0.3511	30	0.6423	36	0.7633	28	0.5457	27	0.5723	28	0.5959	21	0.4579	18	0.4174	gi|460383039|ref|XP_004237242.1|	315.1	6e-84	PREDICTED: ABC transporter G family member 24-like [Solanum lycopersicum]	gi|460383038|ref|XM_004237194.1|	454	1e-124	PREDICTED: Solanum lycopersicum ABC transporter G family member 24-like (LOC101255387), mRNA	sp|Q9MAG3|AB24G_ARATH	1094	0	ABC transporter G family member 24 OS=Arabidopsis thaliana GN=ABCG24 PE=1 SV=2	YDR011w_3	182	4e-45	COG1131	ABC-type multidrug transport system, ATPase component	K05681	2e-48	193	cme:CMS467C	ATP-binding cassette, subfamily G (WHITE), member 2	GO:0006200//ATP catabolic process	GO:0008559//xenobiotic-transporting ATPase activity;GO:0005524//ATP binding	GO:0005886//plasma membrane
CL452.Contig2_All	4012	88	1.8708	103	1.876	108	2.159	116	2.2964	120	2.1836	94	1.8603	103	2.0467	97	1.9747	94	2.0352	gi|460383039|ref|XP_004237242.1|	1582.4	0	PREDICTED: ABC transporter G family member 24-like [Solanum lycopersicum]	gi|460383038|ref|XM_004237194.1|	454	1e-124	PREDICTED: Solanum lycopersicum ABC transporter G family member 24-like (LOC101255387), mRNA	sp|Q9MAG3|AB24G_ARATH	1376	0	ABC transporter G family member 24 OS=Arabidopsis thaliana GN=ABCG24 PE=1 SV=2	YDR011w_3	182	4e-45	COG1131	ABC-type multidrug transport system, ATPase component	K05681	2e-48	193	cme:CMS467C	ATP-binding cassette, subfamily G (WHITE), member 2	GO:0006200//ATP catabolic process	GO:0008559//xenobiotic-transporting ATPase activity;GO:0005524//ATP binding	GO:0005886//plasma membrane
CL474.Contig1_All	5259	83	1.3461	91	1.2645	150	2.2876	103	1.5556	128	1.7769	81	1.2229	59	0.8944	62	0.9629	38	0.6277	gi|224138238|ref|XP_002322764.1|	1171	0	white-brown-complex ABC transporter family [Populus trichocarpa] >gi|222867394|gb|EEF04525.1| white-brown-complex ABC transporter family [Populus trichocarpa]	gi|262036867|dbj|AB499053.1|	841	0	Ipomoea sp. Kenyan CRTISO mRNA for carotenoid isomerase, complete cds	sp|Q93YS4|AB22G_ARATH	1078	0	ABC transporter G family member 22 OS=Arabidopsis thaliana GN=ABCG22 PE=1 SV=1	alr2064	619	1e-176	COG1233	Phytoene dehydrogenase and related proteins	K09835	0	944	vvi:100263250	prolycopene isomerase [EC:5.2.1.13]	GO:0016117//carotenoid biosynthetic process;GO:0009414//response to water deprivation;GO:0010148//transpiration;GO:0006200//ATP catabolic process	GO:0015412//molybdate transmembrane-transporting ATPase activity;GO:0046608//carotenoid isomerase activity;GO:0005524//ATP binding	GO:0031969//chloroplast membrane;GO:0005886//plasma membrane;GO:0005739//mitochondrion
CL474.Contig2_All	4789	6	0.1069	10	0.1526	11	0.1842	15	0.2488	22	0.3354	9	0.1492	10	0.1665	4	0.0682	9	0.1632	gi|356500545|ref|XP_003519092.1|	990.7	0	PREDICTED: ABC transporter G family member 22-like [Glycine max]	gi|262036867|dbj|AB499053.1|	841	0	Ipomoea sp. Kenyan CRTISO mRNA for carotenoid isomerase, complete cds	sp|Q8S4R4|CRTSO_SOLLC	969	0	Prolycopene isomerase, chloroplastic OS=Solanum lycopersicum GN=CRTISO PE=1 SV=1	alr2064	619	1e-176	COG1233	Phytoene dehydrogenase and related proteins	K09835	0	944	vvi:100263250	prolycopene isomerase [EC:5.2.1.13]	GO:0016117//carotenoid biosynthetic process;GO:0006200//ATP catabolic process	GO:0015412//molybdate transmembrane-transporting ATPase activity;GO:0046608//carotenoid isomerase activity;GO:0005524//ATP binding	GO:0031969//chloroplast membrane;GO:0005886//plasma membrane
CL474.Contig3_All	5353	7	0.1115	5	0.0683	12	0.1798	14	0.2077	23	0.3137	8	0.1187	9	0.134	2	0.0305	10	0.1623	gi|224138238|ref|XP_002322764.1|	174.1	0	white-brown-complex ABC transporter family [Populus trichocarpa] >gi|222867394|gb|EEF04525.1| white-brown-complex ABC transporter family [Populus trichocarpa]	gi|262036867|dbj|AB499053.1|	841	0	Ipomoea sp. Kenyan CRTISO mRNA for carotenoid isomerase, complete cds	sp|Q93YS4|AB22G_ARATH	915	0	ABC transporter G family member 22 OS=Arabidopsis thaliana GN=ABCG22 PE=1 SV=1	alr2064	619	1e-176	COG1233	Phytoene dehydrogenase and related proteins	K09835	0	944	vvi:100263250	prolycopene isomerase [EC:5.2.1.13]	GO:0016117//carotenoid biosynthetic process;GO:0009414//response to water deprivation;GO:0010148//transpiration;GO:0006200//ATP catabolic process	GO:0015412//molybdate transmembrane-transporting ATPase activity;GO:0046608//carotenoid isomerase activity;GO:0005524//ATP binding	GO:0031969//chloroplast membrane;GO:0005886//plasma membrane;GO:0005739//mitochondrion
CL474.Contig4_All	5305	10	0.1608	7	0.0964	18	0.2721	16	0.2395	24	0.3303	9	0.1347	9	0.1352	4	0.0616	12	0.1965	gi|224138238|ref|XP_002322764.1|	174.1	0	white-brown-complex ABC transporter family [Populus trichocarpa] >gi|222867394|gb|EEF04525.1| white-brown-complex ABC transporter family [Populus trichocarpa]	gi|262036867|dbj|AB499053.1|	841	0	Ipomoea sp. Kenyan CRTISO mRNA for carotenoid isomerase, complete cds	sp|Q93YS4|AB22G_ARATH	928	0	ABC transporter G family member 22 OS=Arabidopsis thaliana GN=ABCG22 PE=1 SV=1	alr2064	619	1e-176	COG1233	Phytoene dehydrogenase and related proteins	K09835	0	944	vvi:100263250	prolycopene isomerase [EC:5.2.1.13]	GO:0016117//carotenoid biosynthetic process;GO:0009414//response to water deprivation;GO:0010148//transpiration;GO:0006200//ATP catabolic process	GO:0015412//molybdate transmembrane-transporting ATPase activity;GO:0046608//carotenoid isomerase activity;GO:0005524//ATP binding	GO:0031969//chloroplast membrane;GO:0005886//plasma membrane;GO:0005739//mitochondrion
CL474.Contig6_All	5231	7	0.1141	8	0.1118	19	0.2913	19	0.2885	25	0.3489	9	0.1366	9	0.1372	3	0.0468	12	0.1993	gi|224138238|ref|XP_002322764.1|	1183.7	0	white-brown-complex ABC transporter family [Populus trichocarpa] >gi|222867394|gb|EEF04525.1| white-brown-complex ABC transporter family [Populus trichocarpa]	gi|262036867|dbj|AB499053.1|	841	0	Ipomoea sp. Kenyan CRTISO mRNA for carotenoid isomerase, complete cds	sp|Q93YS4|AB22G_ARATH	1091	0	ABC transporter G family member 22 OS=Arabidopsis thaliana GN=ABCG22 PE=1 SV=1	alr2064	619	1e-176	COG1233	Phytoene dehydrogenase and related proteins	K09835	0	944	vvi:100263250	prolycopene isomerase [EC:5.2.1.13]	GO:0009414//response to water deprivation;GO:0006200//ATP catabolic process;GO:0010148//transpiration	GO:0015412//molybdate transmembrane-transporting ATPase activity;GO:0005524//ATP binding	GO:0005739//mitochondrion;GO:0005886//plasma membrane
CL4862.Contig1_All	4261	417	8.3472	402	6.8942	515	9.6938	391	7.2882	521	8.9263	444	8.2736	515	9.6354	498	9.5459	444	9.0515	gi|110226562|gb|ABG56413.1|	2436	0	MDR-like ABC transporter [Catharanthus roseus]	gi|110226561|gb|DQ660356.1|	8157	0	Catharanthus roseus MDR-like ABC transporter (mdr) mRNA, complete cds	sp|Q9M0M2|AB9B_ARATH	1725	0	ABC transporter B family member 9 OS=Arabidopsis thaliana GN=ABCB9 PE=3 SV=2	SPCC663.03	815	0	COG1132	ABC-type multidrug transport system, ATPase and permease components	K05658	0	1868	vvi:100253815	ATP-binding cassette, subfamily B (MDR/TAP), member 1	GO:0055085//transmembrane transport;GO:0006200//ATP catabolic process	GO:0015439//heme-transporting ATPase activity;GO:0008559//xenobiotic-transporting ATPase activity;GO:0005524//ATP binding;GO:0015411//taurine-transporting ATPase activity	GO:0016021//integral to membrane
CL4862.Contig2_All	373	9	2.058	9	1.7632	7	1.5052	11	2.3423	13	2.5444	13	2.7673	23	4.9158	16	3.5036	14	3.2604	gi|110226562|gb|ABG56413.1|	165.2	2e-40	MDR-like ABC transporter [Catharanthus roseus]	gi|110226561|gb|DQ660356.1|	192	2e-46	Catharanthus roseus MDR-like ABC transporter (mdr) mRNA, complete cds	sp|Q9M0M2|AB9B_ARATH	196	2e-51	ABC transporter B family member 9 OS=Arabidopsis thaliana GN=ABCB9 PE=3 SV=2	SPCC663.03	150	7e-37	COG1132	ABC-type multidrug transport system, ATPase and permease components	K05658	2e-55	211	rcu:RCOM_0634950	ATP-binding cassette, subfamily B (MDR/TAP), member 1	GO:0055085//transmembrane transport;GO:0006200//ATP catabolic process	GO:0015439//heme-transporting ATPase activity;GO:0008559//xenobiotic-transporting ATPase activity;GO:0005524//ATP binding;GO:0015411//taurine-transporting ATPase activity	GO:0016021//integral to membrane
CL5110.Contig1_All	1729	0	0	2	0.0845	1	0.0464	2	0.0919	5	0.2111	0	0	5	0.2305	0	0	2	0.1005	gi|225462350|ref|XP_002265884.1|	158.7	0	PREDICTED: ABC transporter D family member 2, chloroplastic-like [Vitis vinifera]	gi|224109139|ref|XM_002315061.1|	478	1e-131	Populus trichocarpa peroxisomal membrane ABC transporter family, PMP family, mRNA	sp|Q6NLC1|AB2D_ARATH	496	6e-176	ABC transporter D family member 2, chloroplastic OS=Arabidopsis thaliana GN=ABCC2 PE=1 SV=1	all2650	215	1e-59	COG4178	ABC-type uncharacterized transport system, permease and ATPase components	K05677	2e-10	65.9	olu:OSTLU_10028	ATP-binding cassette, subfamily D (ALD), member 3	GO:0019252//starch biosynthetic process;GO:0000023//maltose metabolic process;GO:0019761//glucosinolate biosynthetic process;GO:0055085//transmembrane transport;GO:0006200//ATP catabolic process	GO:0008559//xenobiotic-transporting ATPase activity;GO:0005524//ATP binding	GO:0016021//integral to membrane;GO:0009507//chloroplast;GO:0005886//plasma membrane
CL5110.Contig3_All	2758	10	0.3093	8	0.212	3	0.0872	6	0.1728	9	0.2382	4	0.1152	6	0.1734	4	0.1185	4	0.126	gi|225462350|ref|XP_002265884.1|	961.8	0	PREDICTED: ABC transporter D family member 2, chloroplastic-like [Vitis vinifera]	gi|224109139|ref|XM_002315061.1|	335	1e-88	Populus trichocarpa peroxisomal membrane ABC transporter family, PMP family, mRNA	sp|Q6NLC1|AB2D_ARATH	840	0	ABC transporter D family member 2, chloroplastic OS=Arabidopsis thaliana GN=ABCC2 PE=1 SV=1	all2650	384	5e-106	COG4178	ABC-type uncharacterized transport system, permease and ATPase components	K05677	3e-37	155	smo:SELMODRAFT_442363	ATP-binding cassette, subfamily D (ALD), member 3	GO:0019252//starch biosynthetic process;GO:0000023//maltose metabolic process;GO:0019761//glucosinolate biosynthetic process;GO:0055085//transmembrane transport;GO:0006200//ATP catabolic process	GO:0042626//ATPase activity, coupled to transmembrane movement of substances;GO:0005524//ATP binding	GO:0016021//integral to membrane;GO:0009507//chloroplast;GO:0005886//plasma membrane
CL5110.Contig4_All	2615	5	0.1631	9	0.2515	1	0.0307	7	0.2126	8	0.2233	3	0.0911	5	0.1524	4	0.1249	4	0.1329	gi|225462350|ref|XP_002265884.1|	984.9	0	PREDICTED: ABC transporter D family member 2, chloroplastic-like [Vitis vinifera]	gi|225462349|ref|XM_002265848.1|	557	1e-155	PREDICTED: Vitis vinifera ABC transporter D family member 2, chloroplastic-like (LOC100258729), mRNA	sp|Q6NLC1|AB2D_ARATH	876	0	ABC transporter D family member 2, chloroplastic OS=Arabidopsis thaliana GN=ABCC2 PE=1 SV=1	all2650	406	1e-112	COG4178	ABC-type uncharacterized transport system, permease and ATPase components	K05677	9e-42	170	cme:CMC011C	ATP-binding cassette, subfamily D (ALD), member 3	GO:0019252//starch biosynthetic process;GO:0000023//maltose metabolic process;GO:0019761//glucosinolate biosynthetic process;GO:0055085//transmembrane transport;GO:0006200//ATP catabolic process	GO:0008559//xenobiotic-transporting ATPase activity;GO:0005524//ATP binding	GO:0016021//integral to membrane;GO:0009507//chloroplast;GO:0005886//plasma membrane
CL5110.Contig5_All	2865	73	2.1733	79	2.015	36	1.0078	63	1.7465	56	1.427	47	1.3026	42	1.1687	44	1.2544	29	0.8793	gi|225462350|ref|XP_002265884.1|	158.7	0	PREDICTED: ABC transporter D family member 2, chloroplastic-like [Vitis vinifera]	gi|224109139|ref|XM_002315061.1|	335	2e-88	Populus trichocarpa peroxisomal membrane ABC transporter family, PMP family, mRNA	sp|Q6NLC1|AB2D_ARATH	704	0	ABC transporter D family member 2, chloroplastic OS=Arabidopsis thaliana GN=ABCC2 PE=1 SV=1	all2650	354	6e-101	COG4178	ABC-type uncharacterized transport system, permease and ATPase components	K05677	6e-37	154	smo:SELMODRAFT_442363	ATP-binding cassette, subfamily D (ALD), member 3	GO:0006810//transport;GO:0019252//starch biosynthetic process;GO:0000023//maltose metabolic process;GO:0019761//glucosinolate biosynthetic process	GO:0000166//nucleotide binding;GO:0042626//ATPase activity, coupled to transmembrane movement of substances	GO:0009507//chloroplast;GO:0005886//plasma membrane
CL5110.Contig6_All	2763	125	3.8587	118	3.1208	76	2.2061	102	2.9321	105	2.7743	93	2.6726	106	3.0584	87	2.5718	90	2.8295	gi|225462350|ref|XP_002265884.1|	158.7	0	PREDICTED: ABC transporter D family member 2, chloroplastic-like [Vitis vinifera]	gi|224109139|ref|XM_002315061.1|	478	1e-131	Populus trichocarpa peroxisomal membrane ABC transporter family, PMP family, mRNA	sp|Q6NLC1|AB2D_ARATH	740	0	ABC transporter D family member 2, chloroplastic OS=Arabidopsis thaliana GN=ABCC2 PE=1 SV=1	all2650	376	1e-107	COG4178	ABC-type uncharacterized transport system, permease and ATPase components	K05677	2e-41	169	smo:SELMODRAFT_442363	ATP-binding cassette, subfamily D (ALD), member 3	GO:0019252//starch biosynthetic process;GO:0000023//maltose metabolic process;GO:0019761//glucosinolate biosynthetic process;GO:0055085//transmembrane transport;GO:0006200//ATP catabolic process	GO:0008559//xenobiotic-transporting ATPase activity;GO:0005524//ATP binding	GO:0016021//integral to membrane;GO:0009507//chloroplast;GO:0005886//plasma membrane
CL55.Contig100_All	3200	1	0.0267	2	0.0457	2	0.0501	5	0.1241	4	0.0913	2	0.0496	4	0.0997	1	0.0255	1	0.0271	gi|460376150|ref|XP_004233862.1|	298.5	4e-79	PREDICTED: ABC transporter B family member 9-like, partial [Solanum lycopersicum]	gi|225463357|ref|XM_002271149.1|	137	8e-29	PREDICTED: Vitis vinifera ABC transporter B family member 9-like (LOC100253815), mRNA	sp|Q9M0M2|AB9B_ARATH	444	0	ABC transporter B family member 9 OS=Arabidopsis thaliana GN=ABCB9 PE=3 SV=2	SPCC663.03	262	1e-81	COG1132	ABC-type multidrug transport system, ATPase and permease components	K05658	0	450	vvi:100253815	ATP-binding cassette, subfamily B (MDR/TAP), member 1	GO:0055085//transmembrane transport;GO:0006200//ATP catabolic process	GO:0015439//heme-transporting ATPase activity;GO:0008559//xenobiotic-transporting ATPase activity;GO:0005524//ATP binding;GO:0015411//taurine-transporting ATPase activity	GO:0016021//integral to membrane
CL55.Contig102_All	2960	1	0.0288	1	0.0247	1	0.0271	3	0.0805	4	0.0987	2	0.0536	3	0.0808	1	0.0276	1	0.0293	gi|460376150|ref|XP_004233862.1|	270	1e-70	PREDICTED: ABC transporter B family member 9-like, partial [Solanum lycopersicum]	gi|225463357|ref|XM_002271149.1|	137	8e-29	PREDICTED: Vitis vinifera ABC transporter B family member 9-like (LOC100253815), mRNA	sp|Q9FWX7|AB11B_ARATH	482	0	ABC transporter B family member 11 OS=Arabidopsis thaliana GN=ABCB11 PE=2 SV=1	SPCC663.03	298	5e-80	COG1132	ABC-type multidrug transport system, ATPase and permease components	K05658	0	532	vvi:100253815	ATP-binding cassette, subfamily B (MDR/TAP), member 1	GO:0009987//cellular process;GO:0006810//transport	GO:0042626//ATPase activity, coupled to transmembrane movement of substances;GO:0000166//nucleotide binding	GO:0009506//plasmodesma;GO:0005634//nucleus;GO:0005886//plasma membrane
CL55.Contig103_All	2874	1	0.0297	1	0.0254	1	0.0279	3	0.0829	4	0.1016	2	0.0553	3	0.0832	1	0.0284	1	0.0302	gi|460376150|ref|XP_004233862.1|	278.1	6e-73	PREDICTED: ABC transporter B family member 9-like, partial [Solanum lycopersicum]	gi|225463357|ref|XM_002271149.1|	137	7e-29	PREDICTED: Vitis vinifera ABC transporter B family member 9-like (LOC100253815), mRNA	sp|Q9FWX7|AB11B_ARATH	482	0	ABC transporter B family member 11 OS=Arabidopsis thaliana GN=ABCB11 PE=2 SV=1	MT0204	309	2e-83	COG1132	ABC-type multidrug transport system, ATPase and permease components	K05658	0	536	rcu:RCOM_0634950	ATP-binding cassette, subfamily B (MDR/TAP), member 1	GO:0044763;GO:0044707;GO:0060918//auxin transport;GO:0009733//response to auxin stimulus	GO:0000166//nucleotide binding;GO:0042626//ATPase activity, coupled to transmembrane movement of substances	GO:0005774//vacuolar membrane;GO:0009506//plasmodesma;GO:0005886//plasma membrane;GO:0005634//nucleus
CL55.Contig104_All	3740	1	0.0228	1	0.0195	1	0.0214	5	0.1062	4	0.0781	5	0.1062	6	0.1279	1	0.0218	2	0.0465	gi|460376150|ref|XP_004233862.1|	298.5	5e-79	PREDICTED: ABC transporter B family member 9-like, partial [Solanum lycopersicum]	gi|225463357|ref|XM_002271149.1|	137	1e-28	PREDICTED: Vitis vinifera ABC transporter B family member 9-like (LOC100253815), mRNA	sp|Q9M0M2|AB9B_ARATH	444	0	ABC transporter B family member 9 OS=Arabidopsis thaliana GN=ABCB9 PE=3 SV=2	SPCC663.03	264	2e-87	COG1132	ABC-type multidrug transport system, ATPase and permease components	K05658	0	454	pop:POPTR_787306	ATP-binding cassette, subfamily B (MDR/TAP), member 1	GO:0055085//transmembrane transport;GO:0006200//ATP catabolic process	GO:0015439//heme-transporting ATPase activity;GO:0008559//xenobiotic-transporting ATPase activity;GO:0005524//ATP binding;GO:0015411//taurine-transporting ATPase activity	GO:0016021//integral to membrane
CL55.Contig105_All	3623	1	0.0235	2	0.0403	1	0.0221	4	0.0877	7	0.1411	5	0.1096	6	0.132	2	0.0451	2	0.048	gi|460376150|ref|XP_004233862.1|	355.1	5e-96	PREDICTED: ABC transporter B family member 9-like, partial [Solanum lycopersicum]	gi|225463357|ref|XM_002271149.1|	137	9e-29	PREDICTED: Vitis vinifera ABC transporter B family member 9-like (LOC100253815), mRNA	sp|Q9M0M2|AB9B_ARATH	639	0	ABC transporter B family member 9 OS=Arabidopsis thaliana GN=ABCB9 PE=3 SV=2	SPCC663.03	344	5e-94	COG1132	ABC-type multidrug transport system, ATPase and permease components	K05658	0	644	aly:ARALYDRAFT_493065	ATP-binding cassette, subfamily B (MDR/TAP), member 1	GO:0044763;GO:0044707;GO:0060918//auxin transport;GO:0009733//response to auxin stimulus	GO:0000166//nucleotide binding;GO:0042626//ATPase activity, coupled to transmembrane movement of substances	GO:0009506//plasmodesma;GO:0005886//plasma membrane;GO:0005634//nucleus
CL55.Contig106_All	3709	1	0.023	1	0.0197	1	0.0216	4	0.0857	7	0.1378	5	0.107	6	0.129	2	0.044	2	0.0468	gi|460376150|ref|XP_004233862.1|	355.1	5e-96	PREDICTED: ABC transporter B family member 9-like, partial [Solanum lycopersicum]	gi|225463357|ref|XM_002271149.1|	137	9e-29	PREDICTED: Vitis vinifera ABC transporter B family member 9-like (LOC100253815), mRNA	sp|Q9SYI2|AB3B_ARATH	1077	0	ABC transporter B family member 3 OS=Arabidopsis thaliana GN=ABCB3 PE=1 SV=1	SPCC663.03	336	2e-91	COG1132	ABC-type multidrug transport system, ATPase and permease components	K05658	0	1077	ath:AT4G01820	ATP-binding cassette, subfamily B (MDR/TAP), member 1	GO:0055085//transmembrane transport;GO:0006200//ATP catabolic process	GO:0042626//ATPase activity, coupled to transmembrane movement of substances;GO:0005524//ATP binding	GO:0016021//integral to membrane;GO:0009506//plasmodesma;GO:0005634//nucleus;GO:0005886//plasma membrane
CL55.Contig107_All	2849	1	0.0299	1	0.0256	1	0.0282	3	0.0836	3	0.0769	2	0.0557	3	0.0839	1	0.0287	1	0.0305	gi|460376150|ref|XP_004233862.1|	278.1	6e-73	PREDICTED: ABC transporter B family member 9-like, partial [Solanum lycopersicum]	gi|225463357|ref|XM_002271149.1|	137	7e-29	PREDICTED: Vitis vinifera ABC transporter B family member 9-like (LOC100253815), mRNA	sp|Q9FWX7|AB11B_ARATH	382	0	ABC transporter B family member 11 OS=Arabidopsis thaliana GN=ABCB11 PE=2 SV=1	SPCC663.03	262	2e-75	COG1132	ABC-type multidrug transport system, ATPase and permease components	K05658	0	389	rcu:RCOM_0634950	ATP-binding cassette, subfamily B (MDR/TAP), member 1	GO:0044763;GO:0044765;GO:0009725//response to hormone stimulus	GO:0042626//ATPase activity, coupled to transmembrane movement of substances	GO:0005774//vacuolar membrane;GO:0009506//plasmodesma;GO:0005886//plasma membrane;GO:0005634//nucleus
CL55.Contig111_All	2019	1	0.0422	1	0.0362	1	0.0397	1	0.0393	1	0.0362	1	0.0393	2	0.079	0	0	1	0.043	gi|460376150|ref|XP_004233862.1|	300.1	1e-79	PREDICTED: ABC transporter B family member 9-like, partial [Solanum lycopersicum]	gi|225463357|ref|XM_002271149.1|	137	5e-29	PREDICTED: Vitis vinifera ABC transporter B family member 9-like (LOC100253815), mRNA	sp|Q9M0M2|AB9B_ARATH	443	4e-177	ABC transporter B family member 9 OS=Arabidopsis thaliana GN=ABCB9 PE=3 SV=2	SPCC663.03	264	5e-70	COG1132	ABC-type multidrug transport system, ATPase and permease components	K05658	0	450	vvi:100253815	ATP-binding cassette, subfamily B (MDR/TAP), member 1	GO:0055085//transmembrane transport;GO:0006200//ATP catabolic process	GO:0015439//heme-transporting ATPase activity;GO:0008559//xenobiotic-transporting ATPase activity;GO:0005524//ATP binding;GO:0015411//taurine-transporting ATPase activity	GO:0016021//integral to membrane
CL55.Contig112_All	1865	1	0.0457	1	0.0392	1	0.043	1	0.0426	1	0.0391	1	0.0426	1	0.0427	0	0	1	0.0466	gi|460376150|ref|XP_004233862.1|	270	1e-70	PREDICTED: ABC transporter B family member 9-like, partial [Solanum lycopersicum]	gi|225463357|ref|XM_002271149.1|	137	5e-29	PREDICTED: Vitis vinifera ABC transporter B family member 9-like (LOC100253815), mRNA	sp|Q9M0M2|AB9B_ARATH	355	1e-150	ABC transporter B family member 9 OS=Arabidopsis thaliana GN=ABCB9 PE=3 SV=2	SPCC663.03	240	7e-63	COG1132	ABC-type multidrug transport system, ATPase and permease components	K05658	6e-158	365	vvi:100253815	ATP-binding cassette, subfamily B (MDR/TAP), member 1	GO:0055085//transmembrane transport;GO:0006200//ATP catabolic process	GO:0015439//heme-transporting ATPase activity;GO:0008559//xenobiotic-transporting ATPase activity;GO:0005524//ATP binding;GO:0015411//taurine-transporting ATPase activity	GO:0016021//integral to membrane
CL55.Contig113_All	1856	1	0.046	1	0.0394	3	0.1296	0	0	1	0.0393	1	0.0428	1	0.043	0	0	1	0.0468	gi|460376150|ref|XP_004233862.1|	278.1	3e-73	PREDICTED: ABC transporter B family member 9-like, partial [Solanum lycopersicum]	gi|225463357|ref|XM_002271149.1|	137	5e-29	PREDICTED: Vitis vinifera ABC transporter B family member 9-like (LOC100253815), mRNA	sp|O80725|AB4B_ARATH	473	3e-144	ABC transporter B family member 4 OS=Arabidopsis thaliana GN=ABCB4 PE=1 SV=1	SPCC663.03	260	6e-69	COG1132	ABC-type multidrug transport system, ATPase and permease components	K05658	6e-157	509	vvi:100253815	ATP-binding cassette, subfamily B (MDR/TAP), member 1	-	GO:0042626//ATPase activity, coupled to transmembrane movement of substances	-
CL55.Contig114_All	1779	1	0.0479	1	0.0411	1	0.0451	1	0.0446	1	0.041	1	0.0446	1	0.0448	0	0	1	0.0488	gi|460376150|ref|XP_004233862.1|	278.1	3e-73	PREDICTED: ABC transporter B family member 9-like, partial [Solanum lycopersicum]	gi|225463357|ref|XM_002271149.1|	137	4e-29	PREDICTED: Vitis vinifera ABC transporter B family member 9-like (LOC100253815), mRNA	sp|Q9M0M2|AB9B_ARATH	545	3e-155	ABC transporter B family member 9 OS=Arabidopsis thaliana GN=ABCB9 PE=3 SV=2	SPCC663.03	276	1e-73	COG1132	ABC-type multidrug transport system, ATPase and permease components	K05658	3e-165	580	vvi:100243576	ATP-binding cassette, subfamily B (MDR/TAP), member 1	-	GO:0042626//ATPase activity, coupled to transmembrane movement of substances	-
CL55.Contig11_All	6019	8	0.1134	6	0.0728	8	0.1066	9	0.1188	14	0.1698	12	0.1583	15	0.1987	8	0.1086	12	0.1732	gi|460376150|ref|XP_004233862.1|	161.8	1e-37	PREDICTED: ABC transporter B family member 9-like, partial [Solanum lycopersicum]	gi|225316125|dbj|AK322079.1|	797	0	Solanum lycopersicum cDNA, clone: LEFL1033AE07, HTC in leaf	sp|Q9FHF1|AB7B_ARATH	558	0	ABC transporter B family member 7 OS=Arabidopsis thaliana GN=ABCB7 PE=3 SV=1	SPCC663.03	298	7e-176	COG1132	ABC-type multidrug transport system, ATPase and permease components	K05658	0	595	vvi:100253815	ATP-binding cassette, subfamily B (MDR/TAP), member 1	GO:0009987//cellular process;GO:0006810//transport	GO:0042626//ATPase activity, coupled to transmembrane movement of substances;GO:0000166//nucleotide binding	GO:0005886//plasma membrane
CL55.Contig12_All	3394	3	0.0754	3	0.0646	3	0.0709	5	0.117	7	0.1506	4	0.0936	5	0.1174	3	0.0722	5	0.128	gi|225463358|ref|XP_002271185.1|	301.6	6e-80	PREDICTED: ABC transporter B family member 9-like [Vitis vinifera]	gi|225463357|ref|XM_002271149.1|	137	9e-29	PREDICTED: Vitis vinifera ABC transporter B family member 9-like (LOC100253815), mRNA	sp|Q9M0M2|AB9B_ARATH	550	0	ABC transporter B family member 9 OS=Arabidopsis thaliana GN=ABCB9 PE=3 SV=2	SPCC663.03	303	2e-81	COG1132	ABC-type multidrug transport system, ATPase and permease components	K05658	0	588	vvi:100253815	ATP-binding cassette, subfamily B (MDR/TAP), member 1	GO:0009987//cellular process;GO:0006810//transport	GO:0042626//ATPase activity, coupled to transmembrane movement of substances;GO:0000166//nucleotide binding	-
CL55.Contig13_All	3979	1	0.0214	1	0.0184	1	0.0202	5	0.0998	4	0.0734	5	0.0998	6	0.1202	1	0.0205	3	0.0655	gi|460376150|ref|XP_004233862.1|	298.5	6e-79	PREDICTED: ABC transporter B family member 9-like, partial [Solanum lycopersicum]	gi|225463357|ref|XM_002271149.1|	137	1e-28	PREDICTED: Vitis vinifera ABC transporter B family member 9-like (LOC100253815), mRNA	sp|Q9M0M2|AB9B_ARATH	444	0	ABC transporter B family member 9 OS=Arabidopsis thaliana GN=ABCB9 PE=3 SV=2	SPCC663.03	264	3e-87	COG1132	ABC-type multidrug transport system, ATPase and permease components	K05658	0	454	pop:POPTR_787306	ATP-binding cassette, subfamily B (MDR/TAP), member 1	GO:0055085//transmembrane transport;GO:0006200//ATP catabolic process	GO:0015439//heme-transporting ATPase activity;GO:0008559//xenobiotic-transporting ATPase activity;GO:0005524//ATP binding;GO:0015411//taurine-transporting ATPase activity	GO:0016021//integral to membrane
CL55.Contig14_All	5144	1	0.0166	1	0.0142	1	0.0156	4	0.0618	4	0.0568	5	0.0772	6	0.093	1	0.0159	3	0.0507	gi|225463358|ref|XP_002271185.1|	34.7	1e-14	PREDICTED: ABC transporter B family member 9-like [Vitis vinifera]	gi|225463357|ref|XM_002271149.1|	137	1e-28	PREDICTED: Vitis vinifera ABC transporter B family member 9-like (LOC100253815), mRNA	sp|O80725|AB4B_ARATH	469	0	ABC transporter B family member 4 OS=Arabidopsis thaliana GN=ABCB4 PE=1 SV=1	SPCC663.03	281	6e-75	COG1132	ABC-type multidrug transport system, ATPase and permease components	K05658	0	513	vvi:100253815	ATP-binding cassette, subfamily B (MDR/TAP), member 1	GO:0009630//gravitropism;GO:0051788//response to misfolded protein;GO:0043161//proteasomal ubiquitin-dependent protein catabolic process;GO:0009414//response to water deprivation;GO:0009873//ethylene mediated signaling pathway;GO:0009407//toxin catabolic process;GO:0009753//response to jasmonic acid stimulus;GO:0048767//root hair elongation;GO:0010540//basipetal auxin transport;GO:0043090//amino …	GO:0008559//xenobiotic-transporting ATPase activity	GO:0009506//plasmodesma;GO:0005886//plasma membrane
CL55.Contig15_All	6026	8	0.1132	6	0.0728	8	0.1065	9	0.1186	15	0.1817	12	0.1581	15	0.1984	9	0.122	12	0.173	gi|225463358|ref|XP_002271185.1|	381.7	8e-104	PREDICTED: ABC transporter B family member 9-like [Vitis vinifera]	gi|225316125|dbj|AK322079.1|	797	0	Solanum lycopersicum cDNA, clone: LEFL1033AE07, HTC in leaf	sp|Q9M0M2|AB9B_ARATH	1214	0	ABC transporter B family member 9 OS=Arabidopsis thaliana GN=ABCB9 PE=3 SV=2	SPCC663.03	633	1e-180	COG1132	ABC-type multidrug transport system, ATPase and permease components	K05658	0	1258	vvi:100253815	ATP-binding cassette, subfamily B (MDR/TAP), member 1	GO:0009987//cellular process;GO:0006810//transport	GO:0042626//ATPase activity, coupled to transmembrane movement of substances;GO:0000166//nucleotide binding	-
CL55.Contig16_All	6139	8	0.1111	6	0.0714	8	0.1045	9	0.1164	13	0.1546	12	0.1552	15	0.1948	8	0.1064	12	0.1698	gi|225463358|ref|XP_002271185.1|	324.7	1e-86	PREDICTED: ABC transporter B family member 9-like [Vitis vinifera]	gi|225316125|dbj|AK322079.1|	797	0	Solanum lycopersicum cDNA, clone: LEFL1033AE07, HTC in leaf	sp|Q9FHF1|AB7B_ARATH	558	0	ABC transporter B family member 7 OS=Arabidopsis thaliana GN=ABCB7 PE=3 SV=1	SPCC663.03	284	5e-171	COG1132	ABC-type multidrug transport system, ATPase and permease components	K05658	0	595	vvi:100253815	ATP-binding cassette, subfamily B (MDR/TAP), member 1	GO:0009987//cellular process;GO:0006810//transport	GO:0042626//ATPase activity, coupled to transmembrane movement of substances;GO:0000166//nucleotide binding	GO:0005886//plasma membrane
CL55.Contig17_All	5868	8	0.1163	6	0.0747	8	0.1093	8	0.1083	15	0.1866	11	0.1488	14	0.1902	9	0.1253	12	0.1776	gi|225463358|ref|XP_002271185.1|	89.4	8e-16	PREDICTED: ABC transporter B family member 9-like [Vitis vinifera]	gi|225316125|dbj|AK322079.1|	797	0	Solanum lycopersicum cDNA, clone: LEFL1033AE07, HTC in leaf	sp|O80725|AB4B_ARATH	489	0	ABC transporter B family member 4 OS=Arabidopsis thaliana GN=ABCB4 PE=1 SV=1	SPCC663.03	298	4e-151	COG1132	ABC-type multidrug transport system, ATPase and permease components	K05658	0	532	vvi:100253815	ATP-binding cassette, subfamily B (MDR/TAP), member 1	GO:0006810//transport;GO:0006468//protein phosphorylation	GO:0004674//protein serine/threonine kinase activity;GO:0042626//ATPase activity, coupled to transmembrane movement of substances;GO:0005524//ATP binding	GO:0016021//integral to membrane
CL55.Contig19_All	6841	8	0.0997	6	0.0641	8	0.0938	10	0.1161	15	0.1601	13	0.1509	14	0.1631	8	0.0955	12	0.1524	gi|359483592|ref|XP_002271265.2|	33.9	1e-11	PREDICTED: ABC transporter B family member 9-like [Vitis vinifera]	gi|225316125|dbj|AK322079.1|	797	0	Solanum lycopersicum cDNA, clone: LEFL1033AE07, HTC in leaf	sp|Q9M0M2|AB9B_ARATH	999	0	ABC transporter B family member 9 OS=Arabidopsis thaliana GN=ABCB9 PE=3 SV=2	SPCC663.03	554	7e-157	COG1132	ABC-type multidrug transport system, ATPase and permease components	K05658	0	1037	vvi:100253815	ATP-binding cassette, subfamily B (MDR/TAP), member 1	GO:0006810//transport;GO:0006468//protein phosphorylation	GO:0004674//protein serine/threonine kinase activity;GO:0042626//ATPase activity, coupled to transmembrane movement of substances;GO:0005524//ATP binding	GO:0016021//integral to membrane
CL55.Contig1_All	6142	8	0.1111	6	0.0714	8	0.1045	10	0.1293	14	0.1664	12	0.1551	15	0.1947	8	0.1064	12	0.1697	gi|225463358|ref|XP_002271185.1|	160.2	4e-37	PREDICTED: ABC transporter B family member 9-like [Vitis vinifera]	gi|225316125|dbj|AK322079.1|	793	0	Solanum lycopersicum cDNA, clone: LEFL1033AE07, HTC in leaf	sp|Q9M0M2|AB9B_ARATH	651	0	ABC transporter B family member 9 OS=Arabidopsis thaliana GN=ABCB9 PE=3 SV=2	SPCC663.03	329	4e-89	COG1132	ABC-type multidrug transport system, ATPase and permease components	K05658	0	680	vvi:100253815	ATP-binding cassette, subfamily B (MDR/TAP), member 1	-	GO:0042626//ATPase activity, coupled to transmembrane movement of substances	-
CL55.Contig22_All	5024	1	0.017	1	0.0145	2	0.0319	4	0.0632	5	0.0727	5	0.079	6	0.0952	1	0.0163	3	0.0519	gi|225463358|ref|XP_002271185.1|	34.7	1e-14	PREDICTED: ABC transporter B family member 9-like [Vitis vinifera]	gi|225463357|ref|XM_002271149.1|	137	1e-28	PREDICTED: Vitis vinifera ABC transporter B family member 9-like (LOC100253815), mRNA	sp|O80725|AB4B_ARATH	489	0	ABC transporter B family member 4 OS=Arabidopsis thaliana GN=ABCB4 PE=1 SV=1	SPCC663.03	298	8e-80	COG1132	ABC-type multidrug transport system, ATPase and permease components	K05658	0	532	vvi:100253815	ATP-binding cassette, subfamily B (MDR/TAP), member 1	GO:0009630//gravitropism;GO:0051788//response to misfolded protein;GO:0043161//proteasomal ubiquitin-dependent protein catabolic process;GO:0009414//response to water deprivation;GO:0009873//ethylene mediated signaling pathway;GO:0009407//toxin catabolic process;GO:0009753//response to jasmonic acid stimulus;GO:0048767//root hair elongation;GO:0010540//basipetal auxin transport;GO:0043090//amino …	GO:0000166//nucleotide binding;GO:0008559//xenobiotic-transporting ATPase activity	GO:0009506//plasmodesma;GO:0005886//plasma membrane;GO:0005634//nucleus
CL55.Contig24_All	6168	8	0.1106	6	0.0711	8	0.104	10	0.1288	13	0.1539	12	0.1545	15	0.1939	8	0.1059	12	0.169	gi|225463358|ref|XP_002271185.1|	70.5	3e-94	PREDICTED: ABC transporter B family member 9-like [Vitis vinifera]	gi|225316125|dbj|AK322079.1|	797	0	Solanum lycopersicum cDNA, clone: LEFL1033AE07, HTC in leaf	sp|Q9M0M2|AB9B_ARATH	632	0	ABC transporter B family member 9 OS=Arabidopsis thaliana GN=ABCB9 PE=3 SV=2	SPCC663.03	264	4e-87	COG1132	ABC-type multidrug transport system, ATPase and permease components	K05658	0	660	vvi:100253815	ATP-binding cassette, subfamily B (MDR/TAP), member 1	-	GO:0042626//ATPase activity, coupled to transmembrane movement of substances	-
CL55.Contig25_All	4052	1	0.021	1	0.018	1	0.0198	3	0.0588	7	0.1261	5	0.098	6	0.118	2	0.0403	3	0.0643	gi|460376150|ref|XP_004233862.1|	347.4	1e-93	PREDICTED: ABC transporter B family member 9-like, partial [Solanum lycopersicum]	gi|225463357|ref|XM_002271149.1|	137	1e-28	PREDICTED: Vitis vinifera ABC transporter B family member 9-like (LOC100253815), mRNA	sp|Q9FWX7|AB11B_ARATH	583	0	ABC transporter B family member 11 OS=Arabidopsis thaliana GN=ABCB11 PE=2 SV=1	SPCC663.03	336	2e-91	COG1132	ABC-type multidrug transport system, ATPase and permease components	K05658	0	605	vvi:100253815	ATP-binding cassette, subfamily B (MDR/TAP), member 1	GO:0009630//gravitropism;GO:0048767//root hair elongation;GO:0010540//basipetal auxin transport;GO:0010315//auxin efflux;GO:0055085//transmembrane transport;GO:0006200//ATP catabolic process;GO:0009735//response to cytokinin stimulus	GO:0015411//taurine-transporting ATPase activity;GO:0008559//xenobiotic-transporting ATPase activity;GO:0005524//ATP binding	GO:0016021//integral to membrane;GO:0009506//plasmodesma;GO:0005886//plasma membrane;GO:0005634//nucleus
CL55.Contig26_All	5967	8	0.1144	6	0.0735	8	0.1075	8	0.1065	16	0.1958	12	0.1597	15	0.2004	9	0.1232	12	0.1747	gi|460376150|ref|XP_004233862.1|	347.4	1e-93	PREDICTED: ABC transporter B family member 9-like, partial [Solanum lycopersicum]	gi|225316125|dbj|AK322079.1|	797	0	Solanum lycopersicum cDNA, clone: LEFL1033AE07, HTC in leaf	sp|Q9FWX7|AB11B_ARATH	706	0	ABC transporter B family member 11 OS=Arabidopsis thaliana GN=ABCB11 PE=2 SV=1	SPCC663.03	356	5e-180	COG1132	ABC-type multidrug transport system, ATPase and permease components	K05658	0	750	vvi:100253815	ATP-binding cassette, subfamily B (MDR/TAP), member 1	GO:0044763;GO:0044707;GO:0060918//auxin transport;GO:0009733//response to auxin stimulus	GO:0000166//nucleotide binding;GO:0042626//ATPase activity, coupled to transmembrane movement of substances	GO:0009506//plasmodesma;GO:0005886//plasma membrane;GO:0005634//nucleus
CL55.Contig27_All	6212	8	0.1098	6	0.0706	8	0.1033	9	0.1151	14	0.1645	12	0.1534	15	0.1925	9	0.1183	12	0.1678	gi|449433547|ref|XP_004134559.1|	330.1	3e-88	PREDICTED: ABC transporter B family member 9-like [Cucumis sativus]	gi|225316125|dbj|AK322079.1|	797	0	Solanum lycopersicum cDNA, clone: LEFL1033AE07, HTC in leaf	sp|O80725|AB4B_ARATH	469	0	ABC transporter B family member 4 OS=Arabidopsis thaliana GN=ABCB4 PE=1 SV=1	SPCC663.03	264	4e-87	COG1132	ABC-type multidrug transport system, ATPase and permease components	K05658	0	516	rcu:RCOM_0634950	ATP-binding cassette, subfamily B (MDR/TAP), member 1	GO:0044763;GO:0044765;GO:0009725//response to hormone stimulus	GO:0042626//ATPase activity, coupled to transmembrane movement of substances	GO:0016020//membrane
CL55.Contig29_All	6048	8	0.1128	6	0.0725	8	0.1061	10	0.1313	14	0.169	12	0.1575	15	0.1977	8	0.108	12	0.1724	gi|225463358|ref|XP_002271185.1|	160.2	4e-37	PREDICTED: ABC transporter B family member 9-like [Vitis vinifera]	gi|225316125|dbj|AK322079.1|	797	0	Solanum lycopersicum cDNA, clone: LEFL1033AE07, HTC in leaf	sp|Q9M0M2|AB9B_ARATH	651	0	ABC transporter B family member 9 OS=Arabidopsis thaliana GN=ABCB9 PE=3 SV=2	SPCC663.03	329	4e-89	COG1132	ABC-type multidrug transport system, ATPase and permease components	K05658	0	680	vvi:100253815	ATP-binding cassette, subfamily B (MDR/TAP), member 1	-	GO:0042626//ATPase activity, coupled to transmembrane movement of substances	-
CL55.Contig2_All	5591	8	0.122	6	0.0784	9	0.1291	10	0.1421	14	0.1828	12	0.1704	14	0.1996	8	0.1169	13	0.202	gi|225463358|ref|XP_002271185.1|	67.4	3e-09	PREDICTED: ABC transporter B family member 9-like [Vitis vinifera]	gi|225316125|dbj|AK322079.1|	793	0	Solanum lycopersicum cDNA, clone: LEFL1033AE07, HTC in leaf	sp|Q9M0M2|AB9B_ARATH	1088	0	ABC transporter B family member 9 OS=Arabidopsis thaliana GN=ABCB9 PE=3 SV=2	SPCC663.03	577	2e-167	COG1132	ABC-type multidrug transport system, ATPase and permease components	K05658	0	1123	vvi:100253815	ATP-binding cassette, subfamily B (MDR/TAP), member 1	GO:0009987//cellular process;GO:0006810//transport	GO:0042626//ATPase activity, coupled to transmembrane movement of substances;GO:0000166//nucleotide binding	-
CL55.Contig30_All	6112	8	0.1116	6	0.0717	8	0.105	9	0.117	15	0.1792	12	0.1559	15	0.1957	9	0.1203	12	0.1705	gi|225463358|ref|XP_002271185.1|	353.2	3e-95	PREDICTED: ABC transporter B family member 9-like [Vitis vinifera]	gi|225316125|dbj|AK322079.1|	797	0	Solanum lycopersicum cDNA, clone: LEFL1033AE07, HTC in leaf	sp|Q9M0M2|AB9B_ARATH	632	0	ABC transporter B family member 9 OS=Arabidopsis thaliana GN=ABCB9 PE=3 SV=2	SPCC663.03	336	3e-91	COG1132	ABC-type multidrug transport system, ATPase and permease components	K05658	0	660	vvi:100253815	ATP-binding cassette, subfamily B (MDR/TAP), member 1	-	GO:0042626//ATPase activity, coupled to transmembrane movement of substances	-
CL55.Contig31_All	5962	8	0.1144	6	0.0735	8	0.1076	10	0.1332	14	0.1714	12	0.1598	15	0.2006	8	0.1096	12	0.1748	gi|225463358|ref|XP_002271185.1|	160.2	4e-37	PREDICTED: ABC transporter B family member 9-like [Vitis vinifera]	gi|225316125|dbj|AK322079.1|	797	0	Solanum lycopersicum cDNA, clone: LEFL1033AE07, HTC in leaf	sp|Q9M0M2|AB9B_ARATH	1088	0	ABC transporter B family member 9 OS=Arabidopsis thaliana GN=ABCB9 PE=3 SV=2	SPCC663.03	577	0	COG1132	ABC-type multidrug transport system, ATPase and permease components	K05658	0	1123	vvi:100253815	ATP-binding cassette, subfamily B (MDR/TAP), member 1	GO:0009987//cellular process;GO:0006810//transport	GO:0042626//ATPase activity, coupled to transmembrane movement of substances;GO:0000166//nucleotide binding	-
CL55.Contig32_All	6057	8	0.1127	6	0.0724	8	0.1059	8	0.1049	17	0.2049	12	0.1573	15	0.1974	9	0.1214	12	0.1721	gi|460376150|ref|XP_004233862.1|	347.4	1e-93	PREDICTED: ABC transporter B family member 9-like, partial [Solanum lycopersicum]	gi|225316125|dbj|AK322079.1|	797	0	Solanum lycopersicum cDNA, clone: LEFL1033AE07, HTC in leaf	sp|Q9FWX7|AB11B_ARATH	583	0	ABC transporter B family member 11 OS=Arabidopsis thaliana GN=ABCB11 PE=2 SV=1	SPCC663.03	336	3e-91	COG1132	ABC-type multidrug transport system, ATPase and permease components	K05658	0	605	vvi:100253815	ATP-binding cassette, subfamily B (MDR/TAP), member 1	GO:0009630//gravitropism;GO:0048767//root hair elongation;GO:0010540//basipetal auxin transport;GO:0010315//auxin efflux;GO:0055085//transmembrane transport;GO:0006200//ATP catabolic process;GO:0009735//response to cytokinin stimulus	GO:0015411//taurine-transporting ATPase activity;GO:0008559//xenobiotic-transporting ATPase activity;GO:0005524//ATP binding	GO:0016021//integral to membrane;GO:0009506//plasmodesma;GO:0005886//plasma membrane;GO:0005634//nucleus
CL55.Contig33_All	6109	8	0.1117	6	0.0718	8	0.105	9	0.117	14	0.1673	12	0.156	15	0.1957	8	0.107	12	0.1706	gi|449433547|ref|XP_004134559.1|	348.6	8e-94	PREDICTED: ABC transporter B family member 9-like [Cucumis sativus]	gi|225316125|dbj|AK322079.1|	797	0	Solanum lycopersicum cDNA, clone: LEFL1033AE07, HTC in leaf	sp|O80725|AB4B_ARATH	489	0	ABC transporter B family member 4 OS=Arabidopsis thaliana GN=ABCB4 PE=1 SV=1	SPCC663.03	264	4e-87	COG1132	ABC-type multidrug transport system, ATPase and permease components	K05658	0	536	rcu:RCOM_0634950	ATP-binding cassette, subfamily B (MDR/TAP), member 1	GO:0009987//cellular process;GO:0006810//transport	GO:0042626//ATPase activity, coupled to transmembrane movement of substances;GO:0000166//nucleotide binding	-
CL55.Contig34_All	5894	8	0.1158	6	0.0744	8	0.1089	9	0.1213	16	0.1982	12	0.1617	15	0.2029	9	0.1247	12	0.1769	gi|460376150|ref|XP_004233862.1|	373.2	3e-101	PREDICTED: ABC transporter B family member 9-like, partial [Solanum lycopersicum]	gi|225316125|dbj|AK322079.1|	797	0	Solanum lycopersicum cDNA, clone: LEFL1033AE07, HTC in leaf	sp|Q9M0M2|AB9B_ARATH	1234	0	ABC transporter B family member 9 OS=Arabidopsis thaliana GN=ABCB9 PE=3 SV=2	SPCC663.03	649	0	COG1132	ABC-type multidrug transport system, ATPase and permease components	K05658	0	1278	vvi:100253815	ATP-binding cassette, subfamily B (MDR/TAP), member 1	GO:0009987//cellular process;GO:0006810//transport	GO:0042626//ATPase activity, coupled to transmembrane movement of substances;GO:0000166//nucleotide binding	-
CL55.Contig35_All	5992	8	0.1139	6	0.0732	8	0.1071	9	0.1193	16	0.1949	12	0.159	15	0.1996	9	0.1227	12	0.174	gi|225463358|ref|XP_002271185.1|	367.5	1e-99	PREDICTED: ABC transporter B family member 9-like [Vitis vinifera]	gi|225316125|dbj|AK322079.1|	797	0	Solanum lycopersicum cDNA, clone: LEFL1033AE07, HTC in leaf	sp|Q9M0M2|AB9B_ARATH	651	0	ABC transporter B family member 9 OS=Arabidopsis thaliana GN=ABCB9 PE=3 SV=2	SPCC663.03	336	3e-91	COG1132	ABC-type multidrug transport system, ATPase and permease components	K05658	0	680	vvi:100253815	ATP-binding cassette, subfamily B (MDR/TAP), member 1	-	GO:0042626//ATPase activity, coupled to transmembrane movement of substances	-
CL55.Contig39_All	3249	1	0.0263	1	0.0225	1	0.0247	1	0.0244	5	0.1123	4	0.0978	4	0.0981	1	0.0251	2	0.0535	gi|460376150|ref|XP_004233862.1|	373.2	1e-101	PREDICTED: ABC transporter B family member 9-like, partial [Solanum lycopersicum]	gi|225463357|ref|XM_002271149.1|	137	8e-29	PREDICTED: Vitis vinifera ABC transporter B family member 9-like (LOC100253815), mRNA	sp|O80725|AB4B_ARATH	704	0	ABC transporter B family member 4 OS=Arabidopsis thaliana GN=ABCB4 PE=1 SV=1	SPCC663.03	356	6e-111	COG1132	ABC-type multidrug transport system, ATPase and permease components	K05658	0	750	vvi:100253815	ATP-binding cassette, subfamily B (MDR/TAP), member 1	GO:0009630//gravitropism;GO:0051788//response to misfolded protein;GO:0043161//proteasomal ubiquitin-dependent protein catabolic process;GO:0009414//response to water deprivation;GO:0009873//ethylene mediated signaling pathway;GO:0009407//toxin catabolic process;GO:0009753//response to jasmonic acid stimulus;GO:0048767//root hair elongation;GO:0010540//basipetal auxin transport;GO:0043090//amino …	GO:0000166//nucleotide binding;GO:0008559//xenobiotic-transporting ATPase activity	GO:0009506//plasmodesma;GO:0005886//plasma membrane;GO:0005634//nucleus
CL55.Contig3_All	5741	8	0.1189	6	0.0764	8	0.1118	9	0.1245	15	0.1907	11	0.1521	14	0.1944	9	0.128	12	0.1816	gi|225463358|ref|XP_002271185.1|	335.1	8e-90	PREDICTED: ABC transporter B family member 9-like [Vitis vinifera]	gi|225316125|dbj|AK322079.1|	793	0	Solanum lycopersicum cDNA, clone: LEFL1033AE07, HTC in leaf	sp|Q9M0M2|AB9B_ARATH	632	0	ABC transporter B family member 9 OS=Arabidopsis thaliana GN=ABCB9 PE=3 SV=2	SPCC663.03	313	3e-84	COG1132	ABC-type multidrug transport system, ATPase and permease components	K05658	0	660	vvi:100253815	ATP-binding cassette, subfamily B (MDR/TAP), member 1	-	GO:0042626//ATPase activity, coupled to transmembrane movement of substances	-
CL55.Contig40_All	4174	1	0.0204	1	0.0175	1	0.0192	3	0.0571	7	0.1224	5	0.0951	6	0.1146	2	0.0391	2	0.0416	gi|460376150|ref|XP_004233862.1|	102.1	9e-20	PREDICTED: ABC transporter B family member 9-like, partial [Solanum lycopersicum]	gi|225463357|ref|XM_002271149.1|	137	1e-28	PREDICTED: Vitis vinifera ABC transporter B family member 9-like (LOC100253815), mRNA	sp|O80725|AB4B_ARATH	574	0	ABC transporter B family member 4 OS=Arabidopsis thaliana GN=ABCB4 PE=1 SV=1	SPCC663.03	336	2e-91	COG1132	ABC-type multidrug transport system, ATPase and permease components	K05658	0	605	vvi:100253815	ATP-binding cassette, subfamily B (MDR/TAP), member 1	GO:0009630//gravitropism;GO:0051788//response to misfolded protein;GO:0043161//proteasomal ubiquitin-dependent protein catabolic process;GO:0009414//response to water deprivation;GO:0009873//ethylene mediated signaling pathway;GO:0009407//toxin catabolic process;GO:0009753//response to jasmonic acid stimulus;GO:0048767//root hair elongation;GO:0010540//basipetal auxin transport;GO:0043090//amino …	GO:0015411//taurine-transporting ATPase activity;GO:0008559//xenobiotic-transporting ATPase activity;GO:0005524//ATP binding	GO:0016021//integral to membrane;GO:0009506//plasmodesma;GO:0005886//plasma membrane;GO:0005634//nucleus
CL55.Contig41_All	4088	1	0.0209	1	0.0179	1	0.0196	3	0.0583	7	0.125	5	0.0971	6	0.117	2	0.04	2	0.0425	gi|460376150|ref|XP_004233862.1|	102.1	8e-20	PREDICTED: ABC transporter B family member 9-like, partial [Solanum lycopersicum]	gi|225463357|ref|XM_002271149.1|	137	1e-28	PREDICTED: Vitis vinifera ABC transporter B family member 9-like (LOC100253815), mRNA	sp|O80725|AB4B_ARATH	704	0	ABC transporter B family member 4 OS=Arabidopsis thaliana GN=ABCB4 PE=1 SV=1	SPCC663.03	356	8e-116	COG1132	ABC-type multidrug transport system, ATPase and permease components	K05658	0	750	vvi:100253815	ATP-binding cassette, subfamily B (MDR/TAP), member 1	GO:0009630//gravitropism;GO:0051788//response to misfolded protein;GO:0043161//proteasomal ubiquitin-dependent protein catabolic process;GO:0009414//response to water deprivation;GO:0009873//ethylene mediated signaling pathway;GO:0009407//toxin catabolic process;GO:0009753//response to jasmonic acid stimulus;GO:0048767//root hair elongation;GO:0010540//basipetal auxin transport;GO:0043090//amino …	GO:0000166//nucleotide binding;GO:0008559//xenobiotic-transporting ATPase activity	GO:0009506//plasmodesma;GO:0005886//plasma membrane;GO:0005634//nucleus
CL55.Contig46_All	6219	8	0.1097	6	0.0705	8	0.1032	9	0.1149	16	0.1878	12	0.1532	14	0.1795	9	0.1182	11	0.1536	gi|460376150|ref|XP_004233862.1|	251.1	1e-64	PREDICTED: ABC transporter B family member 9-like, partial [Solanum lycopersicum]	gi|225316125|dbj|AK322079.1|	797	0	Solanum lycopersicum cDNA, clone: LEFL1033AE07, HTC in leaf	sp|Q9M0M2|AB9B_ARATH	965	0	ABC transporter B family member 9 OS=Arabidopsis thaliana GN=ABCB9 PE=3 SV=2	SPCC663.03	434	7e-121	COG1132	ABC-type multidrug transport system, ATPase and permease components	K05658	0	1005	vvi:100253815	ATP-binding cassette, subfamily B (MDR/TAP), member 1	GO:0006810//transport;GO:0006468//protein phosphorylation	GO:0004674//protein serine/threonine kinase activity;GO:0042626//ATPase activity, coupled to transmembrane movement of substances;GO:0005524//ATP binding	GO:0016021//integral to membrane
CL55.Contig48_All	3934	1	0.0217	1	0.0186	1	0.0204	3	0.0606	7	0.1299	5	0.1009	5	0.1013	2	0.0415	2	0.0442	gi|460376150|ref|XP_004233862.1|	86.7	3e-15	PREDICTED: ABC transporter B family member 9-like, partial [Solanum lycopersicum]	gi|225463357|ref|XM_002271149.1|	137	1e-28	PREDICTED: Vitis vinifera ABC transporter B family member 9-like (LOC100253815), mRNA	sp|Q9FHF1|AB7B_ARATH	475	0	ABC transporter B family member 7 OS=Arabidopsis thaliana GN=ABCB7 PE=3 SV=1	SPCC663.03	260	6e-87	COG1132	ABC-type multidrug transport system, ATPase and permease components	K05658	0	509	vvi:100253815	ATP-binding cassette, subfamily B (MDR/TAP), member 1	-	GO:0042626//ATPase activity, coupled to transmembrane movement of substances	-
CL55.Contig4_All	5655	8	0.1207	6	0.0775	8	0.1135	9	0.1264	15	0.1936	11	0.1544	14	0.1974	9	0.13	12	0.1843	gi|225463358|ref|XP_002271185.1|	349.4	4e-94	PREDICTED: ABC transporter B family member 9-like [Vitis vinifera]	gi|225316125|dbj|AK322079.1|	793	0	Solanum lycopersicum cDNA, clone: LEFL1033AE07, HTC in leaf	sp|Q9M0M2|AB9B_ARATH	1122	0	ABC transporter B family member 9 OS=Arabidopsis thaliana GN=ABCB9 PE=3 SV=2	SPCC663.03	587	6e-167	COG1132	ABC-type multidrug transport system, ATPase and permease components	K05658	0	1165	vvi:100253815	ATP-binding cassette, subfamily B (MDR/TAP), member 1	GO:0009987//cellular process;GO:0006810//transport	GO:0042626//ATPase activity, coupled to transmembrane movement of substances;GO:0000166//nucleotide binding	-
CL55.Contig50_All	5886	8	0.1159	6	0.0745	8	0.109	10	0.1349	14	0.1736	12	0.1619	14	0.1896	8	0.111	12	0.1771	gi|225463358|ref|XP_002271185.1|	23.9	2e-11	PREDICTED: ABC transporter B family member 9-like [Vitis vinifera]	gi|225316125|dbj|AK322079.1|	797	0	Solanum lycopersicum cDNA, clone: LEFL1033AE07, HTC in leaf	sp|Q9M0M2|AB9B_ARATH	979	0	ABC transporter B family member 9 OS=Arabidopsis thaliana GN=ABCB9 PE=3 SV=2	SPCC663.03	536	1e-151	COG1132	ABC-type multidrug transport system, ATPase and permease components	K05658	0	1018	vvi:100253815	ATP-binding cassette, subfamily B (MDR/TAP), member 1	GO:0006468//protein phosphorylation	GO:0004674//protein serine/threonine kinase activity;GO:0042626//ATPase activity, coupled to transmembrane movement of substances;GO:0005524//ATP binding	GO:0016021//integral to membrane
CL55.Contig56_All	2366	14	0.5047	21	0.6486	8	0.2712	17	0.5707	18	0.5554	11	0.3692	15	0.5054	11	0.3797	13	0.4773	gi|357447153|ref|XP_003593852.1|	133.3	1e-29	ABC transporter B family member [Medicago truncatula] >gi|355482900|gb|AES64103.1| ABC transporter B family member [Medicago truncatula]	gi|356533484|ref|XM_003535246.1|	77.8	5e-11	PREDICTED: Glycine max ABC transporter B family member 4-like (LOC100777909), mRNA	sp|Q9FHF1|AB7B_ARATH	214	1e-75	ABC transporter B family member 7 OS=Arabidopsis thaliana GN=ABCB7 PE=3 SV=1	BH0941	225	2e-58	COG1132	ABC-type multidrug transport system, ATPase and permease components	K05658	3e-91	259	vvi:100253815	ATP-binding cassette, subfamily B (MDR/TAP), member 1	GO:0009630//gravitropism;GO:0048767//root hair elongation;GO:0010540//basipetal auxin transport;GO:0010315//auxin efflux;GO:0055085//transmembrane transport;GO:0006200//ATP catabolic process;GO:0009735//response to cytokinin stimulus	GO:0015415//phosphate ion transmembrane-transporting ATPase activity;GO:0015411//taurine-transporting ATPase activity;GO:0008559//xenobiotic-transporting ATPase activity;GO:0015439//heme-transporting ATPase activity;GO:0005524//ATP binding	GO:0016021//integral to membrane;GO:0005886//plasma membrane
CL55.Contig57_All	5711	8	0.1195	6	0.0768	8	0.1124	10	0.1391	13	0.1662	11	0.1529	14	0.1954	8	0.1144	12	0.1825	gi|225463358|ref|XP_002271185.1|	67.4	3e-09	PREDICTED: ABC transporter B family member 9-like [Vitis vinifera]	gi|225316125|dbj|AK322079.1|	793	0	Solanum lycopersicum cDNA, clone: LEFL1033AE07, HTC in leaf	sp|Q9M0M2|AB9B_ARATH	1068	0	ABC transporter B family member 9 OS=Arabidopsis thaliana GN=ABCB9 PE=3 SV=2	SPCC663.03	560	2e-162	COG1132	ABC-type multidrug transport system, ATPase and permease components	K05658	0	1103	vvi:100253815	ATP-binding cassette, subfamily B (MDR/TAP), member 1	-	GO:0042626//ATPase activity, coupled to transmembrane movement of substances	-
CL55.Contig5_All	5797	9	0.1324	6	0.0756	8	0.1107	10	0.137	13	0.1637	11	0.1507	14	0.1925	8	0.1127	12	0.1798	gi|225463358|ref|XP_002271185.1|	38.1	1e-84	PREDICTED: ABC transporter B family member 9-like [Vitis vinifera]	gi|225316125|dbj|AK322079.1|	793	0	Solanum lycopersicum cDNA, clone: LEFL1033AE07, HTC in leaf	sp|Q9M0M2|AB9B_ARATH	632	0	ABC transporter B family member 9 OS=Arabidopsis thaliana GN=ABCB9 PE=3 SV=2	SPCC663.03	313	3e-84	COG1132	ABC-type multidrug transport system, ATPase and permease components	K05658	0	660	vvi:100253815	ATP-binding cassette, subfamily B (MDR/TAP), member 1	-	GO:0042626//ATPase activity, coupled to transmembrane movement of substances	-
CL55.Contig65_All	5843	19	0.2774	18	0.2251	20	0.2745	21	0.2855	20	0.2499	19	0.2582	27	0.3684	16	0.2237	33	0.4906	gi|225463358|ref|XP_002271185.1|	23.9	2e-11	PREDICTED: ABC transporter B family member 9-like [Vitis vinifera]	gi|225316125|dbj|AK322079.1|	797	0	Solanum lycopersicum cDNA, clone: LEFL1033AE07, HTC in leaf	sp|O80725|AB4B_ARATH	489	0	ABC transporter B family member 4 OS=Arabidopsis thaliana GN=ABCB4 PE=1 SV=1	SPCC663.03	298	4e-151	COG1132	ABC-type multidrug transport system, ATPase and permease components	K05658	0	532	vvi:100253815	ATP-binding cassette, subfamily B (MDR/TAP), member 1	GO:0006810//transport;GO:0006468//protein phosphorylation	GO:0004674//protein serine/threonine kinase activity;GO:0042626//ATPase activity, coupled to transmembrane movement of substances;GO:0005524//ATP binding	GO:0016021//integral to membrane
CL55.Contig6_All	5056	3	0.0506	1	0.0145	2	0.0317	6	0.0943	5	0.0722	8	0.1256	6	0.0946	2	0.0323	2	0.0344	gi|460376150|ref|XP_004233862.1|	39.3	1e-15	PREDICTED: ABC transporter B family member 9-like, partial [Solanum lycopersicum]	gi|225463357|ref|XM_002271149.1|	137	1e-28	PREDICTED: Vitis vinifera ABC transporter B family member 9-like (LOC100253815), mRNA	sp|O80725|AB4B_ARATH	473	0	ABC transporter B family member 4 OS=Arabidopsis thaliana GN=ABCB4 PE=1 SV=1	SPCC663.03	261	7e-83	COG1132	ABC-type multidrug transport system, ATPase and permease components	K05658	0	509	vvi:100253815	ATP-binding cassette, subfamily B (MDR/TAP), member 1	-	GO:0042626//ATPase activity, coupled to transmembrane movement of substances	-
CL55.Contig70_All	6062	8	0.1126	6	0.0723	8	0.1058	10	0.131	13	0.1566	12	0.1572	15	0.1973	8	0.1078	12	0.172	gi|225463358|ref|XP_002271185.1|	160.2	4e-37	PREDICTED: ABC transporter B family member 9-like [Vitis vinifera]	gi|225316125|dbj|AK322079.1|	797	0	Solanum lycopersicum cDNA, clone: LEFL1033AE07, HTC in leaf	sp|Q9M0M2|AB9B_ARATH	1068	0	ABC transporter B family member 9 OS=Arabidopsis thaliana GN=ABCB9 PE=3 SV=2	SPCC663.03	560	4e-176	COG1132	ABC-type multidrug transport system, ATPase and permease components	K05658	0	1103	vvi:100253815	ATP-binding cassette, subfamily B (MDR/TAP), member 1	-	GO:0042626//ATPase activity, coupled to transmembrane movement of substances	-
CL55.Contig72_All	3194	1	0.0267	2	0.0458	2	0.0502	5	0.1243	5	0.1143	4	0.0994	4	0.0998	1	0.0256	2	0.0544	gi|460376150|ref|XP_004233862.1|	298.5	4e-79	PREDICTED: ABC transporter B family member 9-like, partial [Solanum lycopersicum]	gi|225463357|ref|XM_002271149.1|	137	8e-29	PREDICTED: Vitis vinifera ABC transporter B family member 9-like (LOC100253815), mRNA	sp|Q9M0M2|AB9B_ARATH	721	0	ABC transporter B family member 9 OS=Arabidopsis thaliana GN=ABCB9 PE=3 SV=2	SPCC663.03	321	6e-159	COG1132	ABC-type multidrug transport system, ATPase and permease components	K05658	0	758	vvi:100253815	ATP-binding cassette, subfamily B (MDR/TAP), member 1	-	GO:0042626//ATPase activity, coupled to transmembrane movement of substances	-
CL55.Contig73_All	2192	3	0.1167	1	0.0333	3	0.1098	5	0.1812	5	0.1665	4	0.1449	3	0.1091	3	0.1118	1	0.0396	gi|225463358|ref|XP_002271185.1|	324.7	4e-87	PREDICTED: ABC transporter B family member 9-like [Vitis vinifera]	gi|356533484|ref|XM_003535246.1|	77.8	4e-11	PREDICTED: Glycine max ABC transporter B family member 4-like (LOC100777909), mRNA	sp|Q9FWX7|AB11B_ARATH	464	2e-149	ABC transporter B family member 11 OS=Arabidopsis thaliana GN=ABCB11 PE=2 SV=1	SPCC663.03	281	3e-75	COG1132	ABC-type multidrug transport system, ATPase and permease components	K05658	6e-167	513	vvi:100253815	ATP-binding cassette, subfamily B (MDR/TAP), member 1	-	GO:0042626//ATPase activity, coupled to transmembrane movement of substances	GO:0009506//plasmodesma;GO:0005886//plasma membrane
CL55.Contig75_All	5852	8	0.1166	6	0.0749	8	0.1096	10	0.1357	14	0.1747	12	0.1628	14	0.1907	8	0.1117	12	0.1781	gi|225463358|ref|XP_002271185.1|	23.9	2e-11	PREDICTED: ABC transporter B family member 9-like [Vitis vinifera]	gi|225316125|dbj|AK322079.1|	797	0	Solanum lycopersicum cDNA, clone: LEFL1033AE07, HTC in leaf	sp|Q9M0M2|AB9B_ARATH	651	0	ABC transporter B family member 9 OS=Arabidopsis thaliana GN=ABCB9 PE=3 SV=2	SPCC663.03	329	4e-89	COG1132	ABC-type multidrug transport system, ATPase and permease components	K05658	0	680	vvi:100253815	ATP-binding cassette, subfamily B (MDR/TAP), member 1	GO:0006468//protein phosphorylation	GO:0004674//protein serine/threonine kinase activity;GO:0042626//ATPase activity, coupled to transmembrane movement of substances;GO:0005524//ATP binding	GO:0016021//integral to membrane
CL55.Contig77_All	5754	8	0.1186	6	0.0762	8	0.1115	9	0.1242	14	0.1776	11	0.1518	14	0.194	8	0.1136	12	0.1812	gi|449433547|ref|XP_004134559.1|	26.2	4e-86	PREDICTED: ABC transporter B family member 9-like [Cucumis sativus]	gi|225316125|dbj|AK322079.1|	793	0	Solanum lycopersicum cDNA, clone: LEFL1033AE07, HTC in leaf	sp|O80725|AB4B_ARATH	489	0	ABC transporter B family member 4 OS=Arabidopsis thaliana GN=ABCB4 PE=1 SV=1	SPCC663.03	298	1e-79	COG1132	ABC-type multidrug transport system, ATPase and permease components	K05658	0	536	rcu:RCOM_0634950	ATP-binding cassette, subfamily B (MDR/TAP), member 1	GO:0009630//gravitropism;GO:0051788//response to misfolded protein;GO:0043161//proteasomal ubiquitin-dependent protein catabolic process;GO:0009414//response to water deprivation;GO:0009873//ethylene mediated signaling pathway;GO:0009407//toxin catabolic process;GO:0009753//response to jasmonic acid stimulus;GO:0048767//root hair elongation;GO:0010540//basipetal auxin transport;GO:0043090//amino …	GO:0000166//nucleotide binding;GO:0008559//xenobiotic-transporting ATPase activity	GO:0009506//plasmodesma;GO:0005886//plasma membrane;GO:0005634//nucleus
CL55.Contig78_All	4172	2	0.0409	4	0.0701	3	0.0577	4	0.0762	8	0.14	6	0.1142	5	0.0955	3	0.0587	3	0.0625	gi|460376150|ref|XP_004233862.1|	86.7	3e-15	PREDICTED: ABC transporter B family member 9-like, partial [Solanum lycopersicum]	gi|225463357|ref|XM_002271149.1|	137	1e-28	PREDICTED: Vitis vinifera ABC transporter B family member 9-like (LOC100253815), mRNA	sp|Q9FHF1|AB7B_ARATH	345	0	ABC transporter B family member 7 OS=Arabidopsis thaliana GN=ABCB7 PE=3 SV=1	SPCC663.03	240	2e-62	COG1132	ABC-type multidrug transport system, ATPase and permease components	K05658	0	365	vvi:100253815	ATP-binding cassette, subfamily B (MDR/TAP), member 1	GO:0055085//transmembrane transport;GO:0006200//ATP catabolic process	GO:0015439//heme-transporting ATPase activity;GO:0008559//xenobiotic-transporting ATPase activity;GO:0005524//ATP binding;GO:0015411//taurine-transporting ATPase activity	GO:0016021//integral to membrane
CL55.Contig79_All	5067	1	0.0168	1	0.0144	1	0.0158	5	0.0784	4	0.0576	5	0.0784	6	0.0944	1	0.0161	3	0.0514	gi|225463358|ref|XP_002271185.1|	34.7	1e-14	PREDICTED: ABC transporter B family member 9-like [Vitis vinifera]	gi|225463357|ref|XM_002271149.1|	137	1e-28	PREDICTED: Vitis vinifera ABC transporter B family member 9-like (LOC100253815), mRNA	sp|Q9M0M2|AB9B_ARATH	632	0	ABC transporter B family member 9 OS=Arabidopsis thaliana GN=ABCB9 PE=3 SV=2	SPCC663.03	313	3e-84	COG1132	ABC-type multidrug transport system, ATPase and permease components	K05658	0	660	vvi:100253815	ATP-binding cassette, subfamily B (MDR/TAP), member 1	-	GO:0042626//ATPase activity, coupled to transmembrane movement of substances	-
CL55.Contig81_All	3046	1	0.028	2	0.048	2	0.0527	5	0.1304	4	0.0959	2	0.0521	3	0.0785	1	0.0268	1	0.0285	gi|460376150|ref|XP_004233862.1|	270	1e-70	PREDICTED: ABC transporter B family member 9-like, partial [Solanum lycopersicum]	gi|225463357|ref|XM_002271149.1|	137	8e-29	PREDICTED: Vitis vinifera ABC transporter B family member 9-like (LOC100253815), mRNA	sp|Q9M0M2|AB9B_ARATH	364	0	ABC transporter B family member 9 OS=Arabidopsis thaliana GN=ABCB9 PE=3 SV=2	SPCC663.03	262	1e-81	COG1132	ABC-type multidrug transport system, ATPase and permease components	K05658	0	363	rcu:RCOM_0634950	ATP-binding cassette, subfamily B (MDR/TAP), member 1	GO:0009630//gravitropism;GO:0051788//response to misfolded protein;GO:0043161//proteasomal ubiquitin-dependent protein catabolic process;GO:0009414//response to water deprivation;GO:0009873//ethylene mediated signaling pathway;GO:0009407//toxin catabolic process;GO:0009753//response to jasmonic acid stimulus;GO:0048767//root hair elongation;GO:0010540//basipetal auxin transport;GO:0043090//amino …	GO:0015417//polyamine-transporting ATPase activity;GO:0008559//xenobiotic-transporting ATPase activity;GO:0015439//heme-transporting ATPase activity;GO:0005524//ATP binding	GO:0016021//integral to membrane;GO:0009506//plasmodesma;GO:0005886//plasma membrane;GO:0005634//nucleus
CL55.Contig82_All	2969	1	0.0287	1	0.0246	1	0.027	4	0.107	4	0.0984	2	0.0535	3	0.0806	1	0.0275	1	0.0293	gi|460376150|ref|XP_004233862.1|	270	1e-70	PREDICTED: ABC transporter B family member 9-like, partial [Solanum lycopersicum]	gi|225463357|ref|XM_002271149.1|	137	8e-29	PREDICTED: Vitis vinifera ABC transporter B family member 9-like (LOC100253815), mRNA	sp|Q9M0M2|AB9B_ARATH	570	0	ABC transporter B family member 9 OS=Arabidopsis thaliana GN=ABCB9 PE=3 SV=2	SPCC663.03	319	2e-86	COG1132	ABC-type multidrug transport system, ATPase and permease components	K05658	0	607	rcu:RCOM_0634950	ATP-binding cassette, subfamily B (MDR/TAP), member 1	GO:0009630//gravitropism;GO:0051788//response to misfolded protein;GO:0043161//proteasomal ubiquitin-dependent protein catabolic process;GO:0009414//response to water deprivation;GO:0009873//ethylene mediated signaling pathway;GO:0009407//toxin catabolic process;GO:0009753//response to jasmonic acid stimulus;GO:0048767//root hair elongation;GO:0010540//basipetal auxin transport;GO:0043090//amino …	GO:0000166//nucleotide binding;GO:0008559//xenobiotic-transporting ATPase activity	GO:0009506//plasmodesma;GO:0005886//plasma membrane;GO:0005634//nucleus
CL55.Contig83_All	3654	1	0.0233	1	0.02	1	0.0219	5	0.1087	4	0.0799	5	0.1086	6	0.1309	1	0.0224	2	0.0475	gi|460376150|ref|XP_004233862.1|	298.5	5e-79	PREDICTED: ABC transporter B family member 9-like, partial [Solanum lycopersicum]	gi|225463357|ref|XM_002271149.1|	137	9e-29	PREDICTED: Vitis vinifera ABC transporter B family member 9-like (LOC100253815), mRNA	sp|Q9M0M2|AB9B_ARATH	493	0	ABC transporter B family member 9 OS=Arabidopsis thaliana GN=ABCB9 PE=3 SV=2	SPCC663.03	272	9e-90	COG1132	ABC-type multidrug transport system, ATPase and permease components	K05658	0	494	aly:ARALYDRAFT_493065	ATP-binding cassette, subfamily B (MDR/TAP), member 1	GO:0044763;GO:0044765;GO:0009725//response to hormone stimulus	GO:0042626//ATPase activity, coupled to transmembrane movement of substances	GO:0009506//plasmodesma;GO:0005886//plasma membrane;GO:0005634//nucleus
CL55.Contig84_All	3580	1	0.0238	1	0.0204	1	0.0224	5	0.1109	4	0.0816	5	0.1109	5	0.1113	1	0.0228	3	0.0728	gi|359483592|ref|XP_002271265.2|	23.5	9e-09	PREDICTED: ABC transporter B family member 9-like [Vitis vinifera]	gi|225463357|ref|XM_002271149.1|	137	9e-29	PREDICTED: Vitis vinifera ABC transporter B family member 9-like (LOC100253815), mRNA	sp|Q9M0M2|AB9B_ARATH	632	0	ABC transporter B family member 9 OS=Arabidopsis thaliana GN=ABCB9 PE=3 SV=2	SPCC663.03	297	1e-151	COG1132	ABC-type multidrug transport system, ATPase and permease components	K05658	0	679	vvi:100243576	ATP-binding cassette, subfamily B (MDR/TAP), member 1	-	GO:0042626//ATPase activity, coupled to transmembrane movement of substances	-
CL55.Contig85_All	3139	1	0.0272	2	0.0466	2	0.0511	5	0.1265	5	0.1163	2	0.0506	4	0.1016	1	0.026	1	0.0277	gi|460376150|ref|XP_004233862.1|	308.5	4e-82	PREDICTED: ABC transporter B family member 9-like, partial [Solanum lycopersicum]	gi|225463357|ref|XM_002271149.1|	137	8e-29	PREDICTED: Vitis vinifera ABC transporter B family member 9-like (LOC100253815), mRNA	sp|Q9M0M2|AB9B_ARATH	570	0	ABC transporter B family member 9 OS=Arabidopsis thaliana GN=ABCB9 PE=3 SV=2	SPCC663.03	319	2e-86	COG1132	ABC-type multidrug transport system, ATPase and permease components	K05658	0	594	vvi:100243576	ATP-binding cassette, subfamily B (MDR/TAP), member 1	GO:0009987//cellular process;GO:0006810//transport	GO:0042626//ATPase activity, coupled to transmembrane movement of substances;GO:0000166//nucleotide binding	GO:0005886//plasma membrane
CL55.Contig86_All	2935	1	0.0291	1	0.0249	1	0.0273	4	0.1082	3	0.0746	2	0.0541	3	0.0815	1	0.0278	1	0.0296	gi|460376150|ref|XP_004233862.1|	270	1e-70	PREDICTED: ABC transporter B family member 9-like, partial [Solanum lycopersicum]	gi|225463357|ref|XM_002271149.1|	137	7e-29	PREDICTED: Vitis vinifera ABC transporter B family member 9-like (LOC100253815), mRNA	sp|Q9FWX7|AB11B_ARATH	350	0	ABC transporter B family member 11 OS=Arabidopsis thaliana GN=ABCB11 PE=2 SV=1	SPCC663.03	262	2e-75	COG1132	ABC-type multidrug transport system, ATPase and permease components	K05658	0	365	vvi:100253815	ATP-binding cassette, subfamily B (MDR/TAP), member 1	GO:0055085//transmembrane transport;GO:0006200//ATP catabolic process	GO:0015439//heme-transporting ATPase activity;GO:0008559//xenobiotic-transporting ATPase activity;GO:0005524//ATP binding;GO:0015411//taurine-transporting ATPase activity	GO:0016021//integral to membrane;GO:0009506//plasmodesma;GO:0005634//nucleus;GO:0005886//plasma membrane
CL55.Contig87_All	2883	1	0.0296	1	0.0253	1	0.0278	4	0.1102	4	0.1013	2	0.0551	3	0.083	1	0.0283	1	0.0301	gi|359483592|ref|XP_002271265.2|	275.8	3e-72	PREDICTED: ABC transporter B family member 9-like [Vitis vinifera]	gi|225463357|ref|XM_002271149.1|	137	7e-29	PREDICTED: Vitis vinifera ABC transporter B family member 9-like (LOC100253815), mRNA	sp|Q9M0M2|AB9B_ARATH	570	0	ABC transporter B family member 9 OS=Arabidopsis thaliana GN=ABCB9 PE=3 SV=2	SPCC663.03	319	2e-86	COG1132	ABC-type multidrug transport system, ATPase and permease components	K05658	0	608	vvi:100253815	ATP-binding cassette, subfamily B (MDR/TAP), member 1	GO:0009987//cellular process;GO:0006810//transport	GO:0042626//ATPase activity, coupled to transmembrane movement of substances;GO:0000166//nucleotide binding	-
CL55.Contig89_All	3765	1	0.0227	1	0.0194	1	0.0213	5	0.1055	5	0.097	5	0.1054	6	0.127	1	0.0217	2	0.0461	gi|225463358|ref|XP_002271185.1|	70.5	1e-94	PREDICTED: ABC transporter B family member 9-like [Vitis vinifera]	gi|225463357|ref|XM_002271149.1|	137	1e-28	PREDICTED: Vitis vinifera ABC transporter B family member 9-like (LOC100253815), mRNA	sp|Q9M0M2|AB9B_ARATH	570	0	ABC transporter B family member 9 OS=Arabidopsis thaliana GN=ABCB9 PE=3 SV=2	SPCC663.03	264	2e-87	COG1132	ABC-type multidrug transport system, ATPase and permease components	K05658	0	608	vvi:100253815	ATP-binding cassette, subfamily B (MDR/TAP), member 1	GO:0009987//cellular process;GO:0006810//transport	GO:0042626//ATPase activity, coupled to transmembrane movement of substances;GO:0000166//nucleotide binding	-
CL55.Contig90_All	3586	1	0.0238	1	0.0204	1	0.0224	5	0.1107	4	0.0814	5	0.1107	5	0.1112	1	0.0228	2	0.0484	gi|460376150|ref|XP_004233862.1|	21.9	1e-10	PREDICTED: ABC transporter B family member 9-like, partial [Solanum lycopersicum]	gi|225463357|ref|XM_002271149.1|	137	9e-29	PREDICTED: Vitis vinifera ABC transporter B family member 9-like (LOC100253815), mRNA	sp|Q9M0M2|AB9B_ARATH	364	0	ABC transporter B family member 9 OS=Arabidopsis thaliana GN=ABCB9 PE=3 SV=2	SPCC663.03	262	1e-81	COG1132	ABC-type multidrug transport system, ATPase and permease components	K05658	0	363	rcu:RCOM_0634950	ATP-binding cassette, subfamily B (MDR/TAP), member 1	GO:0009630//gravitropism;GO:0051788//response to misfolded protein;GO:0043161//proteasomal ubiquitin-dependent protein catabolic process;GO:0009414//response to water deprivation;GO:0009873//ethylene mediated signaling pathway;GO:0009407//toxin catabolic process;GO:0009753//response to jasmonic acid stimulus;GO:0048767//root hair elongation;GO:0010540//basipetal auxin transport;GO:0043090//amino …	GO:0015417//polyamine-transporting ATPase activity;GO:0008559//xenobiotic-transporting ATPase activity;GO:0015439//heme-transporting ATPase activity;GO:0005524//ATP binding	GO:0016021//integral to membrane;GO:0009506//plasmodesma;GO:0005886//plasma membrane;GO:0005634//nucleus
CL55.Contig92_All	3225	1	0.0264	2	0.0453	2	0.0497	5	0.1231	5	0.1132	2	0.0492	4	0.0989	1	0.0253	1	0.0269	gi|460376150|ref|XP_004233862.1|	300.4	1e-79	PREDICTED: ABC transporter B family member 9-like, partial [Solanum lycopersicum]	gi|225463357|ref|XM_002271149.1|	137	8e-29	PREDICTED: Vitis vinifera ABC transporter B family member 9-like (LOC100253815), mRNA	sp|Q9M0M2|AB9B_ARATH	570	0	ABC transporter B family member 9 OS=Arabidopsis thaliana GN=ABCB9 PE=3 SV=2	SPCC663.03	319	2e-86	COG1132	ABC-type multidrug transport system, ATPase and permease components	K05658	0	608	vvi:100253815	ATP-binding cassette, subfamily B (MDR/TAP), member 1	GO:0009987//cellular process;GO:0006810//transport	GO:0042626//ATPase activity, coupled to transmembrane movement of substances;GO:0000166//nucleotide binding	-
CL55.Contig93_All	2858	1	0.0298	1	0.0256	1	0.0281	4	0.1112	3	0.0766	2	0.0556	3	0.0837	1	0.0286	1	0.0304	gi|359483592|ref|XP_002271265.2|	275.8	3e-72	PREDICTED: ABC transporter B family member 9-like [Vitis vinifera]	gi|225463357|ref|XM_002271149.1|	137	7e-29	PREDICTED: Vitis vinifera ABC transporter B family member 9-like (LOC100253815), mRNA	sp|Q9M0M2|AB9B_ARATH	404	0	ABC transporter B family member 9 OS=Arabidopsis thaliana GN=ABCB9 PE=3 SV=2	SPCC663.03	262	1e-81	COG1132	ABC-type multidrug transport system, ATPase and permease components	K05658	0	400	vvi:100253815	ATP-binding cassette, subfamily B (MDR/TAP), member 1	GO:0009987//cellular process;GO:0006810//transport	GO:0042626//ATPase activity, coupled to transmembrane movement of substances;GO:0000166//nucleotide binding	-
CL55.Contig95_All	3598	1	0.0237	1	0.0203	1	0.0223	4	0.0883	6	0.1217	5	0.1103	6	0.1329	2	0.0454	2	0.0483	gi|460376150|ref|XP_004233862.1|	298.5	5e-79	PREDICTED: ABC transporter B family member 9-like, partial [Solanum lycopersicum]	gi|225463357|ref|XM_002271149.1|	137	9e-29	PREDICTED: Vitis vinifera ABC transporter B family member 9-like (LOC100253815), mRNA	sp|Q9M0M2|AB9B_ARATH	639	0	ABC transporter B family member 9 OS=Arabidopsis thaliana GN=ABCB9 PE=3 SV=2	SPCC663.03	344	5e-94	COG1132	ABC-type multidrug transport system, ATPase and permease components	K05658	0	644	aly:ARALYDRAFT_493065	ATP-binding cassette, subfamily B (MDR/TAP), member 1	GO:0044763;GO:0044707;GO:0060918//auxin transport;GO:0009733//response to auxin stimulus	GO:0000166//nucleotide binding;GO:0042626//ATPase activity, coupled to transmembrane movement of substances	GO:0009506//plasmodesma;GO:0005886//plasma membrane;GO:0005634//nucleus
CL55.Contig96_All	3114	1	0.0274	2	0.0469	2	0.0515	5	0.1275	4	0.0938	2	0.051	4	0.1024	1	0.0262	1	0.0279	gi|460376150|ref|XP_004233862.1|	298.5	4e-79	PREDICTED: ABC transporter B family member 9-like, partial [Solanum lycopersicum]	gi|225463357|ref|XM_002271149.1|	137	8e-29	PREDICTED: Vitis vinifera ABC transporter B family member 9-like (LOC100253815), mRNA	sp|Q9M0M2|AB9B_ARATH	493	0	ABC transporter B family member 9 OS=Arabidopsis thaliana GN=ABCB9 PE=3 SV=2	SPCC663.03	262	1e-81	COG1132	ABC-type multidrug transport system, ATPase and permease components	K05658	0	488	vvi:100243576	ATP-binding cassette, subfamily B (MDR/TAP), member 1	-	GO:0042626//ATPase activity, coupled to transmembrane movement of substances	GO:0005886//plasma membrane
CL55.Contig97_All	3666	1	0.0233	1	0.0199	1	0.0219	5	0.1083	4	0.0797	5	0.1083	5	0.1087	1	0.0223	3	0.0711	gi|225463358|ref|XP_002271185.1|	23.9	1e-11	PREDICTED: ABC transporter B family member 9-like [Vitis vinifera]	gi|225463357|ref|XM_002271149.1|	137	9e-29	PREDICTED: Vitis vinifera ABC transporter B family member 9-like (LOC100253815), mRNA	sp|Q9M0M2|AB9B_ARATH	364	0	ABC transporter B family member 9 OS=Arabidopsis thaliana GN=ABCB9 PE=3 SV=2	SPCC663.03	262	1e-84	COG1132	ABC-type multidrug transport system, ATPase and permease components	K05658	0	365	vvi:100253815	ATP-binding cassette, subfamily B (MDR/TAP), member 1	GO:0055085//transmembrane transport;GO:0006200//ATP catabolic process	GO:0015439//heme-transporting ATPase activity;GO:0008559//xenobiotic-transporting ATPase activity;GO:0005524//ATP binding;GO:0015411//taurine-transporting ATPase activity	GO:0016021//integral to membrane
CL55.Contig98_All	3684	1	0.0232	1	0.0198	1	0.0218	4	0.0862	6	0.1189	5	0.1078	6	0.1298	2	0.0443	2	0.0472	gi|460376150|ref|XP_004233862.1|	298.5	5e-79	PREDICTED: ABC transporter B family member 9-like, partial [Solanum lycopersicum]	gi|225463357|ref|XM_002271149.1|	137	9e-29	PREDICTED: Vitis vinifera ABC transporter B family member 9-like (LOC100253815), mRNA	sp|Q9M0M2|AB9B_ARATH	590	0	ABC transporter B family member 9 OS=Arabidopsis thaliana GN=ABCB9 PE=3 SV=2	SPCC663.03	336	2e-91	COG1132	ABC-type multidrug transport system, ATPase and permease components	K05658	0	604	mtr:MTR_2g018320	ATP-binding cassette, subfamily B (MDR/TAP), member 1	GO:0009630//gravitropism;GO:0051788//response to misfolded protein;GO:0043161//proteasomal ubiquitin-dependent protein catabolic process;GO:0009414//response to water deprivation;GO:0009873//ethylene mediated signaling pathway;GO:0009407//toxin catabolic process;GO:0009753//response to jasmonic acid stimulus;GO:0048767//root hair elongation;GO:0010540//basipetal auxin transport;GO:0043090//amino …	GO:0008559//xenobiotic-transporting ATPase activity;GO:0005524//ATP binding	GO:0016021//integral to membrane;GO:0009506//plasmodesma;GO:0005886//plasma membrane;GO:0005634//nucleus
CL55.Contig99_All	3126	1	0.0273	2	0.0468	2	0.0513	5	0.127	4	0.0934	2	0.0508	3	0.0765	1	0.0261	2	0.0556	gi|225463358|ref|XP_002271185.1|	272.7	2e-71	PREDICTED: ABC transporter B family member 9-like [Vitis vinifera]	gi|225463357|ref|XM_002271149.1|	137	8e-29	PREDICTED: Vitis vinifera ABC transporter B family member 9-like (LOC100253815), mRNA	sp|Q9M0M2|AB9B_ARATH	364	0	ABC transporter B family member 9 OS=Arabidopsis thaliana GN=ABCB9 PE=3 SV=2	SPCC663.03	262	1e-84	COG1132	ABC-type multidrug transport system, ATPase and permease components	K05658	0	365	vvi:100253815	ATP-binding cassette, subfamily B (MDR/TAP), member 1	GO:0055085//transmembrane transport;GO:0006200//ATP catabolic process	GO:0015439//heme-transporting ATPase activity;GO:0008559//xenobiotic-transporting ATPase activity;GO:0005524//ATP binding;GO:0015411//taurine-transporting ATPase activity	GO:0016021//integral to membrane
CL5592.Contig1_All	2494	16	0.5472	15	0.4395	15	0.4824	20	0.6369	17	0.4976	15	0.4776	10	0.3197	5	0.1637	6	0.209	gi|225436522|ref|XP_002273792.1|	1234.2	0	PREDICTED: ABC transporter G family member 3 [Vitis vinifera] >gi|297734935|emb|CBI17169.3| unnamed protein product [Vitis vinifera]	gi|460411517|ref|XM_004251109.1|	950	0	PREDICTED: Solanum lycopersicum ABC transporter G family member 3-like (LOC101265507), mRNA	sp|Q9ZUU9|AB3G_ARATH	1142	0	ABC transporter G family member 3 OS=Arabidopsis thaliana GN=ABCG3 PE=1 SV=2	ECU03g0390_1	147	1e-34	COG1131	ABC-type multidrug transport system, ATPase component	K05681	3e-48	192	cme:CMS467C	ATP-binding cassette, subfamily G (WHITE), member 2	GO:0006200//ATP catabolic process	GO:0015423//maltose-transporting ATPase activity;GO:0005524//ATP binding	GO:0005886//plasma membrane
CL5592.Contig2_All	2485	12	0.4119	8	0.2353	8	0.2582	18	0.5753	9	0.2644	8	0.2556	9	0.2887	6	0.1972	11	0.3845	gi|460411518|ref|XP_004251157.1|	529.2	0	PREDICTED: ABC transporter G family member 3-like [Solanum lycopersicum]	gi|460411517|ref|XM_004251109.1|	888	0	PREDICTED: Solanum lycopersicum ABC transporter G family member 3-like (LOC101265507), mRNA	sp|Q9ZUU9|AB3G_ARATH	662	0	ABC transporter G family member 3 OS=Arabidopsis thaliana GN=ABCG3 PE=1 SV=2	ECU03g0390_1	147	1e-34	COG1131	ABC-type multidrug transport system, ATPase component	K05681	6e-36	151	cme:CMS467C	ATP-binding cassette, subfamily G (WHITE), member 2	GO:0006200//ATP catabolic process	GO:0015423//maltose-transporting ATPase activity;GO:0005524//ATP binding	GO:0005886//plasma membrane
CL5592.Contig3_All	2515	3	0.1017	13	0.3777	10	0.3189	15	0.4737	24	0.6967	13	0.4104	7	0.2219	4	0.1299	6	0.2072	gi|225436522|ref|XP_002273792.1|	1234.2	0	PREDICTED: ABC transporter G family member 3 [Vitis vinifera] >gi|297734935|emb|CBI17169.3| unnamed protein product [Vitis vinifera]	gi|460411517|ref|XM_004251109.1|	950	0	PREDICTED: Solanum lycopersicum ABC transporter G family member 3-like (LOC101265507), mRNA	sp|Q9ZUU9|AB3G_ARATH	1142	0	ABC transporter G family member 3 OS=Arabidopsis thaliana GN=ABCG3 PE=1 SV=2	ECU03g0390_1	147	1e-34	COG1131	ABC-type multidrug transport system, ATPase component	K05681	3e-48	192	cme:CMS467C	ATP-binding cassette, subfamily G (WHITE), member 2	GO:0006200//ATP catabolic process	GO:0015423//maltose-transporting ATPase activity;GO:0005524//ATP binding	GO:0005886//plasma membrane
CL5597.Contig1_All	2546	344	11.5243	374	10.7345	451	14.2075	471	14.6933	431	12.3585	423	13.1919	422	13.2138	440	14.1155	406	13.8521	gi|460399910|ref|XP_004245479.1|	64.3	1e-08	PREDICTED: ABC transporter F family member 3-like [Solanum lycopersicum]	gi|460399909|ref|XM_004245431.1|	1021	0	PREDICTED: Solanum lycopersicum ABC transporter F family member 3-like (LOC101245277), mRNA	sp|Q8H0V6|AB3F_ARATH	1177	0	ABC transporter F family member 3 OS=Arabidopsis thaliana GN=ABCF3 PE=2 SV=1	SPBC29A3.09c	511	2e-144	COG0488	ATPase components of ABC transporters with duplicated ATPase domains	K06158	0	1252	vvi:100256523	ATP-binding cassette, subfamily F, member 3	GO:0007010//cytoskeleton organization;GO:0006094//gluconeogenesis;GO:0006406//mRNA export from nucleus;GO:0009651//response to salt stress;GO:0010498//proteasomal protein catabolic process;GO:0042742//defense response to bacterium;GO:0006096//glycolysis;GO:0046686//response to cadmium ion;GO:0006200//ATP catabolic process;GO:0006606//protein import into nucleus	GO:0005215//transporter activity;GO:0016887//ATPase activity;GO:0005524//ATP binding	GO:0005829//cytosol
CL5597.Contig2_All	2150	7	0.2777	11	0.3739	7	0.2611	11	0.4064	13	0.4414	15	0.554	10	0.3708	13	0.4939	17	0.6868	gi|460399910|ref|XP_004245479.1|	60.5	1e-07	PREDICTED: ABC transporter F family member 3-like [Solanum lycopersicum]	gi|460399909|ref|XM_004245431.1|	880	0	PREDICTED: Solanum lycopersicum ABC transporter F family member 3-like (LOC101245277), mRNA	sp|Q8H0V6|AB3F_ARATH	1017	0	ABC transporter F family member 3 OS=Arabidopsis thaliana GN=ABCF3 PE=2 SV=1	SPBC29A3.09c	426	1e-118	COG0488	ATPase components of ABC transporters with duplicated ATPase domains	K06158	0	1089	vvi:100256523	ATP-binding cassette, subfamily F, member 3	GO:0007010//cytoskeleton organization;GO:0006094//gluconeogenesis;GO:0006406//mRNA export from nucleus;GO:0009651//response to salt stress;GO:0010498//proteasomal protein catabolic process;GO:0042742//defense response to bacterium;GO:0006096//glycolysis;GO:0046686//response to cadmium ion;GO:0006200//ATP catabolic process;GO:0006606//protein import into nucleus	GO:0005215//transporter activity;GO:0016887//ATPase activity;GO:0005524//ATP binding	GO:0005829//cytosol
CL5751.Contig1_All	1098	803	62.3775	946	62.9587	784	57.2681	738	53.3838	809	53.7888	747	54.0186	767	55.6885	674	50.137	787	62.2616	gi|225431461|ref|XP_002280615.1|	370.9	2e-101	PREDICTED: ABC transporter I family member 10, chloroplastic [Vitis vinifera]	gi|225431460|ref|XM_002280579.1|	190	2e-45	PREDICTED: Vitis vinifera ABC transporter I family member 10, chloroplastic-like (LOC100254018), mRNA	sp|Q8H1R4|AB10I_ARATH	340	1e-93	ABC transporter I family member 10, chloroplastic OS=Arabidopsis thaliana GN=ABCI10 PE=1 SV=1	sll1623	218	2e-56	COG1122	ABC-type cobalt transport system, ATPase component	K05658	2e-21	101	rcu:RCOM_1343590	ATP-binding cassette, subfamily B (MDR/TAP), member 1	GO:0009793//embryo development ending in seed dormancy;GO:0006200//ATP catabolic process	GO:0015408;GO:0005524//ATP binding	GO:0009941//chloroplast envelope
CL5799.Contig1_All	994	24	2.0594	38	2.7936	31	2.5014	46	3.6756	42	3.0847	43	3.4348	29	2.3259	32	2.6294	37	3.2334	gi|460390441|ref|XP_004240842.1|	370.9	1e-101	PREDICTED: ABC transporter I family member 6, chloroplastic-like [Solanum lycopersicum]	gi|460390440|ref|XM_004240794.1|	337	1e-89	PREDICTED: Solanum lycopersicum ABC transporter I family member 6, chloroplastic-like (LOC101247531), mRNA	sp|Q9CAF5|AB6I_ARATH	341	4e-94	ABC transporter I family member 6, chloroplastic OS=Arabidopsis thaliana GN=ABCI6 PE=1 SV=1	slr0075	237	3e-62	COG0396	ABC-type transport system involved in Fe-S cluster assembly, ATPase component	K09013	2e-100	363	rcu:RCOM_0890970	Fe-S cluster assembly ATP-binding protein	GO:0009793//embryo development ending in seed dormancy;GO:0048481//ovule development;GO:0019761//glucosinolate biosynthetic process;GO:0009684//indoleacetic acid biosynthetic process;GO:0019344//cysteine biosynthetic process;GO:0006200//ATP catabolic process;GO:0006364//rRNA processing;GO:0006569//tryptophan catabolic process;GO:0010027//thylakoid membrane organization;GO:0042793//transcription f…	GO:0005515//protein binding;GO:0015417//polyamine-transporting ATPase activity;GO:0005524//ATP binding	GO:0009570//chloroplast stroma
CL5799.Contig2_All	1039	299	24.5454	393	27.6404	274	21.1512	259	19.7988	294	20.6575	312	23.8432	343	26.3179	332	26.099	305	25.4995	gi|460390441|ref|XP_004240842.1|	370.9	1e-101	PREDICTED: ABC transporter I family member 6, chloroplastic-like [Solanum lycopersicum]	gi|460390440|ref|XM_004240794.1|	337	1e-89	PREDICTED: Solanum lycopersicum ABC transporter I family member 6, chloroplastic-like (LOC101247531), mRNA	sp|Q9CAF5|AB6I_ARATH	341	5e-94	ABC transporter I family member 6, chloroplastic OS=Arabidopsis thaliana GN=ABCI6 PE=1 SV=1	slr0075	237	3e-62	COG0396	ABC-type transport system involved in Fe-S cluster assembly, ATPase component	K09013	2e-100	363	rcu:RCOM_0890970	Fe-S cluster assembly ATP-binding protein	GO:0009793//embryo development ending in seed dormancy;GO:0048481//ovule development;GO:0019761//glucosinolate biosynthetic process;GO:0009684//indoleacetic acid biosynthetic process;GO:0019344//cysteine biosynthetic process;GO:0006200//ATP catabolic process;GO:0006364//rRNA processing;GO:0006569//tryptophan catabolic process;GO:0010027//thylakoid membrane organization;GO:0042793//transcription f…	GO:0005515//protein binding;GO:0015417//polyamine-transporting ATPase activity;GO:0005524//ATP binding	GO:0009570//chloroplast stroma
CL5984.Contig1_All	3204	22	0.5857	43	0.9807	61	1.527	56	1.3882	61	1.3899	57	1.4126	51	1.269	49	1.2491	38	1.0302	gi|225456715|ref|XP_002274303.1|	1511.5	0	PREDICTED: ABC transporter A family member 7 [Vitis vinifera]	gi|225456714|ref|XM_002274267.1|	543	1e-151	PREDICTED: Vitis vinifera ABC transporter A family member 7-like (LOC100253652), mRNA	sp|Q9STT5|AB7A_ARATH	1320	0	ABC transporter A family member 7 OS=Arabidopsis thaliana GN=ABCA7 PE=1 SV=2	MTH1093	176	3e-43	COG1131	ABC-type multidrug transport system, ATPase component	K05643	4e-63	241	ppp:PHYPADRAFT_221752	ATP-binding cassette, subfamily A (ABC1), member 3	GO:0006200//ATP catabolic process;GO:0010583//response to cyclopentenone;GO:0009407//toxin catabolic process	GO:0005524//ATP binding;GO:0015417//polyamine-transporting ATPase activity	GO:0009506//plasmodesma;GO:0005886//plasma membrane
CL5984.Contig2_All	3116	4	0.1095	12	0.2814	15	0.3861	20	0.5098	15	0.3514	22	0.5606	8	0.2047	6	0.1573	15	0.4182	gi|225456715|ref|XP_002274303.1|	291.6	5e-77	PREDICTED: ABC transporter A family member 7 [Vitis vinifera]	gi|225456714|ref|XM_002274267.1|	252	2e-63	PREDICTED: Vitis vinifera ABC transporter A family member 7-like (LOC100253652), mRNA	sp|Q9STT5|AB7A_ARATH	1030	0	ABC transporter A family member 7 OS=Arabidopsis thaliana GN=ABCA7 PE=1 SV=2	MTH1093	91.7	7e-34	COG1131	ABC-type multidrug transport system, ATPase component	K05643	9e-53	125	ppp:PHYPADRAFT_221752	ATP-binding cassette, subfamily A (ABC1), member 3	GO:0007000//nucleolus organization;GO:0009407//toxin catabolic process;GO:0000103//sulfate assimilation;GO:0010583//response to cyclopentenone;GO:0006200//ATP catabolic process;GO:0000280//nuclear division	GO:0015417//polyamine-transporting ATPase activity;GO:0016671//oxidoreductase activity, acting on a sulfur group of donors, disulfide as acceptor;GO:0005524//ATP binding	GO:0005829//cytosol;GO:0009506//plasmodesma;GO:0005886//plasma membrane;GO:0005739//mitochondrion
CL6017.Contig1_All	716	23	2.7399	16	1.633	25	2.8004	26	2.8841	28	2.8549	30	3.3269	9	1.0021	14	1.597	15	1.8198	gi|460415622|ref|XP_004253157.1|	229.2	4e-59	PREDICTED: ABC transporter B family member 11-like [Solanum lycopersicum]	gi|460415621|ref|XM_004253109.1|	157	2e-35	PREDICTED: Solanum lycopersicum ABC transporter B family member 11-like (LOC101260325), mRNA	sp|Q9FWX7|AB11B_ARATH	337	4e-93	ABC transporter B family member 11 OS=Arabidopsis thaliana GN=ABCB11 PE=2 SV=1	all2146	207	2e-53	COG1132	ABC-type multidrug transport system, ATPase and permease components	K05658	5e-96	348	vvi:100244232	ATP-binding cassette, subfamily B (MDR/TAP), member 1	GO:0009630//gravitropism;GO:0048767//root hair elongation;GO:0010540//basipetal auxin transport;GO:0010315//auxin efflux;GO:0055085//transmembrane transport;GO:0006200//ATP catabolic process;GO:0009735//response to cytokinin stimulus	GO:0015415//phosphate ion transmembrane-transporting ATPase activity;GO:0008559//xenobiotic-transporting ATPase activity;GO:0005524//ATP binding	GO:0016021//integral to membrane;GO:0005886//plasma membrane
CL6272.Contig1_All	5054	4	0.0675	3	0.0434	5	0.0793	6	0.0943	6	0.0867	3	0.0471	9	0.142	8	0.1293	5	0.0859	gi|460383365|ref|XP_004237396.1|	366.7	2e-99	PREDICTED: ABC transporter D family member 1-like [Solanum lycopersicum]	gi|460383364|ref|XM_004237348.1|	646	0	PREDICTED: Solanum lycopersicum ABC transporter D family member 1-like (LOC101260717), mRNA	sp|Q94FB9|AB1D_ARATH	2064	0	ABC transporter D family member 1 OS=Arabidopsis thaliana GN=ABCC1 PE=1 SV=1	YPL147w	243	3e-63	COG4178	ABC-type uncharacterized transport system, permease and ATPase components	K05677	3e-93	342	cme:CMC011C	ATP-binding cassette, subfamily D (ALD), member 3	GO:0015916//fatty-acyl-CoA transport;GO:0051788//response to misfolded protein;GO:0006635//fatty acid beta-oxidation;GO:0043161//proteasomal ubiquitin-dependent protein catabolic process;GO:0009407//toxin catabolic process;GO:0080129//proteasome core complex assembly;GO:0007031//peroxisome organization;GO:0010030//positive regulation of seed germination;GO:0055085//transmembrane transport;GO:0006…	GO:0008559//xenobiotic-transporting ATPase activity;GO:0005524//ATP binding	GO:0046861//glyoxysomal membrane;GO:0016021//integral to membrane;GO:0005886//plasma membrane
CL6272.Contig2_All	5041	2	0.0338	1	0.0145	3	0.0477	5	0.0788	4	0.0579	2	0.0315	6	0.0949	1	0.0162	2	0.0345	gi|460383365|ref|XP_004237396.1|	366.7	2e-99	PREDICTED: ABC transporter D family member 1-like [Solanum lycopersicum]	gi|460383364|ref|XM_004237348.1|	646	0	PREDICTED: Solanum lycopersicum ABC transporter D family member 1-like (LOC101260717), mRNA	sp|Q94FB9|AB1D_ARATH	2069	0	ABC transporter D family member 1 OS=Arabidopsis thaliana GN=ABCC1 PE=1 SV=1	YPL147w	241	1e-62	COG4178	ABC-type uncharacterized transport system, permease and ATPase components	K05677	3e-93	342	cme:CMC011C	ATP-binding cassette, subfamily D (ALD), member 3	GO:0015916//fatty-acyl-CoA transport;GO:0051788//response to misfolded protein;GO:0006635//fatty acid beta-oxidation;GO:0043161//proteasomal ubiquitin-dependent protein catabolic process;GO:0009407//toxin catabolic process;GO:0080129//proteasome core complex assembly;GO:0007031//peroxisome organization;GO:0010030//positive regulation of seed germination;GO:0055085//transmembrane transport;GO:0006…	GO:0008559//xenobiotic-transporting ATPase activity;GO:0005524//ATP binding	GO:0046861//glyoxysomal membrane;GO:0016021//integral to membrane;GO:0005886//plasma membrane
CL6272.Contig3_All	4884	2	0.0349	1	0.015	3	0.0493	7	0.1138	4	0.0598	2	0.0325	5	0.0816	1	0.0167	3	0.0534	gi|460383365|ref|XP_004237396.1|	366.7	2e-99	PREDICTED: ABC transporter D family member 1-like [Solanum lycopersicum]	gi|460383364|ref|XM_004237348.1|	646	0	PREDICTED: Solanum lycopersicum ABC transporter D family member 1-like (LOC101260717), mRNA	sp|Q94FB9|AB1D_ARATH	2069	0	ABC transporter D family member 1 OS=Arabidopsis thaliana GN=ABCC1 PE=1 SV=1	YPL147w	241	1e-62	COG4178	ABC-type uncharacterized transport system, permease and ATPase components	K05677	3e-93	342	cme:CMC011C	ATP-binding cassette, subfamily D (ALD), member 3	GO:0015916//fatty-acyl-CoA transport;GO:0051788//response to misfolded protein;GO:0006635//fatty acid beta-oxidation;GO:0043161//proteasomal ubiquitin-dependent protein catabolic process;GO:0009407//toxin catabolic process;GO:0080129//proteasome core complex assembly;GO:0007031//peroxisome organization;GO:0010030//positive regulation of seed germination;GO:0055085//transmembrane transport;GO:0006…	GO:0008559//xenobiotic-transporting ATPase activity;GO:0005524//ATP binding	GO:0046861//glyoxysomal membrane;GO:0016021//integral to membrane;GO:0005886//plasma membrane
CL6272.Contig4_All	4869	17	0.2978	22	0.3302	37	0.6095	22	0.3589	43	0.6447	20	0.3261	38	0.6222	26	0.4361	26	0.4639	gi|460383365|ref|XP_004237396.1|	366.7	2e-99	PREDICTED: ABC transporter D family member 1-like [Solanum lycopersicum]	gi|460383364|ref|XM_004237348.1|	646	0	PREDICTED: Solanum lycopersicum ABC transporter D family member 1-like (LOC101260717), mRNA	sp|Q94FB9|AB1D_ARATH	2064	0	ABC transporter D family member 1 OS=Arabidopsis thaliana GN=ABCC1 PE=1 SV=1	YPL147w	243	3e-63	COG4178	ABC-type uncharacterized transport system, permease and ATPase components	K05677	3e-93	342	cme:CMC011C	ATP-binding cassette, subfamily D (ALD), member 3	GO:0015916//fatty-acyl-CoA transport;GO:0051788//response to misfolded protein;GO:0006635//fatty acid beta-oxidation;GO:0043161//proteasomal ubiquitin-dependent protein catabolic process;GO:0009407//toxin catabolic process;GO:0080129//proteasome core complex assembly;GO:0007031//peroxisome organization;GO:0010030//positive regulation of seed germination;GO:0055085//transmembrane transport;GO:0006…	GO:0008559//xenobiotic-transporting ATPase activity;GO:0005524//ATP binding	GO:0046861//glyoxysomal membrane;GO:0016021//integral to membrane;GO:0005886//plasma membrane
CL6775.Contig1_All	979	3	0.2614	6	0.4479	6	0.4916	1	0.0811	1	0.0746	2	0.1622	4	0.3257	5	0.4171	4	0.3549	gi|225456709|ref|XP_002274135.1|	454.5	1e-126	PREDICTED: ABC transporter A family member 2 isoform 2 [Vitis vinifera]	gi|460380915|ref|XR_182599.1|	161	2e-36	PREDICTED: Solanum lycopersicum ABC transporter A family member 2-like (LOC101248287), misc_RNA	sp|Q84K47|AB2A_ARATH	397	4e-111	ABC transporter A family member 2 OS=Arabidopsis thaliana GN=ABCA2 PE=2 SV=1	--	--	--	--	--	K05643	2e-10	64.7	olu:OSTLU_42103	ATP-binding cassette, subfamily A (ABC1), member 3	-	-	-
CL6775.Contig2_All	3052	164	4.5833	146	3.4957	239	6.2808	281	7.3127	215	5.1428	198	5.1512	232	6.06	305	8.1624	218	6.2047	gi|225456711|ref|XP_002274102.1|	1443.3	0	PREDICTED: ABC transporter A family member 2 isoform 1 [Vitis vinifera] >gi|297734007|emb|CBI15254.3| unnamed protein product [Vitis vinifera]	gi|460380915|ref|XR_182599.1|	242	2e-60	PREDICTED: Solanum lycopersicum ABC transporter A family member 2-like (LOC101248287), misc_RNA	sp|Q84K47|AB2A_ARATH	1339	0	ABC transporter A family member 2 OS=Arabidopsis thaliana GN=ABCA2 PE=2 SV=1	BS_yfiL	151	6e-36	COG1131	ABC-type multidrug transport system, ATPase component	K05643	1e-73	276	olu:OSTLU_42103	ATP-binding cassette, subfamily A (ABC1), member 3	-	-	-
CL6897.Contig1_All	2464	89	3.0808	96	2.8471	135	4.3943	79	2.5465	158	4.6813	81	2.6102	74	2.3942	101	3.348	75	2.644	gi|460411035|ref|XP_004250920.1|	1066.6	0	PREDICTED: ABC transporter G family member 15-like [Solanum lycopersicum]	gi|460411034|ref|XM_004250872.1|	422	1e-115	PREDICTED: Solanum lycopersicum ABC transporter G family member 15-like (LOC101268837), mRNA	sp|Q8RWI9|AB15G_ARATH	994	0	ABC transporter G family member 15 OS=Arabidopsis thaliana GN=ABCG15 PE=2 SV=2	YCR011c_2	200	1e-50	COG1131	ABC-type multidrug transport system, ATPase component	K12843	1e-65	249	vvi:100248403	U4/U6 small nuclear ribonucleoprotein PRP3	-	-	-
CL6897.Contig2_All	1133	8	0.6022	23	1.4834	15	1.0618	12	0.8412	3	0.1933	90	6.3072	22	1.548	9	0.6488	16	1.2267	gi|224106203|ref|XP_002314084.1|	495	1e-138	white-brown-complex ABC transporter family [Populus trichocarpa] >gi|222850492|gb|EEE88039.1| white-brown-complex ABC transporter family [Populus trichocarpa]	gi|224106202|ref|XM_002314048.1|	133	4e-28	Populus trichocarpa white-brown-complex ABC transporter family, mRNA	sp|Q9C8K2|AB12G_ARATH	479	1e-135	ABC transporter G family member 12 OS=Arabidopsis thaliana GN=ABCG12 PE=1 SV=1	YCR011c_2	109	1e-23	COG1131	ABC-type multidrug transport system, ATPase component	K12843	9e-38	155	vvi:100248403	U4/U6 small nuclear ribonucleoprotein PRP3	-	-	-
CL6897.Contig3_All	2837	61	1.8339	85	2.1894	76	2.1486	71	1.9877	142	3.6541	79	2.211	59	1.6579	65	1.8714	56	1.7147	gi|460411035|ref|XP_004250920.1|	159.1	4e-37	PREDICTED: ABC transporter G family member 15-like [Solanum lycopersicum]	gi|460411034|ref|XM_004250872.1|	321	2e-84	PREDICTED: Solanum lycopersicum ABC transporter G family member 15-like (LOC101268837), mRNA	sp|Q8RWI9|AB15G_ARATH	862	0	ABC transporter G family member 15 OS=Arabidopsis thaliana GN=ABCG15 PE=2 SV=2	YCR011c_2	158	4e-38	COG1131	ABC-type multidrug transport system, ATPase component	K12843	4e-52	205	vvi:100248403	U4/U6 small nuclear ribonucleoprotein PRP3	-	-	-
CL6963.Contig2_All	921	5	0.463	3	0.238	2	0.1742	6	0.5174	4	0.3171	2	0.1724	8	0.6925	4	0.3547	3	0.2829	gi|225452338|ref|XP_002272855.1|	340.1	3e-92	PREDICTED: ABC transporter B family member 26, chloroplastic [Vitis vinifera] >gi|296087608|emb|CBI34864.3| unnamed protein product [Vitis vinifera]	gi|225452337|ref|XM_002272819.1|	170	2e-39	PREDICTED: Vitis vinifera ABC transporter B family member 26, chloroplastic-like (LOC100247338), mRNA	sp|Q8RY46|AB26B_ARATH	315	2e-86	ABC transporter B family member 26, chloroplastic OS=Arabidopsis thaliana GN=ABCB26 PE=1 SV=1	BH0941	204	1e-52	COG1132	ABC-type multidrug transport system, ATPase and permease components	K05656	1e-85	314	mtr:MTR_5g033080	ATP-binding cassette, subfamily B (MDR/TAP), member 9	-	-	-
CL6963.Contig3_All	1275	34	2.2745	29	1.6621	36	2.2646	20	1.2459	35	2.004	20	1.2455	25	1.5632	31	1.9859	23	1.567	gi|225452338|ref|XP_002272855.1|	524.6	1e-147	PREDICTED: ABC transporter B family member 26, chloroplastic [Vitis vinifera] >gi|296087608|emb|CBI34864.3| unnamed protein product [Vitis vinifera]	gi|225452337|ref|XM_002272819.1|	170	2e-39	PREDICTED: Vitis vinifera ABC transporter B family member 26, chloroplastic-like (LOC100247338), mRNA	sp|Q8RY46|AB26B_ARATH	477	7e-135	ABC transporter B family member 26, chloroplastic OS=Arabidopsis thaliana GN=ABCB26 PE=1 SV=1	BH0941	240	3e-63	COG1132	ABC-type multidrug transport system, ATPase and permease components	K05656	3e-137	486	mtr:MTR_5g033080	ATP-binding cassette, subfamily B (MDR/TAP), member 9	-	-	-
CL7.Contig11_All	2828	50	1.508	26	0.6718	56	1.5882	42	1.1796	64	1.6521	37	1.0388	33	0.9303	27	0.7798	31	0.9522	gi|225441205|ref|XP_002266505.1|	28.5	3e-20	PREDICTED: ABC transporter B family member 1-like [Vitis vinifera]	gi|38036262|gb|AY339184.1|	270	7e-69	Catharanthus roseus microsatellite sequence	sp|Q9ZR72|AB1B_ARATH	92.4	5e-20	ABC transporter B family member 1 OS=Arabidopsis thaliana GN=ABCB1 PE=1 SV=1	--	--	--	--	--	K05658	3e-21	94.7	vvi:100262262	ATP-binding cassette, subfamily B (MDR/TAP), member 1	GO:0009793//embryo development ending in seed dormancy;GO:0043481//anthocyanin accumulation in tissues in response to UV light;GO:0048765//root hair cell differentiation;GO:0048443//stamen development;GO:0006200//ATP catabolic process;GO:0010090//trichome morphogenesis;GO:0010315//auxin efflux;GO:0010048//vernalization response;GO:0009637//response to blue light;GO:0009624//response to nematode;G…	GO:0010329//auxin efflux transmembrane transporter activity;GO:0005524//ATP binding;GO:0008559//xenobiotic-transporting ATPase activity;GO:0015408;GO:0005516//calmodulin binding	GO:0009506//plasmodesma;GO:0005886//plasma membrane;GO:0016021//integral to membrane
CL7.Contig14_All	1429	10	0.5969	12	0.6136	11	0.6174	8	0.4446	10	0.5109	3	0.1667	2	0.1116	9	0.5144	13	0.7902	gi|225441205|ref|XP_002266505.1|	28.5	1e-20	PREDICTED: ABC transporter B family member 1-like [Vitis vinifera]	gi|38036262|gb|AY339184.1|	200	3e-48	Catharanthus roseus microsatellite sequence	sp|Q9ZR72|AB1B_ARATH	92.4	3e-20	ABC transporter B family member 1 OS=Arabidopsis thaliana GN=ABCB1 PE=1 SV=1	--	--	--	--	--	K05658	1e-21	94.7	vvi:100262262	ATP-binding cassette, subfamily B (MDR/TAP), member 1	GO:0009793//embryo development ending in seed dormancy;GO:0043481//anthocyanin accumulation in tissues in response to UV light;GO:0048765//root hair cell differentiation;GO:0048443//stamen development;GO:0006200//ATP catabolic process;GO:0010090//trichome morphogenesis;GO:0010315//auxin efflux;GO:0010048//vernalization response;GO:0009637//response to blue light;GO:0009624//response to nematode;G…	GO:0010329//auxin efflux transmembrane transporter activity;GO:0005524//ATP binding;GO:0008559//xenobiotic-transporting ATPase activity;GO:0015408;GO:0005516//calmodulin binding	GO:0009506//plasmodesma;GO:0005886//plasma membrane;GO:0016021//integral to membrane
CL7.Contig4_All	1069	1	0.0798	1	0.0684	1	0.075	1	0.0743	2	0.1366	1	0.0743	0	0	1	0.0764	1	0.0813	gi|356572468|ref|XP_003554390.1|	253.8	3e-66	PREDICTED: ABC transporter B family member 1-like isoform 2 [Glycine max]	gi|4204792|gb|U52079.1|STU52079	313	2e-82	Solanum tuberosum P-glycoprotein (pmdr1) mRNA, complete cds	sp|Q9ZR72|AB1B_ARATH	236	2e-62	ABC transporter B family member 1 OS=Arabidopsis thaliana GN=ABCB1 PE=1 SV=1	SPCC663.03	52.4	1e-06	COG1132	ABC-type multidrug transport system, ATPase and permease components	K05658	3e-67	253	gmx:100814667	ATP-binding cassette, subfamily B (MDR/TAP), member 1	GO:0009793//embryo development ending in seed dormancy;GO:0043481//anthocyanin accumulation in tissues in response to UV light;GO:0048765//root hair cell differentiation;GO:0048443//stamen development;GO:0006200//ATP catabolic process;GO:0010090//trichome morphogenesis;GO:0010315//auxin efflux;GO:0010048//vernalization response;GO:0009637//response to blue light;GO:0009624//response to nematode;G…	GO:0010329//auxin efflux transmembrane transporter activity;GO:0005524//ATP binding;GO:0008559//xenobiotic-transporting ATPase activity;GO:0015408;GO:0005516//calmodulin binding	GO:0009506//plasmodesma;GO:0005886//plasma membrane;GO:0016021//integral to membrane
CL7.Contig6_All	2184	3	0.1172	1	0.0335	3	0.1102	3	0.1091	4	0.1337	6	0.2181	3	0.1095	3	0.1122	1	0.0398	gi|225441205|ref|XP_002266505.1|	28.5	2e-20	PREDICTED: ABC transporter B family member 1-like [Vitis vinifera]	gi|38036262|gb|AY339184.1|	270	6e-69	Catharanthus roseus microsatellite sequence	sp|Q9ZR72|AB1B_ARATH	92.4	4e-20	ABC transporter B family member 1 OS=Arabidopsis thaliana GN=ABCB1 PE=1 SV=1	--	--	--	--	--	K05658	2e-21	94.7	vvi:100262262	ATP-binding cassette, subfamily B (MDR/TAP), member 1	GO:0009793//embryo development ending in seed dormancy;GO:0043481//anthocyanin accumulation in tissues in response to UV light;GO:0048765//root hair cell differentiation;GO:0048443//stamen development;GO:0006200//ATP catabolic process;GO:0010090//trichome morphogenesis;GO:0010315//auxin efflux;GO:0010048//vernalization response;GO:0009637//response to blue light;GO:0009624//response to nematode;G…	GO:0010329//auxin efflux transmembrane transporter activity;GO:0005524//ATP binding;GO:0008559//xenobiotic-transporting ATPase activity;GO:0015408;GO:0005516//calmodulin binding	GO:0009506//plasmodesma;GO:0005886//plasma membrane;GO:0016021//integral to membrane
CL7.Contig8_All	2218	3	0.1154	0	0	4	0.1446	2	0.0716	5	0.1646	4	0.1432	2	0.0719	1	0.0368	2	0.0783	gi|225441205|ref|XP_002266505.1|	28.5	3e-20	PREDICTED: ABC transporter B family member 1-like [Vitis vinifera]	gi|38036262|gb|AY339184.1|	270	6e-69	Catharanthus roseus microsatellite sequence	sp|Q9ZR72|AB1B_ARATH	92.4	4e-20	ABC transporter B family member 1 OS=Arabidopsis thaliana GN=ABCB1 PE=1 SV=1	--	--	--	--	--	K05658	2e-21	94.7	vvi:100262262	ATP-binding cassette, subfamily B (MDR/TAP), member 1	GO:0009793//embryo development ending in seed dormancy;GO:0043481//anthocyanin accumulation in tissues in response to UV light;GO:0048765//root hair cell differentiation;GO:0048443//stamen development;GO:0006200//ATP catabolic process;GO:0010090//trichome morphogenesis;GO:0010315//auxin efflux;GO:0010048//vernalization response;GO:0009637//response to blue light;GO:0009624//response to nematode;G…	GO:0010329//auxin efflux transmembrane transporter activity;GO:0005524//ATP binding;GO:0008559//xenobiotic-transporting ATPase activity;GO:0015408;GO:0005516//calmodulin binding	GO:0009506//plasmodesma;GO:0005886//plasma membrane;GO:0016021//integral to membrane
CL7.Contig9_All	2274	3	0.1125	1	0.0321	3	0.1058	2	0.0699	3	0.0963	3	0.1048	2	0.0701	3	0.1078	1	0.0382	gi|225441205|ref|XP_002266505.1|	28.5	3e-20	PREDICTED: ABC transporter B family member 1-like [Vitis vinifera]	gi|38036262|gb|AY339184.1|	270	6e-69	Catharanthus roseus microsatellite sequence	sp|Q9ZR72|AB1B_ARATH	92.4	4e-20	ABC transporter B family member 1 OS=Arabidopsis thaliana GN=ABCB1 PE=1 SV=1	--	--	--	--	--	K05658	2e-21	94.7	vvi:100262262	ATP-binding cassette, subfamily B (MDR/TAP), member 1	GO:0009793//embryo development ending in seed dormancy;GO:0043481//anthocyanin accumulation in tissues in response to UV light;GO:0048765//root hair cell differentiation;GO:0048443//stamen development;GO:0006200//ATP catabolic process;GO:0010090//trichome morphogenesis;GO:0010315//auxin efflux;GO:0010048//vernalization response;GO:0009637//response to blue light;GO:0009624//response to nematode;G…	GO:0010329//auxin efflux transmembrane transporter activity;GO:0005524//ATP binding;GO:0008559//xenobiotic-transporting ATPase activity;GO:0015408;GO:0005516//calmodulin binding	GO:0009506//plasmodesma;GO:0005886//plasma membrane;GO:0016021//integral to membrane
CL7034.Contig1_All	2177	552	21.627	579	19.4351	698	25.7156	635	23.1671	821	27.5315	548	19.987	418	15.307	461	17.2959	408	16.2798	gi|359490880|ref|XP_002265694.2|	1055.8	0	PREDICTED: ABC transporter B family member 25-like [Vitis vinifera] >gi|297734078|emb|CBI15325.3| unnamed protein product [Vitis vinifera]	gi|359490879|ref|XM_002265658.2|	731	0	PREDICTED: Vitis vinifera ABC transporter B family member 25-like (LOC100248338), mRNA	sp|Q0WML0|AB27B_ARATH	946	0	ABC transporter B family member 27 OS=Arabidopsis thaliana GN=ABCB27 PE=1 SV=1	SPBC9B6.09c	390	4e-108	COG1132	ABC-type multidrug transport system, ATPase and permease components	K05657	0	832	smo:SELMODRAFT_445846	ATP-binding cassette, subfamily B (MDR/TAP), member 10	-	-	-
CL7034.Contig2_All	596	8	1.1449	7	0.8583	14	1.884	11	1.4659	19	2.3273	9	1.199	8	1.0701	14	1.9186	6	0.8745	gi|71534983|gb|AAZ32889.1|	233.4	1e-60	putative ABC transporter [Medicago sativa]	gi|356513472|ref|XM_003525390.1|	232	3e-58	PREDICTED: Glycine max ABC transporter B family member 25-like (LOC100818615), mRNA	sp|Q9FNU2|AB25B_ORYSJ	226	1e-59	ABC transporter B family member 25 OS=Oryza sativa subsp. japonica GN=OsABCB25 PE=2 SV=1	all0640	163	2e-40	COG1132	ABC-type multidrug transport system, ATPase and permease components	K05657	2e-55	213	smo:SELMODRAFT_445846	ATP-binding cassette, subfamily B (MDR/TAP), member 10	-	-	-
CL7145.Contig1_All	3400	70	1.756	71	1.526	98	2.3118	22	0.5139	41	0.8803	31	0.7239	63	1.4772	60	1.4414	61	1.5585	gi|460386996|ref|XP_004239178.1|	67.8	1e-09	PREDICTED: ABC transporter C family member 3-like [Solanum lycopersicum]	gi|460386995|ref|XM_004239130.1|	151	6e-33	PREDICTED: Solanum lycopersicum ABC transporter C family member 3-like (LOC101257768), mRNA	sp|Q9LK64|AB3C_ARATH	805	0	ABC transporter C family member 3 OS=Arabidopsis thaliana GN=ABCC3 PE=1 SV=1	YDR135c	382	2e-105	COG1132	ABC-type multidrug transport system, ATPase and permease components	K05666	7e-93	340	olu:OSTLU_35503	ATP-binding cassette, subfamily C (CFTR/MRP), member 2	-	-	-
CL7145.Contig2_All	3297	60	1.5522	31	0.6871	57	1.3866	13	0.3132	19	0.4207	21	0.5057	46	1.1123	38	0.9414	43	1.1329	gi|460386996|ref|XP_004239178.1|	68.2	1e-09	PREDICTED: ABC transporter C family member 3-like [Solanum lycopersicum]	gi|460386995|ref|XM_004239130.1|	143	1e-30	PREDICTED: Solanum lycopersicum ABC transporter C family member 3-like (LOC101257768), mRNA	sp|Q9LK64|AB3C_ARATH	646	0	ABC transporter C family member 3 OS=Arabidopsis thaliana GN=ABCC3 PE=1 SV=1	SPAC3F10.11c	325	2e-88	COG1132	ABC-type multidrug transport system, ATPase and permease components	K05666	1e-78	293	olu:OSTLU_35503	ATP-binding cassette, subfamily C (CFTR/MRP), member 2	-	-	-
CL7302.Contig2_All	1559	24	1.313	19	0.8906	31	1.5948	22	1.1208	24	1.1239	29	1.477	21	1.0739	38	1.9908	28	1.5601	gi|359494289|ref|XP_003634753.1|	68.6	5e-25	PREDICTED: ABC transporter C family member 3-like [Vitis vinifera]	gi|460396967|ref|XM_004243993.1|	83.8	5e-13	PREDICTED: Solanum lycopersicum ABC transporter C family member 3-like (LOC101250322), mRNA	sp|Q8VZZ4|AB6C_ARATH	46.6	1e-11	ABC transporter C family member 6 OS=Arabidopsis thaliana GN=ABCC6 PE=2 SV=3	--	--	--	--	--	--	--	--	--	--	-	-	-
CL7922.Contig1_All	2782	45	1.3797	70	1.8387	58	1.6721	46	1.3133	98	2.5717	74	2.112	61	1.748	56	1.6441	39	1.2177	gi|460377060|ref|XP_004234313.1|	1273.8	0	PREDICTED: ABC transporter G family member 11-like [Solanum lycopersicum]	gi|225454544|ref|XM_002262583.1|	1001	0	PREDICTED: Vitis vinifera ABC transporter G family member 11-like (LOC100263167), mRNA	sp|Q8RXN0|AB11G_ARATH	1186	0	ABC transporter G family member 11 OS=Arabidopsis thaliana GN=ABCG11 PE=1 SV=1	YCR011c_2	189	2e-47	COG1131	ABC-type multidrug transport system, ATPase component	K05681	2e-72	272	cme:CMS467C	ATP-binding cassette, subfamily G (WHITE), member 2	-	-	-
CL7922.Contig2_All	2674	58	1.85	68	1.8583	85	2.5495	47	1.396	83	2.266	58	1.7222	48	1.431	70	2.1381	46	1.4943	gi|460377060|ref|XP_004234313.1|	1276.2	0	PREDICTED: ABC transporter G family member 11-like [Solanum lycopersicum]	gi|225454544|ref|XM_002262583.1|	1001	0	PREDICTED: Vitis vinifera ABC transporter G family member 11-like (LOC100263167), mRNA	sp|Q8RXN0|AB11G_ARATH	1185	0	ABC transporter G family member 11 OS=Arabidopsis thaliana GN=ABCG11 PE=1 SV=1	YCR011c_2	189	2e-47	COG1131	ABC-type multidrug transport system, ATPase component	K05681	8e-73	273	cme:CMS467C	ATP-binding cassette, subfamily G (WHITE), member 2	-	-	-
CL7975.Contig1_All	4279	2	0.0399	6	0.1025	4	0.075	9	0.1671	7	0.1194	5	0.0928	3	0.0559	2	0.0382	4	0.0812	gi|225441205|ref|XP_002266505.1|	2255.3	0	PREDICTED: ABC transporter B family member 1-like [Vitis vinifera]	gi|4204792|gb|U52079.1|STU52079	1941	0	Solanum tuberosum P-glycoprotein (pmdr1) mRNA, complete cds	sp|Q9ZR72|AB1B_ARATH	2222	0	ABC transporter B family member 1 OS=Arabidopsis thaliana GN=ABCB1 PE=1 SV=1	SPCC663.03	706	0	COG1132	ABC-type multidrug transport system, ATPase and permease components	K05658	0	2255	vvi:100262262	ATP-binding cassette, subfamily B (MDR/TAP), member 1	-	-	-
CL7975.Contig3_All	5419	4	0.063	6	0.0809	8	0.1184	12	0.1759	11	0.1482	9	0.1319	6	0.0883	6	0.0904	6	0.0962	gi|225441205|ref|XP_002266505.1|	2109.7	0	PREDICTED: ABC transporter B family member 1-like [Vitis vinifera]	gi|225441204|ref|XM_002266469.1|	1689	0	PREDICTED: Vitis vinifera ABC transporter B family member 1-like (LOC100262262), mRNA	sp|Q9ZR72|AB1B_ARATH	2078	0	ABC transporter B family member 1 OS=Arabidopsis thaliana GN=ABCB1 PE=1 SV=1	SPCC663.03	683	0	COG1132	ABC-type multidrug transport system, ATPase and permease components	K05658	0	2109	vvi:100262262	ATP-binding cassette, subfamily B (MDR/TAP), member 1	-	-	-
Unigene11006_All	769	18	1.9965	21	1.9955	22	2.2945	13	1.3427	21	1.9936	20	2.065	18	1.866	14	1.487	19	2.1462	gi|225445992|ref|XP_002266816.1|	247.7	1e-64	PREDICTED: ABC transporter I family member 17 [Vitis vinifera] >gi|297735429|emb|CBI17869.3| unnamed protein product [Vitis vinifera]	gi|460392130|ref|XR_182870.1|	200	2e-48	PREDICTED: Solanum lycopersicum ABC transporter I family member 17-like (LOC101255110), misc_RNA	sp|Q9C9W0|AB17I_ARATH	234	5e-62	ABC transporter I family member 17 OS=Arabidopsis thaliana GN=ABCI17 PE=2 SV=1	TM1261	104	2e-22	COG1117	ABC-type phosphate transport system, ATPase component	K05658	3e-15	80.1	gmx:100804664	ATP-binding cassette, subfamily B (MDR/TAP), member 1	-	-	-
Unigene11582_All	319	6	1.6043	6	1.3744	11	2.7657	9	2.2408	10	2.2885	5	1.2445	11	2.749	13	3.3285	3	0.8169	gi|460388127|ref|XP_004239721.1|	138.7	2e-32	PREDICTED: ABC transporter G family member 34-like [Solanum lycopersicum]	gi|460409119|ref|XM_004249940.1|	151	5e-34	PREDICTED: Solanum lycopersicum pleiotropic drug resistance protein 2-like (LOC101249036), mRNA	sp|Q2PCF1|PDR2_NICPL	127	1e-30	Pleiotropic drug resistance protein 2 OS=Nicotiana plumbaginifolia GN=PDR2 PE=2 SV=1	YCR011c_2	48.1	4e-06	COG1131	ABC-type multidrug transport system, ATPase component	--	--	--	--	--	-	-	-
Unigene12462_All	1256	86	5.8401	75	4.3635	67	4.2784	62	3.9206	82	4.7662	69	4.362	62	3.9353	83	5.3975	60	4.1496	gi|359482570|ref|XP_002278313.2|	86.7	9e-16	PREDICTED: ABC transporter G family member 29-like [Vitis vinifera]	gi|460379794|ref|XM_004235598.1|	186	4e-44	PREDICTED: Solanum lycopersicum ABC transporter G family member 36-like (LOC101256077), mRNA	sp|Q94A18|AB29G_ARATH	619	1e-177	ABC transporter G family member 29 OS=Arabidopsis thaliana GN=ABCG29 PE=2 SV=2	YDR406w_2	79.3	1e-14	COG0842	ABC-type multidrug transport system, permease component	K05681	2e-20	98.6	cme:CMS467C	ATP-binding cassette, subfamily G (WHITE), member 2	-	-	-
Unigene12566_All	887	0	0	1	0.0824	3	0.2713	1	0.0895	0	0	0	0	1	0.0899	1	0.0921	0	0	gi|110226562|gb|ABG56413.1|	135.2	1e-30	MDR-like ABC transporter [Catharanthus roseus]	gi|110226561|gb|DQ660356.1|	1350	0	Catharanthus roseus MDR-like ABC transporter (mdr) mRNA, complete cds	sp|Q9M0M2|AB9B_ARATH	195	3e-50	ABC transporter B family member 9 OS=Arabidopsis thaliana GN=ABCB9 PE=3 SV=2	SPCC663.03	97.8	2e-20	COG1132	ABC-type multidrug transport system, ATPase and permease components	K05658	3e-59	172	sbi:SORBI_09g002940	ATP-binding cassette, subfamily B (MDR/TAP), member 1	-	-	-
Unigene12623_All	2326	131	4.8037	195	6.1262	228	7.8618	136	4.6439	336	10.5457	197	6.7248	107	3.6673	150	5.2672	82	3.0623	gi|460393256|ref|XP_004242226.1|	139.8	2e-31	PREDICTED: ABC transporter G family member 32-like [Solanum lycopersicum]	gi|460393255|ref|XM_004242178.1|	357	3e-95	PREDICTED: Solanum lycopersicum ABC transporter G family member 32-like (LOC101251002), mRNA	sp|O81016|AB32G_ARATH	1023	0	ABC transporter G family member 32 OS=Arabidopsis thaliana GN=ABCG32 PE=1 SV=1	YDR406w_1	129	2e-29	COG1131	ABC-type multidrug transport system, ATPase component	K05681	4e-41	168	cme:CMS467C	ATP-binding cassette, subfamily G (WHITE), member 2	-	-	-
Unigene12964_All	2941	343	9.9475	506	12.5725	559	15.2446	614	16.5817	622	15.4398	506	13.6609	392	10.6258	371	10.3034	376	11.1056	gi|460367254|ref|XP_004229490.1|	70.1	2e-10	PREDICTED: ABC transporter C family member 4-like [Solanum lycopersicum]	gi|460367253|ref|XM_004229442.1|	319	9e-84	PREDICTED: Solanum lycopersicum ABC transporter C family member 4-like (LOC101246375), mRNA	sp|Q9LZJ5|AB14C_ARATH	989	0	ABC transporter C family member 14 OS=Arabidopsis thaliana GN=ABCC14 PE=1 SV=1	SPAC3F10.11c	384	4e-106	COG1132	ABC-type multidrug transport system, ATPase and permease components	K05666	2e-89	328	olu:OSTLU_35503	ATP-binding cassette, subfamily C (CFTR/MRP), member 2	-	-	-
Unigene13022_All	775	32	3.5218	38	3.583	50	5.1745	48	4.9192	45	4.2389	47	4.8153	20	2.0573	27	2.8455	18	2.0175	gi|460389844|ref|XP_004240558.1|	81.3	1e-14	PREDICTED: ABC transporter B family member 21-like [Solanum lycopersicum]	gi|460389843|ref|XM_004240510.1|	192	4e-46	PREDICTED: Solanum lycopersicum ABC transporter B family member 21-like (LOC101262724), mRNA	sp|Q9FWX7|AB11B_ARATH	282	1e-76	ABC transporter B family member 11 OS=Arabidopsis thaliana GN=ABCB11 PE=2 SV=1	SPCC663.03	131	1e-30	COG1132	ABC-type multidrug transport system, ATPase and permease components	K05658	1e-81	301	mtr:MTR_1g086080	ATP-binding cassette, subfamily B (MDR/TAP), member 1	-	-	-
Unigene1326_All	354	192	46.2608	243	50.1614	205	46.4462	266	59.6807	237	48.8755	235	52.7096	229	51.5709	217	50.0677	196	48.0951	gi|460390441|ref|XP_004240842.1|	112.5	2e-24	PREDICTED: ABC transporter I family member 6, chloroplastic-like [Solanum lycopersicum]	gi|460390440|ref|XM_004240794.1|	69.9	2e-09	PREDICTED: Solanum lycopersicum ABC transporter I family member 6, chloroplastic-like (LOC101247531), mRNA	sp|Q9CAF5|AB6I_ARATH	77.8	1e-15	ABC transporter I family member 6, chloroplastic OS=Arabidopsis thaliana GN=ABCI6 PE=1 SV=1	BMEI1041	52.8	2e-07	COG0396	ABC-type transport system involved in Fe-S cluster assembly, ATPase component	K09013	1e-17	85.9	vvi:100243733	Fe-S cluster assembly ATP-binding protein	-	-	-
Unigene13625_All	825	90	9.3047	74	6.5546	86	8.3607	115	11.0713	104	9.2029	66	6.3521	85	8.2137	101	9.9993	62	6.5281	gi|375273923|gb|AFA43815.1|	58.5	1e-07	ABCG/PDR subfamily ABC transporter [Petunia axillaris]	gi|375273924|gb|JQ292813.1|	198	7e-48	Petunia x hybrida ABCG/PDR subfamily ABC protein (PDR1) mRNA, complete cds	sp|Q949G3|PDR1_NICPL	274	5e-74	Pleiotropic drug resistance protein 1 OS=Nicotiana plumbaginifolia GN=PDR1 PE=1 SV=1	SPCC18B5.01c_1	60.8	3e-09	COG0842	ABC-type multidrug transport system, permease component	K01592	2e-17	87.8	mtr:MTR_7g098730	tyrosine decarboxylase [EC:4.1.1.25]	-	-	-
Unigene14030_All	343	20	4.9734	13	2.7696	12	2.806	13	3.0103	7	1.4899	8	1.8519	11	2.5566	14	3.3338	6	1.5195	gi|83032237|gb|ABB97035.1|	32.7	1e-07	ABC transporter-like protein [Brassica rapa]	gi|359473161|ref|XM_002282101.2|	69.9	2e-09	PREDICTED: Vitis vinifera ABC transporter B family member 15-like (LOC100254183), mRNA	sp|Q9ZR72|AB1B_ARATH	50.8	3e-15	ABC transporter B family member 1 OS=Arabidopsis thaliana GN=ABCB1 PE=1 SV=1	VNG0123G	41.6	8e-10	COG1132	ABC-type multidrug transport system, ATPase and permease components	K05658	4e-15	51.6	vvi:100262262	ATP-binding cassette, subfamily B (MDR/TAP), member 1	-	-	-
Unigene14869_All	253	4	1.3485	1	0.2888	8	2.5361	9	2.8254	5	1.4428	4	1.2553	2	0.6302	5	1.6142	2	0.6867	gi|460393256|ref|XP_004242226.1|	75.1	3e-13	PREDICTED: ABC transporter G family member 32-like [Solanum lycopersicum]	--	--	--	--	sp|O81016|AB32G_ARATH	65.9	5e-12	ABC transporter G family member 32 OS=Arabidopsis thaliana GN=ABCG32 PE=1 SV=1	--	--	--	--	--	--	--	--	--	--	-	-	-
Unigene15878_All	592	15	2.1611	18	2.2219	27	3.658	23	3.0858	17	2.0964	19	2.5483	20	2.6933	33	4.553	21	3.0814	gi|110226562|gb|ABG56413.1|	70.9	1e-11	MDR-like ABC transporter [Catharanthus roseus]	gi|147822623|emb|AM473950.2|	99.6	3e-18	Vitis vinifera contig VV78X164830.8, whole genome shotgun sequence	sp|Q9M0M2|AB9B_ARATH	124	4e-29	ABC transporter B family member 9 OS=Arabidopsis thaliana GN=ABCB9 PE=3 SV=2	SPCC663.03	58.5	7e-09	COG1132	ABC-type multidrug transport system, ATPase and permease components	K05658	2e-30	130	aly:ARALYDRAFT_355242	ATP-binding cassette, subfamily B (MDR/TAP), member 1	-	-	-
Unigene17328_All	226	3	1.1322	2	0.6467	10	3.5489	4	1.4057	7	2.2612	6	2.108	2	0.7055	6	2.1684	5	1.9218	gi|460415624|ref|XP_004253158.1|	91.7	3e-18	PREDICTED: ABC transporter B family member 11-like [Solanum lycopersicum]	--	--	--	--	sp|Q9FWX8|AB12B_ARATH	73.6	3e-14	ABC transporter B family member 12 OS=Arabidopsis thaliana GN=ABCB12 PE=2 SV=2	--	--	--	--	--	K05658	2e-18	89	mtr:MTR_4g124040	ATP-binding cassette, subfamily B (MDR/TAP), member 1	-	-	-
Unigene17408_All	304	9	2.5251	7	1.6826	1	0.2638	10	2.6127	4	0.9606	9	2.3507	0	0	2	0.5374	6	1.7145	gi|310696695|gb|ADP06402.1|	179.9	1e-44	MRP1 ABC transporter [Catharanthus roseus]	gi|156556171|emb|AM849475.1|	603	1e-170	Catharanthus roseus mRNA for Multidrug Resistance associated Protein 1 (MRP1 gene)	sp|Q9SKX0|AB13C_ARATH	62	8e-11	ABC transporter C family member 13 OS=Arabidopsis thaliana GN=ABCC13 PE=2 SV=3	--	--	--	--	--	--	--	--	--	--	-	-	-
Unigene18720_All	1940	252	11.0793	356	13.4096	208	8.5993	268	10.9721	200	7.5262	567	23.2063	247	10.15	128	5.389	242	10.8358	gi|224125634|ref|XP_002329680.1|	902.5	0	white-brown-complex ABC transporter family [Populus trichocarpa] >gi|222870588|gb|EEF07719.1| white-brown-complex ABC transporter family [Populus trichocarpa]	gi|359490448|ref|XM_002276730.2|	250	5e-63	PREDICTED: Vitis vinifera ABC transporter G family member 8-like (LOC100245835), mRNA	sp|Q9FLX5|AB8G_ARATH	809	0	ABC transporter G family member 8 OS=Arabidopsis thaliana GN=ABCG8 PE=2 SV=1	YCR011c_2	167	8e-41	COG1131	ABC-type multidrug transport system, ATPase component	K12843	2e-83	308	vvi:100248403	U4/U6 small nuclear ribonucleoprotein PRP3	-	-	-
Unigene19276_All	1845	272	12.5744	310	12.2781	344	14.9541	228	9.8151	466	18.4389	302	12.9968	184	7.9505	291	12.8824	162	7.6272	gi|460393256|ref|XP_004242226.1|	127.1	1e-27	PREDICTED: ABC transporter G family member 32-like [Solanum lycopersicum]	gi|225430078|ref|XM_002281806.1|	662	0	PREDICTED: Vitis vinifera ABC transporter G family member 32-like (LOC100255917), mRNA	sp|O81016|AB32G_ARATH	943	0	ABC transporter G family member 32 OS=Arabidopsis thaliana GN=ABCG32 PE=1 SV=1	YDR406w_3	221	4e-57	COG1131	ABC-type multidrug transport system, ATPase component	K12843	1e-48	192	vvi:100248403	U4/U6 small nuclear ribonucleoprotein PRP3	GO:0042335//cuticle development;GO:0006855//drug transmembrane transport;GO:0006200//ATP catabolic process	GO:0042626//ATPase activity, coupled to transmembrane movement of substances;GO:0005524//ATP binding	GO:0005886//plasma membrane
Unigene1946_All	1088	21	1.6463	21	1.4104	41	3.0224	39	2.847	35	2.3485	23	1.6785	11	0.806	15	1.1261	14	1.1178	gi|359483925|ref|XP_003633036.1|	280	4e-74	PREDICTED: ABC transporter C family member 2 isoform 2 [Vitis vinifera]	gi|225443997|ref|XM_002281034.1|	206	4e-50	PREDICTED: Vitis vinifera ABC transporter C family member 2-like (LOC100246392), mRNA	sp|Q42093|AB2C_ARATH	250	1e-66	ABC transporter C family member 2 OS=Arabidopsis thaliana GN=ABCC2 PE=1 SV=2	YDR135c	130	3e-30	COG1132	ABC-type multidrug transport system, ATPase and permease components	K05666	4e-25	114	olu:OSTLU_35503	ATP-binding cassette, subfamily C (CFTR/MRP), member 2	-	-	-
Unigene19543_All	1071	11	0.876	13	0.887	16	1.1982	15	1.1124	22	1.4996	26	1.9276	24	1.7865	16	1.2202	15	1.2166	gi|330541520|gb|AEC32109.1|	424.9	1e-117	ABC transporter family protein [Camellia sinensis]	gi|330541519|gb|HQ423146.1|	408	1e-111	Camellia sinensis cultivar Zhenghe Dabaicha ABC transporter family protein mRNA, complete cds	sp|Q3EDJ0|AB19I_ARATH	393	8e-110	ABC transporter I family member 19 OS=Arabidopsis thaliana GN=ABCI19 PE=2 SV=1	SPAC20G4.01	163	5e-40	COG4586	ABC-type uncharacterized transport system, ATPase component	K12608	4e-116	416	vvi:100260023	CCR4-NOT complex subunit CAF16	GO:0010114//response to red light;GO:0006200//ATP catabolic process;GO:0010218//response to far red light	GO:0005524//ATP binding;GO:0016887//ATPase activity	GO:0005886//plasma membrane
Unigene19685_All	273	8	2.4994	6	1.606	10	2.9379	12	3.4912	11	2.9415	10	2.9085	6	1.7521	6	1.7951	5	1.5909	gi|460396968|ref|XP_004244041.1|	33.5	4e-20	PREDICTED: ABC transporter C family member 3-like [Solanum lycopersicum]	gi|460396967|ref|XM_004243993.1|	61.9	3e-07	PREDICTED: Solanum lycopersicum ABC transporter C family member 3-like (LOC101250322), mRNA	sp|Q8VZZ4|AB6C_ARATH	50.8	1e-08	ABC transporter C family member 6 OS=Arabidopsis thaliana GN=ABCC6 PE=2 SV=3	--	--	--	--	--	--	--	--	--	--	GO:0009987//cellular process;GO:0006810//transport	GO:0016887//ATPase activity;GO:0000166//nucleotide binding	-
Unigene19828_All	405	16	3.3696	11	1.9847	9	1.7823	8	1.5689	8	1.4421	11	2.1566	8	1.5747	6	1.21	7	1.5014	gi|460391343|ref|XP_004241282.1|	245.4	2e-64	PREDICTED: ABC transporter G family member 28-like [Solanum lycopersicum]	gi|460391342|ref|XM_004241234.1|	226	1e-56	PREDICTED: Solanum lycopersicum ABC transporter G family member 28-like (LOC101264937), mRNA	sp|Q9FF46|AB28G_ARATH	243	3e-65	ABC transporter G family member 28 OS=Arabidopsis thaliana GN=ABCG28 PE=3 SV=1	--	--	--	--	--	--	--	--	--	--	GO:0006200//ATP catabolic process	GO:0008559//xenobiotic-transporting ATPase activity;GO:0005524//ATP binding	-
Unigene1997_All	593	16	2.3013	14	1.7252	12	1.623	10	1.3394	11	1.3542	18	2.4101	5	0.6722	8	1.1019	12	1.7578	gi|359474723|ref|XP_002270533.2|	245.7	3e-64	PREDICTED: ABC transporter G family member 14-like [Vitis vinifera] >gi|296085456|emb|CBI29188.3| unnamed protein product [Vitis vinifera]	gi|359474722|ref|XM_002270497.2|	210	1e-51	PREDICTED: Vitis vinifera ABC transporter G family member 14-like (LOC100247745), mRNA	sp|Q9C6W5|AB14G_ARATH	233	8e-62	ABC transporter G family member 14 OS=Arabidopsis thaliana GN=ABCG14 PE=2 SV=1	ECU07g0560_2	48.1	1e-05	COG0842	ABC-type multidrug transport system, permease component	--	--	--	--	--	-	-	-
Unigene20159_All	212	5	2.0116	5	1.7235	4	1.5133	2	0.7493	2	0.6887	12	4.4944	5	1.8802	2	0.7705	7	2.8682	gi|359474723|ref|XP_002270533.2|	50.4	9e-06	PREDICTED: ABC transporter G family member 14-like [Vitis vinifera] >gi|296085456|emb|CBI29188.3| unnamed protein product [Vitis vinifera]	gi|460400984|ref|XM_004245962.1|	58	4e-06	PREDICTED: Solanum lycopersicum ABC transporter G family member 14-like (LOC101252315), mRNA	--	--	--	--	--	--	--	--	--	--	--	--	--	--	-	-	-
Unigene20178_All	1664	29	1.4865	47	2.064	74	3.5668	85	4.0572	65	2.8517	79	3.7696	73	3.4974	60	2.9451	66	3.4454	gi|470148545|ref|XP_004309817.1|	73.6	1e-11	PREDICTED: ABC transporter C family member 3-like [Fragaria vesca subsp. vesca]	gi|359494288|ref|XM_003634705.1|	339	6e-90	PREDICTED: Vitis vinifera ABC transporter C family member 3-like (LOC100265300), mRNA	sp|Q9LK64|AB3C_ARATH	668	0	ABC transporter C family member 3 OS=Arabidopsis thaliana GN=ABCC3 PE=1 SV=1	YDR135c	359	7e-99	COG1132	ABC-type multidrug transport system, ATPase and permease components	K05666	3e-86	317	olu:OSTLU_35503	ATP-binding cassette, subfamily C (CFTR/MRP), member 2	GO:0055085//transmembrane transport;GO:0006200//ATP catabolic process	GO:0042626//ATPase activity, coupled to transmembrane movement of substances;GO:0005524//ATP binding	GO:0016021//integral to membrane
Unigene20724_All	4794	53	0.943	40	0.6097	98	1.6396	76	1.2591	100	1.5228	63	1.0434	33	0.5488	38	0.6474	27	0.4892	gi|225443998|ref|XP_002281070.1|	2451.4	0	PREDICTED: ABC transporter C family member 2-like [Vitis vinifera]	gi|225443997|ref|XM_002281034.1|	833	0	PREDICTED: Vitis vinifera ABC transporter C family member 2-like (LOC100246392), mRNA	sp|Q42093|AB2C_ARATH	2227	0	ABC transporter C family member 2 OS=Arabidopsis thaliana GN=ABCC2 PE=1 SV=2	YDR135c	840	0	COG1132	ABC-type multidrug transport system, ATPase and permease components	K05666	0	749	olu:OSTLU_35503	ATP-binding cassette, subfamily C (CFTR/MRP), member 2	GO:0015700//arsenite transport;GO:0046685//response to arsenic-containing substance;GO:0071994;GO:0055114//oxidation-reduction process;GO:0006200//ATP catabolic process	GO:0071992//phytochelatin transmembrane transporter activity;GO:0032440//2-alkenal reductase [NAD(P)] activity;GO:0015446//arsenite-transmembrane transporting ATPase activity;GO:0008559//xenobiotic-transporting ATPase activity;GO:0005524//ATP binding	GO:0016021//integral to membrane
Unigene20725_All	4132	17	0.3509	21	0.3714	44	0.8541	31	0.5959	53	0.9364	21	0.4035	14	0.2701	18	0.3558	16	0.3364	gi|359483925|ref|XP_003633036.1|	81.3	1e-13	PREDICTED: ABC transporter C family member 2 isoform 2 [Vitis vinifera]	gi|225443997|ref|XM_002281034.1|	785	0	PREDICTED: Vitis vinifera ABC transporter C family member 2-like (LOC100246392), mRNA	sp|Q42093|AB2C_ARATH	1258	0	ABC transporter C family member 2 OS=Arabidopsis thaliana GN=ABCC2 PE=1 SV=2	YDR135c	586	0	COG1132	ABC-type multidrug transport system, ATPase and permease components	K05666	0	562	olu:OSTLU_35503	ATP-binding cassette, subfamily C (CFTR/MRP), member 2	GO:0015700//arsenite transport;GO:0046685//response to arsenic-containing substance;GO:0071994;GO:0055114//oxidation-reduction process;GO:0006200//ATP catabolic process	GO:0071992//phytochelatin transmembrane transporter activity;GO:0032440//2-alkenal reductase [NAD(P)] activity;GO:0015446//arsenite-transmembrane transporting ATPase activity;GO:0008559//xenobiotic-transporting ATPase activity;GO:0005524//ATP binding	GO:0016021//integral to membrane
Unigene21643_All	884	15	1.4473	24	1.9839	17	1.5424	30	2.6954	30	2.4775	22	1.976	36	3.2466	22	2.0327	25	2.4566	gi|359490850|ref|XP_002269539.2|	112.8	7e-24	PREDICTED: ABC transporter B family member 19-like [Vitis vinifera]	gi|161789305|gb|AC215623.1|	194	1e-46	Populus trichocarpa clone POP004-A06, complete sequence	sp|Q9LHD1|AB15B_ARATH	142	3e-34	ABC transporter B family member 15 OS=Arabidopsis thaliana GN=ABCB15 PE=1 SV=1	FN0598	138	1e-32	COG1132	ABC-type multidrug transport system, ATPase and permease components	K05658	1e-77	179	vvi:100255500	ATP-binding cassette, subfamily B (MDR/TAP), member 1	GO:0055085//transmembrane transport;GO:0006200//ATP catabolic process	GO:0008559//xenobiotic-transporting ATPase activity;GO:0005524//ATP binding;GO:0015440//peptide-transporting ATPase activity	GO:0016021//integral to membrane
Unigene22383_All	691	17	2.0984	7	0.7403	6	0.6964	4	0.4598	11	1.1621	6	0.6894	32	3.6919	31	3.6642	19	2.3885	gi|224143857|ref|XP_002336087.1|	316.2	2e-85	white-brown-complex ABC transporter family [Populus trichocarpa] >gi|222871834|gb|EEF08965.1| white-brown-complex ABC transporter family [Populus trichocarpa]	gi|224143856|ref|XM_002336048.1|	97.6	1e-17	Populus trichocarpa white-brown-complex ABC transporter family, mRNA	sp|Q8RXN0|AB11G_ARATH	233	1e-61	ABC transporter G family member 11 OS=Arabidopsis thaliana GN=ABCG11 PE=1 SV=1	YCR011c_3	49.7	5e-06	COG0842	ABC-type multidrug transport system, permease component	K12843	4e-11	66.2	vvi:100248403	U4/U6 small nuclear ribonucleoprotein PRP3	GO:0009154//purine ribonucleotide catabolic process;GO:0046130;GO:0009207	GO:0032550;GO:0032555;GO:0035639//purine ribonucleoside triphosphate binding;GO:0016887//ATPase activity	-
Unigene22389_All	324	4	1.053	12	2.7065	9	2.2279	11	2.6965	13	2.9292	7	1.7154	17	4.1829	16	4.0334	17	4.5578	gi|110226562|gb|ABG56413.1|	93.6	1e-18	MDR-like ABC transporter [Catharanthus roseus]	gi|110226561|gb|DQ660356.1|	139	2e-30	Catharanthus roseus MDR-like ABC transporter (mdr) mRNA, complete cds	sp|Q9M0M2|AB9B_ARATH	117	1e-27	ABC transporter B family member 9 OS=Arabidopsis thaliana GN=ABCB9 PE=3 SV=2	BMEII0250	86.7	1e-17	COG1132	ABC-type multidrug transport system, ATPase and permease components	K05658	1e-27	119	mtr:MTR_2g018320	ATP-binding cassette, subfamily B (MDR/TAP), member 1	GO:0009630//gravitropism;GO:0048767//root hair elongation;GO:0010540//basipetal auxin transport;GO:0010315//auxin efflux;GO:0055085//transmembrane transport;GO:0006200//ATP catabolic process;GO:0009735//response to cytokinin stimulus	GO:0008559//xenobiotic-transporting ATPase activity;GO:0005524//ATP binding	GO:0016021//integral to membrane;GO:0005886//plasma membrane
Unigene22459_All	509	9	1.5081	10	1.4357	11	1.7333	8	1.2483	26	3.7291	12	1.8719	8	1.253	16	2.5675	13	2.2186	gi|460391108|ref|XP_004241165.1|	257.7	6e-68	PREDICTED: ABC transporter G family member 31-like [Solanum lycopersicum]	gi|460391107|ref|XM_004241117.1|	133	2e-28	PREDICTED: Solanum lycopersicum ABC transporter G family member 31-like (LOC101256595), mRNA	sp|Q7PC88|AB31G_ARATH	229	5e-61	ABC transporter G family member 31 OS=Arabidopsis thaliana GN=ABCG31 PE=2 SV=1	--	--	--	--	--	K12843	2e-07	53.5	vvi:100248403	U4/U6 small nuclear ribonucleoprotein PRP3	GO:0006855//drug transmembrane transport;GO:0006200//ATP catabolic process	GO:0015416//organic phosphonate transmembrane-transporting ATPase activity;GO:0005524//ATP binding	GO:0009506//plasmodesma;GO:0016020//membrane
Unigene23497_All	1623	7	0.3679	13	0.5853	12	0.593	18	0.8809	25	1.1245	18	0.8806	11	0.5403	7	0.3523	16	0.8563	gi|460374984|ref|XP_004233288.1|	209.1	1e-52	PREDICTED: ABC transporter I family member 11, chloroplastic-like [Solanum lycopersicum]	gi|470141165|ref|XM_004306258.1|	155	2e-34	PREDICTED: Fragaria vesca subsp. vesca ABC transporter I family member 11, chloroplastic-like (LOC101306951), mRNA	sp|Q8LEF6|AB11I_ARATH	190	2e-48	ABC transporter I family member 11, chloroplastic OS=Arabidopsis thaliana GN=ABCI11 PE=2 SV=1	all1547	112	1e-24	COG1122	ABC-type cobalt transport system, ATPase component	K05641	7e-08	57.4	ota:Ot18g01460	ATP-binding cassette, subfamily A (ABC1), member 1	GO:0006200//ATP catabolic process	GO:0005524//ATP binding;GO:0015408	GO:0009941//chloroplast envelope;GO:0005886//plasma membrane
Unigene23708_All	2775	81	2.4896	88	2.3173	84	2.4278	80	2.2897	90	2.3677	82	2.3463	74	2.1259	82	2.4135	78	2.4416	gi|460400049|ref|XP_004245548.1|	73.9	1e-11	PREDICTED: ABC transporter C family member 10-like [Solanum lycopersicum]	gi|470125744|ref|XM_004298812.1|	153	1e-33	PREDICTED: Fragaria vesca subsp. vesca ABC transporter C family member 10-like (LOC101301195), mRNA	sp|Q9LYS2|AB10C_ARATH	1053	0	ABC transporter C family member 10 OS=Arabidopsis thaliana GN=ABCC10 PE=2 SV=2	YDR135c	485	2e-136	COG1132	ABC-type multidrug transport system, ATPase and permease components	K05666	2e-119	428	olu:OSTLU_35503	ATP-binding cassette, subfamily C (CFTR/MRP), member 2	GO:0055085//transmembrane transport;GO:0055114//oxidation-reduction process;GO:0006200//ATP catabolic process	GO:0042626//ATPase activity, coupled to transmembrane movement of substances;GO:0005524//ATP binding;GO:0032440//2-alkenal reductase [NAD(P)] activity	GO:0016021//integral to membrane;GO:0005886//plasma membrane
Unigene24727_All	651	32	4.1926	29	3.2552	16	1.9712	29	3.5381	15	1.6821	21	2.5613	18	2.2043	12	1.5056	16	2.1349	gi|460391343|ref|XP_004241282.1|	132.5	5e-30	PREDICTED: ABC transporter G family member 28-like [Solanum lycopersicum]	gi|470113763|ref|XM_004293042.1|	79.8	3e-12	PREDICTED: Fragaria vesca subsp. vesca ABC transporter G family member 28-like (LOC101312807), mRNA	sp|Q9FF46|AB28G_ARATH	122	2e-28	ABC transporter G family member 28 OS=Arabidopsis thaliana GN=ABCG28 PE=3 SV=1	--	--	--	--	--	--	--	--	--	--	-	GO:0042626//ATPase activity, coupled to transmembrane movement of substances;GO:0000166//nucleotide binding	GO:0009506//plasmodesma;GO:0005576//extracellular region
Unigene25002_All	417	290	59.3167	428	75.0023	481	92.5142	488	92.9478	509	89.1102	436	83.0186	376	71.8827	400	78.3475	374	77.9082	gi|357474767|ref|XP_003607669.1|	150.6	7e-36	Multidrug resistance protein ABC transporter family [Medicago truncatula] >gi|355508724|gb|AES89866.1| Multidrug resistance protein ABC transporter family [Medicago truncatula]	gi|182407853|gb|EU586198.1|	204	5e-50	Malus x domestica cultivar Fuji polyubiquitin 3 mRNA, partial cds	sp|P0CH32|UBQ4_ARATH	154	2e-38	Polyubiquitin 4 OS=Arabidopsis thaliana GN=UBQ4 PE=1 SV=1	YLL039c	152	2e-37	COG5272	Ubiquitin	K08770	3e-38	155	bdi:100831055	ubiquitin C	-	-	-
Unigene25105_All	1469	444	25.7796	439	21.8378	510	27.845	448	24.2221	525	26.0906	375	20.2691	848	46.02	945	52.5425	740	43.758	gi|224090097|ref|XP_002308937.1|	151.4	3e-35	ABC transporter family, cholesterol/phospholipid flippase [Populus trichocarpa] >gi|222854913|gb|EEE92460.1| ABC transporter family, cholesterol/phospholipid flippase [Populus trichocarpa]	gi|460381747|ref|XM_004236556.1|	385	1e-104	PREDICTED: Solanum lycopersicum ABC transporter A family member 1-like (LOC101266927), mRNA	sp|Q84M24|AB1A_ARATH	582	1e-166	ABC transporter A family member 1 OS=Arabidopsis thaliana GN=ABCA1 PE=2 SV=2	MTH1487	121	4e-27	COG1131	ABC-type multidrug transport system, ATPase component	K05641	4e-45	181	ota:Ot18g01460	ATP-binding cassette, subfamily A (ABC1), member 1	GO:0006487//protein N-linked glycosylation;GO:0006200//ATP catabolic process	GO:0015408;GO:0015419//sulfate transmembrane-transporting ATPase activity;GO:0015171//amino acid transmembrane transporter activity;GO:0005524//ATP binding	GO:0005774//vacuolar membrane;GO:0016021//integral to membrane
Unigene27025_All	680	47	5.8953	46	4.9433	41	4.8359	23	2.6864	44	4.7238	45	5.2545	45	5.2756	53	6.366	39	4.982	gi|359473894|ref|XP_002271761.2|	63.2	4e-09	PREDICTED: ABC transporter C family member 10-like [Vitis vinifera]	gi|460400048|ref|XM_004245500.1|	182	3e-43	PREDICTED: Solanum lycopersicum ABC transporter C family member 10-like (LOC101266544), mRNA	sp|Q9LYS2|AB10C_ARATH	343	5e-95	ABC transporter C family member 10 OS=Arabidopsis thaliana GN=ABCC10 PE=2 SV=2	SPAC3F10.11c	228	9e-60	COG1132	ABC-type multidrug transport system, ATPase and permease components	K05666	2e-55	213	olu:OSTLU_35503	ATP-binding cassette, subfamily C (CFTR/MRP), member 2	GO:0055085//transmembrane transport;GO:0006200//ATP catabolic process	GO:0042626//ATPase activity, coupled to transmembrane movement of substances;GO:0005524//ATP binding	GO:0016021//integral to membrane;GO:0005886//plasma membrane
Unigene270_All	3923	336	7.3053	469	8.7362	512	10.4677	490	9.9205	573	10.6631	532	10.7676	527	10.7094	496	10.3268	490	10.8499	gi|359486840|ref|XP_002284223.2|	313.9	1e-83	PREDICTED: ABC transporter B family member 20-like [Vitis vinifera]	gi|460382068|ref|XM_004236714.1|	1988	0	PREDICTED: Solanum lycopersicum ABC transporter B family member 20-like (LOC101265632), mRNA	sp|Q8LPT1|AB6B_ARATH	1987	0	ABC transporter B family member 6 OS=Arabidopsis thaliana GN=ABCB6 PE=1 SV=2	SPCC663.03	446	1e-124	COG1132	ABC-type multidrug transport system, ATPase and permease components	K05658	0	2112	vvi:100259831	ATP-binding cassette, subfamily B (MDR/TAP), member 1	-	-	-
Unigene27302_All	1180	90	6.5054	146	9.0414	134	9.108	145	9.7598	161	9.9607	157	10.5643	163	11.0123	142	9.829	122	8.981	gi|460403528|ref|XP_004247242.1|	484.2	1e-135	PREDICTED: ABC transporter I family member 19-like isoform 2 [Solanum lycopersicum]	gi|330541519|gb|HQ423146.1|	418	1e-114	Camellia sinensis cultivar Zhenghe Dabaicha ABC transporter family protein mRNA, complete cds	sp|Q3EDJ0|AB19I_ARATH	450	9e-127	ABC transporter I family member 19 OS=Arabidopsis thaliana GN=ABCI19 PE=2 SV=1	SPAC20G4.01	181	3e-45	COG4586	ABC-type uncharacterized transport system, ATPase component	K12608	1e-133	474	vvi:100260023	CCR4-NOT complex subunit CAF16	GO:0010114//response to red light;GO:0006200//ATP catabolic process;GO:0010218//response to far red light	GO:0005524//ATP binding;GO:0016887//ATPase activity	GO:0005886//plasma membrane
Unigene28043_All	369	16	3.6984	11	2.1784	6	1.3041	19	4.0896	12	2.3741	5	1.0759	13	2.8086	17	3.7629	12	2.8249	gi|359490850|ref|XP_002269539.2|	137.1	8e-32	PREDICTED: ABC transporter B family member 19-like [Vitis vinifera]	gi|123708291|emb|AM487058.1|	75.8	3e-11	Vitis vinifera, whole genome shotgun sequence, contig VV78X065836.4, clone ENTAV 115	sp|Q9C7F8|AB13B_ARATH	83.6	3e-17	ABC transporter B family member 13 OS=Arabidopsis thaliana GN=ABCB13 PE=3 SV=1	--	--	--	--	--	K05658	5e-33	137	vvi:100255500	ATP-binding cassette, subfamily B (MDR/TAP), member 1	GO:0055085//transmembrane transport;GO:0006200//ATP catabolic process	GO:0008559//xenobiotic-transporting ATPase activity;GO:0005524//ATP binding;GO:0015440//peptide-transporting ATPase activity	GO:0016021//integral to membrane
Unigene28922_All	389	1	0.2193	5	0.9393	6	1.2371	4	0.8167	4	0.7507	10	2.0412	5	1.0247	1	0.21	10	2.233	gi|460393136|ref|XP_004242167.1|	170.2	8e-42	PREDICTED: ABC transporter A family member 2-like [Solanum lycopersicum]	gi|460393135|ref|XM_004242119.1|	85.7	3e-14	PREDICTED: Solanum lycopersicum ABC transporter A family member 2-like (LOC101256782), mRNA	sp|Q9FKF2|AB11A_ARATH	153	2e-38	ABC transporter A family member 11 OS=Arabidopsis thaliana GN=ABCA11 PE=3 SV=1	Ta0641m	63.5	9e-11	COG1131	ABC-type multidrug transport system, ATPase component	K05643	6e-19	90.5	ppp:PHYPADRAFT_221752	ATP-binding cassette, subfamily A (ABC1), member 3	GO:0010583//response to cyclopentenone;GO:0009407//toxin catabolic process	GO:0042626//ATPase activity, coupled to transmembrane movement of substances;GO:0000166//nucleotide binding	GO:0005576//extracellular region
Unigene29103_All	414	15	3.0903	6	1.0591	7	1.3561	3	0.5755	4	0.7054	14	2.6851	3	0.5777	10	1.9729	5	1.0491	gi|460381281|ref|XP_004236380.1|	150.6	6e-36	PREDICTED: ABC transporter B family member 19-like [Solanum lycopersicum]	gi|460381280|ref|XM_004236332.1|	270	1e-69	PREDICTED: Solanum lycopersicum ABC transporter B family member 19-like (LOC101252273), mRNA	sp|Q9FWX8|AB12B_ARATH	162	5e-41	ABC transporter B family member 12 OS=Arabidopsis thaliana GN=ABCB12 PE=2 SV=2	BS_ygaD	152	2e-37	COG1132	ABC-type multidrug transport system, ATPase and permease components	K05658	9e-62	233	gmx:100816700	ATP-binding cassette, subfamily B (MDR/TAP), member 1	GO:0055085//transmembrane transport;GO:0006200//ATP catabolic process	GO:0008559//xenobiotic-transporting ATPase activity;GO:0005524//ATP binding;GO:0015417//polyamine-transporting ATPase activity	GO:0016021//integral to membrane
Unigene29567_All	979	0	0	1	0.0746	1	0.0819	1	0.0811	2	0.1491	2	0.1622	0	0	1	0.0834	1	0.0887	gi|356572468|ref|XP_003554390.1|	253.8	3e-66	PREDICTED: ABC transporter B family member 1-like isoform 2 [Glycine max]	gi|4204792|gb|U52079.1|STU52079	313	2e-82	Solanum tuberosum P-glycoprotein (pmdr1) mRNA, complete cds	sp|Q9ZR72|AB1B_ARATH	236	1e-62	ABC transporter B family member 1 OS=Arabidopsis thaliana GN=ABCB1 PE=1 SV=1	SPCC663.03	52.4	1e-06	COG1132	ABC-type multidrug transport system, ATPase and permease components	K05658	2e-67	253	gmx:100814667	ATP-binding cassette, subfamily B (MDR/TAP), member 1	GO:0009793//embryo development ending in seed dormancy;GO:0043481//anthocyanin accumulation in tissues in response to UV light;GO:0048765//root hair cell differentiation;GO:0048443//stamen development;GO:0006200//ATP catabolic process;GO:0010090//trichome morphogenesis;GO:0010315//auxin efflux;GO:0010048//vernalization response;GO:0009637//response to blue light;GO:0009624//response to nematode;G…	GO:0010329//auxin efflux transmembrane transporter activity;GO:0005524//ATP binding;GO:0008559//xenobiotic-transporting ATPase activity;GO:0015408;GO:0005516//calmodulin binding	GO:0009506//plasmodesma;GO:0005886//plasma membrane;GO:0016021//integral to membrane
Unigene30884_All	202	1	0.4222	5	1.8088	1	0.3971	3	1.1796	7	2.5298	5	1.9654	2	0.7893	2	0.8087	1	0.43	gi|310696695|gb|ADP06402.1|	141.4	4e-33	MRP1 ABC transporter [Catharanthus roseus]	gi|156556171|emb|AM849475.1|	400	1e-109	Catharanthus roseus mRNA for Multidrug Resistance associated Protein 1 (MRP1 gene)	--	--	--	--	--	--	--	--	--	--	--	--	--	--	-	GO:0017111//nucleoside-triphosphatase activity	-
Unigene31277_All	284	1	0.3003	4	1.0292	1	0.2824	0	0	1	0.2571	19	5.312	4	1.1228	1	0.2876	3	0.9176	gi|356544349|ref|XP_003540615.1|	127.5	6e-29	PREDICTED: ABC transporter G family member 15-like [Glycine max]	gi|460411038|ref|XM_004250874.1|	135	3e-29	PREDICTED: Solanum lycopersicum ABC transporter G family member 15-like (LOC101244154), mRNA	sp|Q8RWI9|AB15G_ARATH	115	6e-27	ABC transporter G family member 15 OS=Arabidopsis thaliana GN=ABCG15 PE=2 SV=2	ECU03g0390_1	64.7	4e-11	COG1131	ABC-type multidrug transport system, ATPase component	K12843	2e-09	58.5	vvi:100248403	U4/U6 small nuclear ribonucleoprotein PRP3	GO:0010025//wax biosynthetic process;GO:0006200//ATP catabolic process;GO:0080167//response to karrikin	GO:0015416//organic phosphonate transmembrane-transporting ATPase activity;GO:0005524//ATP binding	GO:0016020//membrane
Unigene31527_All	260	0	0	2	0.5621	2	0.617	1	0.3055	4	1.1231	8	2.4431	6	1.8397	0	0	2	0.6682	gi|460393136|ref|XP_004242167.1|	136.7	1e-31	PREDICTED: ABC transporter A family member 2-like [Solanum lycopersicum]	gi|255540952|ref|XM_002511495.1|	58	5e-06	Ricinus communis abc transporter, putative, mRNA	sp|Q84K47|AB2A_ARATH	120	1e-28	ABC transporter A family member 2 OS=Arabidopsis thaliana GN=ABCA2 PE=2 SV=1	PAE0269	54.7	4e-08	COG1131	ABC-type multidrug transport system, ATPase component	K05643	7e-08	53.5	ppp:PHYPADRAFT_221752	ATP-binding cassette, subfamily A (ABC1), member 3	GO:0006200//ATP catabolic process;GO:0010583//response to cyclopentenone;GO:0009407//toxin catabolic process	GO:0005524//ATP binding;GO:0015408	GO:0009536//plastid;GO:0005576//extracellular region;GO:0005886//plasma membrane
Unigene31555_All	254	0	0	1	0.2877	9	2.8419	1	0.3127	2	0.5748	10	3.126	9	2.8248	0	0	4	1.368	gi|356538483|ref|XP_003537733.1|	137.9	4e-32	PREDICTED: ABC transporter G family member 15-like isoform 2 [Glycine max]	gi|460411038|ref|XM_004250874.1|	81.8	3e-13	PREDICTED: Solanum lycopersicum ABC transporter G family member 15-like (LOC101244154), mRNA	sp|Q8RWI9|AB15G_ARATH	129	5e-31	ABC transporter G family member 15 OS=Arabidopsis thaliana GN=ABCG15 PE=2 SV=2	YCR011c_2	53.9	7e-08	COG1131	ABC-type multidrug transport system, ATPase component	K05681	5e-10	60.8	cme:CMS467C	ATP-binding cassette, subfamily G (WHITE), member 2	GO:0009062//fatty acid catabolic process;GO:0009651//response to salt stress;GO:0080167//response to karrikin;GO:0009737//response to abscisic acid stimulus;GO:0010025//wax biosynthetic process;GO:0006200//ATP catabolic process	GO:0042626//ATPase activity, coupled to transmembrane movement of substances;GO:0005524//ATP binding	GO:0005886//plasma membrane;GO:0005634//nucleus
Unigene31572_All	293	2	0.5822	5	1.247	1	0.2737	3	0.8132	2	0.4983	12	3.2519	11	2.9929	1	0.2788	3	0.8894	gi|356538485|ref|XP_003537734.1|	142.1	2e-33	PREDICTED: ABC transporter G family member 15-like [Glycine max]	gi|449482518|ref|XM_004156261.1|	58	5e-06	PREDICTED: Cucumis sativus ABC transporter G family member 15-like (LOC101209926), mRNA	sp|Q9C8K2|AB12G_ARATH	120	2e-28	ABC transporter G family member 12 OS=Arabidopsis thaliana GN=ABCG12 PE=1 SV=1	--	--	--	--	--	--	--	--	--	--	GO:0010025//wax biosynthetic process;GO:0006200//ATP catabolic process;GO:0080167//response to karrikin	GO:0005524//ATP binding;GO:0016887//ATPase activity	GO:0016020//membrane
Unigene31653_All	220	4	1.5508	0	0	3	1.0937	2	0.722	1	0.3318	6	2.1655	2	0.7247	0	0	4	1.5794	gi|224130854|ref|XP_002320941.1|	67.8	5e-11	multidrug/pheromone exporter, MDR family, ABC transporter family [Populus trichocarpa] >gi|222861714|gb|EEE99256.1| multidrug/pheromone exporter, MDR family, ABC transporter family [Populus trichocarpa]	--	--	--	--	sp|Q9SYI2|AB3B_ARATH	64.3	2e-11	ABC transporter B family member 3 OS=Arabidopsis thaliana GN=ABCB3 PE=1 SV=1	--	--	--	--	--	K05658	5e-12	67.4	mtr:MTR_2g018320	ATP-binding cassette, subfamily B (MDR/TAP), member 1	GO:0009630//gravitropism;GO:0048767//root hair elongation;GO:0010540//basipetal auxin transport;GO:0010315//auxin efflux;GO:0055085//transmembrane transport;GO:0006200//ATP catabolic process;GO:0009735//response to cytokinin stimulus	GO:0015415//phosphate ion transmembrane-transporting ATPase activity;GO:0008559//xenobiotic-transporting ATPase activity;GO:0015439//heme-transporting ATPase activity;GO:0005524//ATP binding	GO:0016021//integral to membrane;GO:0005886//plasma membrane
Unigene31703_All	522	8	1.3072	5	0.6999	10	1.5365	11	1.6737	19	2.6572	6	0.9127	9	1.3745	7	1.0953	6	0.9985	gi|460393256|ref|XP_004242226.1|	54.3	1e-06	PREDICTED: ABC transporter G family member 32-like [Solanum lycopersicum]	gi|225430078|ref|XM_002281806.1|	281	4e-73	PREDICTED: Vitis vinifera ABC transporter G family member 32-like (LOC100255917), mRNA	sp|O81016|AB32G_ARATH	253	3e-68	ABC transporter G family member 32 OS=Arabidopsis thaliana GN=ABCG32 PE=1 SV=1	SPAPB24D3.09c_2	57.4	1e-08	COG0842	ABC-type multidrug transport system, permease component	K12843	2e-08	56.6	vvi:100248403	U4/U6 small nuclear ribonucleoprotein PRP3	GO:0042335//cuticle development;GO:0006855//drug transmembrane transport;GO:0006200//ATP catabolic process	GO:0042626//ATPase activity, coupled to transmembrane movement of substances;GO:0005524//ATP binding	GO:0005886//plasma membrane
Unigene32397_All	1390	0	0	1	0.0526	2	0.1154	1	0.0571	3	0.1576	0	0	1	0.0574	0	0	3	0.1875	gi|359490850|ref|XP_002269539.2|	269.6	9e-71	PREDICTED: ABC transporter B family member 19-like [Vitis vinifera]	gi|359490849|ref|XM_002269503.2|	190	3e-45	PREDICTED: Vitis vinifera ABC transporter B family member 19-like (LOC100255500), mRNA	sp|Q9C7F2|AB14B_ARATH	386	1e-107	ABC transporter B family member 14 OS=Arabidopsis thaliana GN=ABCB14 PE=3 SV=1	SPCC663.03	280	6e-75	COG1132	ABC-type multidrug transport system, ATPase and permease components	K05658	0	713	vvi:100255500	ATP-binding cassette, subfamily B (MDR/TAP), member 1	GO:0055085//transmembrane transport;GO:0006200//ATP catabolic process	GO:0008559//xenobiotic-transporting ATPase activity;GO:0005524//ATP binding;GO:0015440//peptide-transporting ATPase activity	GO:0016021//integral to membrane
Unigene32608_All	217	0	0	4	1.347	4	1.4784	2	0.732	5	1.6821	1	0.3659	3	1.1021	3	1.1292	6	2.4018	gi|359482570|ref|XP_002278313.2|	122.1	2e-27	PREDICTED: ABC transporter G family member 29-like [Vitis vinifera]	gi|359482569|ref|XM_002278277.2|	83.8	7e-14	PREDICTED: Vitis vinifera ABC transporter G family member 29-like (LOC100248134), mRNA	sp|Q9XIE2|AB36G_ARATH	99.8	3e-22	ABC transporter G family member 36 OS=Arabidopsis thaliana GN=ABCG36 PE=1 SV=1	--	--	--	--	--	--	--	--	--	--	GO:0071366//cellular response to indolebutyric acid stimulus;GO:0031348//negative regulation of defense response;GO:0070574//cadmium ion transmembrane transport;GO:0042344//indole glucosinolate catabolic process;GO:0052544//defense response by callose deposition in cell wall;GO:0042742//defense response to bacterium;GO:0009817//defense response to fungus, incompatible interaction;GO:0009737//resp…	GO:0015086//cadmium ion transmembrane transporter activity;GO:0015416//organic phosphonate transmembrane-transporting ATPase activity;GO:0005524//ATP binding	GO:0009941//chloroplast envelope;GO:0005886//plasma membrane;GO:0005739//mitochondrion
Unigene4006_All	2343	209	7.6083	246	7.6724	266	9.1056	326	11.051	207	6.4498	296	10.031	208	7.0772	153	5.3336	187	6.9329	gi|225460745|ref|XP_002268373.1|	951.8	0	PREDICTED: ABC transporter G family member 25-like [Vitis vinifera]	gi|460409950|ref|XM_004250352.1|	178	2e-41	PREDICTED: Solanum lycopersicum ABC transporter G family member 25-like (LOC101246203), mRNA	sp|Q84TH5|AB25G_ARATH	792	0	ABC transporter G family member 25 OS=Arabidopsis thaliana GN=ABCG25 PE=2 SV=1	YCR011c_2	185	3e-46	COG1131	ABC-type multidrug transport system, ATPase component	K05681	2e-91	335	cme:CMS467C	ATP-binding cassette, subfamily G (WHITE), member 2	-	-	-
Unigene4209_All	1498	37	2.1067	27	1.3171	53	2.8377	60	3.1812	77	3.7525	34	1.8022	28	1.4901	31	1.6902	36	2.0876	gi|470108555|ref|XP_004290581.1|	83.6	1e-14	PREDICTED: ABC transporter C family member 2-like [Fragaria vesca subsp. vesca]	gi|110003309|emb|AM232426.1|	739	0	Catharanthus roseus cDNA-AFLP fragment, clone CRG304	sp|Q42093|AB2C_ARATH	342	4e-94	ABC transporter C family member 2 OS=Arabidopsis thaliana GN=ABCC2 PE=1 SV=2	YDR135c	176	7e-44	COG1132	ABC-type multidrug transport system, ATPase and permease components	K05666	2e-51	201	olu:OSTLU_35503	ATP-binding cassette, subfamily C (CFTR/MRP), member 2	-	-	-
Unigene489_All	1175	30	2.1777	27	1.6792	46	3.1399	48	3.2446	41	2.5474	43	2.9057	39	2.6461	26	1.8073	32	2.3657	gi|225452338|ref|XP_002272855.1|	325.1	1e-87	PREDICTED: ABC transporter B family member 26, chloroplastic [Vitis vinifera] >gi|296087608|emb|CBI34864.3| unnamed protein product [Vitis vinifera]	gi|255574018|ref|XM_002527881.1|	60	6e-06	Ricinus communis abc transporter, putative, mRNA	sp|Q8RY46|AB26B_ARATH	304	6e-83	ABC transporter B family member 26, chloroplastic OS=Arabidopsis thaliana GN=ABCB26 PE=1 SV=1	msbA	75.5	2e-13	COG1132	ABC-type multidrug transport system, ATPase and permease components	K05656	1e-79	295	mtr:MTR_5g033080	ATP-binding cassette, subfamily B (MDR/TAP), member 9	-	-	-
Unigene5994_All	282	3	0.9074	10	2.5913	6	1.7065	6	1.6899	9	2.3299	3	0.8447	0	0	2	0.5793	4	1.2321	gi|359482570|ref|XP_002278313.2|	147.5	5e-35	PREDICTED: ABC transporter G family member 29-like [Vitis vinifera]	gi|470129641|ref|XM_004300670.1|	67.9	5e-09	PREDICTED: Fragaria vesca subsp. vesca pleiotropic drug resistance protein 1-like (LOC101310611), mRNA	sp|Q7PC86|AB35G_ARATH	126	3e-30	ABC transporter G family member 35 OS=Arabidopsis thaliana GN=ABCG35 PE=2 SV=1	--	--	--	--	--	--	--	--	--	--	-	-	-
Unigene6213_All	225	1	0.3791	4	1.2991	2	0.7129	0	0	3	0.9734	6	2.1174	1	0.3543	3	1.089	7	2.7025	gi|310696695|gb|ADP06402.1|	162.2	2e-39	MRP1 ABC transporter [Catharanthus roseus]	gi|156556171|emb|AM849475.1|	446	1e-123	Catharanthus roseus mRNA for Multidrug Resistance associated Protein 1 (MRP1 gene)	--	--	--	--	--	--	--	--	--	--	--	--	--	--	-	-	-
Unigene6471_All	1544	20	1.1048	10	0.4733	15	0.7792	22	1.1317	10	0.4728	12	0.6171	3	0.1549	6	0.3174	7	0.3938	gi|460389844|ref|XP_004240558.1|	168.7	2e-40	PREDICTED: ABC transporter B family member 21-like [Solanum lycopersicum]	gi|460389843|ref|XM_004240510.1|	123	6e-25	PREDICTED: Solanum lycopersicum ABC transporter B family member 21-like (LOC101262724), mRNA	sp|O80725|AB4B_ARATH	333	1e-91	ABC transporter B family member 4 OS=Arabidopsis thaliana GN=ABCB4 PE=1 SV=1	SPCC663.03	159	1e-38	COG1132	ABC-type multidrug transport system, ATPase and permease components	K05658	2e-97	354	rcu:RCOM_1343590	ATP-binding cassette, subfamily B (MDR/TAP), member 1	-	-	-
Unigene6472_All	2567	12	0.3987	19	0.5409	14	0.4374	14	0.4332	14	0.3982	10	0.3093	10	0.3106	8	0.2545	9	0.3046	gi|460389844|ref|XP_004240558.1|	46.2	4e-39	PREDICTED: ABC transporter B family member 21-like [Solanum lycopersicum]	gi|460389843|ref|XM_004240510.1|	123	1e-24	PREDICTED: Solanum lycopersicum ABC transporter B family member 21-like (LOC101262724), mRNA	sp|O80725|AB4B_ARATH	240	1e-88	ABC transporter B family member 4 OS=Arabidopsis thaliana GN=ABCB4 PE=1 SV=1	SPCC663.03	137	7e-39	COG1132	ABC-type multidrug transport system, ATPase and permease components	K05658	3e-94	250	rcu:RCOM_1343590	ATP-binding cassette, subfamily B (MDR/TAP), member 1	-	-	-
Unigene6473_All	2583	7	0.2311	13	0.3678	23	0.7142	19	0.5842	25	0.7066	12	0.3689	12	0.3704	11	0.3478	4	0.1345	gi|460389844|ref|XP_004240558.1|	188.3	5e-46	PREDICTED: ABC transporter B family member 21-like [Solanum lycopersicum]	gi|460389843|ref|XM_004240510.1|	161	5e-36	PREDICTED: Solanum lycopersicum ABC transporter B family member 21-like (LOC101262724), mRNA	sp|O80725|AB4B_ARATH	353	3e-97	ABC transporter B family member 4 OS=Arabidopsis thaliana GN=ABCB4 PE=1 SV=1	SPCC663.03	175	3e-43	COG1132	ABC-type multidrug transport system, ATPase and permease components	K05658	6e-103	374	rcu:RCOM_1343590	ATP-binding cassette, subfamily B (MDR/TAP), member 1	-	-	-
Unigene652_All	1272	104	6.9737	139	7.9854	140	8.8276	90	5.6197	115	6.6002	98	6.1174	92	5.766	98	6.2927	86	5.873	gi|460380258|ref|XP_004235874.1|	391.7	1e-107	PREDICTED: ABC transporter I family member 17-like [Solanum lycopersicum]	gi|460380257|ref|XM_004235826.1|	228	1e-56	PREDICTED: Solanum lycopersicum ABC transporter I family member 17-like (LOC101251076), mRNA	sp|Q9C9W0|AB17I_ARATH	366	1e-101	ABC transporter I family member 17 OS=Arabidopsis thaliana GN=ABCI17 PE=2 SV=1	MTH1731	155	1e-37	COG1117	ABC-type phosphate transport system, ATPase component	K05658	7e-33	139	vvi:100259227	ATP-binding cassette, subfamily B (MDR/TAP), member 1	-	-	-
Unigene6725_All	5146	613	10.1603	727	10.3236	1827	28.4753	2323	35.8538	1859	26.3728	1219	18.8087	1989	30.8132	3287	52.1712	1855	31.3128	gi|460403906|ref|XP_004247427.1|	2269.6	0	PREDICTED: ABC transporter C family member 4-like [Solanum lycopersicum]	gi|460403905|ref|XM_004247379.1|	555	1e-154	PREDICTED: Solanum lycopersicum ABC transporter C family member 4-like (LOC101249208), mRNA	sp|Q7DM58|AB4C_ARATH	2072	0	ABC transporter C family member 4 OS=Arabidopsis thaliana GN=ABCC4 PE=1 SV=2	SPAC3F10.11c	820	0	COG1132	ABC-type multidrug transport system, ATPase and permease components	K05666	0	718	olu:OSTLU_35503	ATP-binding cassette, subfamily C (CFTR/MRP), member 2	-	-	-
Unigene7543_All	602	140	19.8357	169	20.5143	179	23.8482	165	21.7692	184	22.3135	141	18.5972	134	17.7452	139	18.859	114	16.4496	gi|460377127|ref|XP_004234346.1|	102.4	4e-21	PREDICTED: ABC transporter B family member 28-like [Solanum lycopersicum]	--	--	--	--	sp|Q8LPQ6|AB28B_ARATH	82.4	2e-16	ABC transporter B family member 28 OS=Arabidopsis thaliana GN=ABCB28 PE=2 SV=1	--	--	--	--	--	--	--	--	--	--	-	-	-
Unigene7685_All	1685	1214	61.4517	1271	55.1204	1618	77.0155	1830	86.2595	1647	71.3575	1760	82.935	1751	82.8435	1841	89.239	1640	84.5458	gi|460394392|ref|XP_004242787.1|	108.2	4e-22	PREDICTED: ABC transporter E family member 2-like isoform 1 [Solanum lycopersicum] >gi|460394394|ref|XP_004242788.1| PREDICTED: ABC transporter E family member 2-like isoform 2 [Solanum lycopersicum]	gi|460394393|ref|XM_004242740.1|	850	0	PREDICTED: Solanum lycopersicum ABC transporter E family member 2-like, transcript variant 2 (LOC101250421), mRNA	sp|Q8LPJ4|AB2E_ARATH	721	0	ABC transporter E family member 2 OS=Arabidopsis thaliana GN=ABCE2 PE=2 SV=1	YDR091c	518	2e-146	COG1245	Predicted ATPase, RNase L inhibitor (RLI) homolog	K06174	0	732	vvi:100249488	ATP-binding cassette, sub-family E, member 1	-	-	-
Unigene7740_All	1339	415	26.4352	408	22.2662	335	20.0661	358	21.2353	388	21.1542	359	21.2882	503	29.9474	445	27.1444	470	30.4905	gi|460382069|ref|XP_004236762.1|	190.3	6e-47	PREDICTED: ABC transporter B family member 20-like [Solanum lycopersicum]	gi|147822757|emb|AM470909.2|	551	1e-154	Vitis vinifera contig VV78X139444.5, whole genome shotgun sequence	sp|Q9M3B9|AB20B_ARATH	395	4e-110	ABC transporter B family member 20 OS=Arabidopsis thaliana GN=ABCB20 PE=2 SV=1	BH0941	209	9e-54	COG1132	ABC-type multidrug transport system, ATPase and permease components	K05658	4e-111	399	pop:POPTR_765401	ATP-binding cassette, subfamily B (MDR/TAP), member 1	-	-	-
Unigene9357_All	2878	5	0.1482	9	0.2285	4	0.1115	4	0.1104	8	0.2029	5	0.1379	7	0.1939	6	0.1703	6	0.1811	gi|359494291|ref|XP_003634754.1|	68.6	7e-10	PREDICTED: ABC transporter C family member 3-like [Vitis vinifera]	gi|460396967|ref|XM_004243993.1|	83.8	9e-13	PREDICTED: Solanum lycopersicum ABC transporter C family member 3-like (LOC101250322), mRNA	sp|Q8VZZ4|AB6C_ARATH	53.5	7e-15	ABC transporter C family member 6 OS=Arabidopsis thaliana GN=ABCC6 PE=2 SV=3	--	--	--	--	--	--	--	--	--	--	-	-	-
Unigene9359_All	3004	3	0.0852	7	0.1703	3	0.0801	3	0.0793	8	0.1944	4	0.1057	6	0.1592	6	0.1631	8	0.2313	gi|359494291|ref|XP_003634754.1|	68.6	7e-10	PREDICTED: ABC transporter C family member 3-like [Vitis vinifera]	gi|460396967|ref|XM_004243993.1|	83.8	1e-12	PREDICTED: Solanum lycopersicum ABC transporter C family member 3-like (LOC101250322), mRNA	sp|Q8VZZ4|AB6C_ARATH	53.5	8e-15	ABC transporter C family member 6 OS=Arabidopsis thaliana GN=ABCC6 PE=2 SV=3	--	--	--	--	--	--	--	--	--	--	-	-	-
Unigene9363_All	3274	9	0.2345	11	0.2455	10	0.245	7	0.1698	12	0.2676	9	0.2183	11	0.2678	15	0.3742	16	0.4245	gi|359494289|ref|XP_003634753.1|	68.6	4e-25	PREDICTED: ABC transporter C family member 3-like [Vitis vinifera]	gi|460396967|ref|XM_004243993.1|	83.8	1e-12	PREDICTED: Solanum lycopersicum ABC transporter C family member 3-like (LOC101250322), mRNA	sp|Q8VZZ4|AB6C_ARATH	46.6	9e-12	ABC transporter C family member 6 OS=Arabidopsis thaliana GN=ABCC6 PE=2 SV=3	--	--	--	--	--	--	--	--	--	--	-	-	-
Unigene9365_All	3214	8	0.2123	16	0.3638	13	0.3244	22	0.5437	23	0.5224	25	0.6176	17	0.4217	15	0.3812	22	0.5946	gi|359494289|ref|XP_003634753.1|	68.6	4e-25	PREDICTED: ABC transporter C family member 3-like [Vitis vinifera]	gi|460396967|ref|XM_004243993.1|	83.8	1e-12	PREDICTED: Solanum lycopersicum ABC transporter C family member 3-like (LOC101250322), mRNA	sp|Q8VZZ4|AB6C_ARATH	46.6	9e-12	ABC transporter C family member 6 OS=Arabidopsis thaliana GN=ABCC6 PE=2 SV=3	--	--	--	--	--	--	--	--	--	--	-	-	-
Unigene9366_All	4844	45	0.7924	55	0.8297	174	2.881	146	2.3939	111	1.6729	77	1.2622	68	1.1191	86	1.4501	72	1.2911	gi|359494168|ref|XP_002265605.2|	2164.4	0	PREDICTED: ABC transporter C family member 3-like [Vitis vinifera]	gi|359494167|ref|XM_002265569.2|	404	1e-109	PREDICTED: Vitis vinifera ABC transporter C family member 3-like (LOC100252075), mRNA	sp|Q9LK64|AB3C_ARATH	1972	0	ABC transporter C family member 3 OS=Arabidopsis thaliana GN=ABCC3 PE=1 SV=1	YDR135c	758	0	COG1132	ABC-type multidrug transport system, ATPase and permease components	K05666	0	693	olu:OSTLU_35503	ATP-binding cassette, subfamily C (CFTR/MRP), member 2	-	-	-
Unigene9369_All	5166	305	5.0357	271	3.8334	290	4.5024	289	4.4432	509	7.193	207	3.1816	254	3.9197	334	5.2807	232	3.901	gi|359494168|ref|XP_002265605.2|	2151.3	0	PREDICTED: ABC transporter C family member 3-like [Vitis vinifera]	gi|359494167|ref|XM_002265569.2|	404	1e-109	PREDICTED: Vitis vinifera ABC transporter C family member 3-like (LOC100252075), mRNA	sp|Q9LK64|AB3C_ARATH	1957	0	ABC transporter C family member 3 OS=Arabidopsis thaliana GN=ABCC3 PE=1 SV=1	YDR135c	755	0	COG1132	ABC-type multidrug transport system, ATPase and permease components	K05666	0	697	olu:OSTLU_35503	ATP-binding cassette, subfamily C (CFTR/MRP), member 2	-	-	-
Unigene9482_All	3529	71	1.716	65	1.3459	91	2.0682	66	1.4854	117	2.4204	80	1.8	55	1.2425	65	1.5044	44	1.0831	gi|225436522|ref|XP_002273792.1|	744.2	0	PREDICTED: ABC transporter G family member 3 [Vitis vinifera] >gi|297734935|emb|CBI17169.3| unnamed protein product [Vitis vinifera]	gi|356543495|ref|XM_003540148.1|	617	1e-173	PREDICTED: Glycine max ABC transporter G family member 3-like (LOC100784041), mRNA	sp|Q9ZUU9|AB3G_ARATH	677	0	ABC transporter G family member 3 OS=Arabidopsis thaliana GN=ABCG3 PE=1 SV=2	YDR406w_1	58.2	1e-07	COG1131	ABC-type multidrug transport system, ATPase component	K05681	6e-21	102	cme:CMS467C	ATP-binding cassette, subfamily G (WHITE), member 2	-	-	-
Unigene9688_All	2379	92	3.2984	106	3.256	165	5.5627	166	5.542	170	5.2168	166	5.5404	153	5.1271	139	4.7722	125	4.5642	gi|460388206|ref|XP_004239760.1|	1197.2	0	PREDICTED: ABC transporter G family member 1-like [Solanum lycopersicum]	gi|460382086|ref|XM_004236723.1|	311	2e-81	PREDICTED: Solanum lycopersicum ABC transporter G family member 1-like (LOC101268272), mRNA	sp|O80946|AB1G_ARATH	1055	0	ABC transporter G family member 1 OS=Arabidopsis thaliana GN=ABCG1 PE=2 SV=1	YCR011c_2	200	1e-50	COG1131	ABC-type multidrug transport system, ATPase component	K12843	0	1161	vvi:100248403	U4/U6 small nuclear ribonucleoprotein PRP3	-	-	-

## Sheet: sheet1
Table. 8 The FPKM value of 339 Candidate ABC Transporter Genes
Family	geneID	CK1_FPKM	CK2_FPKM	CK3_FPKM	ET1_FPKM	ET2_FPKM	ET3_FPKM	MJ1_FPKM	MJ2_FPKM	MJ3_FPKM
ABC	CL2727.Contig1_All	0.8811	1.1283	1.24117	1.1173	1.1444	1.2446	1.6342	1.642	1.6498
ABC	CL2727.Contig2_All	6.3182	6.0526	5.9349	6.1745	5.7307	6.7146	8.3137	8.5802	8.8467
ABC	CL7034.Contig2_All	0.8583	1.884	1.29573	1.4659	2.3273	1.199	1.0701	1.17892	1.28773
ABC	Unigene25002_All	75.0023	92.5142	75.6111	92.9478	89.1102	83.0186	71.8827	73.9644	76.0461
ABC	Unigene25105_All	21.8378	27.845	25.1541	24.2221	26.0906	20.2691	46.02	46.7301	47.4402
ABC	CL474.Contig1_All	1.2645	2.2876	1.63273	1.5556	1.7769	1.2229	0.8944	0.861367	0.828333
ABC	CL474.Contig3_All	0.0683	0.1798	0.119867	0.2077	0.3137	0.1187	0.134	0.121467	0.108933
ABC	CL474.Contig4_All	0.0964	0.2721	0.176433	0.2395	0.3303	0.1347	0.1352	0.13315	0.1311
ABC	CL474.Contig6_All	0.1118	0.2913	0.1724	0.2885	0.3489	0.1366	0.1372	0.132483	0.127767
ABC	CL55.Contig56_All	0.6486	0.2712	0.474833	0.5707	0.5554	0.3692	0.5054	0.479767	0.454133
ABC	CL6897.Contig2_All	1.4834	1.0618	1.04913	0.8412	0.1933	6.3072	1.548	1.34458	1.14117
ABC	Unigene18720_All	13.4096	8.5993	11.0294	10.9721	7.5262	23.2063	10.15	9.4708	8.7916
ABC	Unigene22383_All	0.7403	0.6964	1.17837	0.4598	1.1621	0.6894	3.6919	3.47005	3.2482
ABC	Unigene31653_All		1.0937	1.32225	0.722	0.3318	2.1655	0.7247	0.938375	1.15205
ABC	Unigene14030_All	2.7696	2.806	3.51633	3.0103	1.4899	1.8519	2.5566	2.51328	2.46997
A	CL2695.Contig1_All	0.4414	0.9522	0.677733	0.5625	0.8972	0.4465	0.8967	0.857717	0.818733
A	CL2695.Contig2_All	0.331	0.4738	0.447433	0.7038	0.6182	0.3909	0.7536	0.742083	0.730567
A	CL2695.Contig3_All	0.7739	1.1527	1.0508	1.2617	0.6074	1.1412	1.387	1.57765	1.7683
A	CL5984.Contig1_All	0.9807	1.527	1.03113	1.3882	1.3899	1.4126	1.269	1.22588	1.18277
A	CL5984.Contig2_All	0.2814	0.3861	0.259	0.5098	0.3514	0.5606	0.2047	0.232383	0.260067
A	CL6775.Contig1_All	0.4479	0.4916	0.4003	0.0811	0.0746	0.1622	0.3257	0.3458	0.3659
A	CL6775.Contig2_All	3.4957	6.2808	4.7866	7.3127	5.1428	5.1512	6.06	6.43452	6.80903
A	Unigene28922_All	0.9393	1.2371	0.798567	0.8167	0.7507	2.0412	1.0247	1.0903	1.1559
A	Unigene31527_All	0.5621	0.617	0.58955	0.3055	1.1231	2.4431	1.8397	1.54682	1.25395
B	CL1651.Contig4_All	0.509	0.7735	0.701667	0.5745	0.8409	0.9997	0.6834	0.67725	0.6711
B	CL1651.Contig6_All	0.1482	0.1859	0.177267	0.1611	0.2962	0.2761	0.1848	0.179917	0.175033
B	CL1870.Contig1_All	0.2404	0.2111	0.22575	0.2613	0.2401	0.1045	0.1049	0.10555	0.1062
B	CL1870.Contig2_All	3.4033	5.2235	4.4904	6.3756	3.9252	2.9163	1.5395	1.72122	1.90293
B	CL1870.Contig3_All	0.2429	0.5333	0.296533	0.5809	0.6796	0.264	0.106	0.16095	0.2159
B	CL1870.Contig5_All	0.3502	0.8969	0.62355	1.7763	0.6997	0.761		0.5219	0.5219
B	CL1870.Contig6_All	0.1708	0.3046	0.1917	0.4641	0.1919	0.3247	0.1397	0.142383	0.145067
B	CL1870.Contig7_All	0.8188	1.4876	1.1533	1.5345	1.1566	0.5829	0.3696	0.3865	0.4034
B	CL1870.Contig8_All	0.2538	0.3529	0.241733	0.2207	0.3043	0.1839	0.1477	0.153467	0.159233
B	CL2385.Contig1_All	0.1144	0.1884	0.3013	0.4976	0.1143	0.7461	0.3121	0.274067	0.236033
B	CL2385.Contig2_All	0.121	0.0664	0.109533	0.0657	0.0907	0.0657	0.198	0.1785	0.159
B	CL2385.Contig3_All	0.1002	0.22	0.158733	0.0726	0.0668	0.0726	0.2552	0.208267	0.161333
B	CL2385.Contig4_All	0.5695	0.7237	0.6993	0.4235	0.4192	0.456	0.8829	0.743967	0.605033
B	CL2385.Contig5_All	0.115	0.0631	0.1153	0.0937	0.1149	0.0937	0.2195	0.190533	0.161567
B	CL2385.Contig6_All	0.0637	0.0349	0.0824333	0.0692	0.0636	0.0692	0.2084	0.1571	0.1058
B	CL2385.Contig7_All	0.5619	0.8017	0.673167	0.6718	0.5052	0.4579	0.7663	0.800467	0.834633
B	CL2419.Contig1_All	2.3919	2.3574	2.39977	2.7059	2.7553	2.0951	2.3432	2.1774	2.0116
B	CL2419.Contig2_All	0.7073	0.4016	0.559433	0.6097	0.731	0.6626	0.5322	0.4528	0.3734
B	CL2419.Contig6_All	1.0187	0.7563	0.9647	1.1398	1.3469	1.172	0.9806	0.84395	0.7073
B	CL2419.Contig7_All	0.7423	0.4793	0.636567	0.5221	0.7634	0.5456	0.4764	0.4094	0.3424
B	CL2795.Contig1_All	0.1256	0.3677	0.359933	0.3186	0.2929	0.2275	0.3655	0.30025	0.235
B	CL2795.Contig2_All	0.685	1.6061	1.07867	1.6582	1.2442	0.8119	1.0869	1.00715	0.9274
B	CL3267.Contig1_All	0.1136	0.1454	0.123167	0.0823	0.1324	0.0823	0.2065	0.22475	0.243
B	CL3267.Contig2_All	0.906	0.4972	0.793133	0.9469	0.94	0.6058	2.357	2.27807	2.19913
B	CL4363.Contig1_All	1.5006	1.3975	1.4791	1.631	2.4531	1.2846	2.034	1.97682	1.91963
B	CL4363.Contig2_All	9.1573	10.6569	8.59203	9.653	14.0675	10.9501	5.221	5.80842	6.39583
B	CL4363.Contig5_All	0.9725	1.1055	0.989967	0.6795	1.145	1.1699	0.6441	0.609017	0.573933
B	CL55.Contig100_All	0.0457	0.0501	0.0408333	0.1241	0.0913	0.0496	0.0997	0.0752333	0.0507667
B	CL55.Contig102_All	0.0247	0.0271	0.0268667	0.0805	0.0987	0.0536	0.0808	0.06335	0.0459
B	CL55.Contig103_All	0.0254	0.0279	0.0276667	0.0829	0.1016	0.0553	0.0832	0.0652333	0.0472667
B	CL55.Contig104_All	0.0195	0.0214	0.0212333	0.1062	0.0781	0.1062	0.1279	0.09665	0.0654
B	CL55.Contig105_All	0.0403	0.0221	0.0286333	0.0877	0.1411	0.1096	0.132	0.103517	0.0750333
B	CL55.Contig106_All	0.0197	0.0216	0.0214333	0.0857	0.1378	0.107	0.129	0.101133	0.0732667
B	CL55.Contig107_All	0.0256	0.0282	0.0279	0.0836	0.0769	0.0557	0.0839	0.0658	0.0477
B	CL55.Contig111_All	0.0362	0.0397	0.0393667	0.0393	0.0362	0.0393	0.079	0.07	0.061
B	CL55.Contig112_All	0.0392	0.043	0.0426333	0.0426	0.0391	0.0426	0.0427	0.043675	0.04465
B	CL55.Contig113_All	0.0394	0.1296	0.0716667		0.0393	0.0428	0.043	0.04395	0.0449
B	CL55.Contig114_All	0.0411	0.0451	0.0447	0.0446	0.041	0.0446	0.0448	0.0458	0.0468
B	CL55.Contig11_All	0.0728	0.1066	0.0976	0.1188	0.1698	0.1583	0.1987	0.179433	0.160167
B	CL55.Contig12_All	0.0646	0.0709	0.0703	0.117	0.1506	0.0936	0.1174	0.111633	0.105867
B	CL55.Contig13_All	0.0184	0.0202	0.02	0.0998	0.0734	0.0998	0.1202	0.0944667	0.0687333
B	CL55.Contig14_All	0.0142	0.0156	0.0154667	0.0618	0.0568	0.0772	0.093	0.0731	0.0532
B	CL55.Contig15_All	0.0728	0.1065	0.0975	0.1186	0.1817	0.1581	0.1984	0.181433	0.164467
B	CL55.Contig16_All	0.0714	0.1045	0.0956667	0.1164	0.1546	0.1552	0.1948	0.1759	0.157
B	CL55.Contig17_All	0.0747	0.1093	0.1001	0.1083	0.1866	0.1488	0.1902	0.177283	0.164367
B	CL55.Contig19_All	0.0641	0.0938	0.0858667	0.1161	0.1601	0.1509	0.1631	0.15005	0.137
B	CL55.Contig1_All	0.0714	0.1045	0.0956667	0.1293	0.1664	0.1551	0.1947	0.175817	0.156933
B	CL55.Contig22_All	0.0145	0.0319	0.0211333	0.0632	0.0727	0.079	0.0952	0.0748333	0.0544667
B	CL55.Contig24_All	0.0711	0.104	0.0952333	0.1288	0.1539	0.1545	0.1939	0.175083	0.156267
B	CL55.Contig25_All	0.018	0.0198	0.0196	0.0588	0.1261	0.098	0.118	0.0961	0.0742
B	CL55.Contig26_All	0.0735	0.1075	0.0984667	0.1065	0.1958	0.1597	0.2004	0.18325	0.1661
B	CL55.Contig27_All	0.0706	0.1033	0.0945667	0.1151	0.1645	0.1534	0.1925	0.176017	0.159533
B	CL55.Contig29_All	0.0725	0.1061	0.0971333	0.1313	0.169	0.1575	0.1977	0.178533	0.159367
B	CL55.Contig2_All	0.0784	0.1291	0.109833	0.1421	0.1828	0.1704	0.1996	0.186217	0.172833
B	CL55.Contig30_All	0.0717	0.105	0.0961	0.117	0.1792	0.1559	0.1957	0.178933	0.162167
B	CL55.Contig31_All	0.0735	0.1076	0.0985	0.1332	0.1714	0.1598	0.2006	0.181133	0.161667
B	CL55.Contig32_All	0.0724	0.1059	0.097	0.1049	0.2049	0.1573	0.1974	0.180517	0.163633
B	CL55.Contig33_All	0.0718	0.105	0.0961667	0.117	0.1673	0.156	0.1957	0.176733	0.157767
B	CL55.Contig34_All	0.0744	0.1089	0.0997	0.1213	0.1982	0.1617	0.2029	0.185533	0.168167
B	CL55.Contig35_All	0.0732	0.1071	0.0980667	0.1193	0.1949	0.159	0.1996	0.182517	0.165433
B	CL55.Contig39_All	0.0225	0.0247	0.0245	0.0244	0.1123	0.0978	0.0981	0.0785	0.0589
B	CL55.Contig3_All	0.0764	0.1118	0.102367	0.1245	0.1907	0.1521	0.1944	0.1812	0.168
B	CL55.Contig40_All	0.0175	0.0192	0.0190333	0.0571	0.1224	0.0951	0.1146	0.08985	0.0651
B	CL55.Contig41_All	0.0179	0.0196	0.0194667	0.0583	0.125	0.0971	0.117	0.09175	0.0665
B	CL55.Contig46_All	0.0705	0.1032	0.0944667	0.1149	0.1878	0.1532	0.1795	0.164967	0.150433
B	CL55.Contig48_All	0.0186	0.0204	0.0202333	0.0606	0.1299	0.1009	0.1013	0.0818167	0.0623333
B	CL55.Contig4_All	0.0775	0.1135	0.1039	0.1264	0.1936	0.1544	0.1974	0.183983	0.170567
B	CL55.Contig50_All	0.0745	0.109	0.0998	0.1349	0.1736	0.1619	0.1896	0.174417	0.159233
B	CL55.Contig57_All	0.0768	0.1124	0.1029	0.1391	0.1662	0.1529	0.1954	0.17975	0.1641
B	CL55.Contig5_All	0.0756	0.1107	0.106233	0.137	0.1637	0.1507	0.1925	0.177083	0.161667
B	CL55.Contig65_All	0.2251	0.2745	0.259	0.2855	0.2499	0.2582	0.3684	0.36465	0.3609
B	CL55.Contig6_All	0.0145	0.0317	0.0322667	0.0943	0.0722	0.1256	0.0946	0.0741833	0.0537667
B	CL55.Contig70_All	0.0723	0.1058	0.0969	0.131	0.1566	0.1572	0.1973	0.178167	0.159033
B	CL55.Contig72_All	0.0458	0.0502	0.0409	0.1243	0.1143	0.0994	0.0998	0.0798667	0.0599333
B	CL55.Contig73_All	0.0333	0.1098	0.0866	0.1812	0.1665	0.1449	0.1091	0.0979667	0.0868333
B	CL55.Contig75_All	0.0749	0.1096	0.100367	0.1357	0.1747	0.1628	0.1907	0.175433	0.160167
B	CL55.Contig77_All	0.0762	0.1115	0.1021	0.1242	0.1776	0.1518	0.194	0.178467	0.162933
B	CL55.Contig78_All	0.0701	0.0577	0.0562333	0.0762	0.14	0.1142	0.0955	0.0838667	0.0722333
B	CL55.Contig79_All	0.0144	0.0158	0.0156667	0.0784	0.0576	0.0784	0.0944	0.0741833	0.0539667
B	CL55.Contig81_All	0.048	0.0527	0.0429	0.1304	0.0959	0.0521	0.0785	0.06155	0.0446
B	CL55.Contig82_All	0.0246	0.027	0.0267667	0.107	0.0984	0.0535	0.0806	0.0632	0.0458
B	CL55.Contig83_All	0.02	0.0219	0.0217333	0.1087	0.0799	0.1086	0.1309	0.0989167	0.0669333
B	CL55.Contig84_All	0.0204	0.0224	0.0222	0.1109	0.0816	0.1109	0.1113	0.0901333	0.0689667
B	CL55.Contig85_All	0.0466	0.0511	0.0416333	0.1265	0.1163	0.0506	0.1016	0.0766833	0.0517667
B	CL55.Contig86_All	0.0249	0.0273	0.0271	0.1082	0.0746	0.0541	0.0815	0.0639	0.0463
B	CL55.Contig87_All	0.0253	0.0278	0.0275667	0.1102	0.1013	0.0551	0.083	0.0650667	0.0471333
B	CL55.Contig89_All	0.0194	0.0213	0.0211333	0.1055	0.097	0.1054	0.127	0.0959667	0.0649333
B	CL55.Contig90_All	0.0204	0.0224	0.0222	0.1107	0.0814	0.1107	0.1112	0.086	0.0608
B	CL55.Contig92_All	0.0453	0.0497	0.0404667	0.1231	0.1132	0.0492	0.0989	0.0746333	0.0503667
B	CL55.Contig93_All	0.0256	0.0281	0.0278333	0.1112	0.0766	0.0556	0.0837	0.0656333	0.0475667
B	CL55.Contig95_All	0.0203	0.0223	0.0221	0.0883	0.1217	0.1103	0.1329	0.104217	0.0755333
B	CL55.Contig96_All	0.0469	0.0515	0.0419333	0.1275	0.0938	0.051	0.1024	0.0772833	0.0521667
B	CL55.Contig97_All	0.0199	0.0219	0.0217	0.1083	0.0797	0.1083	0.1087	0.0880333	0.0673667
B	CL55.Contig98_All	0.0198	0.0218	0.0216	0.0862	0.1189	0.1078	0.1298	0.101783	0.0737667
B	CL55.Contig99_All	0.0468	0.0513	0.0418	0.127	0.0934	0.0508	0.0765	0.0646167	0.0527333
B	CL6017.Contig1_All	1.633	2.8004	2.3911	2.8841	2.8549	3.3269	1.0021	1.23753	1.47297
B	CL6963.Contig2_All	0.238	0.1742	0.291733	0.5174	0.3171	0.1724	0.6925	0.567933	0.443367
B	CL6963.Contig3_All	1.6621	2.2646	2.06707	1.2459	2.004	1.2455	1.5632	1.63428	1.70537
B	CL7.Contig11_All	0.6718	1.5882	1.256	1.1796	1.6521	1.0388	0.9303	0.908867	0.887433
B	CL7.Contig14_All	0.6136	0.6174	0.6093	0.4446	0.5109	0.1667	0.1116	0.291833	0.472067
B	CL7.Contig4_All	0.0684	0.075	0.0744	0.0743	0.1366	0.0743		0.07885	0.07885
B	CL7.Contig6_All	0.0335	0.1102	0.0869667	0.1091	0.1337	0.2181	0.1095	0.0983333	0.0871667
B	CL7.Contig8_All		0.1446	0.13	0.0716	0.1646	0.1432	0.0719	0.0671167	0.0623333
B	CL7.Contig9_All	0.0321	0.1058	0.0834667	0.0699	0.0963	0.1048	0.0701	0.0710667	0.0720333
B	CL7034.Contig1_All	19.4351	25.7156	22.2592	23.1671	27.5315	19.987	15.307	15.8006	16.2942
B	CL7975.Contig1_All	0.1025	0.075	0.0724667	0.1671	0.1194	0.0928	0.0559	0.0571667	0.0584333
B	CL7975.Contig3_All	0.0809	0.1184	0.0874333	0.1759	0.1482	0.1319	0.0883	0.0899667	0.0916333
B	Unigene13022_All	3.583	5.1745	4.0931	4.9192	4.2389	4.8153	2.0573	2.18203	2.30677
B	Unigene17328_All	0.6467	3.5489	1.77593	1.4057	2.2612	2.108	0.7055	1.15203	1.59857
B	Unigene21643_All	1.9839	1.5424	1.65787	2.6954	2.4775	1.976	3.2466	2.91262	2.57863
B	Unigene270_All	8.7362	10.4677	8.8364	9.9205	10.6631	10.7676	10.7094	10.6691	10.6287
B	Unigene28043_All	2.1784	1.3041	2.39363	4.0896	2.3741	1.0759	2.8086	2.97037	3.13213
B	Unigene29103_All	1.0591	1.3561	1.83517	0.5755	0.7054	2.6851	0.5777	0.8888	1.1999
B	Unigene29567_All	0.0746	0.0819	0.07825	0.0811	0.1491	0.1622		0.08605	0.08605
B	Unigene32397_All	0.0526	0.1154	0.084	0.0571	0.1576		0.0574	0.089925	0.12245
B	Unigene489_All	1.6792	3.1399	2.33227	3.2446	2.5474	2.9057	2.6461	2.45957	2.27303
B	Unigene6471_All	0.4733	0.7792	0.785767	1.1317	0.4728	0.6171	0.1549	0.2218	0.2887
B	Unigene6472_All	0.5409	0.4374	0.459	0.4332	0.3982	0.3093	0.3106	0.30025	0.2899
B	Unigene6473_All	0.3678	0.7142	0.4377	0.5842	0.7066	0.3689	0.3704	0.327317	0.284233
B	Unigene7543_All	20.5143	23.8482	21.3994	21.7692	22.3135	18.5972	17.7452	17.7149	17.6846
B	Unigene7740_All	22.2662	20.0661	22.9225	21.2353	21.1542	21.2882	29.9474	29.5708	29.1941
C	CL120.Contig11_All	0.0253	0.1111	0.0682	0.055	0.1011	0.0825	0.0276	0.0276	0.0276
C	CL120.Contig12_All	0.0163	0.0716	0.04395	0.0177	0.0489	0.0355	0.0178	0.0178	0.0178
C	CL120.Contig14_All	0.0257	0.113	0.06935	0.056	0.0772	0.0839	0.0281	0.0281	0.0281
C	CL120.Contig16_All	0.0167	0.0549	0.0358	0.0181	0.0499	0.0362	0.0364	0.0364	0.0364
C	CL120.Contig17_All	0.0257	0.1411	0.0834	0.0559	0.077	0.0559	0.0561	0.0561	0.0561
C	CL120.Contig19_All	0.0153	0.0671	0.0412	0.0166	0.0458	0.0498	0.0334	0.0334	0.0334
C	CL120.Contig1_All	0.0171	0.0562	0.03665	0.0186	0.0512	0.0371	0.0186	0.0186	0.0186
C	CL120.Contig20_All	0.016	0.0525	0.03425	0.0173	0.0478	0.052	0.0348	0.0348	0.0348
C	CL120.Contig21_All	0.0582	0.149	0.0992667	0.0211	0.1163	0.1265	0.1058	0.103517	0.101233
C	CL120.Contig22_All	0.0444	0.1217	0.0898667	0.0723	0.0886	0.0723	0.0726	0.07305	0.0735
C	CL120.Contig23_All	0.0734	0.2955	0.18445	0.0798	0.1467	0.0798	0.0534	0.0547167	0.0560333
C	CL120.Contig24_All	0.0239	0.1049	0.0644	0.0519	0.0716	0.0779	0.0521	0.0521	0.0521
C	CL120.Contig26_All	0.0243	0.1331	0.0787	0.0527	0.0727	0.0791	0.0529	0.0529	0.0529
C	CL120.Contig28_All	0.0168	0.0738	0.0453	0.0183	0.0504	0.0365	0.0183	0.0183	0.0183
C	CL120.Contig2_All	0.0514	0.2258	0.142433	0.1397	0.1541	0.1676	0.1122	0.119433	0.126667
C	CL120.Contig30_All	0.0175	0.0576	0.03755	0.019	0.0524	0.038	0.0382	0.0382	0.0382
C	CL120.Contig35_All	0.0253	0.1386	0.08195	0.0549	0.0757	0.0549	0.0551	0.0551	0.0551
C	CL120.Contig36_All	0.0205	0.0899	0.0552	0.0223	0.0614	0.0445	0.0223	0.0223	0.0223
C	CL120.Contig37_All	0.0257	0.1129	0.0693	0.0559	0.0771	0.0838	0.0561	0.0561	0.0561
C	CL120.Contig39_All	0.0167	0.0914	0.05405	0.0181	0.0499	0.0362	0.0363	0.0363	0.0363
C	CL120.Contig40_All	0.0606	0.1108	0.0728333	0.1097	0.1412	0.0658	0.0881	0.0705	0.0529
C	CL120.Contig42_All	0.0262	0.1438	0.085	0.057	0.0786	0.057	0.0572	0.0572	0.0572
C	CL120.Contig43_All	0.0148	0.0486	0.0326333	0.0321	0.059	0.0802	0.0483	0.0406	0.0329
C	CL120.Contig44_All	0.0508	0.1114	0.0837	0.1931	0.2536	0.1655	0.2215	0.181667	0.141833
C	CL120.Contig45_All	0.0242	0.1328	0.0785	0.0526	0.0725	0.0789	0.0528	0.0528	0.0528
C	CL120.Contig46_All	0.0302	0.0663	0.0380333	0.0164	0.0604	0.0821	0.0494	0.03875	0.0281
C	CL120.Contig48_All	0.0242	0.1062	0.0652	0.0526	0.0725	0.0526	0.0528	0.0528	0.0528
C	CL120.Contig4_All		0.0366	0.0366	0.0726	0.0334	0.0363	0.0364	0.0364	0.0364
C	CL120.Contig50_All	0.0173	0.1139	0.0504667	0.1316	0.0518	0.0564	0.0377	0.03795	0.0382
C	CL120.Contig51_All	0.0231	0.1016	0.0865667	0.0503	0.0924	0.0754	0.0757	0.06365	0.0516
C	CL120.Contig52_All	0.0267	0.1465	0.0866	0.058	0.08	0.058	0.0582	0.0582	0.0582
C	CL120.Contig53_All	0.0148	0.0648	0.0398	0.0161	0.0443	0.0481	0.0322	0.0322	0.0322
C	CL120.Contig55_All	0.0252	0.1108	0.0551667	0.0549	0.0757	0.0549	0.0551	0.048825	0.04255
C	CL120.Contig58_All	0.0171	0.094	0.05555	0.0186	0.0514	0.0372	0.0374	0.0374	0.0374
C	CL120.Contig59_All	0.016	0.0526	0.0343	0.0174	0.0479	0.1041	0.0523	0.0523	0.0523
C	CL120.Contig60_All	0.0163	0.0537	0.035	0.0177	0.0489	0.0354	0.0356	0.0356	0.0356
C	CL120.Contig62_All	0.0162	0.071	0.0436	0.0176	0.0485	0.0352	0.0353	0.0353	0.0353
C	CL120.Contig63_All	0.0181	0.0794	0.04875	0.0197	0.0542	0.0393	0.0197	0.0197	0.0197
C	CL120.Contig64_All	0.0263	0.1157	0.071	0.0573	0.079	0.0572	0.0575	0.0575	0.0575
C	CL120.Contig68_All	0.0156	0.0686	0.0421	0.017	0.0468	0.0339	0.0341	0.0341	0.0341
C	CL120.Contig69_All	0.0262	0.1436	0.0849	0.0569	0.0784	0.0853	0.0286	0.0286	0.0286
C	CL120.Contig6_All		0.0407	0.0407	0.0805	0.037	0.0805	0	0	0
C	CL120.Contig7_All	0.0244	0.1072	0.0533667	0.0531	0.0732	0.0531	0.0533	0.047225	0.04115
C	CL120.Contig8_All	0.0245	0.1342	0.07935	0.0532	0.0733	0.0797	0.0534	0.0534	0.0534
C	CL120.Contig9_All	0.0242	0.1061	0.06515	0.0525	0.0724	0.0788	0.0527	0.0527	0.0527
C	CL1645.Contig1_All	0.064	0.1931	0.154133	0.139	0.1917	0.0869	0.0698	0.102417	0.135033
C	CL1645.Contig2_All	1.0801	1.1855	1.27577	1.4718	0.9985	0.8933	0.9321	0.929383	0.926667
C	CL1645.Contig3_All	0.0346	0.2472	0.168067	0.0188	0.1558	0.0753	0.0945	0.123133	0.151767
C	CL1645.Contig4_All	0.2476	0.317	0.3327	0.2242	0.2061	0.1793	0.135	0.129883	0.124767
C	CL2459.Contig1_All	0.3764	0.3718	0.332367	0.559	0.5765	0.3408	0.7938	0.8539	0.914
C	CL2459.Contig2_All	0.2381	0.5808	0.411933	0.4889	0.5286	0.345	0.6927	0.713283	0.733867
C	CL2755.Contig1_All	11.1031	14.4457	11.8654	14.6781	12.0271	11.0477	9.0167	9.34253	9.66837
C	CL2755.Contig2_All	1.1619	1.1842	1.12107	1.1727	1.2022	0.6312	1.177	1.0573	0.9376
C	CL347.Contig1_All	0.348	2.2916	1.15063	1.5129	1.0429	1.1343	1.5185	1.21503	0.911567
C	CL347.Contig2_All	3.9247	7.3846	5.73303	7.3128	5.2279	5.4829	4.9613	5.3031	5.6449
C	CL3759.Contig1_All	0.5395	0.8961	0.677067	0.9033	1.0924	0.7446	0.9544	0.951133	0.947867
C	CL3759.Contig2_All	0.5887	0.9251	0.660767	0.7852	0.8554	0.785	0.5108	0.599383	0.687967
C	CL4510.Contig1_All	0.8283	1.5342	1.07957	1.1817	1.6292	1.2938	0.7907	0.774983	0.759267
C	CL4510.Contig2_All	0.2936	0.498	0.461167	0.6382	0.5599	0.493	0.262	0.292183	0.322367
C	CL4510.Contig3_All	0.7544	1.0488	0.914133	1.1206	1.8339	1.0656	0.9327	0.94985	0.967
C	CL7145.Contig1_All	1.526	2.3118	1.8646	0.5139	0.8803	0.7239	1.4772	1.48478	1.49237
C	CL7145.Contig2_All	0.6871	1.3866	1.20863	0.3132	0.4207	0.5057	1.1123	1.08725	1.0622
C	CL7302.Contig2_All	0.8906	1.5948	1.26613	1.1208	1.1239	1.477	1.0739	1.30775	1.5416
C	Unigene12964_All	12.5725	15.2446	12.5882	16.5817	15.4398	13.6609	10.6258	10.652	10.6783
C	Unigene1946_All	1.4104	3.0224	2.02637	2.847	2.3485	1.6785	0.806	0.911317	1.01663
C	Unigene19685_All	1.606	2.9379	2.34777	3.4912	2.9415	2.9085	1.7521	1.7324	1.7127
C	Unigene20178_All	2.064	3.5668	2.37243	4.0572	2.8517	3.7696	3.4974	3.39668	3.29597
C	Unigene20724_All	0.6097	1.6396	1.0641	1.2591	1.5228	1.0434	0.5488	0.5553	0.5618
C	Unigene20725_All	0.3714	0.8541	0.525467	0.5959	0.9364	0.4035	0.2701	0.295433	0.320767
C	Unigene23708_All	2.3173	2.4278	2.41157	2.2897	2.3677	2.3463	2.1259	2.22645	2.327
C	Unigene27025_All	4.9433	4.8359	5.22483	2.6864	4.7238	5.2545	5.2756	5.4084	5.5412
C	Unigene4209_All	1.3171	2.8377	2.08717	3.1812	3.7525	1.8022	1.4901	1.62303	1.75597
C	Unigene6725_All	10.3236	28.4753	16.3197	35.8538	26.3728	18.8087	30.8132	34.4561	38.0991
C	Unigene9357_All	0.2285	0.1115	0.162733	0.1104	0.2029	0.1379	0.1939	0.187833	0.181767
C	Unigene9359_All	0.1703	0.0801	0.111867	0.0793	0.1944	0.1057	0.1592	0.171867	0.184533
C	Unigene9363_All	0.2455	0.245	0.241667	0.1698	0.2676	0.2183	0.2678	0.31165	0.3555
C	Unigene9365_All	0.3638	0.3244	0.300167	0.5437	0.5224	0.6176	0.4217	0.443767	0.465833
C	Unigene9366_All	0.8297	2.881	1.50103	2.3939	1.6729	1.2622	1.1191	1.20293	1.28677
C	Unigene9369_All	3.8334	4.5024	4.45717	4.4432	7.193	3.1816	3.9197	4.14342	4.36713
C	Unigene19543_All	0.887	1.1982	0.987067	1.1124	1.4996	1.9276	1.7865	1.59713	1.40777
C	CL120.Contig10_All	0.0276	0.0909	0.05925	0.06	0.0827	0.06	0.0602	0.0602	0.0602
C	CL120.Contig13_All	0.0272	0.0894	0.0583	0.0591	0.0814	0.0886	0.0296	0.0296	0.0296
C	CL120.Contig15_All	0.0262	0.0862	0.0562	0.0569	0.0784	0.0853	0.0571	0.0571	0.0571
C	CL120.Contig25_All	0.0248	0.0815	0.05315	0.0538	0.0742	0.0538	0.054	0.054	0.054
C	CL120.Contig27_All	0.0285	0.1251	0.0768	0.0619	0.0854	0.0619	0.0311	0.0311	0.0311
C	CL120.Contig29_All	0.0276	0.091	0.0593	0.0601	0.0829	0.0601	0.0603	0.0603	0.0603
C	CL120.Contig32_All	0.0244	0.0805	0.05245	0.0531	0.0733	0.0797	0.0533	0.0533	0.0533
C	CL120.Contig33_All	0.0259	0.0852	0.05555	0.0563	0.0776	0.0563	0.0565	0.0565	0.0565
C	CL120.Contig34_All	0.0273	0.1198	0.07355	0.0593	0.0818	0.0593	0.0596	0.0596	0.0596
C	CL120.Contig3_All	0.0327	0.1434	0.08805	0.071	0.0979	0.071	0.0712	0.0712	0.0712
C	CL120.Contig41_All	0.0256	0.0841	0.05485	0.0555	0.0766	0.0833	0.0557	0.0557	0.0557
C	CL120.Contig47_All	0.025	0.1099	0.06745	0.0816	0.1	0.1088	0.0546	0.0546	0.0546
C	CL120.Contig49_All	0.0281	0.1233	0.0757	0.061	0.1122	0.061	0.0306	0.0308	0.031
C	CL120.Contig56_All	0.0259	0.1137	0.0698	0.0563	0.0776	0.0844	0.0565	0.0565	0.0565
C	CL120.Contig57_All	0.0271	0.0892	0.0493	0.0589	0.0812	0.0589	0.0591	0.052375	0.04565
C	CL120.Contig5_All				0.0895	0.0411	0.0895	0	0	0
C	CL120.Contig61_All	0.3428	0.5913	0.4543	0.3993	0.3914	0.6918	0.4275	0.4399	0.4523
C	CL120.Contig65_All	0.0284	0.0934	0.0609	0.0925	0.1134	0.0616	0.0619	0.05435	0.0468
C	CL120.Contig67_All	0.0262	0.0861	0.0476	0.0569	0.0784	0.0568	0.0571	0.0506	0.0441
C	CL120.Contig70_All	0.0278	0.0915	0.05965	0.0604	0.0833	0.0906	0.0303	0.0303	0.0303
D	CL5110.Contig1_All	0.0845	0.0464	0.06545	0.0919	0.2111		0.2305	0.198	0.1655
D	CL5110.Contig3_All	0.212	0.0872	0.202833	0.1728	0.2382	0.1152	0.1734	0.15635	0.1393
D	CL5110.Contig4_All	0.2515	0.0307	0.148433	0.2126	0.2233	0.0911	0.1524	0.144567	0.136733
D	CL5110.Contig5_All	2.015	1.0078	1.73203	1.7465	1.427	1.3026	1.1687	1.13475	1.1008
D	CL5110.Contig6_All	3.1208	2.2061	3.06187	2.9321	2.7743	2.6726	3.0584	2.93915	2.8199
D	CL6272.Contig1_All	0.0434	0.0793	0.0634	0.0943	0.0867	0.0471	0.142	0.130533	0.119067
D	CL6272.Contig2_All	0.0145	0.0477	0.032	0.0788	0.0579	0.0315	0.0949	0.0717167	0.0485333
D	CL6272.Contig3_All	0.015	0.0493	0.0330667	0.1138	0.0598	0.0325	0.0816	0.0660833	0.0505667
D	CL6272.Contig4_All	0.3302	0.6095	0.4125	0.3589	0.6447	0.3261	0.6222	0.5648	0.5074
E	Unigene7685_All	55.1204	77.0155	64.5292	86.2595	71.3575	82.935	82.8435	84.1931	85.5428
F	CL1787.Contig1_All	3.0287	3.022	3.49523	4.3693	4.5937	3.8593	3.7848	3.74453	3.70427
F	CL1787.Contig2_All	3.0597	2.3901	2.56733	2.9061	3.7452	2.0067	2.1652	2.31807	2.47093
F	CL5597.Contig1_All	10.7345	14.2075	12.1554	14.6933	12.3585	13.1919	13.2138	13.4705	13.7271
F	CL5597.Contig2_All	0.3739	0.2611	0.304233	0.4064	0.4414	0.554	0.3708	0.443983	0.517167
G	CL1112.Contig5_All	1.3691	2.4418	2.40223	1.6741	2.0516	1.4876	2.8005	2.3533	1.9061
G	CL3107.Contig1_All	0.4764	0.7553	0.575333	0.4315	0.7139	0.2588	0.4331	0.421933	0.410767
G	CL3107.Contig3_All	1.202	1.6297	1.6179	1.9597	1.66	1.1908	1.6199	1.46495	1.31
G	CL3246.Contig1_All	0.9743	0.4679	0.646567	0.5295	0.8517	0.2647	0.1993	0.21445	0.2296
G	CL3246.Contig2_All	0.2995	0.3123	0.273867	0.3581	0.3292	0.3743	0.2614	0.268283	0.275167
G	CL3246.Contig3_All	0.259	0.2341	0.223633	0.2815	0.3196	0.2814	0.1994	0.210817	0.222233
G	CL3246.Contig4_All	0.5698	0.5596	0.5515	0.4564	0.6891	0.7169	0.3436	0.406167	0.468733
G	CL3246.Contig5_All	1.0624	1.0728	1.13337	1.1548	1.7832	1.1082	0.9273	0.8615	0.7957
G	CL3372.Contig1_All	1.256	1.7175	1.31963	1.2756	2.0982	1.2305	0.7862	0.835433	0.884667
G	CL3372.Contig2_All	1.0737	1.502	1.07973	1.1899	1.5354	0.6405	0.5972	0.601883	0.606567
G	CL3372.Contig3_All	1.4319	2.1642	1.54577	1.786	2.4858	1.1223	0.9731	1.07063	1.16817
G	CL3372.Contig4_All	1.1022	1.4929	1.10227	1.0706	1.476	0.6116	0.6396	0.640817	0.642033
G	CL3459.Contig1_All	0.8782	2.9582	1.86793	4.6411	2.6624	1.7769	1.8832	2.20538	2.52757
G	CL3459.Contig2_All	1.8153	12.7138	6.50227	14.9078	12.8678	9.5494	4.7468	5.75305	6.7593
G	CL3459.Contig3_All	1.8751	6.5023	3.61717	8.418	4.1267	3.5434	3.4391	3.48883	3.53857
G	CL452.Contig1_All	0.3511	0.6423	0.520867	0.7633	0.5457	0.5723	0.5959	0.54315	0.4904
G	CL452.Contig2_All	1.876	2.159	1.9686	2.2964	2.1836	1.8603	2.0467	2.03278	2.01887
G	CL474.Contig2_All	0.1526	0.1842	0.1479	0.2488	0.3354	0.1492	0.1665	0.149567	0.132633
G	CL5592.Contig1_All	0.4395	0.4824	0.4897	0.6369	0.4976	0.4776	0.3197	0.27525	0.2308
G	CL5592.Contig2_All	0.2353	0.2582	0.3018	0.5753	0.2644	0.2556	0.2887	0.289417	0.290133
G	CL5592.Contig3_All	0.3777	0.3189	0.2661	0.4737	0.6967	0.4104	0.2219	0.204117	0.186333
G	CL6897.Contig1_All	2.8471	4.3943	3.44073	2.5465	4.6813	2.6102	2.3942	2.5948	2.7954
G	CL6897.Contig3_All	2.1894	2.1486	2.0573	1.9877	3.6541	2.211	1.6579	1.70295	1.748
G	CL7922.Contig1_All	1.8387	1.6721	1.63017	1.3133	2.5717	2.112	1.748	1.6423	1.5366
G	CL7922.Contig2_All	1.8583	2.5495	2.08593	1.396	2.266	1.7222	1.431	1.5594	1.6878
G	Unigene11582_All	1.3744	2.7657	1.9148	2.2408	2.2885	1.2445	2.749	2.52357	2.29813
G	Unigene12462_All	4.3635	4.2784	4.82733	3.9206	4.7662	4.362	3.9353	4.21472	4.49413
G	Unigene12623_All	6.1262	7.8618	6.2639	4.6439	10.5457	6.7248	3.6673	3.83312	3.99893
G	Unigene14869_All	0.2888	2.5361	1.39113	2.8254	1.4428	1.2553	0.6302	0.803617	0.977033
G	Unigene19276_All	12.2781	14.9541	13.2689	9.8151	18.4389	12.9968	7.9505	8.7186	9.4867
G	Unigene19828_All	1.9847	1.7823	2.37887	1.5689	1.4421	2.1566	1.5747	1.5017	1.4287
G	Unigene1997_All	1.7252	1.623	1.88317	1.3394	1.3542	2.4101	0.6722	0.92475	1.1773
G	Unigene20159_All	1.7235	1.5133	1.74947	0.7493	0.6887	4.4944	1.8802	1.85992	1.83963
G	Unigene22459_All	1.4357	1.7333	1.55903	1.2483	3.7291	1.8719	1.253	1.63302	2.01303
G	Unigene24727_All	3.2552	1.9712	3.13967	3.5381	1.6821	2.5613	2.2043	2.07628	1.94827
G	Unigene31277_All	1.0292	0.2824	0.5373		0.2571	5.312	1.1228	0.9494	0.776
G	Unigene31555_All	0.2877	2.8419	1.5648	0.3127	0.5748	3.126	2.8248	2.4606	2.0964
G	Unigene31572_All	1.247	0.2737	0.700967	0.8132	0.4983	3.2519	2.9929	2.18997	1.38703
G	Unigene31703_All	0.6999	1.5365	1.1812	1.6737	2.6572	0.9127	1.3745	1.2653	1.1561
G	Unigene32608_All	1.347	1.4784	1.4127	0.732	1.6821	0.3659	1.1021	1.32323	1.54437
G	Unigene4006_All	7.6724	9.1056	8.12877	11.051	6.4498	10.031	7.0772	6.76255	6.4479
G	Unigene5994_All	2.5913	1.7065	1.73507	1.6899	2.3299	0.8447	0	0.3019	0.6038
G	Unigene9482_All	1.3459	2.0682	1.71003	1.4854	2.4204	1.8	1.2425	1.25958	1.27667
G	Unigene9688_All	3.256	5.5627	4.03903	5.542	5.2168	5.5404	5.1271	4.97413	4.82117
G	Unigene13625_All	6.5546	8.3607	8.07333	11.0713	9.2029	6.3521	8.2137	8.23037	8.24703
I	CL2488.Contig1_All	3.5743	3.3237	3.14917	3.2914	3.3229	3.3983	2.8162	2.89812	2.98003
I	CL2488.Contig1_All	3.5743	3.3237	3.14917	3.2914	3.3229	3.3983	2.8162	2.89812	2.98003
I	CL2488.Contig3_All	0.2798	0.3685	0.324933	0.3041	0.5031	0.4256	0.2442	0.2169	0.1896
I	CL413.Contig10_All	0.0675	0.037	0.0479667	0.1833	0.1348	0.0733	0.1472	0.144117	0.141033
I	CL413.Contig11_All	0.072	0.1422	0.0882	0.1251	0.1581	0.0469	0.1413	0.144	0.1467
I	CL413.Contig12_All	0.0934	0.1708	0.1486	0.2706	0.3109	0.3382	0.1019	0.16365	0.2254
I	CL413.Contig13_All	0.0325	0.0536	0.0350333	0.0354	0.065	0.0177	0.071	0.0630667	0.0551333
I	CL413.Contig14_All	0.0492	0.0721	0.0468333	0.0178	0.082	0.0357	0.0716	0.0636	0.0556
I	CL413.Contig15_All		0.0825	0.0632	0.0409	0.1127	0.0408	0.082	0.105033	0.128067
I	CL413.Contig16_All	0.3115	0.3039	0.2994	0.4139	0.3458	0.2257	0.3776	0.39165	0.4057
I	CL413.Contig1_All	0.1879		0.1879	0.2042	0.1877	0.1021	0.1025	0.14055	0.1786
I	CL413.Contig2_All	0.1787		0.1787	0.1942	0.1785	0.0971		0.15295	0.15295
I	CL413.Contig3_All		0.0838	0.0838	0.249	0.3814	0.1659	0.0833	0.12845	0.1736
I	CL413.Contig4_All		0.279	0.43615		0.2539	0.1381	0.4159	0.373467	0.331033
I	CL413.Contig5_All	0.0898	0.0657	0.0926	0.0977	0.1346	0.179	0.147	0.141617	0.136233
I	CL413.Contig6_All	0.1656	0.0727	0.1052	0.108	0.1323	0.072	0.2529	0.213733	0.174567
I	CL413.Contig7_All	0.4761	1.045	0.731933	0.7022	1.155	0.4803	0.5935	0.6749	0.7563
I	CL413.Contig8_All	0.0551	0.1611	0.107767	0.2194	0.2017	0.1396	0.2603	0.223133	0.185967
I	CL413.Contig9_All	0.0442	0.0485	0.0481	0.1121	0.1472	0.08	0.1447	0.147783	0.150867
I	CL5751.Contig1_All	62.9587	57.2681	60.8681	53.3838	53.7888	54.0186	55.6885	55.8588	56.029
I	CL5799.Contig1_All	2.7936	2.5014	2.45147	3.6756	3.0847	3.4348	2.3259	2.52773	2.72957
I	CL5799.Contig2_All	27.6404	21.1512	24.4457	19.7988	20.6575	23.8432	26.3179	26.145	25.9721
I	Unigene11006_All	1.9955	2.2945	2.0955	1.3427	1.9936	2.065	1.866	1.84953	1.83307
I	Unigene1326_All	50.1614	46.4462	47.6228	59.6807	48.8755	52.7096	51.5709	50.7411	49.9112
I	Unigene23497_All	0.5853	0.593	0.5154	0.8809	1.1245	0.8806	0.5403	0.561633	0.582967
I	Unigene27302_All	9.0414	9.108	8.21827	9.7598	9.9607	10.5643	11.0123	10.4765	9.94077
I	Unigene652_All	7.9854	8.8276	7.9289	5.6197	6.6002	6.1174	5.766	5.87162	5.97723
MDR	CL4862.Contig1_All	6.8942	9.6938	8.31173	7.2882	8.9263	8.2736	9.6354	9.52317	9.41093
MDR	CL4862.Contig2_All	1.7632	1.5052	1.77547	2.3423	2.5444	2.7673	4.9158	4.40453	3.89327
MDR	Unigene12566_All	0.0824	0.2713	0.17685	0.0895			0.0899	0.09045	0.091
MDR	Unigene15878_All	2.2219	3.658	2.68033	3.0858	2.0964	2.5483	2.6933	3.06793	3.44257
MDR	Unigene22389_All	2.7065	2.2279	1.9958	2.6965	2.9292	1.7154	4.1829	4.22047	4.25803
MRP	Unigene17408_All	1.6826	0.2638	1.4905	2.6127	0.9606	2.3507		1.12595	1.12595
MRP	Unigene30884_All	1.8088	0.3971	0.876033	1.1796	2.5298	1.9654	0.7893	0.73265	0.676
MRP	Unigene6213_All	1.2991	0.7129	0.797033		0.9734	2.1174	0.3543	0.868117	1.38193
