# Supplementary material for: Transcriptomics comparison reveals the diversity of ethylene and methyl-jasmonate in roles of TIA metabolism in Catharanthus roseus
Source: BMC Genomics. 2018 Jul 2;19:508. doi: 10.1186/s12864-018-4879-3 (PMC6029152; doi:10.1186/s12864-018-4879-3)
Supplement: Supplementary file 11 — Table S9. Assembled transcriptome file. (FASTA 100,416 MB). (FSA 100415 kb) [file 12864_2018_4879_MOESM11_ESM.fsa]

>CL1.Contig1
GTTCAGTCAGTACTGAGTAGCACATGTGCCATCTCTATCGCTATAAATAT
CCCTGCCTGCTGTTGCTCCTCCTTCCTCCCACTGATCTCTGGAAGATATC
GTCCCAACCTTTCTCTCCCTCTCTTTCTCTTGCTAAATTTCCATCACTTC
TGAGGAGTCAGAGTTTCATTTTGAGAGAGAAATGGCGGAGGATCAGACAG
AACTACATGAAAGCAGAAGCAGCACCGGCGCTCAAGAAGTCACCTCTCCC
GCCACAGTTCGTCGGGTTCTTCTCATCTCCGCCGGCGCCAGTCATTCCGT
TGCTCTCCTCTTTGGAAATGTTGTCTGCTCATGGGGAAGGGGAGAAGATG
GTCAGCTAGGACATGGCGATGCCCAAGATCGGTATTCACCGACTCAGTTG
AGTGCACTGGACGGGCAAGAAATAGTATCTGTTACTTGTGGAGCTGATCA
CACGACTGCATTCTCAGAGTCACGCTTGCAAGTGTACAGTTGGGGATGGG
GTGATTTTGGGAGGTTAGGTCATGGAAACTACAGTGACTTGTTCACTCCA
CAACCAATAAAAGCATTAAATGGTCTCCGAATAAGGCAAATTGCTTGTGG
AGATAGCCATTGTTTGGCAGTGACCATGGAAGGTGAAGTGCAAAGTTGGG
GGCGAAATCAAAATGGTCAATTAGGGCTTGGTACTACTGAAGACTGTCCT
GTGCCTCAGAAGATTGAAGCTTTCCAGGGAATATCTGTCAAGATGGTTGC
TGCTGGGGCGGAACACACTGCTGCCGTGACAGAAGATGGCGAACTTTATG
GTTGGGGCTGGGGCCGTTATGGTAACCTGGGTTTAGGTGATAGAATGGAC
CGTTTAGTTCCTCAGAAAGTTTCAGCTGTTGAGGGAGAAAAGATGATTCT
AGTAGCTTGTGGATGGCGGCACACAATATCCGTCTCCTCAACTGGTGGTC
TATATACTTATGGTTGGAGCAAGTATGGTCAGCTAGGGCATGGGGATTTT
GAAGTGGACCACCTCATCCCTCATAAATTGAATGCTTTGAGCAAGAATTT
TATTTCTCAGATATCAGGTGGTTGGAGACACACTATGGCTTTGACAGCTG
ATGGTAAACTCTATGGTTGGGGATGGAATAAGTTTGGACAAGTTGGTGCT
GGTGACAACATTGATCACTGCTCTCCTCAACTTGTTAAATTTCCAAATAA
TCAGAAAGTAGTTCAGATATCATGTGGTTGGAGGCATACACTTGCTGTTA
CTGAAAGGCAGAATGTGTTTTCCTGGGGAAGAGGCACAAATGGACAGCTG
GGGCATGGGGAGTCTGCTGATAGAAATGTCCCAAAGATAATAGAGGCACT
GAGCGTTGATGGATCAAGTGGGCAGCTGATAGAGAGTTCAAAAGCCGATC
CATCTTCAGAGAAAACTTGGGTCTCACCGACAGAGAGATATGCTGTTGTC
CCTGGTGAAAATATACATGGCCAGACAGTACCTGAAAGTCGAGGGAATAG
AGCTGATGTAAATGTCCCCGAGAATGATGTGAAACGGATTAAAGTATGAG
AATGAACCCCTTTCTCCACTGCGATTTCCTTACAATCCTTCTGATTTTGG
CAAATATTGGCTGTTAGTTTTGTGGTGAAGCAAACATACAGTAGTGAAAT
TACCTGAATTTGCTTAACTGCCGCCGTTGTAAATCCATGTAATACATTCC
CGGAGTAAGTTTGTGCTACCAAATGGATTCTGTGTAATGTATAACATTGT
CTTGATATCAATTGGTGTGAAGAAGAAATGCTAACATTTATAGGACATTA
ATCACCACTATCATGACATGACCATGGATCGCTTGTAACATTTTGTTATA
CCATG
>CL1.Contig2
CATGGTATAACAAAATGTTACAAGCGATCCATGGTCATGTCATGATAGTG
GTGATTAATGTCCTATAAATGTTAGCATTTCTTCTTCACACCAATTGATA
TCAAGACAATGTTATACATTACACAGAATCCATTTGGTAGCACAAACTTA
CTCCGGGAATGTATTACATGGATTTACAACGGCGGCAGTTAAGCAAATTC
AGGTAATTTCACTACTGTATGTTTGCTTCACCACAAAACTAACAGCCAAT
ATTTGCCAAAATCAGAAGGATTGTAAGGAAATCGCAGTGGAGAAAGGGGT
TCATTCTCATACTTTAATCCGTTTCACATCATTCTCGGGGACATTTACAT
CAGCTCTATTCCCTCGACTTTCAGGTACTGTCTGGCCATGTATATTTTCA
CCAGGGACAACAGCATATCTCTCTGTCGGTGAGACCCAAGTTTTCTCTGA
AGATGGATCGGCTTTTGAACTCTCTATCAGCTGCCCACTTGATCCATCAA
CGCTCAGTGCCTCTATTATCTTTGGGACATTTCTATCAGCAGACTCCCCA
TGCCCCAGCTGTCCATTTGTGCCTCTTCCCCAGGAAAACACATTCTGCCT
TTCAGTAACAGCAAGTGTATGCCTCCAACCACATGATATCTGAACTACTT
TCTGATTATTTGGAAATTTAACAAGTTGAGGAGAGCAGTGATCAATGTTG
TCACCAGCACCAACTTGTCCAAACTATTTTAAGAACAGAAATAGCAAACT
AGAAGCAAGCTAACAAAAGCTTTTGCCAAAATAAGAAAAAGTGCAAAAGA
GAACCAGAGAGACAAAGACGACATAAGCCAAGATGTTCTATTTGGGATGG
ATTATAAAGTTCTCCAAACGACTCCCTTTTCAGGCCCAGTGTTCTATGGC
ACAAAATCTACATGTAACAGATCTTTCATCCCTTAAGTTAAATACTCAAT
ATGGAACCTTAAGGAATCCATGTAGCATTGTCAAGTAGGAATTACCTACT
GATTCCTAACAAGAAAACCAAATTTATCTTTTAAATGGGAAAAAAACCCC
GGCATGCAACACAAGAATATCTACCAATGACTTCACAAGAACGCATCCAA
AAGTTATGTACACCAGAACTCAATCACTCTTGAGATTTGGCAATTCCAAA
AATCTCATATTTTTTCTAAGCATGTGGTAGGATATACAATTGAACAAAGT
TGAACGGCCTAGGTAAGTTGTTTACAGCCCTTATAGGTCCTTAGCCCAAA
GAACCATATGGGTTGGATGTAAAAGAATGTTTTGGTCAATTAGATAAACA
TGCAGAAACAGTTTGAGCAAAGTTTTTTGCTTCAAGTTATAACAGATAAT
GCACCAGAGAGTCTATCCAAGAACACAGATTCTTCAGCAACTTACTTTTC
TATAATTGAAAGTAATTATCTGATTAATATGATGATGTCAGAACTTGAGG
ATAAAAAAAAAAAAGGCATAATTTAGGCCATCCATCAATGCACCTTCTTA
GGCTGCTAGTCAATGTATTAGAATTATTTATCTTATTAACTTCGTTGTTG
ACCCTAGTCTTTGAAGCTTCATTATCTATGACGTTTCTATAAAAGGGAAG
CAGTCAATGTAACTGCATTGCTTTCATTCAGCATCATAGAACCAAATAAA
TAAATAAAAAGAGAGAACTGATCATCACTTTACAAAAGTATGCTTCACTC
CCCAAGAATACTTATAGCATTTGTTAAAATGGATGATCAGGTTGATTTCT
TTCTTGCTCTAGGAACTAGAACTCTTCGTTCACTGTTCTTGGGCTGGTTG
GAAGTGATCAACAAATATTCATCCAACTTGAGCGGACAAAAGAATTCTTT
ATATCAAAAAAGGCAGTAAATAAGTAGACCTCTCAATGAAAAATCAGATC
TACATCATTCCACCCACCTCTTTTTCTTTATTGCATGAAACAACTCAATA
ACTGGACCTCTTCGTTAATGACATGAAACTCATAGTGGTATTGACACAAC
AAAGAATAAGAAAATGTACCTTATTCCATCCCCAACCATAGAGTTTACCA
TCAGCTGTCAAAGCCATAGTGTGTCTCCAACCACCTGATATCTGAGAAAT
AAAATTCTTGCTCAAAGCATTCAATTTATGAGGGATGAGGTGGTCCACTT
CAAAATCCCCATGCCCTAGCTGACCATACTTGCTCCAACCATAAGTATAT
AGACCACCAGTTGAGGAGACGGATATTGTGTGCCGCCATCCACAAGCTAC
TAGAATCATCTTTTCTCCCTCAACAGCTGAAACTTTCTGAGGAACTAAAC
GGTCCATTCTATCACCTAAACCCAGGTTACCATAACGGCCCCAGCCCCAA
CCATAAAGTTCGCCATCTTCTGTCACGGCAGCAGTGTGTTCCGCCCCAGC
AGCAACCATCTTGACAGATATTCCCTGGAAAGCTTCAATCTTCTGAGGCA
CAGGACAGTCTTCAGTAGTACCAAGCCCTAATTGACCATTTTGATTTCGC
CCCCAACTTTGCACTTCACCTTCCATGGTCACTGCCAAACAATGGCTATC
TCCACAAGCAATTTGCCTTATTCGGAGACCATTTAATGCTTTTATTGGTT
GTGGAGTGAACAAGTCACTGTAGTTTCCATGACCTAACCTCCCAAAATCA
CCCCATCCCCAACTGTACACTTGCAAGCGTGACTCTGAGAATGCAGTCGT
GTGATCAGCTCCACAAGTAACAGATACTATTTCTTGCCCGTCCAGTGCAC
TCAACTGAGTCGGTGAATACCGATCTTGGGCATCGCCATGTCCTAGCTGA
CCATCTTCTCCCCTTCCCCATGAGCAGACAACATTTCCAAAGAGGAGAGC
AACGGAATGACTGGCGCCGGCGGAGATGAGAAGAACCCGACGAACTGTGG
CGGGAGAGGTGACTTCTTGAGCGCCGGTGCTGCTTCTGCTTTCATGTAGT
TCTGTCTGATCCTCCGCCATTTCTCTCTCAAAATGAAACTCTGACTCCTC
AGAAGTGATGGAAATTTAGCAAGAGAAAGAGAGGGAGAGAAAGGTTGGGA
CGATATCTTCCAGAGATCAGTGGGAGGAAGGAGGAGCAACAGCAGGCAGG
GATATTT
>CL2.Contig1
TCTTTAACAAGTACTTATATCACTAAACTATTATTGTCTTTAACATGCAA
AAACACCGAAATGCTATGGTACAAAGTACTTTTAACACTAAATTATATTG
TTTCATCACGCGGACATTGGAATGGGACAGGAAGAATGTAGTTCAATCCA
AAAGATTCGTTCTTTAAATACTTATATCACTAAACCATTATAGTTTTATT
ATGCAAAAACGCAAAACTATTCTTATAAGAAGTATTTTTATCACTCAACT
ACTATTGTTTTATCACGCAGAAGTGCAATCCATGAGAGTGGTATAGTTAA
GTATTCTTACAGAGAAAAAATCACCATAGCCACCGCTAGATCTGCTTCTG
AGACTAACTTTGGGTTGTCTTGTTCTTCTGGCTGACTTTGGGAGATGATA
TCAGAACTATAGCTCTGAGATGCCATAAATTAGGGGTCAACCACCTCCTC
AACCGCTAAACCTGATTTCCTGAATACTAAGGCTCTCGTTCATCAGTCCC
AACTGTCACGGCTTCTTCTTAAAGCCTTCTTCTGTGAATGTGCTTTCTTC
TTGTCTAAACGTTTCTGTTCTCCAACAGCAGCCAACTTATTAATCCTTTT
TACTGTCTCTTCTGAAGGAGGTGGCGGGACATATGCAGCAGAATCAATGA
TTTCCTGTAATTTTGCCAGCGCATCTTCAATATTGTCCTTTTGAGTTCTA
GTCTTTGTTGATGAAATCACGAGTTCCCCATCTCTATTGATCCGATTCTT
TTCCATTTGCATAATCCTCTCCTTGATCCTGTCACTTAACCAATCTGCAT
TCTTAACATTGAACCGCATATCCACCTTTGTATTTACTTTGTTGACATTT
TGACCCCCAGGACCACCACTCCTAGCAAAGCTTACAGAAACACGATCAAG
AGTGATTTTGGGGGTAGGTTCATCTCCAGCAGCTAAAGCCCGTTCATTGG
CAGCATTTAAGAACTCATGCACCTGAGCAAGCCGAGCCGGAGCCTTCTTT
CCACCATCGGATGCTCTCTTCGACGCCGCAGCGCATCGGACCGGCGAATA
ACTGATGCCACGCGATACCAGACGATAATGGACTCCAGAAGAAGCACAAG
TTTTGGCCTCCGGCAACGGTATCCGAAATAAGCACCGGACAGAATCTAAA
GAGAAGATGGAGGGTCGGGATACTATCAAGCTCGTCGTACTTCTGCCTAC
CGCCATTTCAAATTCGTGTCTTTCTCTGCTACAGATGGAGCCCTAATGCT
AATGGGCCTGTGGGAAATGAACAGTTGCGGTTTTTAATTTTTCTTGTGGC
TTTGATTTGTTCTTGATTATTTTCATCAAGCGCCAGAA
>CL2.Contig2
GGTTGAGTGACAAACTTAAAAGTAGTACCAATCTGTTCTTCTGCCATTTC
ATGACACTTGCAATGAATGTAAAATAGGATATGAAACTGGGAACATAAAC
CCTGCTCAAAATTCATCATTTGCTTCCAAAATCCAAAATTTAGGTTACTG
TATTACTGTTAAGATACATAACTCAGACAACCTTGTACAAACCCGTTTAT
CAATGCATTGATGTCTATCATAATATTCCAAAAGGTTTGTAGTATTTACA
AGTGATGCACGACTTTGATGTAAGTTTAGGACTTAGGATGTATGCATCTT
GTTTTAGAGATCCCTTCTGCTACCTACTAAGTTGTCATGTAAAGAACATT
TGAAACTTTGCTGTGGGTTTGATTCTGTCATTATAGTGTACGAGTTGGTG
ATATCATGCTTTGAGACTTTCAAGTGAGGGAATCAGCTGACCAAAGCACC
TGAATACTAAGGCTCTCGTTCATCAGTCCCAACTGTCACGGCTTCTTCTT
AAAGCCTTCTTCTGTGAATGTGCTTTCTTCTTGTCTAAACGTTTCTGTTC
TCCAACAGCAGCCAACTTATTAATCCTTTTTACTGTCTCTTCTGAAGGAG
GTGGCGGGACATATGCAGCAGAATCAATGATTTCCTGTAATTTTGCCAGC
GCATCTTCAATATTGTCCTTTTGAGTTCTAGTCTTTGTTGATGAAATCAC
GAGTTCCCCATCTCTATTGATCCGATTCTTTTCCATTTGCATAATCCTCT
CCTTGATCCTGTCACTTAACCAATCTGCATTCTTAACATTGAACCGCATA
TCCACCTTTGTATTTACTTTGTTGACATTTTGACCCCCAGGACCACCACT
CCTAGCAAAGCTTACAGAAACACGATCAAGAGTGATTTTGGGGGTAGGTT
CATCTCCAGCAGCTAAAGCCCGTTCATTGGCAGCATTTAAGAACTCATGC
ACCTGAGCAAGCCGAGCCGGAGCCTTCTTTCCACCATCGGATGCTCTCTT
CGACGCCGCAGCGCATCGGACCGGCGAATAACTGATGCCACGCGATACCA
GACGATAATGGACTCCAGAAGAAGCACAAGTTTTGGCCTCCGGCAACGGT
ATCCGAAATAAGCACCGGACAGAATCTAAAGAGAAGATGGAGGGTCGGGA
TACTATCAAGCTCGTCGTACTTCTGCCTACCGCCATTTCAAATTCGTGTC
TTTCTCTGCTACAGATGGAGCCCTAATGCTAATGGGCCTGTGGGAAATGA
ACAGTTGCGGTTTTTAATTTTTCTTGTGGCTTTGATTTGTTCTTGATTAT
TTTCATCAAGCGCCA
>CL2.Contig3
GGTTGAGTGACAAACTTAAAAGTAGTACCAATCTGTTCTTCTGCCATTTC
ATGACACTTGCAATGAATGTAAAATAGGATATGAAACTGGGAACATAAAC
CCTGCTCAAAATTCATCATTTGCTTCCAAAATCCAAAATTTAGGTTACTG
TATTACTGTTAAGATACATAACTCAGACAACCTTGTACAAACCCGTTTAT
CAATGCATTGATGTCTATCATAATATTCCAAAAGGTTTGTAGTATTTACA
AGTGATGCACGACTTTGATGTAAGTTTAGGACTTAGGATGTATGCATCTT
GTTTTAGAGATCCCTTCTGCTACCTACTAAGTTGTCATGTAAAGAACATT
TGAAACTTTGCTGTGGGTTTGATTCTGTCATTATAGTGTACGAGTTGGTG
ATATCATGCTTTGAGACTTTCAAGTGAGGGAATCAGCTGACCAAAGCACC
TGAATACTAAGGCTCTCGTTCATCAGTCCCAACTGTCACGGCTTCTTCTT
AAAGCCTTCTTCTGTGAATGTGCTTTCTTCTTGTCTAAACGTTTCTGTTC
TCCAACAGCAGCCAACTTATTAATCCTTTTTACTGTCTCTTCTGAAGGAG
GTGGCGGGACATATGCAGCAGAATCAATGATTTCCTGAAATTTCTTTATT
TGTCGGATGAATACCTGTAATTTTGCCAGCGCATCTTCAATATTGTCCTT
TTGAGTTCTAGTCTTTGTTGATGAAATCACGAGTTCCCCATCTCTATTGA
TCCGATTCTTTTCCATTTGCATAATCCTCTCCTTGATCCTGTCACTTAAC
CAATCTGCATTCTTAACATTGAACCGCATATCCACCTTTGTATTTACTTT
GTTGACATTTTGACCCCCAGGACCACCACTCCTAGCAAAGCTTACAGAAA
CACGATCAAGAGTGATTTTGGGGGTAGGTTCATCTCCAGCAGCTAAAGCC
CGTTCATTGGCAGCATTTAAGAACTCATGCACCTGAGCAAGCCGAGCCGG
AGCCTTCTTTCCACCATCGGATGCTCTCTTCGACGCCGCAGCGCATCGGA
CCGGCGAATAACTGATGCCACGCGATACCAGACGATAATGGACTCCAGAA
GAAGCACAAGTTTTGGCCTCCGGCAACGGTATCCGAAATAAGCACCGGAC
AGAATCTAAAGAGAAGATGGAGGGTCGGGATACTATCAAGCTCGTCGTAC
TTCTGCCTACCGCCATTTCAAATTCGTGTCTTTCTCTGCTACAGATGGAG
CCCTAATGCTAATGGGCCTGTGGGAAATGAACAGTTGCGGTTTTTAATTT
TTCTTGTGGCTTTGATTTGTTCTTGATTATTTTCATCAAGCGCCA
>CL3.Contig1
TTTTATGGAGCCAAAATAAATTTCTCTTGAAGAACAATAAAAGTTAGTTT
ACACATAATTCTGCACAAAAACAAACACCAAAGTTTTGGTCTGTGAGCCT
GTCTAGTTTTTAACATGTTCTGTCTAAACTAAACACAGTATGTATACAAG
GAATATTGAACACAAATATAAGCCAAAAATATGGCCGAACTTGATCTATG
TTCTTTCTTTGCTCCCTGCTTTCTGTTTCTTCTATCTATGTACACATAGT
TGGGGGAGGGGCTGAAGTACCTTAGAAGAATGACCTTCAAATAATATGCC
CTAACAATTAACACCACATTGACCAGCTGATGCTTGTTTTGTGGCACTGG
ATGTGAATGGATCAATACGTACCCAGAGCAGGGAGAATATAGAGGCCAGG
AGAATGGACCAGACGATGACAATAGTTGGTGTACGGTTTTGGCGACCCAG
TAAACCTTTGAGGAAAGGATACAAATGGAGAATAACCCAGATGGAGAAGA
ACAGTTTCCCAAATAAAGGACCCCATGATTGATAGCCGCTGTTTATGGCA
TAGGAAACACCAGCCACTATACCCACCAAGTTTAGCATAAGGACAGTGGT
TGGAGGAATGAGAAGAGACGTCCATTTGAAGACGTATAACTCTGCAAAGT
CCCCATCTTCATCAGAAGCCTTTGATGTGACCGTGAAATTGGTATCGATA
CCAGCAAGAACTTTCAAGAGACCTTGGAAGACGGCAAAAAGATGTGCTGA
TGTACCACCAATGACCCAGAATTGTTCATTTCTCCACCAGTCTTCAATAC
TTACACCACTCCATCTAAGCTCCAGGATTCCAGTAGCAAAAATGGACATA
AAGAGAAGAATAAACCACATACTCGCAAAGTTACTTATCTCAGGAATGAT
AAATTTGTTAGTGAGAAGACAGATGGCCGGAAGAATGCAATAAGCCAGCA
GTGGAATAGAGGTTAAAGGATAAACAATGGTATTGATGTATGCCAGTCTT
TCCAACAGCATCAGTCTTCCACTGTAGCCATACCATATGGGACAATGCCT
ACTGAGAAGAATTTCAATGGATCCCAACGCCCACCGAAGCACCTGATTCA
AACGATCAGAAAGATTGATGGGAGCAGAACCCTTGAATGCTGGCCGAGGA
GGCATACAATATATTGAAATCCATCCACGCGCATGCATCTTAAAACCAGT
CAAAATATCTTCTGTGACTGAACCATAAATCCATCCAATCTCTTTCCCCC
ATTCAGTCTTGTCTTCATACCCACAGCTAATAACATGGATAGCTTCCTTC
AAAAGAGTGGCTGGATTAGTTGTCGGTGGAATGCCTCCCATTTCCATAAA
GGTGGCAGCAATAAAAACTGGAGATTGACCGAAACGCTTCTCCAAGCTCT
TCTGAGACATAAGAAGAGACTTCTCATCATCATATCCTTCAACACCATCT
TCAATGTCCTCCATGTTGAAGATAGGAACTGTAGATTCAGTCCTTTTCAT
GGCTCTCTTCTTATCAATATAACTTTTCTTTCCACCCCTACCTTTCTTCC
TTGAACCACAACAGCTCTTGACAATAATGTTAGGCTGCAAATCTTCCTCC
GTCAAAACTGGATCATACCCGTACAAAGCTTGCCTGTTAAAACAACACCC
TGTTCCCACATAAACCGGACCCTGAAGCCCATCCAGCCCTTTCAAGTTGA
TATCAAAGAAGACAATATTTCTGTTGGCATATCGATCGTGCATGTCAATG
CCATCGAAACGCTGAGGAAACTGAACATAGCATACTTTCTTTCCAAGAAC
AGGATCCATCAGAAAACACATGGCTTCTTTAAGAGCTTTACTATTATTGA
AGTAGTGATCACAATCGACATTCAGAAGAAATGCACCATTTGTAAGGACA
GCAGAAACTCGAATCAAAGCATTCATGGCTCCTGCTTTCTTGTGGTGCTG
AAATCCTGGACGCTTCTCACGAGAAACATAAACTAAGCGCGGAAGCTCAT
TTCCATCAGTATCAAGGCCCCCACTGTGCCCAAGAAACACCTGGATCATG
CCTGGATGATCCCTAGGATTATTTCCAGGCCAAGGAGTTCCATCCTGCAT
TGTCCAACCTTCCTCGGGCATTTTCTGTGCCTTCGCAACAAGTGCATTGA
TACGGACTTTGAATTCTTCATATTCTCTCTTCATTGCTCGACGCTCT
>CL3.Contig2
AATGAATTAATAAATAAATATATCAGGACAACAAACAAATAAATAAGCGT
TGTTTTAAGTTACAAGGATACCTCTGTATTGAATATGAATATGTCAAGAA
CAAGATAAAATTTTATATATAAACTACCCATTTGGTGAAAGTTTAAACAA
AAATTTGGAGATTCTTTTCAATATAAATACATCTTTGGAACAAAAACATA
TTTCACTAATTTCTGCACAAAATGAAGTCTCCACAGACAAAACAGGTAGC
TCCCAAACTGGCACTCCTAACAGTTAATACCACATTGCTCAACATCTGGG
CCGGTTACTCTAGTGGTGAATGGATCAATTCTCACCCATAGCAATGAAAA
AATGGAAGCAAGGAGAATAGACCATACAACAACAATGGTGGGTGTTCTAT
TTTGGCGCCCCATCAAACCTTTAAGGAAAGGATAAAGATGAACAATCACC
CAGAAAGCAAAGAACAGCTTACCGAAGAGTGGACCCCATGATTGGTAACC
ACTGTTGATGGCATAGGAAACACCAGCAACAACACCGACTATGTTTATAA
TGAGAAGCGTCGTTGGTGGTATAAGAAGGGTTGTCCATTTGAACATGTAA
AGTTCAGCAAAATCACCGTCTTCATCTGATGCCTTTGATGTAACAGTGAA
GTTTGTATCAATTCCAGCAAGTACTTTGAGCAGCCCTTGGAAAACAGCAA
AGAGATGAGCAGAAACACCACCAATGACCCAAAATTGTTCGTTTCTCCAC
CATTCATCAATTCCAACTCCACTCCACCTCATCTCGAGTATACCAGTGGC
GAAGATGGAAAGGAAGAGGGATATAAACCAAATGCTTGCAATGTTACTAA
TCTGCGGAATGATGAACTTCCCAGTAAGGAGGCACACAGCTGGCAACGTA
CAATAGAGAAGAAGAGGAATGGCAGTGACGGGGTAAATTGTGGTGTTAAC
ATATGCAAATCTCTCTAACCATTTCAACCTTCCACCATATCCATACCATA
TTGGACAATGCCTACTGAAAAGAATTTCCACGGAACCCAATGCCCAACGA
AGCACTTGGTTTAAACGATCAGAAAGATTAATTGGAGCTGACCCCTTGAA
TGCCGGTCTCTGAGGCATGCAGTAAATTGAACGCCAGCCACGAGCATGCA
TCTTGAATCCTGTAAGAATATCTTCTGTGACAGAACCATAAATCCATCCT
ATCTCAGTTCCCCATTCTGTTTTGTCCTCATAACCACAACTAATCACATG
AATTGCCTCTTTAAGTAGTGTCTCTGGTGTGGCAGACTGAGGAACACCAC
CATTTTCCATAAGTGTGGATGCAACAAAAACAGCAGACTGACCAAATCTT
TTCTCAAGGCTCATTTGAGACATTAGTAGTGACTTCTCATCATCAAATCC
AGTACCTTCAACGCCTTCTTCAATATCTTCCAAACTAAATATTGGTACTG
TGGGATCAACATTTTTGCTAGACTTCTTTTTGTCTGATCCCTTCTTACTT
GACTTGGAACTTTTCTTTTTTGATTGTCCAAAGCATGAAGAAAGCAGCCC
GGGTTTCTTGTGCTTTGGTTTGAGCGGAGGCTCATACCCGTATAAGGCAG
TTCTGTTGAAGACACATCCAGTACCCACATAAACAGGCCCTTGAATGCCA
TCCAAACCTCTCAAGTTTATATCAAAGAACACAGTGTTCCTGTTAGCATA
TCTATCACTCCTATCAATACCGTCAAACCTCTGTGGGAACTGAACATAAC
ACACATATTTTCCAAGGTTGGGGTCCATCAGGAAACACATGGCTTCTCGC
AATGCCTTGCTGTTATTTATGTAGTGATCACAATCAAGATTCAACAAGAA
AGGTCCATTTGTAAGAACTGCTGAAACACGAACAAGGGCATTCATAGCAC
CGGCTTTCTTGTGATGTTGGAAGCCCGGACGCTTCTCACGAGACACATAA
ACTAATCGCGGCAGTTCATTACCTTCACTGTCAAGACCTCCACTTTGGCC
CAAGAAAACCTGAATCATGCCTGGATGATCTCTGGTGTTGTTTCCAGGCC
AAGGTGTACCATCTTGCATGATCCACCCTTCTTCAGGAACTTTCTGGGCC
TTGGCCACCAGGGCATTGACACGTATTTTAAACTCTTCATATTCTCTCTT
CATAGCCCTACGATCTTTTACAAATGACGGGTGAACTTTGTCTTTCAAGT
AATCAATCTTCAGAGCAAAATACCATTCTGGCGCCCTTGGCTCAATGCTG
TACTTTTTGCAGAATGGAACCCATTTCCTTGCAAATTCAGCTGTTTCTGA
TAAAGCCTCAAATGTCAACATAGCTGCACCGTCATCAGAGACATAACATG
AAACTTTGTCGACTGGATAATCAACTGCAAGAATGGACAAGACAGTATTT
GCTGTAACAAGGGGAGGCTCCTTCAGAGGGTCGACAGTACTGACAAATAT
GTCGACAGCAGCTAATTGAGATGGTTCTCCTTCTCGATCATATCTCAGAG
CAAGCCTGTCAAGGTATGTTTCACGGTTTACCGGAAGCCATTTAGGGAAC
TGATCCAAAATCCACGATATAGCAAACCAAATTTCACAGATTACAGAGAT
CAGCCATAGGGGATATGCATTGGGCACAGGATTTGTTATTCGGTAGTGCA
AGAAAATGCAGAGAATGACAAGTCGCAAGACAATAACCATCCGGTAAGGG
TTAATCCTTGAAGAAGGAATAGAAACCTTCCTAGAAAGAGGTTGGCGAGC
TTCGTCATTCAGTAAGGAATCATCCACGAGCACATCTGTGCTTGCATCGA
TATCTCCAGCTCCTCTTTCAGAAGGAGGATGGCTAGTAGTCATTGGAATG
ACATTCTTCTCCTGCTTCATTTTCCACCCATCAACTCTCTCTTTCCAGGC
AACATTTCCCAATCCTGGAGATCCAAACTCCCTCACAGGATCCACAACCC
TTATATTAGGTGACTGATTAACATCAGCCCCATAAGAGAGCGGATGTATG
CGTTTGGCAGCACCAGCATGTCCAGGAGATGCCATGGAAAGCCGCTCTGG
GGACGCAGCAGACAATTCTCCAGAAACATCTGTTCCATTTGTGAGCAAGG
GGATGTGATTGTGGGAAACTTCCTTATCGTATTTTGGTGCCACATCTTCT
CCACGTCCATAAGTCATGTGCCAGCTCAACATTCGCTCGGCAACTTTTTG
TTTCTCATTTTGGTTCTCTGAGTAGTGAAGACCACTTGCATTATCATCAG
TGTCACCTTCTTCCTCCCCATCACCATGAATTGCAGGACTTCCTTTATGC
CTCTTGTATCTGGTCTTGCACTGAGGGCAAGACTGATTTCCATCCTTCCT
CTCATATTCATAGCAAGGCCTGCATACTGGAAATGCACAGACATCACAAG
CAACAAATGGCTCCCCATCCACAGTATTACCAACTGTATCACCACAGATC
TGGCAGACCTGACCACCCAAGTTCTTCAAAACCTTTCCCTTATTTTCTCC
TTCGAGGTCCATGGTCACTTATTTGCTCAAACCTGAACAAATGCTTTCCA
CTGAAAGATCAAATCTCCAAGATGTTAGGATGAGAACCCACATGCCAAAA
AGGCTTTGAATTATTCTCAAAGCAACAGAATATCTCAAAGATCTACGTTT
TACCACTTGCAATCTGCGTCTAATCAAATTTGATCTTGATTAAGAACCAA
TTACCAGCGGATCTCTCCAAAACGCCTCCAATCAAGAATCAAGAAACCCC
AAAACACTGGAAAGAGACCAATTCGAGACTGATAAGCGTAAAATAGAATG
CAATGCCGCAGGTAACCGAATGGATATTGACTCAAGGAGAAGTAATAACT
CGAAGCCACAACCCCTTTTCTCTCTCTAACACTCTAGAGAGATAAATTGT
GTGGCAGCTGTTACTGAAATGTATATATACACACATGTGGGCTATGTAAT
ACGTATAGCTGTGGACAAAT
>CL3.Contig3
GACCTGTCTTTGATCTTGAAGAGATTGAAGAAGGTCTTGAAGGATATGAT
GAACTTGAGAAATCATCACTCATGTCCCAAAAGAACTTTGAGAAAAGATT
TGGACAGTCACCAGTTTTTATTGCTTCTACTCTTATGGAAGAAGGTGGCC
TTCCTGAAGGGACTAATCCCACTTCACTCATCAAAGAAGCCATTCATGTC
ATTAGTTGTGGCTATGAAGAGAAAACCGAATGGGGCAAAGAGATTGGATG
GATTTACGGTTCAGTTACAGAAGATATCCTAACAGGGTTCAAGATGCATT
GCAGAGGATGGAGATCATTCTACTGTACACCAAAAAGAGCTGCTTTCAAG
GGATCAGCTCCAATCAATCTATCAGATAGGTTGCACCAAGTCTTGAGATG
GGCTCTTGGTTCTGTTGAAATTTTCCTTAGCCGTCATTGTCCTCTTTGGT
ATGGCTATGGTGGCAAACTGAAATGGCTGCAGAGGCTGGCTTATGTTAAC
ACTATTGTTTATCCTTTCACTTCCATAGCTCTACTGGCCTATTGCACCCT
CCCAGCTATCTGCCTTCTCACCGGAAAGTTTATCGTCCCTACGCTGAACA
ATTATGCTAGCATATGGTTCATCGCGCTTTTCCTCTCGATCATAACGACA
GGAGTTCTTGAGCTAAGATGGAGTGGTGTTAGTATAGAGGATTGGTGGAG
AAATGAGCAATTTTGGGTGATTGGTGGTATTTCTGCTCATCTATTTGCTG
TTGTACAAGGTCTTCTCAAGATTCTAGCAGGGATTGATACCAACTTCACT
GTCACATCTAAGGCATCAGATGATGAAGAGTTTGGTGAGCTTTATGCTTT
CAAATGGACTACCCTCCTAATCCCTCCAACCACTGTTCTTATAATCAACC
TCGTTGGTGTGGTGGCTGGCATTTCTGACGCCATAAACAATGGTTACCAA
TCCTGGGGTCCTTTATTTGGGAAGCTTTTCTTTGCCTTTTGGGTTATTGT
CCATCTATATCCATTCCTTAAAGGTCTCATGGGCAGGCAGAATAGGACAC
CGACCATTGTCATCATATGGTCGGTACTTCTTGCTTCTATATTCTCCTTG
TTATGGGTCCGAATTGATCCATTTGTACTAAAGACCAAAGGTCCTGATGT
CAAGCAATGCGGTCTCAATTGCTAAAATATCTTGTCTTATTTCTATAACG
AATTATACACATGTTCTGCTATCAGAGGTGGAGTGGATGAAGAAAAAATA
AGCCACTACAGTTTTGTTTAGCATAAGGATTTTACTCTGTTTTGTACATT
ATAAACATAGAAAGTGCTGTTTGCAAATTGGTTGCAGCCTGGAGGTTTCT
TTCTCTTTTTACTTGTATTTTCTTTCAATATTCTCTTTGGGCTGAACTAG
ATAGCCAACTTATATTGTAAGATCTATGCATTGAGAAGAATTGTAAGGCA
ATGAACTGGAATCTAGACAATGGAC
>CL3.Contig4
GCTTAAAGAAGCTATCCATGTAATCAGCTGCGGCTATGAGGACAAAACAG
AATGGGGTACAGAGTTAGGTTGGATATATGGCTCTATCACAGAAGATATC
CTAACAGGATTCAAGATGCATTGCCGTGGCTGGAGGTCTATCTACTGTAT
GCCTGCAAGAGCTGCTTTTAAGGGTTCTGCTCCCATTAATCTATCAGATC
GTCTCAATCAGGTGCTTCGGTGGGCTCTTGGTTCTGTTGAGATCTTTTTC
AGTCGACATAGCCCAGTCTGGTATGGCTACAAGGGAGGAAAACTCAAATG
GCTCGAAAGATTTGCATATGTCAACACAACTGTCTATCCATTTACCTCAA
TACCTCTTCTTGCTTACTGTACACTCCCTGCCATCTGCTTGCTCACTGAT
AAATTTATAATGCCAGAGATAAGCACCTTTGCAAGTCTATTCTTCATTGC
TCTCTTCCTATCAATATTTGCAACGGGAATTCTGGAGCTACGGTGGAGTG
GAGTTAGCATTGAGGAGTGGTGGAGAAATGAGCAATTTTGGGTGATTGGT
GGTATTTCTGCTCATCTATTTGCTGTTGTACAAGGTCTTCTCAAGATTCT
AGCAGGGATTGATACCAACTTCACTGTCACATCTAAGGCATCAGATGATG
AAGAGTTTGGTGAGCTTTATGCTTTCAAATGGACTACCCTCCTAATCCCT
CCAACCACTGTTCTTATAATCAACCTCGTTGGTGTGGTGGCTGGCATTTC
TGACGCCATAAACAATGGTTACCAATCCTGGGGTCCTTTATTTGGGAAGC
TTTTCTTTGCCTTTTGGGTTATTGTCCATCTATATCCATTCCTTAAAGGT
CTCATGGGCAGGCAGAATAGGACACCGACCATTGTCATCATATGGTCGGT
ACTTCTTGCTTCTATATTCTCCTTGTTATGGGTCCGAATTGATCCATTTG
TACTAAAGACCAAAGGTCCTGATGTCAAGCAATGCGGTCTCAATTGCTAA
AATATCTTGTCTTATTTCTATAACGAATTATACACATGTTCTGCTATCAG
AGGTGGAGTGGATGAAGAAAAAATAAGCCACTACAGTTTTGTTTAGCATA
AGGATTTTACTCTGTTTTGTACATTATAAACATAGAAAGTGCTGTTTGCA
AATTGGTTGCAGCCTGGAGGTTTCTTTCTCTTTTTACTTGTATTTTCTTT
CAATATTCTCTTTGGGCTGAACTAGATAGCCAACTTATATTGTAAGATCT
ATGCATTGAGAAGAATTGTAAGGCAATGAACTGGAATCTAGACAATGGAC
AAAAGAAAAGATTGACTTCAAGGAACAAAAGGAAAGCTTTTTAGGCATA
>CL4.Contig1
GCAATTAAGCAAAATCGCCTACTGCAAACGGTGCCAAGGCCAGAGAAGAA
AGCTTTTCCCAACTGTTCTTTCAGTGTGGAGTGAGTGAGTCATTTGGTCT
ACTGAGATTTTGAGGTGAAAATCTGGAATCTTGATCGGGAAAATGTTAAC
TAAGTTTGAGACGAAGAGTAATCGGGTTAAGGATTGAGTTTCCATAGCAA
AAGGCCATGGATCTTGGCCAGTCTTCACAGTGGCGTGATCCAGCTCTCGG
ACTACCGTATGGACACTCTCATCGACCGCTTTGACGAGCATGATGGCCCC
GTTCGCGGTGTTCACTTTCACAAATCTCGACCTCTCTTCGTCTCCGGAGG
TGATGATTATAAAATCAAGGTTTGGAACTACAAGTTGCACAGGTGTTTGT
TCACCCTCCTTGGACATCTTGATTACATCCGCACTGTTCAATTTCATCAC
GAGTCCCCTTGGATTGTTAGTGCTAGTGATGATCAGACAATTAGAATATG
GAACTGGCAGTCTCGAACTTGCATATCTGTCTTGACTGGACACAATCACT
ATGTGATGTGTGCATTATTTCATCCCAAAGAGGATCTGGTTGTGTCTGCC
TCTTTTGATCAGACTGTTAGAGTTTGGGATATTGGTGCCTTAAGGAAGAA
ATCAGTGTCTCCTGCTGATGACATCCTCCGCTTGAGTCAGATGAATGCAG
ATTTTTTTGGTGGGGTTGACGCTGTTGTAAAGTATGTCCTAGAGGGCCAC
GATCGAGGGGTGAACTGGGCTTCATTCCACCCCACTCTGCCTTTAATTGT
TTCTGATTGCCAATGATCGTCAGGTGAAAATTTGGGGAATGAATGGTAAA
TCCATGCAGACATTTTGCCTTTAATTTTCTTTTCCAATTGTCCCATGTGA
TTTACTTGCTATCATAGTTTTCTAACATCATCTTTTTGGAGTTAGCTGGG
TTTGAATAAGCATTATGATTATCATGTAAATGTATTTAAAATTGCAATTT
AGGAAGTTACCATAGGGATTCAAGGTAACTACTTCAGGGCAGTGCTTTTA
GATAACCAGTAAATTTACTTTTTATAGCCTTTAATTGAACCCAGGATGTT
GGAAGCCTATGAGCTACTCTTTCATGTCATTGAAGGTGTGCTCAATTACA
GTTTAAGCCTCCACAGTGGGATAAACAAAAGTCTTTTCTGCTGTAGACTA
CGTGTTCAATACTCAAAGAATTTTCTACTAGATTAATATGGCAGTTGCAA
TTTCCGTTCCCGAATTGAAGAAGTTAAATGAGCTTCTCTTCGGGTTATGG
TATTAATTTTTCGGAGCTCATGTGTAACGTTTGTATTTCTGCAGTATTGT
TGTGTTGGAAATGGATTGGAAAGGGGTCAATTTTTAACCTTTTCTCAGTG
TGGTATTATTATATGCTAATTGATGTTCTAATTATTTTGCTTTCTCAATT
TCATGAGGGTATTTTGCCTTGGTTAATGTACACATTGGGGAAACCTTTTT
ATTACCTAAGCAACTAATTCCTACACAGTTTTTAAAGTTTACTTGGAAAA
TGTGATCAATATTTTGTTTTTTACTAAAAACAAAATTCATGAGGCGGAAA
TTTATTGAATAAATTTAATTGTGATGTAGATCAACCATTCCTTTCTAGTC
TTTGACAAGATCTACATAATGATTTGGAAACCTACAAATCTAACAAATAT
AAGCATCTTTGCCTTCTAACAGCTGAGTATTTACATAAAATATTAGTAGT
TCTAAAGAAGATCTTATACAATCAAATCTTTTAGCTTATGATTAGTTCAT
TTCTTTATGATTGTGTAAACTTGTAAAAACTCTTTTATCGCATCTTCTTG
AACTTATTTCTCTTCAGACACAAAGGCTTGTGAAGTGGACACATTGAGAG
GCCATATGAACAATGTTTCATGTGTTCTATTCCATCCAAGACAGGAAATC
ATTGTCTCAAATTCCGAAGATAAGAGCATCAGAGTGTGGGATGCTACGAA
AAGGACTGGTCTTCAGACATTCCGTAGGGTACATGATAGATTCTGGATTC
TGGCTTGTCATCCTGAGATGAATCTTCGGGCAGCTGGCCATGACAGTGGC
ATGATAGTATTCAAATTGGAGAGGGAACGTCCTGCTTTCTCTGAGTGGAG
ATTCTCTGCTTTACGTGAAAGATCGCATCCTACGTGCCTTTGAGTACTCA
ACTCAGAAAGATATTCAGTTGATACCAATTCGTAGACCTGGTTCTAACAG
CTTAAACCAAGGTCCTCGAACTCTTTCTTATAGTTCAACTGAGAATGCTG
CATTGTTCTGTTCAGACATGGATAGAGGTTCCTATGAACTCTACATTATA
CCTAAAGACAGCTTTGGTAGAGGTGACACTGTGCAAGAGTCAAAAAAAGG
TTCTGGGGTATCTGCAGTTTTTGTCGCTCGCAATAGGTTTGCTGTGCTTG
AGAAGAGTACCAACCAAGTGCTAGTCAAGAATCTGAAAAATGAGATTGTC
AAAATGAGTGTTCTTCCAATTGCTACAGATGCCATTTTCTATGCAGGCAC
TGGGAACTTGTTCTGTAGGGCAGAGGGTAGAGTAGTAATTTTTTACCTCC
AGCAGAGAATCTGTCGGAATCTTGTTTCTGTCACAACTACTTTCAAACAT
CTCTCTCTTACTTCAAAGTATTTTACCTAAAATTCCTCTAATTGCAATGT
GTTGAATCATTGAAAGCCATTCTACTCATTAATTTTTTGTTAGGCGTTTT
CATATATATGCTTCTGTTGGAATAAATTCTACACTATTTGTTGGTTATTG
TATCTTAGAATCCTGTGCTACTATTTATATATATGGGTTAATTACATTTT
ACCCCTTCGTGAGGTTTTTCAAAACTACTATTTCATACTTTTGTTTGGTA
TATATTACAAATATATTATTTTGTTTGGTATATATTATCCTGTTTATTTA
TTTATTTGTGTGTCTAATGTGTCCCTGTGTCACACACCTATACGAATAAA
ATATATCATAGATATTATATATGCTGCCACTTCAAATCCCATATAGTTTA
GGAAATCCCATATAGTTTAGGAAAGTCACTTGAAATTAAAAAGGAAATTT
AGTTGGGAAAACAATGTTGAATCCTAAATGGTTTAGATTTCAAAAAATCA
TAAGCATTACAGTTATAAATACCCCTCTTTTTGTTTCTCTCTCTCTCGTC
CTCCAACCAACAACTTCATTGAATTATTGCTCTATCTCCCTAATTTCCTG
CACTGTTTTTGAACACTATTCCAATGGCTTCCATTTCCAAGTTGGGTATC
CATAGCTTCATCTGATTTCTTCGTCGAAATCCTCTCCAGATTGCCTGTTA
AAACACTTGGAAGTTTCTCTACCGTTTGCAAATCATGCATTCTTTTATCA
AAACCAAAACATTCATCCAAACACATCTCAAAAATTACTGTCAAAAAAAT
TCTTCTTCAATCGAATTACCTTCAATTCCCTATCTTTCATGTTCATCGAA
CACAATTATTTTAGATGAAATTTCCAAAAATCTTATGGCTTATTGTACAC
CTCAAGATCTATCTGTTGTTGGAAATTCTTGCAATGGAATAATCTGCTTC
ACAGATAATAAGACATACTATGGTACTAGGGTTTTTCTTTCCAATCCTAT
CCTTAAGAAAACAAAATGCATATCCCATTTTTGGAAAACTGATTTCAGGC
CATATTTGAATATTTACTCTAAACTAGGATTTGGATGTCTAGAATACAAT
GATTTTAAGGTTGTCAGGATTTATTATTTTAAGGATATAAATTCCAGCAA
GCTTTTAGTTGTAAAACCCCAGGTTGAGGTTTATAGTTCGAAAGCAGACA
ATTGGAGAAAAATTGACGAGGCAAACATAAATTGTATAGCTGATAAAAGA
TCGGTTTCTTGCAATGGAGCTATTTATTGGTTGGGTCGAAGAAGGGAGGA
ATGGAGTTGTGATATTATTTTGTCTTTTGATTTGGCTAATGAGTCTTTCG
ATGAGATTACACTTCCTCCTATTGAAAGTAAGGTTTCCAGGAACGCGATT
TTATTGGTTTACAATGGTTTGTTAGCGTTTTGGACTGTTTCTTCCGTGAA
TAATAATAATACAATGTTGTCAGAATCAAACTGGAGGAGATCGAACATGA
TCATTGGGTCATTGGGTCAAATCGAAACCGAATATTGCTATGATTTATGG
GTGATGATGGATAAGAAAGTGAGTAATTCTTGGAGGAAATTAGGAGTTTT
TGAAACTAAGAAGAATGTAACAGAGGTAAGGGGATTTACAAATGGTGGAA
AGCTTATAATGGAAATATGGGAAAGTGATTATTTGGCATCTTGGGATCCC
ATTAATGGTGAAATACAATTTCTCAAGTGGAATGAGATAGACACAACTTT
TTTCGGAAGCCTTGTTTCTTTTTGAGGAATTTGTAT
>CL4.Contig2
TTAGCAATTAAGCAAAATCGCCTACTGCAAACGGTGCCAAGGCCAGAGAA
GAAAGCTTTTCCCAACTGTTCTTTCAGTGTGGAGTGAGTGAGTCATTTGG
TCTACTGAGATTTTGAGGTGAAAATCTGGAATCTTGATCGGGAAAATGTT
AACGAAGTTTGAGACGAAGACTAATCGGGTTAAGGGATTGAGTTTCCATA
GCAAAAGGCCATGGATCTTGGCCAGTCTTCACAGTGGCGTGATCCAGCTC
TCGGACTACCGTATGGACACTCTCATCGACCGCTTTGACGAGCATGATGG
CCCCGTTCGCGGTGTTCACTTTCACAAATCCCAGCCGCTTTTCGTCTCTG
GAGGGGATGATTATAAAATCAAGGTTTGGAACTACAAGTTGCACAGGTGT
TTGTTCACCCTCCTTGGACATCTTGATTACATCCGCACTGTTCAATTTCA
TCACGAGTCCCCTTGGATTGTTAGTGCTAGTGATGATCAGACAATTAGAA
TATGGAACTGGCGGTCTCGAACTTGCATATCTGTCTTGACTGGACACAAT
CACTATGTGATGTGTGCATTATTTCATCCCAAAGAGGATCTGGTTGTGTC
TGCCTCTTTTGATCAGACTGTTAGAGTTTGGGATATTGGTGCCTTAAGGA
AGAAATCAGTGTCTCCTGCTGATGACATCCTCCGCTTGAGTCAGATGAAT
GCAGATTTTTTTGGTGGGGTTGACGCTGTTGTAAAGTATGTCCTAGAGGG
CCACGATCGAGGGGTGAACTGGGCTTCATTCCACCCCACTCTGCCTTTAA
TTGTTTCTGATTGCCAATGATCGTCAGGTGAAAATTTGGGGAATGAATGG
TAAATCCATGCAGACATTTTGCCTTTAATTTTCTTTTCCAATTGTCCCAT
GTGATTTACTTGCTATCATAGTTTTCTAACATCATCTTTTTGGAGTTAGC
TGGGTTTGAATAAGCATTATGATTATCATGTAAATGTATTTAAAATTGCA
ATTTAGGAAGTTACCATAGGGATTCAAGGTAACTACTTCAGGGCAGTGCT
TTTAGATAACCAGTAAATTTACTTTTTATAGCCTTTAATTGAACCCAGGA
TGTTGGAAGCCTATGAGCTACTCTTTCATGTCATTGAAGGTGTGCTCAAT
TACAGTTTAAGCCTCCACAGTGGGATAAACAAAAGTCTTTTCTGCTGTAG
ACTACGTGTTCAATACTCAAAGAATTTTCTACTAGATTAATATGGCAGTT
GCAATTTCCGTTCCCGAATTGAAGAAGTTAAATGAGCTTCTCTTCGGGCT
ATGGTATTAATTTTTCGGAGCTCATGTGTAACGTTTGTATTTCTGCAGTA
TTGTTGTGTTGGAAATGGATTGGAAAGGGGTCAATTTTTAACCTTTTCTC
AGTGTGGTATTATTATATGCTAATTGATGTTCTAATTATTTTGCTTTCTC
AATTTCATGAGGGTATTTTGCCTTGGTTAATGTACACATTGGGGAAACCT
TTTTATTACCTAAGCAACTAATTCCTACACAGTTTTTAAAGTTTACTTGG
AAAATGTGATCAATATTTTGTTTTTTACTAAAAACAAAATTCATGAGGTG
GAAATTTATTGAATAAATTTAATTGTGATGTAGATCAACCATTCCTTTCT
AGTCTTTGACAAGATCTACATAATGATTTGGAAACCTACAAATCTAACAA
ATATAAGCATCTTTGCCTTCTAACAGCTGTGTATTTGACTTGGCATACAT
AAAATATTAGTAGTTCTAAAGAAGATCTTATACAATCAAATCTTTTAGCT
TATGATTAGTTCATTTCTTTATGATTGTGTAAACTTGTAAAAACTCTTTT
ATCGCATCTTCTTGAACTTATTTCTCTTCAGACACAAAGGCTTGTGAAGT
GGACACATTGAGAGGCCATATGAACAATGTTTCATGTGTTCTATTCCATC
CAAGACAGGAAATCATTGTCTCAAATTCCGAAGATAAGAGCATCAGAGTG
TGGGATGCTACGAAAAGGACTGGTCTTCAGACATTCCGTAGGGTACATGA
TAGATTCTGGATTCTGGCTTGTCATCCTGAGATGAATCTTCGGGCAGCTG
GCCATGACAGTGGCATGATAGTATTCAAATTGGAGAGGGAACGTCCTGCT
TTCTCTGAGTGGAGATTCTCTGCTTTACGTGAAAGATCGCATCCTACGTG
CCTTTGAGTACTCAACTCAGAAAGATATTCAGTTGATACCAATTCGTAGG
CCTGGTTCTAACAGCTTAAATCAAGGTCCCCGCACTCTTTCTTATAGTCC
TACTGAGAATGCTGCCTTGATCTGTTCAGACATGGATGGTGGTTCTTATG
AGCTCTATGTTATACCTAAAGACAGCTATGGTAGAGGAGATACTGTTCAA
GAGGCAAAAAGAGGTATTGGGGGATCCGCAGTCTTTGTGGCTCGAAATAG
GTTTGCTGTGCTTGAGAAGAGTACCAACCAAGTGCTAGTCAAGAATCTGA
AAAATGAGATTGTCAAAATGAGTGTTCTTCCAATTGCTACAGATGCCATT
TTCCATGCAGGCACTGGGAACTTGCTCCGTAGGGCAGAGGGTGGAGTAGT
GATTTTTTACCTCCAGCAGAGAATTGTTCTTGGGGACCTTCAAACGTCTT
TGTTAGGTACGTTGTTTGGTCACATGACATGGAAAGTGTTGCTTTGCTGA
GCAAGCATTCCATTGTCATAACTAATAAAAGACTTGTGGATCGTTGCACC
ACCGTTCATGAGACGATTCGTGTCAAGAGTGGAGCTTGGGATGATAATGG
TGTATTTATATACACAACACTAACACACATCAAGTATTGTCTGCCAAATG
GGGACAGTGGAATCATCAATCCTGTTTGTCAGCATGAGTTAGCTGCTTAC
TTCACTCACTGCAACCTGCAGCTTCCTCACTTGAGACTCGCCCTTCCTCA
CGTCACCTGTCCTTACTGTGGTACTCATTTCGTTCCGGATCAGAACGGGT
AAGTATGTAATATCTGTGATCTTGCTGCAATTGGTGCCGATGCATCAGGC
ATTCTCTGCTCTCCTTCACAAATCCGATGATTTCAATCCTCGCCTCGTTT
AGTACATGGCAACTGATTGCTTCCTTACATCGAAAACAAGAATCAAACTG
GAGGAGATCGAACATGATCATTGGGTCATTGGGTCAAATCGAAACCGAAT
ATTGCTATGATTTATGGGTGATGATGGATAAGAAAGTGAGTAATTCTTGG
AGGAAATTAGGAGTTTTTGAAACTAAGAAGAATGTAACAGAGGTAAGGGG
ATTTACAAATGGTGGAAAGCTTATAATGGAAATATGGGAAAGTGATTATT
TGGCATCTTGGGATCCCATTAATGGTGAAATACAATTTCTCAAGTGGAAT
GAGATAGACACAACTTTTTTCGGAAGCCTTGTTTCTTTTTGAGGAATTTG
TATTTTTTGTTTTTCTTATTCTTGAGGAGTTTGTATTCATGATTTTCTAA
GCTACAATTGAAAAAGATTCGTGGAATAAAATTTTAATTTTGCAGAAAAA
AAA
>CL4.Contig3
TTAGTGCAAATTTCGCAATATGAATTGAAAGTAGTACAAAACCAGATAAA
AGGGCGCGACTCCGGAGTTAATACTGTTCAAAAGAATCAAAACTTCTACA
AAAAGATGGACCTAATAATAATGCCAAACGAAAATCTCTAGTTTTTTAGG
AAAAATAATACAAAAATGTATTGTTCCATTACATTATTTATAACCAGCCA
CACTACAAAGGGGCATAAAAAGAAAAAAGAATATATAAAATCAGCCACAA
CAAACTATAGCTCTACAGCAGGCAGCAGCATTCTCTGTCTGTCCATCCGT
CCGAGACTGTTCTGACGACAGCAATCGGCAAACCATCTCCTCTAGTTTTC
CTTTTTGTTTCTTTGGAAGGAAACAGCTACTTGACATGAATTAAAACATG
CTGAGGACAAAAATCATCGGATTTGTGACGGAGAGCAGAGTAATCCAGAT
GCATCAGCACCAATTGCAGCAAGATCACAGACAGTACATACTTGCCCCTG
TTGGTCTGGAACAAAATGGGTACCACAGTAAGGACAGGTGACATCCTTCT
GTCCACGGTAAATAGGAACATATGTGGCTCCACACACCACAAAGGGATTT
CTGAAGTCATAGTTCAGCTGAGAAACATCTCTCATGTTCCTCTCTGCAGC
CTGAAGAACAGAGCGTGCTGATCGGCTATGGTTCTCAGCCGTCGGATTGG
TTTCCAAGAGTCGTCTAGCAAAGTTGGCTGCAGTACTCAGATTACCAGCC
TTGTAGCAAACGCTCATAGCATTCATTAGGGCAAGTCTCAAGTGGGGAAG
CTGGAGGTTGCAATGAGTAAAGTAAGCAGCTAGCTCCTGCTGACGAATAG
GGTCATCTCTCAATTCTCTCCTCTTTAATTCCATTTTTAAGCCAAGAACA
TATTCCTTTGCAATGACAACCAATTCTTTAACTTCGTCCACTTCTCTCCG
TGTCTCAACAACAATTAGAGGAATTGTATAAAGGATAGACATAAAAAGCC
GTAGAGCTTCACTAAATTTCCCAGCAGTTGTAGCCTTGTAACCAGCCCTG
AGCTTCTCATCCAACTGAGAAAAGTTAAAAGTGAGTGCTGGTGGACCCCG
CACATTTGGACTTGCTGAATCACTCCAGCCCCTTTCTACAGCTAACGTGA
TCACAGGTGCAGAAGAAAAGGCAGGCAGGTAAGAGTGACTACCAGTGCAA
AGATCAGTAAACAATGGCTTTAGAGGAACAAAATTTCTTATTCCCAGTTG
TCGGCTCAGTAGACGCATTGCAGTGTCAAAATTTCCAGCAGCAGCATGTT
CAGCAGCAAGGGATGATTTCTGGACCCAAATCTGGCTAACAGGCATACCA
GGAGTGGGTGCCACAAATACAGAAGATCTTGTATTCACAGTTTTTGGTGT
ATCAGCTTCAGGTGGGAGATCCAGATCCTCAAGATCCCATCCTCCATCCT
CATCATTTTCTTCATGTGCTTCTTCATCCTCCAAAACTGCACTGATATCA
CCATTCTGCAAGTTGTCTACTTCTCCAATGTCAAGAGTTTCACCCCAATC
AGCATCTGCAGCATCTTCATACTCTTCATTTGCACCCTTCCCAGCATTAT
CAAGACCACCCTCAAAGATCCCTCGGGTAACCATCAATAAAGGCCAGTCT
CCACCACATAATAACTGTTTTGGTGGAATCAACAAAGAGGTTGACTTCCC
CTTCGGTAAAGAAGGAACATTACCACCCAGTTCTTCTGCGAGACGTTGGG
CAACATCATGAAGCCCATGGACAGAAGCTGTGATGTACGCAAGTGACAAA
TGACCAGAATTCTCCAATATCTTAACACGCTCTTGAATGTCTCCCAGGTA
AAGGGCATTGTGGAACTGACCCATAACCTCATTCTTTACTTCAGCAATTT
TCATCATTTGCTTCAGCTTATCCAACTTACCAGTTATCAAGTAAAGGAAG
GACAGTCTTTCAAAGTTCTTTGTCCTCTGGTATGCATACTCAACAATACC
AGCATTACCTTGACGAAGGGCCTCAACCCCCAGCCTGTACCAATGATCTT
TCTCATCAATTTCTGTTGCAGAAGCAAGTGCTATTTGAATGTTTCCACTT
TCAAGAGCCAAGTTGAAGCGTGTACGCTCATCCTTCACAAAATGTAAAGC
AACTTCTGGAAAGCCCTTCTGCTGCAGGTATGCAATCATTGCTTGGCCAC
AGAGCTCTGAGTTCCTAATCATGCTCATAACTTGGTCATATCTCTTCCTC
AGCAGGGACAGCTTGAAAATGTACTCAGTTGAATCAATAATAATAGGACG
ATTCTTCCCATCTCGGTCCAAGCAAAAGATTGTATTTCCATATATTTTTG
TGATATATATAGGGACATCCAGGGTCTTTATAATTCCACTGTCTCCATTT
GGAAGACAATACTTGATGTGGGTAAGTGTCGTATATATGAATACACCATT
ATCATCCCAAGCTCCACTCTTGACACGAATCGTCTCATGAACGGTGCAAC
GATCCACAAGTCTTTTATTAGTTATGACAATGGAATGCTTGCTCAGCAAA
GCAACACTTTCCATGTCATGTGACCAAACAACGTACCTAACAAAGACGTT
TGAAGGTCCCCAAGAACAATTCTCTGCTGGAGGTAAAAAATCACTACTCT
ACCCTCTGCCCTACAGAACAAGTTCCCAGTGCCTGCATAGAAAATGGCAT
CCGTAGCAATTGGGAGAACACTCTTTTTAACAACCTCGTTTTTCAGATTC
TTGACGATCACTTGGTTGGTACTCTTCTCAAGCACAGCAAACCTATTGCG
AGCGACAAAAACTGCAGATACCCCAGAACCTTTTTTTGACTCTTGCACAG
TGTCACCTCTACCAAAGCTGTCTTTAGGTATAATGTAGAGTTCATAGGAA
CCTCTATCCATGTCTGAACAGAACAATGCAGCATTCTCAGTTGAACTATA
AGAAAGAGTTCGAGGACCTTGGTTTAAGCTGTTAGAACCAGGTCTACGAA
TTGGTATCAACTGAATATCTTTCTGAGTTGAGTACTCAAAGGCACGTAGG
ATGCGATCTTTCACGTAAAGCAGAGAATCTCCACTCAGAGAAAGCAGGAC
GTCCCTCTCCAATTTGAATACTATCATGCCACTGTCATGGCCAGCTGCCC
GAAGATTCATCTCAGGATGACAAGCCAGAATCCAGAATCTATCATGTACC
CTACGGAATGTCTGAAGACCAGTCCTTTTCGTAGCATCCCACACTCTGAT
GCTCTTATCTTCGGAATTTGAGACAATGATTTCCTGTCTTGGATGGAATA
GAACACATGAAACATTGTTCATATGGCCTCTCAATGTGTCCACTTCACAA
GCCTTTGTGTCATTCATTCCCCAAATTTTCACCTGACGATCATTGGCAAT
CAGAAACAATTAAAGGCAGAGTGGGGTGGAATGAAGCCCAGTTCACCCCT
CGATCGTGGCCCTCTAGGACATACTTTACAACAGCGTCAACCCCACCAAA
AAAATCTGCATTCATCTGACTCAAGCGGAGGATGTCATCAGCAGGAGACA
CTGATTTCTTCCTTAAGGCACCAATATCCCAAACTCTAACAGTCTGATCA
AAAGAGGCAGACACAACCAGATCCTCTTTGGGATGAAATAATGCACACAT
CACATAGTGATTGTGTCCAGTCAAGACAGATATGCAAGTTCGAGACCGCC
AGTTCCATATTCTAATTGTCTGATCATCACTAGCACTAACAATCCAAGGG
GACTCGTGATGAAATTGAACAGTGCGGATGTAATCAAGATGTCCAAGGAG
GGTGAACAAACACCTGTGCAACTTGTAGTTCCAAACCTTGATTTTATAAT
CATCCCCTCCAGAGACGAAAAGCGGCTGGGATTTGTGAAAGTGAACACCG
CGAACGGGGCCATCATG
>CL4.Contig4
TTAGCAATTAAGCAAAATCGCCTACTGCAAACGGTGCCAAGGCCAGAGAA
GAAAGCTTTTCCCAACTGTTCTTTCAGTGTGGAGTGAGTGAGTCATTTGG
TCTACTGAGATTTTGAGGTGAAAATCTGGAATCTTGATCGGGAAAATGTT
AACTAAGTTTGAGACGAAGAGTAATCGGGTTAAGGATTGAGTTTCCATAG
CAAAAGGCCATGGATCTTGGCCAGTCTTCACAGTGGCGTGATCCAGCTCT
CGGACTACCGTATGGACACTCTCATCGACCGCTTTGACGAGCATGATGGC
CCCGTTCGCGGTGTTCACTTTCACAAATCTCGACCTCTCTTCGTCTCCGG
AGGTGATGATTATAAAATCAAGGTTTGGAACTACAAGTTGCACAGGTGTT
TGTTCACCCTCCTTGGACATCTTGATTACATCCGCACTGTTCAATTTCAT
CACGAGTCCCCTTGGATTGTTAGTGCTAGTGATGATCAGACAATTAGAAT
ATGGAACTGGCAGTCTCGAACTTGCATATCTGTCTTGACTGGACACAATC
ACTATGTGATGTGTGCATTATTTCATCCCAAAGAGGATCTGGTTGTGTCT
GCCTCTTTTGATCAGACTGTTAGAGTTTGGGATATTGGTGCCTTAAGGAA
GAAATCAGTGTCTCCTGCTGATGACATCCTCCGCTTGAGTCAGATGAATG
CAGATTTTTTTGGTGGGGTTGACGCTGTTGTAAAGTATGTCCTAGAGGGC
CACGATCGAGGGGTGAACTGGGCTTCATTCCACCCCACTCTGCCTTTAAT
TGTTTCTGATTGCCAATGATCGTCAGGTGAAAATTTGGGGAATGAATGGT
AAATCCATGCAGACATTTTGCCTTTAATTTTCTTTTCCAATTGTCCCATG
TGATTTACTTGCTATCATAGTTTTCTAACATCATCTTTTTGGAGTTAGCT
GGGTTTGAATAAGCATTATGATTATCATGTAAATGTATTTAAAATTGCAA
TTTAGGAAGTTACCATAGGGATTCAAGGTAACTACTTCAGGGCAGTGCTT
TTAGATAACCAGTAAATTTACTTTTTATAGCCTTTAATTGAACCCAGGAT
GTTGGAAGCCTATGAGCTACTCTTTCATGTCATTGAAGGTGTGCTCAATT
ACAGTTTAAGCCTCCACAGTGGGATAAACAAAAGTCTTTTCTGCTGTAGA
CTACGTGTTCAATACTCAAAGAATTTTCTACTAGATTAATATGGCAGTTG
CAATTTCCGTTCCCGAATTGAAGAAGTTAAATGAGCTTCTCTTCGGGTTA
TGGTATTAATTTTTCGGAGCTCATGTGTAACGTTTGTATTTCTGCAGTAT
TGTTGTGTTGGAAATGGATTGGAAAGGGGTCAATTTTTAACCTTTTCTCA
GTGTGGTATTATTATATGCTAATTGATGTTCTAATTATTTTGCTTTCTCA
ATTTCATGAGGGTATTTTGCCTTGGTTAATGTACACATTGGGGAAACCTT
TTTATTACCTAAGCAACTAATTCCTACACAGTTTTTAAAGTTTACTTGGA
AAATGTGATCAATATTTTGTTTTTTACTAAAAACAAAATTCATGAGGCGG
AAATTTATTGAATAAATTTAATTGTGATGTAGATCAACCATTCCTTTCTA
GTCTTTGACAAGATCTACATAATGATTTGGAAACCTACAAATCTAACAAA
TATAAGCATCTTTGCCTTCTAACAGCTGAGTATTTGACTTGGCATACATA
AAATATTAGTAGTTCTAAAGAAGATCTTATACAATCAAATCTTTTAGCTT
ATGATTAGTTCATTTCTTTATGATTGTGTAAACTTGTAAAAACTCTTTTA
TCGCATCTTCTTGAACTTATTTCTCTTCAGACACAAAGGCTTGTGAAGTG
GACACATTGAGAGGCCATATGAACAATGTTTCATGTGTTCTATTCCATCC
AAGACAGGAAATCATTGTCTCAAATTCCGAAGATAAGAGCATCAGAGTGT
GGGATGCTACGAAAAGGACTGGTCTTCAGACATTCCGTAGGGTACATGAT
AGATTCTGGATTCTGGCTTGTCATCCTGAGATGAATCTTCGGGCAGCTGG
CCATGACAGTGGCATGATAGTATTCAAATTGGAGAGGGAACGTCCTGCTT
TCTCTGAGTGGAGATTCTCTGCTTTACGTGAAAGATCGCATCCTACGTGC
CTTTGAGTACTCAACTCAGAAAGATATTCAGTTGATACCAATTCGTAGAC
CTGGTTCTAACAGCTTAAACCAAGGTCCTCGAACTCTTTCTTATAGTTCA
ACTGAGAATGCTGCATTGTTCTGTTCAGACATGGATAGAGGTTCCTATGA
ACTCTACATTATACCTAAAGACAGCTTTGGTAGAGGTGACACTGTGCAAG
AGTCAAAAAAAGGTTCTGGGGTATCTGCAGTTTTTGTCGCTCGCAATAGG
TTTGCTGTGCTTGAGAAGAGTACCAACCAAGTGCTAGTCAAGAATCTGAA
AAATGAGATTGTCAAAATGAGTGTTCTTCCAATTGCTACAGATGCCATTT
TCTATGCAGGCACTGGGAACTTGTTCTGTAGGGCAGAGGGTAGAGTAGTG
ATTTTTTACCTCCAGCAGAGAATTGTTCTTGGGGACCTTCAAACGTCTTT
GTTAGGTACGTTGTTTGGTCACATGACATGGAAAGTGTTGCTTTGCTGAG
CAAGCATTCCATTGTCATAACTAATAAAAGACTTGTGGATCGTTGCACCA
CCGTTCATGAGACGATTCGTGTCAAGAGTGGAGCTTGGGATGATAATGGT
GTATTTATATACACAACACTAACACACATCAAGTATTGTCTGCCAAATGG
GGACAGTGGAATCATCAATCCTGTTTGTCAGCATGAGTTAGCTGCTTACT
TCACTCACTGCAACCTGCAGCTTCCTCACTTGAGACTCGCCCTTCCTCAC
GTCACCTGTCCTTACTGTGGTACTCATTTCGTTCCGGATCAGAACGGGTA
AGTATGTAATATCTGTGATCTTGCTGCAATTGGTGCCGATGCATCAGGCA
TTCTCTGCTCTCCTTCACAAATCCGATGATTTCAATCCTCGCCTCGTTTA
GTACATGGCAACTGATTGCTTCCTTACATCGAAAACAAGGTTAGAATATA
TCTAAAATCTGTCGGAATCTTGTTTCTGTCACAACTACTTTCAAACATCT
CTCTCTTACTTCAAAGTATTTTACCTAAAATTCCTCTAATTGCAATGTGT
TGAATCATTGAAAGCCATTCTACTCATTAATTTTTTGTTAGGCGTTTTCA
TATATATGCTTCTGTTGGAATAAATTCTACACTATTTGTTGGTTATTGTA
TCTTAGAATCCTGTGCTACTATTTATATATATGGGTTAATTACATTTTAC
CCCTTCGTGAGGTTTTTCAAAACTACTATTTCATACTTTTGTTTGGTATA
TATTACAAATATATTATTTTGTTTGGTATATATTATCCTGTTTATTTATT
TATTTGTGTGTCTAATGTGTCCCTGTGTCACACACCTATACGAATAAAAT
ATATCATAGATATTATATATGCTGCCACTTCAAATCCCATATAGTTTAGG
AAATCCCATATAGTTTAGGAAAGTCACTTGAAATTAAAAAGGAAATTTAG
TTGGGAAAACAATGTTGAATCCTAAATGGTTTAGATTTCAAAAAATCATA
AGCATTACAGTTATAAATACCCCTCTCTTTGTTTCTCTCTCTCGTCCTCC
AACCAACAACTTGATTGAATTATTGCTTTATCTCCCTAATTTCCTGCACT
GTTTTTGAACACTATTCCAATGGCTTCCATTAACGATCCAAGTTGGGTAT
CCATAGCTTCATCTGATTTCTTCGTCGAAATCCTCTCCAGATTGCCTGTT
AAAACACTTGGAAGTTTCTCTACCGTTTGCAAATCATGGCATTCTTTTAT
CAAAACCAAAACATTCATCCAAACACATCTCAAAAATTACTGTCAAAAAA
ATTCTTCTTCAATCGAATTACCTTCAATTCCCTATCTTTCATGTTCATCG
AACACAATTATTTTAGATGAAATTTCCAAAAATCTTATGGCTTATTGTAC
ACCTCAAGATCTATCTGTTGTTGGAAATTCTTGTAATGGAATAATCTGCT
TCACAGATAATAAGACATACTATGGTACTAGGGTTTTTCTTTCCAATCCT
ATCCTTAAGAAAACAAAATGCATATCCCATTTTTGGAAAACTGATTTCAG
GCCATATTTGAATATTTACTCTAAACTAGGATTTGGATGTCTAGAATACA
ATGATTTTAAGGTTGTCAGGATTTATTATTTTAAGGATATAAATTCCAGC
AAGCTTTTAGTTGTAAAACCCCAGGTTGAGGTTTATAGTTCGAAAGCAGA
CAATTGGAGAAAAATTGACGAGGCAAACATAAATTGTATAGCTGATAAAA
GATCGGTTTCTTGCAATGGAGCTATTTATTGGTTGGGTCGAAGAAGGGAG
GAATGGAGTTGTGATATTATTTTGTCTTTTGATTTGGCTAATGAGTCTTT
CGATGAGATTACACTTCCTCCTATTGAAAGTAAGGTTTCCAGGAACGCGA
TTTTATTGGTTTACAATGGTTTGTTAGCGTTTTGGACTGTTTCTTCCGTG
AATAATAATAATACAATGTTGTCAGAATCAAACTGGAGGAGATCGAACAT
GATCATTGGGTCATTGGGTCAAATCGAAACCGAATATTGCTATGATTTAT
GGGTGATGATGGATAAGAAAGTGAGTAATTCTTGGAGGAAATTAGGAGTT
TTTGAAACTAAGAAGAATGTAACAGAGGTAAGGGGATTTACAAATGGTGG
AAAGCTTATAATGGAAATATGGGAAAGTGATTATTTGGCATCTTGGGATC
CCATTAATGGTGAAATACAATTTCTCAAGTGGAATGAGATAGACACAACT
TTTTTCGGAAGCCTTGTTTCTTTTTGAGGAATTTGTATTTTTTGTTTTTC
TTATTCTTGAGGAGTTTGTATTCATGATTTTCTAAGCTACAATTGAAAAA
GATTCGTGGAATAAAATTTTAATTTTGCAGAAAAAAAA
>CL4.Contig5
CCCTTTTCATTATGAAAGTTAGTGCAAATTTCGCAATATGAATTGAAAGT
AGTACAAAACCAGATAAAAGGGCGCGACTCCGGAGTTAATACTGTTCAAA
AGAATCAAAACTTCTACAAAAAGATGGACCTAATAATAATGCCAAACGAA
AATCTCTAGTTTTTTAGGAAAAATAATACAAAAATGTATTGTTCCATTAC
ATTATTTATAACCAGCCACACTACAAAGGGGCATAAAAAGAAAAAAGAAT
ATATAAAATCAGCCACAACAAACTATAGCTCTACAGCAGGCAGCAGCATT
CTCTGTCTGTCCATCCGTCCGAGACTGTTCTGACGACAGCAATCGGCAAA
CCATCTCCTCTAGTTTTCCTACATAAACATAAAGCTCACTTGGCAAAGCT
GATGCGAAAGTAGTCATCTGTCGCAAAGAAAGAGCTATTACCAGAAAGAT
AAAAATCCAAAAACAAGTGCAGAAATTCTGCCAATTGGAGCTACCAGAAG
GAAATTAGGATAACTGGCTACCCAGGTTCAGCATAGCTCCACTTCGTAAC
TCTTGATGTAGAAAGAGTAATAACAAGATTTACAAGAAAAGGGATTTCTA
AAGAGAAGAATTGGATTGGAAAAGGGGTGCAAATTGGATAACAAAAAAAA
GTTATCAATTGCTTTTTGTGAGAAAAACTGTTCACTCATAGGTATTAGTG
AAATTATGGGCCAAGTAATCTAAGTTATAGAAACCGAAGGAGCTTATAAA
AGAAGCAAAACCCACTGCAAACCCAGAGATGATAGCAAATGCATGTTTAA
AATATTCTAACCTTTTTGTTTCTTTGGAAGGAAACAGCTACTTGACATGA
ATTAAAACATGCTGAGGACAAAAATCATCGGATTTGTGACGGAGAGCAGA
GTAATCCAGATGCATCAGCACCAATTGCAGCAAGATCACAGACAGTACAT
ACTTGCCCCTGTTGGTCTGGAACAAAATGGGTACCACAGTAAGGACAGGT
GACATCCTTCTGTCCACGGTAAATAGGAACATATGTGGCTCCACACACCA
CAAAGGGATTTCTGAAGTCATAGTTCAGCTGAGAAACATCTCTCATGTTC
CTCTCTGCAGCCTGAAGAACAGAGCGTGCTGATCGGCTATGGTTCTCAGC
CGTCGGATTGGTTTCCAAGAGTCGTCTAGCAAAGTTGGCTGCAGTACTCA
GATTACCAGCCTTGTAGCAAACGCTCATAGCATTCATTAGGGCAAGTCTC
AAGTGGGGAAGCTGGAGGTTGCAATGAGTAAAGTAAGCAGCTAGCTCCTG
CTGACGAATAGGGTCATCTCTCAATTCTCTCCTCTTTAATTCCATTTTTA
AGCCAAGAACATATTCCTTTGCAATGACAACCAATTCTTTAACTTCGTCC
ACTTCTCTCCGTGTCTCAACAACAATTAGAGGAATTGTATAAAGGATAGA
CATAAAAAGCCGTAGAGCTTCACTAAATTTCCCAGCAGTTGTAGCCTTGT
AACCAGCCCTGAGCTTCTCATCCAACTGAGAAAAGTTAAAAGTGAGTGCT
GGTGGACCCCGCACATTTGGACTTGCTGAATCACTCCAGCCCCTTTCTAC
AGCTAACGTGATCACAGGTGCAGAAGAAAAGGCAGGCAGGTAAGAGTGAC
TACCAGTGCAAAGATCAGTAAACAATGGCTTTAGAGGAACAAAATTTCTT
ATTCCCAGTTGTCGGCTCAGTAGACGCATTGCAGTGTCAAAATTTCCAGC
AGCAGCATGTTCAGCAGCAAGGGATGATTTCTGGACCCAAATCTGGCTAA
CAGGCATACCAGGAGTGGGTGCCACAAATACAGAAGATCTTGTATTCACA
GTTTTTGGTGTATCAGCTTCAGGTGGGAGATCCAGATCCTCAAGATCCCA
TCCTCCATCCTCATCATTTTCTTCATGTGCTTCTTCATCCTCCAAAACTG
CACTGATATCACCATTCTGCAAGTTGTCTACTTCTCCAATGTCAAGAGTT
TCACCCCAATCAGCATCTGCAGCATCTTCATACTCTTCATTTGCACCCTT
CCCAGCATTATCAAGACCACCCTCAAAGATCCCTCGGGTAACCATCAATA
AAGGCCAGTCTCCACCACATAATAACTGTTTTGGTGGAATCAACAAAGAG
GTTGACTTCCCCTTCGGTAAAGAAGGAACATTACCACCCAGTTCTTCTGC
GAGACGTTGGGCAACATCATGAAGCCCATGGACAGAAGCTGTGATGTACG
CAAGTGACAAATGACCAGAATTCTCCAATATCTTAACACGCTCTTGAATG
TCTCCCAGGTAAAGGGCATTGTGGAACTGACCCATAACCTCATTCTTTAC
TTCAGCAATTTTCATCATTTGCTTCAGCTTATCCAACTTACCAGTTATCA
AGTAAAGGAAGGACAGTCTTTCAAAGTTCTTTGTCCTCTGGTATGCATAC
TCAACAATACCAGCATTACCTTGACGAAGGGCCTCAACCCCCAGCCTGTA
CCAATGATCTTTCTCATCAATTTCTGTTGCAGAAGCAAGTGCTATTTGAA
TGTTTCCACTTTCAAGAGCCAAGTTGAAGCGTGTACGCTCATCCTTCACA
AAATGTAAAGCAACTTCTGGAAAGCCCTTCTGCTGCAGGTATGCAATCAT
TGCTTGGCCACAGAGCTCTGAGTTCCTAATCATGCTCATAACTTGGTCAT
ATCTCTTCCTCAGCAGGGACAGCTTGAAAATGTACTCAGTTGAATCAATA
ATAATAGGACGATTCTTCCCATCTCGGTCCAAGCAAAAGATTGTATTTCC
ATATATTTTTGTGATATATATAGGGACATCCAGGGTCTTTATAATTCCAC
TGTCTCCATTTGGAAGACAATACTTGATGTGGGTAAGTGTCGTATATATG
AATACACCATTATCATCCCAAGCTCCACTCTTGACACGAATCGTCTCATG
AACGGTGGTGCAACGATCCACAAGTCTTTTATTAGTTATGACAATGGAAT
GCTTGCTCAGCAAAGCAACACTTTCCATGTCATGTGACCAAACAACGTAC
CTAACAAAGACGTTTGAAGGTCCCCAAGAACAATTCTCTGCTGGAGGTAA
AAAATCACTACTCTACCCTCTGCCCTACAGAACAAGTTCCCAGTGCCTGC
ATAGAAAATGGCATCTGTAGCAATTGGAAGAACACTCATTTTGACAATCT
CATTTTTCAGATTCTTGACTAGCACTTGGTTGGTACTCTTCTCAAGCACA
GCAAACCTATTTCGAGCCACAAAGACTGCGGATCCCCCAATACCTCTTTT
TGCCTCTTGAACAGTATCTCCTCTACCATAGCTGTCTTTAGGTATAACAT
AGAGCTCATAAGAACCACCATCCATGTCTGAACAGATCAAGGCAGCATTC
TCAGTAGGACTATAAGAAAGAGTGCGGGGACCTTGATTTAAGCTGTTAGA
ACCAGGCCTACGAATTGGTATCAACTGAATATCTTTCTGAGTTGAGTACT
CAAAGGCACGTAGGATGCGATCTTTCACGTAAAGCAGAGAATCTCCACTC
AGAGAAAGCAGGACGCTCCCTCTCCAATTTGAATACTATCATGCCACTGT
CATGGCCAGCTGCCCGAAGATTCATCTCAGGATGACAAGCCAGAATCCAG
AATCTATCATGTACCCTACGGAATGTCTGAAGACCAGTCCTTTTAGTAGC
ATCCCACACTCGAATGCTCTTATCTTCAGAATTTGAGACAATAATATCCT
GTCTTGCATGGAATAGAACACACGAAACATTATTCATATGGCCCCTCAAT
GTGTCCACTTCCCAAGCCTTTGTGTCATTCATTCGCCAAATTTTCACTTG
ACGATCATTGGCAATCAGAAACAATTAAAGGCAGAGTGGGGTGGAATGAA
GCCCAGTTCACCCCTCGATCGTGGCCCTCTAGGACATACTTTACAACAGC
GTCAACCCCACCAAAAAAATCTGCATTCATCTGACTCAAGCGGAGGATGT
CATCAGCAGGAGACACTGATTTCTTCCTTAAGGCACCAATATCCCAAACT
CTAACAGTCTGATCAAAAGAGGCAGACACAACCAGATCCTCTTTGGGATG
AAATAATGCACACATCACATAGTGATTGTGTCCAGTCAAGACAGATATGC
AAGTTCGAGACTGCCAGTTCCATATTCTAATTGTCTGATCATCACTAGCA
CTAACAATCCAAGGGGACTCGTGATGAAATTGAACAGTGCGGATGTAATC
AAGATGTCCAAGGAGGGTGAACAAACACCTGTGCAACTTGTAGTTCCAAA
CCTTGATTTTATAATCATCCACCTCCGGAGACGAAGAGAGGTCGAGATTT
GTGAAAGTGAACACCGCGAACGGGGCCATCATGCTCGTCAAAGCGGTCGA
TGAGAGTGTCCATACGGTAGTCCGAGAGCTGGATCACGCCACTGTGAAGA
CTGGCCAAGATCCATGGCCTTTTGCTATGGAAACTCAATCC
>CL4.Contig6
GGATTGAGTTTCCATAGCAAAAGGCCATGGATCTTGGCCAGTCTTCACAG
TGGCGTGATCCAGCTCTCGGACTACCGTATGGACACTCTCATCGACCGCT
TTGACGAGCATGATGGCCCCGTTCGCGGTGTTCACTTTCACAAATCTCGA
CCTCTCTTCGTCTCCGGAGGTGGATGATTATAAAATCAAGGTTTGGAACT
ACAAGTTGCACAGGTGTTTGTTCACCCTCCTTGGACATCTTGATTACATC
CGCACTGTTCAATTTCATCACGAGTCCCCTTGGATTGTTAGTGCTAGTGA
TGATCAGACAATTAGAATATGGAACTGGCAGTCTCGAACTTGCATATCTG
TCTTGACTGGACACAATCACTATGTGATGTGTGCATTATTTCATCCCAAA
GAGGATCTGGTTGTGTCTGCCTCTTTTGATCAGACTGTTAGAGTTTGGGA
TATTGGTGCCTTAAGGAAGAAATCAGTGTCTCCTGCTGATGACATCCTCC
GCTTGAGTCAGATGAATGCAGATTTTTTTGGTGGGGTTGACGCTGTTGTA
AAGTATGTCCTAGAGGGCCACGATCGAGGGGTGAACTGGGCTTCATTCCA
CCCCACTCTGCCTTTAATTGTTTCTGATTGCCAATGATCGTCAGGTGAAA
ATTTGGCGAATGAATGACACAAAGGCTTGGGAAGTGGACACATTGAGGGG
CCATATGAATAATGTTTCGTGTGTTCTATTCCATGCAAGACAGGATATTA
TTGTCTCAAATTCTGAAGATAAGAGCATTCGAGTGTGGGATGCTACTAAA
AGGACTGGTCTTCAGACATTCCGTAGGGTACATGATAGATTCTGGATTCT
GGCTTGTCATCCTGAGATGAATCTTCGGGCAGCTGGCCATGACAGTGGCA
TGATAGTATTCAAATTGGAGAGGGACGTCCTGCTTTCTCTGAGTGGAGAT
TCTCTGCTTTACGTGAAAGATCGCATCCTACGTGCCTTTGAGTACTCAAC
TCAGAAAGATATTCAGTTGATACCAATTCGTAGGCCTGGTTCTAACAGCT
TAAATCAAGGTCCCCGCACTCTTTCTTATAGTCCTACTGAGAATGCTGCC
TTGATCTGTTCAGACATGGATGGTGGTTCTTATGAGCTCTATGTTATACC
TAAAGACAGCTATGGTAGAGGAGATACTGTTCAAGAGGCAAAAAGAGGTA
TTGGGGGATCCGCAGTCTTTGTGGCTCGAAATAGGTTTGCTGTGCTTGAG
AAGAGTACCAACCAAGTGCTAGTCAAGAATCTGAAAAATGAGATTGTCAA
AATGAGTGTTCTTCCAATTGCTACAGATGCCATTTTCTATGCAGGCACTG
GGAACTTGTTCTGTAGGGCAGAGGGTAGAGTAGTGATTTTTTACCTCCAG
CAGAGAATTGTTCTTGGGGACCTTCAAACGTCTTTGTTAGGTACGTTGTT
TGGTCACATGACATGGAAAGTGTTGCTTTGCTGAGCAAGCATTCCATTGT
CATAACTAATAAAAGACTTGTGGATCGTTGCACCACCGTTCATGAGACGA
TTCGTGTCAAGAGTGGAGCTTGGGATGATAATGGTGTATTCATATATACG
ACACTTACCCACATCAAGTATTGTCTTCCAAATGGAGACAGTGGAATTAT
AAAGACCCTGGATGTCCCTATATATATCACAAAAATATATGGAAATACAA
TCTTTTGCTTGGACCGAGATGGGAAGAATCGTCCTATTATTATTGATTCA
ACTGAGTACATTTTCAAGCTGTCCCTGCTGAGGAAGAGATATGACCAAGT
TATGAGCATGATTAGGAACTCAGAGCTCTGTGGCCAAGCAATGATTGCAT
ACCTGCAGCAGAAGGGCTTTCCAGAAGTTGCTTTACATTTTGTGAAGGAT
GAGCGTACACGCTTCAACTTGGCTCTTGAAAGTGGAAACATTCAAATAGC
ACTTGCTTCTGCAACAGAAATTGATGAGAAAGATCATTGGTACAGGCTGG
GGGTTGAGGCCCTTCGTCAAGGTAATGCTGGTATTGTTGAGTATGCATAC
CAGAGGACAAAGAACTTTGAAAGACTGTCCTTCCTTTACTTGATAACTGG
TAAGTTGGATAAGCTGAAGCAAATGATGAAAATTGCTGAAGTAAAGAATG
AGGTTATGGGTCAGTTCCACAATGCCCTTTACCTGGGAGACATTCAAGAG
CGTGTTAAGATATTGGAGAATTCTGGTCATTTGTCACTTGCGTACATCAC
AGCTTCTGTCCATGGGCTTCATGATGTTGCCCAACGTCTCGCAGAAGAAC
TGGGTGGTAATGTTCCTTCTTTACCGAAGGGGAAGTCAACCTCTTTGTTG
ATTCCACCAAAACAGTTATTATGTGGTGGAGACTGGCCTTTATTGATGGT
TACCCGAGGGATCTTTGAGGGTGGTCTTGATAATGCTGGGAAGGGTGCAA
ATGAAGAGTATGAAGATGCTGCAGATGCTGATTGGGGTGAAACTCTTGAC
ATTGGAGAAGTAGACAACTTGCAGAATGGTGATATCAGTGCAGTTTTGGA
GGATGAAGAAGCACATGAAGAAAATGATGAGGATGGAGGATGGGATCTTG
AGGATCTGGATCTCCCACCTGAAGCTGATACACCAAAAACTGTGAATACA
AGATCTTCTGTATTTGTGGCACCCACTCCTGGTATGCCTGTTAGCCAGAT
TTGGGTCCAGAAATCATCCCTTGCTGCTGAACATGCTGCTGCTGGAAATT
TTGACACTGCAATGCGTCTACTGAGCCGACAACTGGGAATAAGAAATTTT
GTTCCTCTAAAGCCATTGTTTACTGATCTTTGCACTGGTAGTCACTCTTA
CCTGCCTGCCTTTTCTTCTGCACCTGTGATCACGTTAGCTGTAGAAAGGG
GCTGGAGTGATTCAGCAAGTCCAAATGTGCGGGGTCCACCAGCACTCACT
TTTAACTTTTCTCAGTTGGATGAGAAGCTCAGGGCTGGTTACAAGGCTAC
AACTGCTGGGAAATTTAGTGAAGCTCTACGGCTTTTTATGTCTATCCTTT
ATACAATTCCTCTAATTGTTGTTGAGACACGGAGAGAAGTGGACGAAGTT
AAAGAATTGGTTGTCATTGCAAAGGAATATGTTCTTGGCTTAAAAATGGA
ATTAAAGAGGAGAGAATTGAGAGATGACCCTATTCGTCAGCAGGAGCTAG
CTGCTTACTTTACTCATTGCAACCTCCAGCTTCCCCACTTGAGACTTGCC
CTAATGAATGCTATGAGCGTTTGCTACAAGGCTGGTAATCTGAGTACTGC
AGCCAACTTTGCTAGACGACTCTTGGAAACCAATCCGACGGCTGAGAACC
ATAGCCGATCAGCACGCTCTGTTCTTCAGGCTGCAGAGAGGAACATGAGA
GATGTTTCTCAGCTGAACTATGACTTCAGAAATCCCTTTGTGGTGTGTGG
AGCCACATATGTTCCTATTTACCGTGGACAGAAGGATGTCACCTGTCCTT
ACTGTGGTACCCATTTTGTTCCAGACCAACAGGGGCAAGTATGTACTGTC
TGTGATCTTGCTGCAATTGGTGCTGATGCATCTGGATTACTCTGCTCTCC
GTCACAAATCCGATGATTTTTGTCCTCAGCATGTTTTAATTCATGTCAAG
TAGCTGTTTCCTTCCAAAGAAACAAAAAGATGACTACTTTCGCATCAGCT
TTGCCAAGTGAGCTTTATGTTTATGTAGGAAAACTAGAGGAGATGGTTTG
CCGATTGCTGTCGTCAGAACAGTCTCGGACGGATGGACAGACAGAGAATG
CTGCTGCCTGCTGTAGAGCTATAGTTTGTTGTGGCTGATTTTATATATTC
TTTTTTCTTTTTATGCCCCTTTGTAGTGTGGCTGGTTATAAATAATGTAA
TGGAACAATACATTTTTGTATTATTTTTCCTAAAAAACTAGAGATTTTCG
TTTGGCATTATTATTAGGTCCATCTTTTTGTAGAAGTTTTGATTCTTTTG
AACAGTATTAACTCCGGAGTCGCGCCCTTTTATCTGGTTTTGTACTACTT
TCAATTCATATTGCGAAATTTGCACTAACTTTCATAATGAAAAGGG
>CL4.Contig7
GGGGTGGAATGAAGCCCAGTTCACTCCTCGGTCATGGCCCTCTAGGACAT
ACTTTACCACGGCATCAACCCCACCAAAGAAATCTGTGTTCATCTGACTC
AATCGAAGGATGTCATCAGCAGGAGAGACTGTTTTCTTCCTTAAGGCGCC
AATATCCCAAACTCTAACAGTCCGATCAAAAGAGGCAGAGACAACTAGAT
CCTCTTTGGGATGAAATGAAGCACACATCACATAGTGATTGTGTCCAGTC
AAGACAGAAATACACGTTCGAGATTGCCAATTCCATATTCTAATTGTCTG
ATCATCACTAGCACTAACAATCCAAGGGGA
>CL5.Contig1
GGAATTCAACCTAATGCTTGAAGATGAGCGGTTTGGATATATTTATTGGT
TATCTTTATGTTCTCCATCCTTCCTAAAAACCTTTTGTATTTTTAAGTTT
TCTGGTTTCCTTCTCTGCAGTCGGTTGGCACGATGGCAAAGATTGGGTCT
TTGTAAGCTGCTGGTTGTAGAAATCGTGTTAGCAATGAAAGACCGCAATT
ACTAAGTTCCTTCGTGTGGATTCTGCAGCTAGGCCCGGACTATTATTGTA
CCTGCAAAATTTTAGTACCTCCTTTTTTTCCCCCTAGATTATTAATGATC
AAGGACTGCAGGGATTTCATCCAGCTTGAATTCAATGTTTATGTCTTATT
TTTTGTTTCTTAATTTATTTGTTCTGTTTGTTTCGATTGGTCTTGTTCTT
GCTTTGGCAGTTTGGTACGACATGAGGAATTTGGTACTCTGCCATTCTTT
TTGCGTTTGTCTCTGCCTACCCTCTTCAATATTTTATTCATAAACTTCTT
GTCTGGATTCGTGTGCTTTTTCTTGTTCTTTTCAGACTGAAATACAGCAG
CTTGTCTGATCATTACGTCAATTTCTGTATGTGAATCTGCCCAATTGCTG
AAGAGGGGATCTAACCGAGGACCATGGTGGGTCTTCTGGAAGAGTTGGTT
TTTGACGTGAAAATGATTGTGGCATGGAAGTATTTGGCTGCTGCAGGATC
ATCTATTGCTCCAGGAATCTGATGATCCTCTGTATCTCTGGTTTCATATT
GTGGTTTGTCATTTTTCTTCACAAGTCTTATTGGTTTAACTTGTGGTTGG
TTTCCATCTTAATTAGGTTATATTGGTAATGTATGGGTTGGTGGGTGGAA
GGTTTTTGGTCATCTACGCCCTCCTTATGTATGAAGCTCATTATGCAAAT
TCCTTGTCATCTACCCCCTCAGTTGAAGGATTTCAAGCAACTTGAAAACA
ATCTCTCTGGAGGCAGAGCAATTTGTTTCATGGGGTACATGTAGGCGATA
AGAGTTCTCTTTTTGGTTATTCTGTGGTTTTGATTTTGGCTTCAAAACAT
TCAATAATTGCAAGTACGTCTATTTCTCTAGGATGAAATGCTTTGCGTTC
AGTAGTTTTGGAAGAATTTTACACTTTGTATTTCCAACACAGACTTCTGT
TTTGTTCCAAGTAGTTTTTCCCTGTTTTTGGATTAGTTTGGTTTGACTGG
AGAGGCTCGTGGAATATATTATATATTGGTCTTACCTAGTTGTCGTCTCC
CACTGTCTGTTATTGATAGCATAACAGAGCTGTGTTTTCTCCCTTAGATC
TTTTGATGTGATCTGGTACTGTTCTGGGACGGCTGTTCAGAAGTTTTGTG
GGTTTCAAAGTAGTATCTGATTGGCTTGTGTAATTCAGTTTCTTGCCTTG
TGTAAGACTACTGTTAGTTCTTAATATTCTGTTTTCATGGGCGCCAGTTC
TTTCAAAGAAATCCAGGTGGGGGTGCTGTACCTTGTATCTTGGTGTATTC
TGCTGCAGTTCCTTGAAATCATTGGTCATTTGTGGAGGCCGTGGATTAAT
CTTCTCTCCTTATGCAGTTTCTGCCCAAGGGATACCTAAGGACCTCTGTT
AGGGTTTGGTTTGATATTTTGGTTGGTTTGTGGTTTGCATGCATCTTAGG
TTGTTCCGGCAACGAGTCTTCGGTGATTGGGGGGTGATATGGGTCTTTCT
CTGCTACAAGTTACTTTATATCATCAATGCTTGAGGAAGCGCGGATCGTC
TCCATTCCCTCTGTTCTTTCCTTATCTTGTTTGAAATTTTTCGGTTCCTT
CTTGAATACTTATTGACTTCTTGTTTGCATCTCTTTAGGTTGTTTTGGTA
AATACTCTGGTGGGTTAGAGGTCTTTGGTGATTGAGGTTCAGTATTTAGT
AATTTTGTTGTTGGATTAGTTCTCAGAATACTGGTAGGGTTTGTCCCTCG
TTTTGCTCTCTATTCCAAACCCTTATTTTTTTGAAATTGGTTTCCTCTGT
TTTTGCAGTAAATCTCTAGCTAAAGTAACTCAAGGATGTAGCCATTTGTA
TCCCTCCTGTCTGGATGTCTTTGTTGCACTTAAGTTTGCACTCAGCTTTG
GCATAAACATTTAAGGGGTAACTAACTGCACTCTTTGGACCTTCTACTGG
GAAGTAACTCTCCTTAACCTCTTTCTACACTTTCTTTTTTCTGTTTCTAT
AACCTTCTCCATGATGAATTTTAATTTCAAGAAATACGGACCCTAGGCAC
TTAATGGTGCAACGATCTTCTTTATGTTGAACTTAATGAGCAGGACGCTC
ATACCTTACAGGAGCTTCTTTTGAATGAGAACTGTGTTCTTTCATCCTGG
AACAAGGAGAAAATGGACAAGCTTTCCGTGCTTTTGGTTATTTATATATT
TATGTGGTGGGTTTGCCCATCCTTGTGGTGTAGACTACCTCTCTATCCTT
TATCTTTTCTGCAGCCAGGTATGGTGTCAAAACTACGAGAAACTAGGCCA
TCTTTGCGGGTGTACTGTTGGGTGTATTTTGTGGGCACTGGTTTTGATTC
CTTACCACTTGCAGACCTGGTGCTGGTTTGTCATTAGGGAGTTGGATCTC
TTGTTTCCCTTTTGGTCCACCGATGAGAATGGCTTAAAAGGTGAAAGGTC
TGGACTTCCCTTCATCTTTGCGGTGATCTGGTTTATAGGTATTTTGTGGT
TAATCTGTCTTCCATTGGTGCTGCTTGAGAGAGTCATTAGGTTCCTTGTT
TCTCTTTTGAAGATTATTTAAGCATCAATGGTGGTGATGGTTGGCTTCTT
CCATATTCTATGCGGCATGAATCTGTTTTCTGTAATCCTTGGTATAAGCA
GTTTTGGGTCATTTTCAGTTCTGCACCTTCTTGGAATGTGCCTAGTCTGT
TTTCGTTTTTCATTTTGCAGTGGTTATTGAAAGGCTTGCAGTGTTCAGCT
TGTCAGGGGTTTTAAGTTGGAGGATTGAGTTTTCCCTGGGCTTTGGCTAT
ATCGTAAGCTAGTTGGTATGGGTTATTATTTCCCCTTTTTTGGCCCACAT
TTTTATCTGTCGACAATCCCAATTATCTCGTGACTCTATTTTACCTTAAT
GGATACTATATGTTTGCACTTTTTCCAATGTATATTTTGCAGCTTTGGTT
AAAAAATTTGAGCTAGAGCAGAGACAGTGAGTTGAGGTTTTATGCCTTTT
TGATTAGCTTGCATTTTTCATTTTTATTGGTGAACTCTAGAGATCTTTTA
GTTTGAATATAAACAGTGGCCGCATTCTCCTGATTCAGGATTTATTTCAC
GGGTTCACCGGCCTTTTGGGTTAGTCGCATGTGCTAGACTTAGCTGATCA
TACTCTTCTGTAAATAGGAACTGCCCCAAAAAGGCATGGTGTATTAGTAT
CATCTGACTAAGGTCCT
>CL5.Contig2
CAAGGGAAACAAAAAGGTCCAGAAAAAGGTTTCATTATAAGCTGCTTGTA
ATCCTGCAAAGGAGTAACGGATTAATGAGGAATTGCACAATGAATCTGAT
ACAGCTCAGGCTAAGTAACTGTCAGCAATGGTTGCAAAAAATATTGGAAG
AAATAAAATGAGGAGAGATGAGAAACCAGAAGGTTAACATAAGATCACCA
GGTTCAGGCCTTTATCTGATGAAAGCCACTATGATAACAACCTGGTAACA
ACAACCTCCCCTAGAATAACTGCAATGGACAAAGTGAACCAAAGAGATCC
CTTATGGACTTCATCAAGCTACTGATGATGTCGAAAAGAAGAGCAGGTAA
TGGAGGAAGGAGTAGCAAGATACACCAAAAGCA
>CL5.Contig3
TCACTATAAAATCACCAAACGCAAGACCTTCAAACCAGTTTCTTCATAAT
CAAAAAGAATTCCATCAAATGTTAATTTGCTTCCTTTCTACCAAAATTAC
ATTTAGGCCCTTCAAAAAAAATTTTGATAAAATCTTCAGAAGGGACCTAA
AGGTAAATAAATAAACCAAACAGAAGCGGTAAAATCTCAAGAATGCTAAT
ACTATTACTATTAAGACAGAACCGAACCCACCTCAAAGCAACACGCTTTC
CGAACCCAAACGACTATAAGAAAAGATAGGGTCGATAAACATAACTTAGG
AATCTATATGTATATGAATAGCGCGAAAAACTCCACAAGAGAGTTTTGCA
AAAAAGGATTCTTTGTTACCAGCTTAAAATCATACGGGGTCATCAACCAT
GTCTCCATCCGCACCTGAACCTTCCTCCCATTTCCAATTCTCCAACAAAG
ACTTTGCTTCAGCAGCTCACGCCCTTCCATAATACTGCTCCACATGAAAC
AGACACTCAGCTGCAATTTTGCTTCCAAGAATGAGGAATTGCGAAAATAC
TTGCTCTTCAACACCTTAGCCACCACAGAATCTTTGTGAGCTTCTTAAAA
ACTCTATCCTTCACATACTGAAATATTTGTTTCTTATATCTTCCCACCAA
ATAGGTAACCCCAGATATTTACCTTCACCCGTGCACTTCGGCATTTGCAG
CACCTCCATAATATCTTTGATAACTTCTTCCTCCATTTGAGCTCCAAAAA
GAATGGATGATTTTTGGTAATTGATAGATTGACAAGAAGCCTCCTCATAA
TCTTGTAAAATGGACTTCATCACTATTGCATCCTCCGTCGTACCATGTTT
GCATAATAAACTATCATCGGCAAAGAAGAGGTAAGATATCTCCAGTCCAG
CAACTCCCTTCTTTGCACCTTGGATTCGTTGCTCCATCACTGCCTTGCGA
ATGAGGGTCGAAAGGCCTTCTGCACATATAGAAAAATAAAAGTAGTTTTA
ACGCTATATATGACCAATTTCTCAAAAAAGGAACAAAATTCATGAAAGGC
TTGCAGTAGGAAGGATGATGCCAGACCTCACCCAGGTATCATACTTTGCC
CTCTATGGACAGACGAAGTTGGTTGAAAGCAGATATACCTTGCAACTAAA
TCGAAATAAGAGGCTAGCTAGCAAATCCTTCTCCTTTGGGGTGAAAGCAC
AATCTGAGCTCCGACTGTTTCTAATGTGAAACAAAATATACATTTCTAAA
AGTACCACCCCAAAAAAAAAAAAAAATTTCTAAAGAATCCAGAACTTATG
CACTTCCATTAATCCTTCCCTCCTCCTTTGACCGGGCTTAGGACCGGCTG
TACATTGCTTTGTACAGGCAGAGTTAAAGGAGTTAAATTCAACCTACCAA
ACAGGCCAAAAACACAATCAAAACAGAAGAAAACAAGAAACAGCAAGCAG
CTGAACAAACAAAACCTCCTTTCAAATGACAAGAAACAATCAGCAAGCCA
ATGAAAATCATTTCGTACCTGAAAACAGTAAGTAATAAAAAAATACACAT
TAACAATAAATGTGGATATTAACCTATGCTAGGAATAGAACAATTCTTAG
GTTAGGAATAGTAATATAATTATGCTACGAATAGAACATTCTATATCTTA
TGCTAGGAATTACAATACTTTGTCCTTACCAAATTAAACTTAGTAGGAAA
TGCAAGAAAGTAAAATTTAACGATACTTCACCTGACTTTTATCTTTAATT
AATCTAAATGGGAATTATGATCTGCCATGCGTTTGTACGTTAGTGGGCAT
TTTTCCGCCTTTCTTGGTGGAAAGGTCATACAAATGCAAATTATACCAGC
AGAGAAAAATGCAACATGTTGTAGAATCAATATGAGAAATGCCATGAACA
CTAATTGCCAAGAATATTCACCAGCAAACCATAACATGTAAGGCACAGAA
GACAACAGAAACCAAGGAAACAAAAAGCAAGTCAAACTGCATTAGATACT
TCCACAAGTCCCCTCTGGTTTTCCTTTAAAAGTCATGAAAGAGAATACTT
ATCTTCCCTTCTTCACCTGGCTTTAAGCTCTCTTATTTATCTAGAGTTAA
TTTGAACAAAACAATAAGAAAATGACAAATAGGTCATCAGAGCTACAGAT
AAGACTAGTACTGGTAAGACAAAGAGCTCCTAGGAGAGCAGAATTCAATG
ACTTTCAGCTTGAGTACCTGCTAGTGAGGTCTAATATAAGAAGTTAAAAC
AGGGGAAGCTCATATTTCTACACACTTGCTATGTGCTCAAGTTTCCCTTA
GAATGTGTGGCTTAGTATGCACTCAAAAGGAAACTGAGATACCACAATAT
CAAACCAGATAAACAAGGAAGAAAACTGGGAAAGAATGTAATCCATGGGC
TCCTCCAAGGACTAATGATTTTAAATAACTGTTGCAGAATACACTTGATA
CTCAGATTTCTCTCACAAAACTGGCATAATAGTCATTAAAAGAATTTTAA
GAAACCACCAGACATCTCGAAATGATAATAGCAAGGTAAGAAACAGAAAA
CATACCTAAGATAAACAATCAGATACTACCCCCGAAAACCCACGAATCTT
TTGAACAGCCATCCCTAACAATACCAGAACAAATGAAGAAATCAAGGTTA
ACAAGAACACAGCTCTGTTAAGCTACTGCAGAGTGTGTGGAAGACCAAAC
CTAAGGAAGATCAAAACAATACACTCCATGAACCTCTCCCAACCAAACTT
ACCCAAAAAAGGGAAAACTGCTTAGAACAAAATAGAAGACACCGGTGGAA
ATAGAAAGTTAAAATGCTTGCAAAAACACCACTGTATGTAAAGAATTGCA
TCCTGGAGACACAGATGTACTACAGTAATTATATATTTTGATGCAGAAAT
CCACTTAATAAGGGAAGACAGAACCCGGAAGGCCTAATGTAACAAATAGC
TCCACCTCCAGGAAGAATATTTTTAAGTTGCTTTAATCCTGGTAGTAGAT
GACAAGGAATTTGCATAATGAGCTTCATACATAAGGAGGGCGTAGATGAC
CAAAAACCTTCCACCCACCAACCCATACATTACCAATATAACCTAATTAA
GATGGAAACCAACCACAAGTTAAACCAATAAGACTTGTGAAGAAAAATGA
CAAACCACAATATGAAACCAGAGATACAGAGGATCATCAGATTCCTGGAG
CAATAGATGATCCTGCAGCAGCCAAATACTTCCATGCCACAATCATTTTC
ACTACACAAGGGAAAACAAAAACCGAACTCAAAATGCCTGCAAAGACTAA
GGGAAACAAAAATGTCTAGAATAGGTTTCATTTTAAGCTGGCGGCTTGTA
ATCCTGCAAAGGACTGACAGATTAAAGAGGACGTGCACAATGAATCTGAT
GCAAAACATATTGGAAGAGACAGAATAAGGAGAGATGAGAAACCAGAGGT
TAACATAACATAAGCCCATACGATGACAACACGGTAACAACAGCCTCTCC
TAGAATGACTGCAATGGACAGAGTGAACCAAAGAGATCCATTATGGACTT
CATCAAGCTACTGCTGATGTCGAAAAGAAGAGCAGATAATGGAGGAAAGA
GTAGCAAGATACACCAAAAGCAGCTCTTTCGAAACATTTCTATGTGGAAC
CAACATGCAAGAGCAGGCAGGAACGTATGTAACCACATATATCTTCTGAT
TCTTCAAGAATGAATTACATTAGGCACTGCGAACTATATTGACAAGAATC
ACCTCCTAAAGGACCTAAAAAGCATCAATACGCAGAAATAGTTAAATATC
ATATGATTAAGTGAAAATGACAATGGAAAGCTAACCAACGCCGGGTTCCA
ACAGCTACAAAGAAGACACCAAGCATCTAGTAAAGTTACCACGTAGATAA
AGGATTGATAAGA
>CL5.Contig4
TCACTATAAAATCACCAAACGCAAGACCTTCAAACCAGTTTCTTCATAAT
CAAAAAGAATTCCATCAAATGTTAATTTGCTTCCTTTCTACCAAAATTAC
ATTTAGGCCCTTCAAAAAAAATTTTGATAAAATCTTCAGAAGGGACCTAA
AGGTAAATAAATAAACCAAACAGAAGCGGTAAAATCTCAAGAATGCTAAT
ACTATTACTATTAAGACAGAACCGAACCCACCTCAAAGCAACACGCTTTC
CGAACCCAAACGACTATAAGAAAAGATAGGGTCGATAAACATAACTTAGG
AATCTATATGTATATGAATAGCGCGAAAAACTCCACAAGAGAGTTTTGCA
AAAAAGGATTCTTTGTTACCAGCTTAAAATCATACGGGGTCATCAACCAT
GTCTCCATCCGCACCTGAACCTTCCTCCCATTTCCAATTCTCCAACAAAG
ACTTTGCTTCAGCAGCTCACGCCCTTCCATAATACTGCTCCACATGAAAC
AGACACTCAGCTGCAATTTTGCTTCCAAGAATGAGGAATTGCGAAAATAC
TTGCTCTTCAACACCTTCACCCGTGCACTTCGGCATTTGCAGCACCTCCA
TAATATCTTTGATAACTTCTTCCTCCATTTGAGCTCCAAAAAGAATGGAT
GATTTTTGGTAATTGATAGATTGACAAGAAGCCTCCTCATAATCTTGTAA
AATGGACTTCATCACTATTGCATCCTCCGTCGTACCATGTTTGCATAATA
AACTATCATCGGCAAAGAAGAGGTAAGATATCTCCAGTCCAGCAACTCCC
TTCTTTGCACCTTGGATTCGTTGCTCCATCACTGCCTTGCGAATGAGGGT
CGAAAGGCCTTCTGCACATATAGAAAAATAAAAGTAGTTTTAACGCTATA
TATGACCAATTTCTCAAAAAAGGAACAAAATTCATGAAAGGCTTGCAGTA
GGAAGGATGATGCCAGACCTCACCCAGGTATCATACTTTGCCCTCTATGG
ACAGACGAAGTTGGTTGAAAGCAGATATACCTTGCAACTAAATCGAAATA
AGAGGCTAGCTAGCAAATCCTTCTCCTTTGGGGTGAAAGCACAATCTGAG
CTCCGACTGTTTCTAATGTGAAACAAAATATACATTTCTAAAAGTACCAC
CCCAAAAAAAAAAAAAAATTTCTAAAGAATCCAGAACTTATGCACTTCCA
TTAATCCTTCCCTCCTCCTTTGACCGGGCTTAGGACCGGCTGTACATTGC
TTTGTACAGGCAGAGTTAAAGGAGTTAAATTCAACCTACCAAACAGGCCA
AAAACACAATCAAAACAGAAGAAAACAAGAAACAGCAAGCAGCTGAACAA
ACAAAACCTCCTTTCAAATGACAAGAAACAATCAGCAAGCCAATGAAAAT
CATTTCGTACCTGAAAACAGTAAGTAATAAAAAAATACACATTAACAATA
AATGTGGATATTAACCTATGCTAGGAATAGAACAATTCTTAGGTTAGGAA
TAGTAATATAATTATGCTACGAATAGAACATTCTATATCTTATGCTAGGA
ATTACAATACTTTGTCCTTACCAAATTAAACTTAGTAGGAAATGCAAGAA
AGTAAAATTTAACGATACTTCACCTGACTTTTATCTTTAATTAATCTAAA
TGGGAATTATGATCTGCCATGCGTTTGTACGTTAGTGGGCATTTTTCCGC
CTTTCTTGGTGGAAAGGTCATACAAATGCAAATTATACCAGCAGAGAAAA
ATGCAACATGTTGTAGAATCAATATGAGAAATGCCATGAACACTAATTGC
CAAGAATATTCACCAGCAAACCATAACATGTAAGGCACAGAAGACAACAG
AAACCAAGGAAACAAAAAGCAAGTCAAACTGCATTAGATACTTCCACAAG
TCCCCTCTGGTTTTCCTTTAAAAGTCATGAAAGAGAATACTTATCTTCCC
TTCTTCACCTGGCTTTAAGCTCTCTTATTTATCTAGAGTTAATTTGAACA
AAACAATAAGAAAATGACAAATAGGTCATCAGAGCTACAGATAAGACTAG
TACTGGTAAGACAAAGAGCTCCTAGGAGAGCAGAATTCAATGACTTTCAG
CTTGAGTACCTGCTAGTGAGGTCTAATATAAGAAGTTAAAACAGGGGAAG
CTCATATTTCTACACACTTGCTATGTGCTCAAGTTTCCCTTAGAATGTGT
GGCTTAGTATGCACTCAAAAGGAAACTGAGATACCACAATATCAAACCAG
ATAAACAAGGAAGAAAACTGGGAAAGAATGTAATCCATGGGCTCCTCCAA
GGACTAATGATTTTAAATAACTGTTGCAGAATACACTTGATACTCAGATT
TCTCTCACAAAACTGGCATAATAGTCATTAAAAGAATTTTAAGAAACCAC
CAGACATCTCGAAATGATAATAGCAAGGTAAGAAACAGAAAACATACCTA
AGATAAACAATCAGATACTACCCCCGAAAACCCACGAATCTTTTGAACAG
CCATCCCTAACAATACCAGAACAAATGAAGAAATCAAGGTTAACAAGAAC
ACAGCTCTGTTAAGCTACTGCAGAGTGTGTGGAAGACCAAACCTAAGGAA
GATCAAAACAATACACTCCATGAACCTCTCCCAACCAAACTTACCCAAAA
AAGGGAAAACTGCTTAGAACAAAATAGAAGACACCGGTGGAAATAGAAAG
TTAAAATGCTTGCAAAAACACCACTGTATGTAAAGAATTGCATCCTGGAG
ACACAGATGTACTACAGTAATTATATATTTTGATGCAGAAATCCACTTAA
TAAGGGAAGACAGAACCCGGAAGGCCTAATGTAACAAATAGCTCCACCTC
CAGGAAGAATATTTTTAAGTTGCTTTAATCCTGGTAGTAGATGACAAGGA
ATTTGCATAATGAGCTTCATACATAAGGAGGGCGTAGATGACCAAAAACC
TTCCACCCACCAACCCATACATTACCAATATAACCTAATTAAGATGGAAA
CCAACCACAAGTTAAACCAATAAGACTTGTGAAGAAAAATGACAAACCAC
AATATGAAACCAGAGATACAGAGGATCATCAGATTCCTGGAGCAATAGAT
GATCCTGCAGCAGCCAAATACTTCCATGCCACAATCATTTTCACTACACA
AGGGAAAACAAAAACCGAACTCAAAATGCCTGCAAAGACTAAGGGAAACA
AAAATGTCTAGAATAGGTTTCATTTTAAGCTGGCGGCTTGTAATCCTGCA
AAGGACTGACAGATTAAAGAGGACGTGCACAATGAATCTGATGCAAAACA
TATTGGAAGAGACAGAATAAGGAGAGATGAGAAACCAGAGGTTAACATAA
CATAAGCCCATACGATGACAACACGGTAACAACAGCCTCTCCTAGAATGA
CTGCAATGGACAGAGTGAACCAAAGAGATCCATTATGGACTTCATCAAGC
TACTGCTGATGTCGAAAAGAAGAGCAGATAATGGAGGAAAGAGTAGCAAG
ATACACCAAAAGCAGCTCTTTCGAAACATTTCTATGTGGAACCAACATGC
AAGAGCAGGCAGGAACGTATGTAACCACATATATCTTCTGATTCTTCAAG
AATGAATTACATTAGGCACTGCGAACTATATTGACAAGAATCACCTCCTA
AAGGACCTAAAAAGCATCAATACGCAGAAATAGTTAAATATCATATGATT
AAGTGAAAATGACAATGGAAAGCTAACCAACGCCGGGTTCCAACAGCTAC
AAAGAAGACACCAAGCATCTAGTAAAGTTACCACGTAGATAAAGGATTGA
TAAGA
>CL5.Contig5
CCACACCACACACAGTAGAGAGAGAAAGTCCAGAAAAATAAAAAGGAAAA
GAAAGATTATCTCGTATCTCTCTCTCTAGCTCTGCTAGATCTCTCTTCCT
TCCCATCTATCCATTTCTTCTTCTTCTTCTTTTCTCTCTCTTTCAGAGAT
CCATCTCCCTCTGGGTGTTCTTCGTTTTTTTTTTTTCCTTTACATTTTCT
GTAGATATATAATTTTTTCTTGTTTTTTTTCTCATTTTAATTTGGGGGCC
ATGCGGAGAGGCAGGGCAGCCGCAGCGGCCAAGCAAGCGGCGGCAGTAGC
CGCGGCGGCGGCTGCAGCAGGTGAAGCTAACGGATCTGGAGGATCTAAAG
AGATCAGATTTCGCGGCGTAAGGAAAAGACCATGGGGAAGGTTTGCGGCG
GAGATCAGAGACCCATGGAAGAAGACACGGGTTTGGTTAGGTACCTTTGA
TTCGGCTGAGGATGCTGCTCGGGCCTATGATGCAGCTGCTCGGACTCTCC
GCGGACCCAAGGCCAAAACCAATTTTCCTTTACCACCAACCTCGTCTTAT
CAGCAATTCAACAATTTTCCGAATCCCAACCCTAATTTTAATAATGACCC
TGCCATGTTTATAGATCATCCTCAGAATCGGTTGTATCATCAGGAGGCTC
ATCAGATTATGCCGCCTCAAAGGCCTACATCAAGCAGCTTGAGTAGTACC
GTGGAGTCTTTCAGTGGGCCCAGGCCGCAGACGACGGTGACGATAGTGCC
GTCAAGTACGAGACGACATCCTCGGTCGCCGCCGGTGGCTCCGGATGATT
GTCATAGCGATTGCGATTCTTCCTCTTCCGTGGTTGACGATGGAGATTGT
GACATAGCTTCCTCGTCCTTCCGGAAGCCAGCGTTGCCTTTTGACCTCAA
CTTACCTCCCGTCATGGATGCTGACGCCGATGATCTTCACTGCACAGCTC
TTTGTCTCTGATGGATGGTTCGGATCTCTCCGATGAGGATATCATTTCCA
AGCAATTTTATCAGATTGCTTGGTTTTTCTTTTTTCTTTTTTATTTTGAT
CCCTTTTTCTTATGTCCGGAAAAAATGGAAAAAAAAAAAAAACCAAAAAA
AAGGACCTTAGTCAGATGATACTAATACACCATGCCTTTTTGGGGCAGTT
CCTATTTACAGAAGAGTATGATCAGCTAAGTCTAGCACATGCGACTAACC
CAAAAGGCCGGTGAACCCGTGAAATAAATCCTGAATCAGGAGAATGCGGC
CACTGTTTATATTCAAACTAAAAGATCTCTAGAGTTCACCAATAAAAATG
AAAAATGCAAGCTAATCAAAAAGGCATAAAACCTCAACTCACTGTCTCTG
CTCTAGCTCAAATTTTTTAACCAAAGCTGCAAAATATACATTGGAAAAAG
TGCAAACATATAGTATCCATTAAGGTAAAATAGAGTCACGAGATAATTGG
GATTGTCGACAGATAAAAATGTGGGCCAAAAAAGGGGAAATAATAACCCA
TACCAACTAGCTTACGATATAGCCAAAGCCCAGGGAAAACTCAATCCTCC
AACTTAAAACCCCTGACAAGCTGAACACTGCAAGCCTTTCAATAACCACT
GCAAAATGAAAAACGAAAACAGACTAGGCACATTCCAAGAAGGTGCAGAA
CTGAAAATGACCCAAAACTGCTTATACCAAGGATTACAGAAAACAGATTC
ATGCCGCATAGAATATGGAAGAAGCCAACCATCACCACCATTGATGCTTA
AATAATCTTCAAAAGAGAAACAAGGAACCTAATGACTCTCTCAAGCAGCA
CCAATGGAAGACAGATTAACCACAAAATACCTATAAACCAGATCACCGCA
AAGATGAAGGGAAGTCCAGACCTTTCACCTTTTAAGCCATTCTCATCGGT
GGACCAAAAGGGAAACAAGAGATCCAACTCCCTAATGACAAACCAGCACC
AGGTCTGCAAGTGGTAAGGAATCAAAACCAGTGCCCACAAAATACACCCA
ACAGTACACCCGCAAAGATGGCCTAGTTTCTCGTAGTTTTGACACCATAC
CTGGCTGCAGAAAAGATAAAGGATAGAGAGGTAGTCTACACCACAAGGAT
GGGCAAACCCACCACATAAATATATAAATAACCAAAAGCACGGAAAGCTT
GTCCATTTTCTCCTTGTTCCAGGATGAAAGAACACAGTTCTCATTCAAAA
GAAGCTCCTGTAAGGTATGAGCGTCCTGCTCATTAAGTTCAACATAAAGA
AGATCGTTGCACCATTAAGTGCCTAGGGTCCGTATTTCTTGAAATTAAAA
TTCATCATGGAGAAGGTTATAGAAACAGAAAAAAGAAAGTGTAGAAAGAG
GTTAAGGAGAGTTACTTCCCAGTAGAAGGTCCAAAGAGTGCAGTTAGTTA
CCCCTTAAATGTTTATGCCAAAGCTGAGTGCAAACTTAAGTGCAACAAAG
ACATCCAGACAGGAGGGATACAAATGGCTACATCCTTGAGTTACTTTAGC
TAGAGATTTACTGCAAAAACAGAGGAAACCAATTTCAAAAAAATAAGGGT
TTGGAATAGAGAGCAAAACGAGGGACAAACCCTACCAGTATTCTGAGAAC
TAATCCAACAACAAAATTACTAAATACTGAACCTCAATCACCAAAGACCT
CTAACCCACCAGAGTATTTACCAAAACAACCTAAAGAGATGCAAACAAGA
AGTCAATAAGTATTCAAGAAGGAACCGAAAAATTTCAAACAAGATAAGGA
AAGAACAGAGGGAATGGAGACGATCCGCGCTTCCTCAAGCATTGATGATA
TAAAGTAACTTGTAGCAGAGAAAGACCCATATCACCCCCCAATCACCGAA
GACTCGTTGCCGGAACAACCTAAGATGCATGCAAACCACAAACCAACCAA
AATATCAAACCAAACCCTAACAGAGGTCCTTAGGTATCCCTTGGGCAGAA
ACTGCATAAGGAGAGAAGATTAATCCACGGCCTCCACAAATGACCAATGA
TTTCAAGGAACTGCAGCAGAATACACCAAGATACAAGGTACAGCACCCCC
ACCTGGATTTCTTTGAAAGAACTGGCGCCCATGAAAACAGAATATTAAGA
ACTAACAGTAGTCTTACACAAGGCAAGAAACTGAATTACACAAGCCAATC
AGATACTACTTTGAAACCCACAAAACTTCTGAACAGCCGTCCCAGAACAG
TACCAGATCACATCAAAAGATCTAAGGGAGAAAACACAGCTCTGTTATGC
TATCAATAACAGACAGTGGGAGACGACAACTAGGTAAGACCAATATATAA
TATATTCCACGAGCCTCTCCAGTCAAACCAAACTAATCCAAAAACAGGGA
AAAACTACTTGGAACAAAACAGAAGTCTGTGTTGGAAATACAAAGTGTAA
AATTCTTCCAAAACTACTGAACGCAAAGCATTTCATCCTAGAGAAATAGA
CGTACTTGCAATTATTGAATGTTTTGAAGCCAAAATCAAAACCACAGAAT
AACCAAAAAGAGAACTCTTATCGCCTACATGTACCCCATGAAACAAATTG
CTCTGCCTCCAGAGAGATTGTTTTCAAGTTGCTTGAAATCCTTCAACTGA
GGGGGTAGATGACAAGGAATTTGCATAATGAGCTTCATACATAAGGAGGG
CGTAGATGACCAAAAACCTTCCACCCACCAACCCATACATTACCAATATA
ACCTAATTAAGATGGAAACCAACCACAAGTTAAACCAATAAGACTTGTGA
AGAAAAATGACAAACCACAATATGAAACCAGAGATACAGAGGATCATCAG
ATTCCTGGAGCAATAGATGATCCTGCAGCAGCCAAATACTTCCATGCCAC
AATCATTTTCACGTCAAAAACCAACTCTTCCAGAAGACCCACCATGGTCC
TCGGTTAGATCCCCTGCCATGAATTCTTGTAGTTACTAATAATAGATTGC
CGAGGAAGGTGCGGTATTTACAACTTTATACAGCTACTGCATAAAACGAG
ACAAAACAGGGAGAAAACCGAACGCAAATAATTAGATATGACTAGCCTCT
TCAGCAATTGGGCAGATTCACATACAGAAATTGACGTAATGATCAGACAA
GCTGCTGTATTTCAGTCTGAAAAGAACAAGAAAAAGCACACGAATCCAGA
CAAGAAGTTTATGAATAAAATATTGAAGAGGGTAGGCAGAGACAAACGCA
AAAAGAATGGCAGAGTACCAAATTCCTCATGTCGTACCAAACTGCCAAAG
CAAGAACAAGACCAATCGAAACAAACAGAACAAATAAATTAAGAAACAAA
AAATAAGACATAAACATTGAATTCAAGCTGGATGAAATCCCTGCAGTCCT
TGATCATTAATAATCTAGGGGGAAAAAAAGGAGGTACTAAAATTTTGCAG
GTACAATAATAGTCCGGGCCTAGCTGCAGAATCCACACGAAGGAACTTAG
TAATTGCGGTCTTTCATTGCTAACACGATTTCTACAACCAGCAGCTTACA
AAGACCCAATCTTTGCCATCGTGCCAACCGACTGCAGAGAAGGAAACCAG
AAAACTTAAAAATACAAAAGGTTTTTAGGAAGGATGGAGAACATAAAGAT
AACCAATAAATATATCCAAACCGCTCATCTTCAAGCATTAGGTTGAATTC
CGATTATCAAAATAGGGACCCGTATGCCTTCAAAAGATAGGACAAATTTC
ATTATTATGTTCTAATTCAATCTAAAAGAAGCCAAGAAACCAAGAGCAAC
TGATAAGTACAGAAAGACAGCCGATCATATCCAAACCGTGTGCCCGTAAC
ATGTTCTAAATAAAAATGAAAAAAAACCAATAAACCATCACCAATCAAGT
CAACATCAATCGGCCTATATCAAATAACATCAAGATCTTCAAATCAAAAA
GCCTAGAAACACAGAACCAAATTGAGAAACTAAAACCCTTCCTCCAACCG
CCACGCAAAGAAACACCTGCAAATGGGCAAAGGCCACTCAACACGAATAA
TTGGGGAAGGTATTTATAAACATCGTAAGGGGCAATGGACAGTGAAGATC
GAAGGAGAGACTTCTGATCTATACGGTAAGATCTGAGGAAAAAAAGGAAG
CAACATCCTAATTC
>CL5.Contig6
TCTTATCAATCCTTTATCTACGTGGTAACTTTACTAGATGCTTGGTGTCT
TCTTTGTAGCTGTTGGAACCCGGCGTTGGTTAGCTTTCCATTGTCATTTT
CACTTAATCATATGATATTTAACTATTTCTGCGTATTGATGCTTTTTAGG
TCCTTTAGGAGGTGATTCTTGTCAATATAGTTCGCAGTGCCTAATGTAAT
TCATTCTTGAAGAATCAGAAGATATATGTGGTTACATACGTTCCTGCCTG
CTCTTGCATGTTGGTTCCACATAGAAATGTTTCGAAAGAGCTGCTTTTGG
TGTATCTTGCTACTCTTTCCTCCATTATCTGCTCTTCTTTTCGACATCAG
CAGTAGCTTGATGAAGTCCATAATGGATCTCTTTGGTTCACTCTGTCCAT
TGCAGTCATTCTAGGAGAGGCTGTTGTTACCGTGTTGTCATCGTATGGGC
TTATGTTATGTTAACCTCTGGTTTCTCATCTCTCCTTATTCTGTCTCTTC
CAATATGTTTTGCATCAGATTCATTGTGCACGTCCTCTTTAATCTGTCAG
TCCTTTGCAGGATTACAAGCCGCCAGCTTAAAATGAAACCTATTCTAGAC
ATTTTTGTTTCCCTTAGTCTTTGCAGGCATTTTGAGTTCGGTTTTTGTTT
TCCCTTGTGTAGTGAAAATGATTGTGGCATGGAAGTATTTGGCTGCTGCA
GGATCATCTATTGCTCCAGGAATCTGATGATCCTCTGTATCTCTGGTTTC
ATATTGTGGTTTGTCATTTTTCTTCACAAGTCTTATTGGTTTAACTTGTG
GTTGGTTTCCATCTTAATTAGGTTATATTGGTAATGTATGGGTTGGTGGG
TGGAAGGTTTTTGGTCATCTACGCCCTCCTTATGTATGAAGCTCATTATG
CAAATTCCTTGTCATCTACTACCAGGATTAAAGCAACTTAAAAATATTCT
TCCTGGAGGTGGAGCTATTTGTTACATTAGGCCTTCCGGGTTCTGTCTTC
CCTTATTAAGTGGATTTCTGCATCAAAATATATAATTACTGTAGTACATC
TGTGTCTCCAGGATGCAATTCTTTACATACAGTGGTGTTTTTGCAAGCAT
TTTAACTTTCTATTTCCACCGGTGTCTTCTATTTTGTTCTAAGCAGTTTT
CCCTTTTTTGGGTAAGTTTGGTTGGGAGAGGTTCATGGAGTGTATTGTTT
TGATCTTCCTTAGGTTTGGTCTTCCACACACTCTGCAGTAGCTTAACAGA
GCTGTGTTCTTGTTAACCTTGATTTCTTCATTTGTTCTGGTATTGTTAGG
GATGGCTGTTCAAAAGATTCGTGGGTTTTCGGGGGTAGTATCTGATTGTT
TATCTTAGGTATGTTTTCTGTTTCTTACCTTGCTATTATCATTTCGAGAT
GTCTGGTGGTTTCTTAAAATTCTTTTAATGACTATTATGCCAGTTTTGTG
AGAGAAATCTGAGTATCAAGTGTATTCTGCAACAGTTATTTAAAATCATT
AGTCCTTGGAGGAGCCCATGGATTACATTCTTTCCCAGTTTTCTTCCTTG
TTTATCTGGTTTGATATTGTGGTATCTCAGTTTCCTTTTGAGTGCATACT
AAGCCACACATTCTAAGGGAAACTTGAGCACATAGCAAGTGTGTAGAAAT
ATGAGCTTCCCCTGTTTTAACTTCTTATATTAGACCTCACTAGCAGGTAC
TCAAGCTGAAAGTCATTGAATTCTGCTCTCCTAGGAGCTCTTTGTCTTAC
CAGTACTAGTCTTATCTGTAGCTCTGATGACCTATTTGTCATTTTCTTAT
TGTTTTGTTCAAATTAACTCTAGATAAATAAGAGAGCTTAAAGCCAGGTG
AAGAAGGGAAGATAAGTATTCTCTTTCATGACTTTTAAAGGAAAACCAGA
GGGGACTTGTGGAAGTATCTAATGCAGTTTTTCTTGCTTTTTGTTTCCTC
TGTTTCTTTTGTCATCTGTGGCTTACGCGTTATGTTTTGCTGGTCAATAT
TCTTGGCAATTAGTGTTCATGGCATTTCTCATATGGGTTCTACAACTTGT
TGCATTTTTCTGTTCTGGTATAATTTGCATTTATATGACCTCTTTTTCTG
CCTTTCTTGGGGGAAAGGCGGAAAAATGTCCATTTACGTACAAACGCATG
CCAGATCAAAATTCTCATTTAGATTAATTTTACTATTCTTTTGTCTTCTA
CTAAGTTTAATTTGGTAAAGACAAAGTATTGTAATCCCTAGCATAAGATT
ACAAGCTGGAGATGTATCGGCCTATATTCCCACTAATGTGATTCTCATTA
CTGATGGACAAATTTGTTTGGAAACAGAGCTCTTTTATCATGGAATTAGA
CCTGCTATTAACATCGATTTATCTGTCAATCGCGTTGAGTTTGCGGCTCA
TTTGAAAACTATGAAACAAGTCTGT
>CL5.Contig7
TTTTTTCCTCAGATCTTACCGTATAGATCAGAAGTCTCTCCTTCGATCTT
CACTGTCCATTGCCCCTTACGATGTTTATAAATACCTTCCCCAATTATTC
GTGTTGAGTGGCCTTTGCCCATTTGCAGGTGTTTCTTTGCGTGGCGGTTG
GAGGAAGGGTTTTAGTTTCTCAATTTGGTTCTGTGTTTCTAGGCTTTTTG
ATTTGAAGATCTTGATGTTATTTGATATAGGCCGATTGATGTTGACTTGA
TTGGTGATGGTTTATTGGTTTTTTTTCATTTTTATTTAGAACATGTTACG
GGCACACGGTTTGGATATGATCGGCTGTCTTTCTGTACTTATCAGTTGCT
CTTGGTTTCTTGGCTTCTTTTAGATTGAATTAGAACATAATAATGAAATT
TGTCCTATCTTTTGAAGGCATACGGGTCCCTATTTTGATAATCGGAATTC
AACCTAATGCTTGAAGATGAGCGGTTTGGATATATTTATTGGTTATCTTT
ATGTTCTCCATCCTTCCTAAAAACCTTTTGTATTTTTAAGTTTTCTGGTT
TCCTTCTCTGCAGTCGGTTGGCACGATGGCAAAGATTGGGTCTTTGTAAG
CTGCTGGTTGTAGAAATCGTGTTAGCAATGAAAGACCGCAATTACTAAGT
TCCTTCGTGTGGATTCTGCAGCTAGGCCCGGACTATTATTGTACCTGCAA
AATTTTAGTACCTCCTTTTTTTCCCCCTAGATTATTAATGATCAAGGACT
GCAGGGATTTCATCCAGCTTGAATTCAATGTTTATGTCTTATTTTTTGTT
TCTTAATTTATTTGTTCTGTTTGTTTCGATTGGTCTTGTTCTTGCTTTGG
CAGTTTGGTACGACATGAGGAATTTGGTACTCTGCCATTCTTTTTGCGTT
TGTCTCTGCCTACCCTCTTCAATATTTTATTCATAAACTTCTTGTCTGGA
TTCGTGTGCTTTTTCTTGTTCTTTTCAGACTGAAATACAGCAGCTTGTCT
GATCATTACGTCAATTTCTGTATGTGAATCTGCCCAATTGCTGAAGAGGC
TAGTCATATCTAATTATTTGCGTTCGGTTTTCTCCCTGTTTTGTCTCGTT
TTATGCAGTAGCTGTATAAAGTTGTAAATACCGCACCTTCCTCGGCAATC
TATTATTAGTAACTACAAGAATTCATGGCAGGGGATCTAACCGAGGACCA
TGGTGGGTCTTCTGGAAGAGTTGGTTTTTGACGGTAAGTTTAGTGCCTAG
ATTCAACTGAGTTTGCAATTCTTTTATTTACCACTGGATCTATCAGTCAG
AACTCTATTTTCTGTTTGTAATTGGTCCTTGCCCCCTTTTTTTGTTCGTA
TGGGCATGAGAAGTCTTGGATAGCTCATTGCTGTGTTTGGTGCTGTCTGT
AGTCCGTGTGCTGTTGTAATCTTCATGAATTTGCTTAAAAAACTTGTGTA
GGATACAACAGAATTTGTCCATGCTTCCATGTCTTATCAATCCTTTATCA
ACGTGGTAACTTTACTAGATGCTTGGTGTCTTCTTTGTAGCTGTTGGAAC
CCGGCGTTGGTTAGCTTTCCATTGTCATTTTCACTTAATCATATGATATT
TAACTATTTCTGCGTATTGATGCTTTTTAGGTCCTTTAGGAGGTGATTCT
TGTCAATATAGTTCGCAGTGCCTAATGTAATTCATTCTTGAAGAATCAGA
AGATATATGTGGTTACATACGTTCCTGCCTGCTCTTGCATGTTGGTTCCA
CATAGAAATGTTTCGAAAGAGCTGCTTTTGGTGTATCTTGCTACTCTTTC
CTCCATTATCTGCTCTTCTTTTCGACATCAGCAGTAGCTTGATGAAGTCC
ATAATGGATCTCTTTGGTTCACTCTGTCCATTGCAGTCATTCTAGGAGAG
GCTGTTGTTACCGTGTTGTCATCGTATGGGCTTATGTTATGTTAACCTCT
GGTTTCTCATCTCTCCTTATTCTGTCTCTTCCAATATGTTTTGCATCAGA
TTCATTGTGCACGTCCTCTTTAATCTGTCAGTCCTTTGCAGGATTACAAG
CCGCCAGCTTAAAATGAAACCTATTCTAGACATTTTTGTTTCCCTTAGTC
TTTGCAGGCATTTTGAGTTCGGTTTTTGTTTTCCCTTGTGTAGTGAAAAT
GATTGTGGCATGGAAGTATTTGGCTGCTGCAGGATCATCTATTGCTCCAG
GAATCTGATGATCCTCTGTATCTCTGGTTTCATATTGTGGTTTGTCATTT
TTCTTCACAAGTCTTATTGGTTTAACTTGTGGTTGGTTTCCATCTTAATT
AGGTTATATTGGTAATGTATGGGTTGGTGGGTGGAAGGTTTTTGGTCATC
TACGCCCTCCTTATGTATGAAGCTCATTATGCAAATTCCTTGTCATCTAC
CCCCTCAGTTGAAGGATTTCAAGCAACTTGAAAACAATCTCTCTGGAGGC
AGAGCAATTTGTTTCATGGGGTACATGTAGGCGATAAGAGTTCTCTTTTT
GGTTATTCTGTGGTTTTGATTTTGGCTTCAAAACATTCAATAATTGCAAG
TACGTCTATTTCTCTAGGATGAAATGCTTTGCGTTCAGTAGTTTTGGAAG
AATTTTACACTTTGTATTTCCAACACAGACTTCTGTTTTGTTCCAAGTAG
TTTTTCCCTGTTTTTGGATTAGTTTGGTTTGACTGGAGAGGCTCGTGGAA
TATATTATATATTGGTCTTACCTAGTTGTCGTCTCCCACTGTCTGTTATT
GATAGCATAACAGAGCTGTGTTTTCTCCCTTAGATCTTTTGATGTGATCT
GGTACTGTTCTGGGACGGCTGTTCAGAAGTTTTGTGGGTTTCAAAGTAGT
ATCTGATTGGCTTGTGTAATTCAGTTTCTTGCCTTGTGTAAGACTACTGT
TAGTTCTTAATATTCTGTTTTCATGGGCGCCAGTTCTTTCAAAGAAATCC
AGGTGGGGGTGCTGTACCTTGTATCTTGGTGTATTCTGCTGCAGTTCCTT
GAAATCATTGGTCATTTGTGGAGGCCGTGGATTAATCTTCTCTCCTTATG
CAGTTTCTGCCCAAGGGATACCTAAGGACCTCTGTTAGGGTTTGGTTTGA
TATTTTGGTTGGTTTGTGGTTTGCATGCATCTTAGGTTGTTCCGGCAACG
AGTCTTCGGTGATTGGGGGGTGATATGGGTCTTTCTCTGCTACAAGTTAC
TTTATATCATCAATGCTTGAGGAAGCGCGGATCGTCTCCATTCCCTCTGT
TCTTTCCTTATCTTGTTTGAAATTTTTCGGTTCCTTCTTGAATACTTATT
GACTTCTTGTTTGCATCTCTTTAGGTTGTTTTGGTAAATACTCTGGTGGG
TTAGAGGTCTTTGGTGATTGAGGTTCAGTATTTAGTAATTTTGTTGTTGG
ATTAGTTCTCAGAATACTGGTAGGGTTTGTCCCTCGTTTTGCTCTCTATT
CCAAACCCTTATTTTTTTGAAATTGGTTTCCTCTGTTTTTGCAGTAAATC
TCTAGCTAAAGTAACTCAAGGATGTAGCCATTTGTATCCCTCCTGTCTGG
ATGTCTTTGTTGCACTTAAGTTTGCACTCAGCTTTGGCATAAACATTTAA
GGGGTAACTAACTGCACTCTTTGGACCTTCTACTGGGAAGTAACTCTCCT
TAACCTCTTTCTACACTTTCTTTTTTCTGTTTCTATAACCTTCTCCATGA
TGAATTTTAATTTCAAGAAATACGGACCCTAGGCACTTAATGGTGCAACG
ATCTTCTTTATGTTGAACTTAATGAGCAGGACGCTCATACCTTACAGGAG
CTTCTTTTGAATGAGAACTGTGTTCTTTCATCCTGGAACAAGGAGAAAAT
GGACAAGCTTTCCGTGCTTTTGGTTATTTATATATTTATGTGGTGGGTTT
GCCCATCCTTGTGGTGTAGACTACCTCTCTATCCTTTATCTTTTCTGCAG
CCAGGTATGGTGTCAAAACTACGAGAAACTAGGCCATCTTTGCGGGTGTA
CTGTTGGGTGTATTTTGTGGGCACTGGTTTTGATTCCTTACCACTTGCAG
ACCTGGTGCTGGTTTGTCATTAGGGAGTTGGATCTCTTGTTTCCCTTTTG
GTCCACCGATGAGAATGGCTTAAAAGGTGAAAGGTCTGGACTTCCCTTCA
TCTTTGCGGTGATCTGGTTTATAGGTATTTTGTGGTTAATCTGTCTTCCA
TTGGTGCTGCTTGAGAGAGTCATTAGGTTCCTTGTTTCTCTTTTGAAGAT
TATTTAAGCATCAATGGTGGTGATGGTTGGCTTCTTCCATATTCTATGCG
GCATGAATCTGTTTTCTGTAATCCTTGGTATAAGCAGTTTTGGGTCATTT
TCAGTTCTGCACCTTCTTGGAATGTGCCTAGTCTGTTTTCGTTTTTCATT
TTGCAGTGGTTATTGAAAGGCTTGCAGTGTTCAGCTTGTCAGGGGTTTTA
AGTTGGAGGATTGAGTTTTCCCTGGGCTTTGGCTATATCGTAAGCTAGTT
GGTATGGGTTATTATTTCCCCTTTTTTGGCCCACATTTTTATCTGTCGAC
AATCCCAATTATCTCGTGACTCTATTTTACCTTAATGGATACTATATGTT
TGCACTTTTTCCAATGTATATTTTGCAGCTTTGGTTAAAAAATTTGAGCT
AGAGCAGAGACAGTGAGTTGAGGTTTTATGCCTTTTTGATTAGCTTGCAT
TTTTCATTTTTATTGGTGAACTCTAGAGATCTTTTAGTTTGAATATAAAC
AGTGGCCGCATTCTCCTGATTCAGGATTTATTTCACGGGTTCACCGGCCT
TTTGGGTTAGTCGCATGTGCTAGACTTAGCTGATCATACTCTTCTGTAAA
TAGGAACTGCCCCAAAAAGGCATGGTGTATTAGTATCATCTGACTAAGGT
CCTTTTTTTTGGTTTTTTTTTTTTTTCCATTTTTTCCGGACATAAGAAAA
AGGGATCAAAATAAAAAAGAAAAAAGAAAAACCAAGCAATCTGATAAAAT
TGCTTGGAAATGATATCCTCATCGGAGAGATCCGAACCATCCATCAGAGA
CAAAGAGCTGTGCAGTGAAGATCATCGGCGTCAGCATCCATGACGGGAGG
TAAGTTGAGGTCAAAAGGCAACGCTGGCTTCCGGAAGGACGAGGAAGCTA
TGTCACAATCTCCATCGTCAACCACGGAAGAGGAAGAATCGCAATCGCTA
TGACAATCATCCGGAGCCACCGGCGGCGACCGAGGATGTCGTCTCGTACT
TGACGGCACTATCGTCACCGTCGTCTGCGGCCTGGGCCCACTGAAAGACT
CCACGGTACTACTCAAGCTGCTTGATGTAGGCCTTTGAGGCGGCATAATC
TGATGAGCCTCCTGATGATACAACCGATTCTGAGGATGATCTATAAACAT
GGCAGGGTCATTATTAAAATTAGGGTTGGGATTCGGAAAATTGTTGAATT
GCTGATAAGACGAGGTTGGTGGTAAAGGAAAATTGGTTTTGGCCTTGGGT
CCGCGGAGAGTCCGAGCAGCTGCATCATAGGCCCGAGCAGCATCCTCAGC
CGAATCAAAGGTACCTAACCAAACCCGTGTCTTCTTCCATGGGTCTCTGA
TCTCCGCCGCAAACCTTCCCCATGGTCTTTTCCTTACGCCGCGAAATCTG
ATCTCTTTAGATCCTCCAGATCCGTTAGCTTCACCTGCTGCAGCCGCCGC
CGCGGCTACTGCCGCCGCTTGCTTGGCCGCTGCGGCTGCCCTGCCTCTCC
GCATGGCCCCCAAATTAAAATGAGAAAAAAAACAAGAAAAAATTATATAT
CTACAGAAAATGTAAAGGAAAAAAAAAAAACGAAGAACACCCAGAGGGAG
ATGGATCTCTGAAAGAGAGAGAAAAGAAGAAGAAGAAGAAATGGATAGAT
GGGAAGGAAGAGAGATCTAGCAGAGCTAGAGAGAGAGATACGAGATAATC
TTTCTTTTCCTTTTTATTTTTCTGGACTTTCTCTCTCTACTGTGTGTGGT
GTGGTGGGGGTGAGGTATAGAGAGAGAAAGTGAAGGAAAGGAGGTTA
>CL5.Contig8
TCACTATAAAATCACCAAACGCAAGACCTTCAAACCAGTTTCTTCATAAT
CAAAAAGAATTCCATCAAATGTTAATTTGCTTCCTTTCTACCAAAATTAC
ATTTAGGCCCTTCAAAAAAAATTTTGATAAAATCTTCAGAAGGGACCTAA
AGGTAAATAAATAAACCAAACAGAAGCGGTAAAATCTCAAGAATGCTAAT
ACTATTACTATTAAGACAGAACCGAACCCACCTCAAAGCAACACGCTTTC
CGAACCCAAACGACTATAAGAAAAGATAGGGTCGATAAACATAACTTAGG
AATCTATATGTATATGAATAGCGCGAAAAACTCCACAAGAGAGTTTTGCA
AAAAAGGATTCTTTGTTACCAGCTTAAAATCATACGGGGTCATCAACCAT
GTCTCCATCCGCACCTGAACCTTCCTCCCATTTCCAATTCTCCAACAAAG
ACTTTGCTTCAGCAGCTCACGCCCTTCCATAATACTGCTCCACATGAAAC
AGACACTCAGCTGCAATTTTGCTTCCAAGAATGAGGAATTGCGAAAATAC
TTGCTCTTCAACACCTTAGCCACCACAGAATCTTTGTGAGCTTCTTAAAA
ACTCTATCCTTCACATACTGAAATATTTGTTTCTTATATCTTCCCACCAA
ATAGGTAACCCCAGATATTTACCTTCACCCGTGCACTTCGGCATTTGCAG
CACCTCCATAATATCTTTGATAACTTCTTCCTCCATTTGAGCTCCAAAAA
GAATGGATGATTTTTGGTAATTGATAGATTGACAAGAAGCCTCCTCATAA
TCTTGTAAAATGGACTTCATCACTATTGCATCCTCCGTCGTACCATGTTT
GCATAATAAACTATCATCGGCAAAGAAGAGGTAAGATATCTCCAGTCCAG
CAACTCCCTTCTTTGCACCTTGGATTCGTTGCTCCATCACTGCCTTGCGA
ATGAGGGTCGAAAGGCCTTCCAGGTATCATACTTTGCCCTCTATGGACAG
ACGAAGTTGGTTGAAAGCAGATATACCTTGCAACTAAATCGAAATAAGAG
GCTAGCTAGCAAATCCTTCTCCTTTGGGGTGAAAGCACAATCTGAGCTCC
GACTGTTTCTAATGTGAAACAAAATATACATTTCTAAAAGTACCACCCCA
AAAAAAAAAAAAAATTTCTAAAGAATCCAGAACTTATGCACTTCCATTAA
TCCTTCCCTCCTCCTTTGACCGGGCTTAGGACCGGCTGTACATTGCTTTG
TACAGGCAGAGTTAAAGGAGTTAAATTCAACCTACCAAACAGGCCAAAAA
CACAATCAAAACAGAAGAAAACAAGAAACAGCAAGCAGCTGAACAAACAA
AACCTCCTTTCAAATGACAAGAAACAATCAGCAAGCCAATGAAAATCATT
TCGTACCTGAAAACAGTAAGTAATAAAAAAATACACATTAACAATAAATG
TGGATATTAACCTATGCTAGGAATAGAACAATTCTTAGGTTAGGAATAGT
AATATAATTATGCTACGAATAGAACATTCTATATCTTATGCTAGGAATTA
CAATACTTTGTCCTTACCAAATTAAACTTAGTAGGAAATGCAAGAAAGTA
AAATTTAACGATACTTCACCTGACTTTTATCTTTAATTAATCTAAATGGG
AATTATGATCTGCCATGCGTTTGTACGTTAGTGGGCATTTTTCCGCCTTT
CTTGGTGGAAAGGTCATACAAATGCAAATTATACCAGCAGAGAAAAATGC
AACATGTTGTAGAATCAATATGAGAAATGCCATGAACACTAATTGCCAAG
AATATTCACCAGCAAACCATAACATGTAAGGCACAGAAGACAACAGAAAC
CAAGGAAACAAAAAGCAAGTCAAACTGCATTAGATACTTCCACAAGTCCC
CTCTGGTTTTCCTTTAAAAGTCATGAAAGAGAATACTTATCTTCCCTTCT
TCACCTGGCTTTAAGCTCTCTTATTTATCTAGAGTTAATTTGAACAAAAC
AATAAGAAAATGACAAATAGGTCATCAGAGCTACAGATAAGACTAGTACT
GGTAAGACAAAGAGCTCCTAGGAGAGCAGAATTCAATGACTTTCAGCTTG
AGTACCTGCTAGTGAGGTCTAATATAAGAAGTTAAAACAGGGGAAGCTCA
TATTTCTACACACTTGCTATGTGCTCAAGTTTCCCTTAGAATGTGTGGCT
TAGTATGCACTCAAAAGGAAACTGAGATACCACAATATCAAACCAGATAA
ACAAGGAAGAAAACTGGGAAAGAATGTAATCCATGGGCTCCTCCAAGGAC
TAATGATTTTAAATAACTGTTGCAGAATACACTTGATACTCAGATTTCTC
TCACAAAACTGGCATAATAGTCATTAAAAGAATTTTAAGAAACCACCAGA
CATCTCGAAATGATAATAGCAAGGTAAGAAACAGAAAACATACCTAAGAT
AAACAATCAGATACTACCCCCGAAAACCCACGAATCTTTTGAACAGCCAT
CCCTAACAATACCAGAACAAATGAAGAAATCAAGGTTAACAAGAACACAG
CTCTGTTAAGCTACTGCAGAGTGTGTGGAAGACCAAACCTAAGGAAGATC
AAAACAATACACTCCATGAACCTCTCCCAACCAAACTTACCCAAAAAAGG
GAAAACTGCTTAGAACAAAATAGAAGACACCGGTGGAAATAGAAAGTTAA
AATGCTTGCAAAAACACCACTGTATGTAAAGAATTGCATCCTGGAGACAC
AGATGTACTACAGTAATTATATATTTTGATGCAGAAATCCACTTAATAAG
GGAAGACAGAACCCGGAAGGCCTAATGTAACAAATAGCTCCACCTCCAGG
AAGAATATTTTTAAGTTGCTTTAATCCTGGTAGTAGATGACAAGGAATTT
GCATAATGAGCTTCATACATAAGGAGGGCGTAGATGACCAAAAACCTTCC
ACCCACCAACCCATACATTACCAATATAACCTAATTAAGATGGAAACCAA
CCACAAGTTAAACCAATAAGACTTGTGAAGAAAAATGACAAACCACAATA
TGAAACCAGAGATACAGAGGATCATCAGATTCCTGGAGCAATAGATGATC
CTGCAGCAGCCAAATACTTCCATGCCACAATCATTTTCACTACACAAGGG
AAAACAAAAACCGAACTCAAAATGCCTGCAAAGACTAAGGGAAACAAAAA
TGTCTAGAATAGGTTTCATTTTAAGCTGGCGGCTTGTAATCCTGCAAAGG
ACTGACAGATTAAAGAGGACGTGCACAATGAATCTGATGCAAAACATATT
GGAAGAGACAGAATAAGGAGAGATGAGAAACCAGAGGTTAACATAACATA
AGCCCATACGATGACAACACGGTAACAACAGCCTCTCCTAGAATGACTGC
AATGGACAGAGTGAACCAAAGAGATCCATTATGGACTTCATCAAGCTACT
GCTGATGTCGAAAAGAAGAGCAGATAATGGAGGAAAGAGTAGCAAGATAC
ACCAAAAGCAGCTCTTTCGAAACATTTCTATGTGGAACCAACATGCAAGA
GCAGGCAGGAACGTATGTAACCACATATATCTTCTGATTCTTCAAGAATG
AATTACATTAGGCACTGCGAACTATATTGACAAGAATCACCTCCTAAAGG
ACCTAAAAAGCATCAATACGCAGAAATAGTTAAATATCATATGATTAAGT
GAAAATGACAATGGAAAGCTAACCAACGCCGGGTTCCAACAGCTACAAAG
AAGACACCAAGCATCTAGTAAAGTTACCACGTAGATAAAGGATTGATAAG
A
>CL5.Contig9
TCACTATAAAATCACCAAACGCAAGACCTTCAAACCAGTTTCTTCATAAT
CAAAAAGAATTCCATCAAATGTTAATTTGCTTCCTTTCTACCAAAATTAC
ATTTAGGCCCTTCAAAAAAAATTTTGATAAAATCTTCAGAAGGGACCTAA
AGGTAAATAAATAAACCAAACAGAAGCGGTAAAATCTCAAGAATGCTAAT
ACTATTACTATTAAGACAGAACCGAACCCACCTCAAAGCAACACGCTTTC
CGAACCCAAACGACTATAAGAAAAGATAGGGTCGATAAACATAACTTAGG
AATCTATATGTATATGAATAGCGCGAAAAACTCCACAAGAGAGTTTTGCA
AAAAAGGATTCTTTGTTACCAGCTTAAAATCATACGGGGTCATCAACCAT
GTCTCCATCCGCACCTGAACCTTCCTCCCATTTCCAATTCTCCAACAAAG
ACTTTGCTTCAGCAGCTCACGCCCTTCCATAATACTGCTCCACATGAAAC
AGACACTCAGCTGCAATTTTGCTTCCAAGAATGAGGAATTGCGAAAATAC
TTGCTCTTCAACACCTTCACCCGTGCACTTCGGCATTTGCAGCACCTCCA
TAATATCTTTGATAACTTCTTCCTCCATTTGAGCTCCAAAAAGAATGGAT
GATTTTTGGTAATTGATAGATTGACAAGAAGCCTCCTCATAATCTTGTAA
AATGGACTTCATCACTATTGCATCCTCCGTCGTACCATGTTTGCATAATA
AACTATCATCGGCAAAGAAGAGGTAAGATATCTCCAGTCCAGCAACTCCC
TTCTTTGCACCTTGGATTCGTTGCTCCATCACTGCCTTGCGAATGAGGGT
CGAAAGGCCTTCCAGGTATCATACTTTGCCCTCTATGGACAGACGAAGTT
GGTTGAAAGCAGATATACCTTGCAACTAAATCGAAATAAGAGGCTAGCTA
GCAAATCCTTCTCCTTTGGGGTGAAAGCACAATCTGAGCTCCGACTGTTT
CTAATGTGAAACAAAATATACATTTCTAAAAGTACCACCCCAAAAAAAAA
AAAAAATTTCTAAAGAATCCAGAACTTATGCACTTCCATTAATCCTTCCC
TCCTCCTTTGACCGGGCTTAGGACCGGCTGTACATTGCTTTGTACAGGCA
GAGTTAAAGGAGTTAAATTCAACCTACCAAACAGGCCAAAAACACAATCA
AAACAGAAGAAAACAAGAAACAGCAAGCAGCTGAACAAACAAAACCTCCT
TTCAAATGACAAGAAACAATCAGCAAGCCAATGAAAATCATTTCGTACCT
GAAAACAGTAAGTAATAAAAAAATACACATTAACAATAAATGTGGATATT
AACCTATGCTAGGAATAGAACAATTCTTAGGTTAGGAATAGTAATATAAT
TATGCTACGAATAGAACATTCTATATCTTATGCTAGGAATTACAATACTT
TGTCCTTACCAAATTAAACTTAGTAGGAAATGCAAGAAAGTAAAATTTAA
CGATACTTCACCTGACTTTTATCTTTAATTAATCTAAATGGGAATTATGA
TCTGCCATGCGTTTGTACGTTAGTGGGCATTTTTCCGCCTTTCTTGGTGG
AAAGGTCATACAAATGCAAATTATACCAGCAGAGAAAAATGCAACATGTT
GTAGAATCAATATGAGAAATGCCATGAACACTAATTGCCAAGAATATTCA
CCAGCAAACCATAACATGTAAGGCACAGAAGACAACAGAAACCAAGGAAA
CAAAAAGCAAGTCAAACTGCATTAGATACTTCCACAAGTCCCCTCTGGTT
TTCCTTTAAAAGTCATGAAAGAGAATACTTATCTTCCCTTCTTCACCTGG
CTTTAAGCTCTCTTATTTATCTAGAGTTAATTTGAACAAAACAATAAGAA
AATGACAAATAGGTCATCAGAGCTACAGATAAGACTAGTACTGGTAAGAC
AAAGAGCTCCTAGGAGAGCAGAATTCAATGACTTTCAGCTTGAGTACCTG
CTAGTGAGGTCTAATATAAGAAGTTAAAACAGGGGAAGCTCATATTTCTA
CACACTTGCTATGTGCTCAAGTTTCCCTTAGAATGTGTGGCTTAGTATGC
ACTCAAAAGGAAACTGAGATACCACAATATCAAACCAGATAAACAAGGAA
GAAAACTGGGAAAGAATGTAATCCATGGGCTCCTCCAAGGACTAATGATT
TTAAATAACTGTTGCAGAATACACTTGATACTCAGATTTCTCTCACAAAA
CTGGCATAATAGTCATTAAAAGAATTTTAAGAAACCACCAGACATCTCGA
AATGATAATAGCAAGGTAAGAAACAGAAAACATACCTAAGATAAACAATC
AGATACTACCCCCGAAAACCCACGAATCTTTTGAACAGCCATCCCTAACA
ATACCAGAACAAATGAAGAAATCAAGGTTAACAAGAACACAGCTCTGTTA
AGCTACTGCAGAGTGTGTGGAAGACCAAACCTAAGGAAGATCAAAACAAT
ACACTCCATGAACCTCTCCCAACCAAACTTACCCAAAAAAGGGAAAACTG
CTTAGAACAAAATAGAAGACACCGGTGGAAATAGAAAGTTAAAATGCTTG
CAAAAACACCACTGTATGTAAAGAATTGCATCCTGGAGACACAGATGTAC
TACAGTAATTATATATTTTGATGCAGAAATCCACTTAATAAGGGAAGACA
GAACCCGGAAGGCCTAATGTAACAAATAGCTCCACCTCCAGGAAGAATAT
TTTTAAGTTGCTTTAATCCTGGTAGTAGATGACAAGGAATTTGCATAATG
AGCTTCATACATAAGGAGGGCGTAGATGACCAAAAACCTTCCACCCACCA
ACCCATACATTACCAATATAACCTAATTAAGATGGAAACCAACCACAAGT
TAAACCAATAAGACTTGTGAAGAAAAATGACAAACCACAATATGAAACCA
GAGATACAGAGGATCATCAGATTCCTGGAGCAATAGATGATCCTGCAGCA
GCCAAATACTTCCATGCCACAATCATTTTCACTACACAAGGGAAAACAAA
AACCGAACTCAAAATGCCTGCAAAGACTAAGGGAAACAAAAATGTCTAGA
ATAGGTTTCATTTTAAGCTGGCGGCTTGTAATCCTGCAAAGGACTGACAG
ATTAAAGAGGACGTGCACAATGAATCTGATGCAAAACATATTGGAAGAGA
CAGAATAAGGAGAGATGAGAAACCAGAGGTTAACATAACATAAGCCCATA
CGATGACAACACGGTAACAACAGCCTCTCCTAGAATGACTGCAATGGACA
GAGTGAACCAAAGAGATCCATTATGGACTTCATCAAGCTACTGCTGATGT
CGAAAAGAAGAGCAGATAATGGAGGAAAGAGTAGCAAGATACACCAAAAG
CAGCTCTTTCGAAACATTTCTATGTGGAACCAACATGCAAGAGCAGGCAG
GAACGTATGTAACCACATATATCTTCTGATTCTTCAAGAATGAATTACAT
TAGGCACTGCGAACTATATTGACAAGAATCACCTCCTAAAGGACCTAAAA
AGCATCAATACGCAGAAATAGTTAAATATCATATGATTAAGTGAAAATGA
CAATGGAAAGCTAACCAACGCCGGGTTCCAACAGCTACAAAGAAGACACC
AAGCATCTAGTAAAGTTACCACGTAGATAAAGGATTGATAAGA
>CL5.Contig10
GGGTCAGCAATTTAAAAAAATCATGGGCGAGTAACAATTTTAAAATTAAC
CTAGAAAAGGAGTAGAAAGTTGAAAAAGGGTAAGAATCTTAAAACAATTC
TACTCCAAAAGGAGGGAAGCGATAGATCTACAAAAGATTAAAGAAAAAAC
TCGCCTATAAGCCTTGAACATTGATAGAAGAAGTTTAGAAGAAGATCTAT
TAAGATTTGTAGCAAAAAGAAAACAAAAACTAAGAGAATGCGGCAAAAAT
AGACAGTCGGCCGAAGCCATTGGCCGGATGGCTATCCATCGGAAAAAGAA
CAGCAAGGTTCTGCAGGTGGAGATGGTTTGCTTTAAAGAAGAGGCGAGAG
GAAATGGAGAAAAAGGTGCAAAAGTTTATCATTGAGGCTTCTAGGGTGTA
ACTACCTTGATGTTGTTGAGATGTTCAAGTTCCTTTCGCAATCCATGGAT
AAAATGTCCCAACTCCAAAACGGTCATCAGTAATTAAGTTGGAGAGCAAT
CGGGCTCAATAATTAAGTTGGAGAACATCAATTCTCTAGCCAAAATTACT
CCACTCCATAAAGCCATAATCTCGGCATGATTGGCATCTTTGATCCCATG
CAATCTCATGGCCGTGGTGGCCGTAATTTCCCCTACATCGTCACGAACTA
CTACCCCAGCACCAGCACCATTTGACTTGAATGCACCATCTACAGAAACT
TTGTACCAGCTTCTTGCTTCTATTGGGCCAAATTTTTGCTAAAAAACAAG
AGCATTTCTTGTTTGGCCTGAAGATTAGAAGACCTTGGCCCTCCGCCTTT
CGCCAAATTTCTTTCTATGAACTCCATCCCCATATGGAGGCTGATCTCAC
TGTAAATTCTCCATCTTTGATGTAATGCCAGATGATAGTATGTATTCTCA
AACTCCTTGAGTTTGCATCAATTAGTTAGATCACACACCATTGAGAGAGA
GAGTTTTGCAAAAAAAGATTGTTTGTTACCAGCTTAAACTCATAGGGGGT
CATCAACCATGTCTCCTTCCGCACCTTAACCTTCCTCCCATTCCCAATTC
TCCAATAAAGACTTTGCTTCAGCAGCTTATGCCCTTCCATAATACTCCTC
CACATGAAAGAGACACTCACCTAAGATAAACAATCAGATACTACCCCTGA
AACCCACGAGTCTTTTGGACAGCCATCCCCAAAAAAGGGAAAACTGCTTA
GAACAAAATAGAAGACACCGGTGGAAATAGAAAGTTAAAATGCTTGCAAA
AACACCACTGTATGTAAAGAATTGCATCCTGGAGACACAGATGTACTACA
GTAATTATATATTTTGATGCAGAAATCCACTTAATAAGGGAAGACAGAAC
CCGGAAGGCCTAATGTAACAAATAGCTCCACCTCCAGGAAGAATATTTTT
AAGTTGCTTTAATCCTGGTAGTAGATGACAAGGAATTTGCATAATGAGCT
TCATACATAAGGAGGGCGTAGATGACCAAAAACCTTCCACCCACCAACCC
ATACATTACCAATATAACCTAATTAAGATGGAAACCAACCACAAGTTAAA
CCAATAAGACTTGTGAAGAAAAATGACAAACCACAATATGAAACCAGAGA
TACAGAGGATCATCAGATTCCTGGAGCAATAGATGATCCTGCAGCAGCCA
AATACTTCCATGCCACAATCATTTTCACTACACAAGGGAAAACAAAAACC
GAACTCAAAATGCCTGCAAAGACTAAGGGAAACAAAAATGTCTAGAATAG
GTTTCATTTTAAGCTGGCGGCTTGTAATCCTGCAAAGGACTGACAGATTA
AAGAGGACGTGCACAATGAATCTGATGCAAAACATATTGGAAGAGACAGA
ATAAGGAGAGATGAGAAACCAGAGGTTAACATAACATAAGCCCATACGAT
GACAACACGGTAACAACAGCCTCTCCTAGAATGACTGCAATGGACAGAGT
GAACCAAAGAGATCCATTATGGACTTCATCAAGCTACTGCTGATGTCGAA
AAGAAGAGCAGATAATGGAGGAAAGAGTAGCAAGATACACCAAAAGCAGC
TCTTTCGAAACATTTCTATGTGGAACCAACATGCAAGAGCAGGCAGGAAC
GTATGTAACCACATATATCTTCTGATTCTTCAAGAATGAATTACATTAGG
CACTGCGAACTATATTGACAAGAATCACCTCCTAAAGGACCTAAAAAGCA
TCAATACGCAGAAATAGTTAAATATCATATGATTAAGTGAAAATGACAAT
GGAAAGCTAACCAACGCCGGGTTCCAACAGCTACAAAGAAGACACCAAGC
ATCTAGTAAAGTTACCACGTAGATAAAGGATTGATAAGA
>CL5.Contig11
TCTTTTGAAACATCTGGTAGTCTCTTAATATTCTTTTCATACTGATATGC
AAATTTTTGCCAAAGAAGTTTGAGGAAAAATGTACCGTGTGTATTTTGCC
GAAGTTCATTGAAATCATTGGTCATTCGGGAAAGCCATGGATTGCCTTCT
CTCCTTTGTTCTTTCCTGCCAATTGCAGCTAGGATTTTGACTATCCCTAT
ATGTCTAGTTTCATATTGTGGTTTGTCATTGTTCTTCATAAATCTTATTT
GTTTAAGCTGTGGTTGGTTTCCATCTTAATTATGTTATACTAGTAACGAA
CGGGTCTGTGGATTGAAGGTTTTGGGTAACAAGTGATCTTGTGACGACCT
TGCTGTTTCTCAATCTTGCTGCATTCATCCCCCTCCATTATTTTATCTCT
TCCCATTTACTCTCTCAACCTGATTTTGACAGTTAAACCGTACTTTGACA
GTTCAACCGAGATATATATTAGGCTCATTATGCAAATGCCTTGTCATCTA
CCCCGTCCTTTGCAGGATTATGAGCAAGTTGAAAACAATCTCTGCAGGAG
ACGGAGCAATATGTTTCATGGGGTACATGGGCGTTCAGAGTTCTGTTTTC
GGTTATTCTATATAGTTGATTTTGGCATCAAAACATTCAATAAGTGCAGT
ACATCTGTTTCTCCAGGATGCGATTCTTTACATTCAGTAGTTTTGCAAGA
ATTTTAACATTTGTATTTTCTAACGTTGACTTCTATTTTGTTCCAAGTTG
TTTTTCCATATTTTTGGATCAGTTTGGTTTGACTAGACAGGCTCGGGGAA
TGTGTTATATTGATCTTGCTAAGGTTTGGTCTCCCACTCTCTCTGTTATC
AGTAGCTTAACAGAGTTATATTGTTTCCTTGGATCTTTTGATTTGATCTG
GCACTCTTTTGGGATGGCAGTCTAGAAGGTTTGTGGGTTTCAAGGGTCGT
ATTTGATTGGCTTTTGTAGTGTTTTCCGTTTCTTTCCTTGCCAATTTTCT
TTTGACACGACTGCTGGTTTCTTAATATTCTTTTTCATGGATGTTATGTC
AGTTTTTTACAAAGAAATCCAAGTGGGGTGCTGTATCTGGGTGTATTCTG
TTGCAGTTCCTTAAAATCATTAGTCTTTTGAGGAAGCTGTGGATCAATCT
TCTCTCATGTTCTTACCTCTTAGTTGCTGCACAAGGATACATAAGGACCT
CTGTTAGGGTTTGGT
>CL5.Contig12
GATTTGAAGATCTTGATGTTATTTAATATAGGTCGATTGCATTGACTTGA
TTGATGACGGTTTATTGGTTTTGTTTGTTTCCTTTAGAACATAACATGGA
CGCACTATTTGGATATGATCGGCTATCTTTATGTGCTCTACCCATTGCTC
TTGGCTTCTTTTTAGATTGAATTAGAACATATAATGGAATTTGTCCTAAT
CTTTTGAAGGCATACGGGTACCCCTATTTTGATAATCGGAACTCAACCTG
TTGCTTTAAGATGAGCGGTTTGGATATCTTTATTGGTCATCTTTATGTTC
ACCCTTTTTGAAAACCTTTTGTATTTTTTAAGTTTACTGGTTTCCTTCTC
TTCAGTTGCTTGGCATGAAGGAAGCCTAGAGTTTGTTTGAGTGTCAAAGA
TTGGGTCTTGGTACGCTGCTGGTTGTAGAAATCTTGTTAGCAAGGAAAGA
CCGCAATTGCTTATTGCCTTTGTGTGGATTCTGCTAGGCCTGGACTACTT
CTGTACCTGCAAAATTCTAGTACCTTCTTTTTTTTTTTTT
>CL5.Contig13
GGGTCAGCAATTTAAAAAAATCATGGGCGAGTAACAATTTTAAAATTAAC
CTAGAAAAGGAGTAGAAAGTTGAAAAAGGGTAAGAATCTTAAAACAATTC
TACTCCAAAAGGAGGGAAGCGATAGATCTACAAAAGATTAAAGAAAAAAC
TCGCCTATAAGCCTTGAACATTGATAGAAGAAGTTTAGAAGAAGATCTAT
TAAGATTTGTAGCAAAAAGAAAACAAAAACTAAGAGAATGCGGCAAAAAT
AGACAGTCGGCCGAAGCCATTGGCCGGATGGCTATCCATCGGAAAAAGAA
CAGCAAGGTTCTGCAGGTGGAGATGGTTTGCTTTAAAGAAGAGGCGAGAG
GAAATGGAGAAAAAGGTGCAAAAGTTTATCATTGAGGCTTCTAGGGTGTA
ACTACCTTGATGTTGTTGAGATGTTCAAGTTCCTTTCGCAATCCATGGAT
AAAATGTCCCAACTCCAAAACGGTCATCAGTAATTAAGTTGGAGAGCAAT
CGGGCTCAATAATTAAGTTGGAGAACATCAATTCTCTAGCCAAAATTACT
CCACTCCATAAAGCCATAATCTCGGCATGATTGGCATCTTTGATCCCATG
CAATCTCATGGCCGTGGTGGCCGTAATTTCCCCTACATCGTCACGAACTA
CTACCCCAGCACCAGCACCATTTGACTTGAATGCACCATCTACAGAAACT
TTGTACCAGCTTCTTGCTTCTATTGGGCCAAATTTTTGCTAAAAAACAAG
AGCATTTCTTGTTTGGCCTGAAGATTAGAAGACCTTGGCCCTCCGCCTTT
CGCCAAATTTCTTTCTATGAACTCCATCCCCATATGGAGGCTGATCTCAC
TGTAAATTCTCCATCTTTGATGTAATGCCAGATGATAGTATGTATTCTCA
AACTCCAGCTTAAACTCATAGGGGGTCATCAACCATGTCTCCTTCCGCAC
CTTAACCTTCCTCCCATTCCCAATTCTCCAATAAAGACTTTGCTTCAGCA
GCTTATGCCCTTCCATAATACTCCTCCACATGAAAGAGACACTCACCTAA
GATAAACAATCAGATACTACCCCTGAAACCCACGAGTCTTTTGGACAGCC
ATCCCCAAAAAAGGGAAAACTGCTTAGAACAAAATAGAAGACACCGGTGG
AAATAGAAAGTTAAAATGCTTGCAAAAACACCACTGTATGTAAAGAATTG
CATCCTGGAGACACAGATGTACTACAGTAATTATATATTTTGATGCAGAA
ATCCACTTAATAAGGGAAGACAGAACCCGGAAGGCCTAATGTAACAAATA
GCTCCACCTCCAGGAAGAATATTTTTAAGTTGCTTTAATCCTGGTAGTAG
ATGACAAGGAATTTGCATAATGAGCTTCATACATAAGGAGGGCGTAGATG
ACCAAAAACCTTCCACCCACCAACCCATACATTACCAATATAACCTAATT
AAGATGGAAACCAACCACAAGTTAAACCAATAAGACTTGTGAAGAAAAAT
GACAAACCACAATATGAAACCAGAGATACAGAGGATCATCAGATTCCTGG
AGCAATAGATGATCCTGCAGCAGCCAAATACTTCCATGCCACAATCATTT
TCACTACACAAGGGAAAACAAAAACCGAACTCAAAATGCCTGCAAAGACT
AAGGGAAACAAAAATGTCTAGAATAGGTTTCATTTTAAGCTGGCGGCTTG
TAATCCTGCAAAGGACTGACAGATTAAAGAGGACGTGCACAATGAATCTG
ATGCAAAACATATTGGAAGAGACAGAATAAGGAGAGATGAGAAACCAGAG
GTTAACATAACATAAGCCCATACGATGACAACACGGTAACAACAGCCTCT
CCTAGAATGACTGCAATGGACAGAGTGAACCAAAGAGATCCATTATGGAC
TTCATCAAGCTACTGCTGATGTCGAAAAGAAGAGCAGATAATGGAGGAAA
GAGTAGCAAGATACACCAAAAGCAGCTCTTTCGAAACATTTCTATGTGGA
ACCAACATGCAAGAGCAGGCAGGAACGTATGTAACCACATATATCTTCTG
ATTCTTCAAGAATGAATTACATTAGGCACTGCGAACTATATTGACAAGAA
TCACCTCCTAAAGGACCTAAAAAGCATCAATACGCAGAAATAGTTAAATA
TCATATGATTAAGTGAAAATGACAATGGAAAGCTAACCAACGCCGGGTTC
CAACAGCTACAAAGAAGACACCAAGCATCTAGTAAAGTTACCACGTAGAT
AAAGGATTGATAAGA
>CL6.Contig1
ATTGGATATGGATAAGTACATCAAAATAATATTTATGTTTCTCTTTATTG
AAATATTGTGAGGACTAGAAATGTAAATCCATTCCGGATTTAAACTAAAT
AGTTGTTGGTATAGGAATGTGCACATATTGGTATATATATTGGTACATTA
TGGACAGAATATATTTGCCCCCACCCACCCAGTGCAAAAATTACAGCACT
GGAAACAAACAATAAGTTAGCAATGGAAATTAGGCTTCTTCTGTCCTTCA
AAACTGTGCAGGCAGCAGAGCATCCATCCAACTTTCAACACTGCTCCTAA
CAACATTATCATGAGGGCACAGTTTCATTTCTGGAAACCGTGTTTTCTTC
ATCCAGCAACCTGCGTTCCTGCTCAAGATGATCTCCCTCCTCAACAGAAG
CCGCTGGATCCTTCTCGCTTCTTGAGTAGATAACAAGGCCAACAACAACA
AGTGCAAAAGCTACATAGTACAACCAGTCAACCTTCTGCTTGTAGAAAAA
TATTCGGATTACAACAGCCCACATATCTGATGTAAGAATAGAGAGATTGA
ACAGAGTGGCTCCACTCAGCTGCAGAACAAAAGGTACAAGTGAATAGAAT
GCAACACTTGCAGTTGCATAACCAGCGAAAGCCAATATCTGTAAGCAAGA
CAAATATGAATCTCATAACCAAAAATGGTCAAAATGAAGGCTGGAAGCCA
ACTTTTTGTCATTTCATCAATAAGTAGAAGAATTAAGAAGTAAAGAGAGA
TATGCTGGAACCAGAACGGTTCAGTGGAGATGAACTAGATCTCTTCACTT
ACAACTTCTGTAGACCACTTTGCCGATTCTAAATTCTTGCGTTCCACCAC
AGCTATCTCAACTAGACTTACAAGCATTCCAAATAGGCCAATCATGGCAA
TGACTTCAACGCGATCTTTCTTTTTTACACAAAATTCCTCACCAACATTG
CTCATTGCAAAGAAAAATGTCCCTGCAATAACGAGCACATCACCTAGAAT
AGGTCGTGTCCCACCTCCACCACCCACTCCAGCATCAGATAGAAGCACTA
AAACAAGACCAGCCACACAAACTGCTGCTCCCAAGAATTGCCACAGGGAA
TACCGTGTGCCAAGGATAAACCACGTCAGAATTATCACCCATACTATTGT
CCAGCAATCCAATAGGGTGACACTGGTAATTGAAGAAAACTGAAACGCTT
TATTTACAAGAAAGTTCGCTTGGACATCAACAAAACCTAAGGCTAGATAC
CAGTACAGAGGAACCAGTAACTTCTGACGCCTGTATATCAAGATGCTTCC
ATAGATCAGAGCCAAAGCCGTGTAAGAAAATAATGACAGCGCAAGTGGTG
CATCCACACCAAGGTGAGCAGTGAGTGAAGAATTAAAGCTCATGAGCGCC
ATTAAAAAAGACACCACTTGACCGAGAAATAATAGAAACAGTACCCTCGA
GATGGATCCATTCTTTGATCTCCACCAGCTGAAATTCATAGCTGAAGCCG
CCAATGATTGTTCCTAACTACAATTCAGAAGAAATTTGTATCAGTCCGGC
TTGGGTTGCCAACGTTGGAGATCTGCAGAAAGGTGAGGTTCATCTTTTTC
CCAGAGAAATCTCCAACCTATCAGCAGCTAAGGCTGGCTCTGGAGGAGTC
AACGGAATTAAAAAAAAAAAAAAAAA
>CL6.Contig2
ATTGGATATGGATAAGTACATCAAAATAATATTTATGTTTCTCTTTATTG
AAATATTGTGAGGACTAGAAATGTAAATCCATTCCGGATTTAAACTAAAT
AGTTGTTGGTATAGGAATGTGCACATATTGGTATATATATTGGTACATTA
TGGACAGAATATATTTGCCCCCACCCACCCAGTGCAAAAATTACAGCACT
GGAAACAAACAATAAGTTAGCAATGGAAATTAGGCTTCTTCTGTCCTTCA
AAACTGTGCAGGCAGCAGAGCATCCATCCAACTTTCAACACTGCTCCTAA
CAACATTATCATGAGGGCACAGTTTCATTTCTGGAAACCGTGTTTTCTTC
ATCCAGCAACCTGCGTTCCTGCTCAAGATGATCTCCCTCCTCAACAGAAG
CCGCTGGATCCTTCTCGCTTCTTGAGTAGATAACAAGGCCAACAACAACA
AGTGCAAAAGCTACATAGTACAACCAGTCAACCTTCTGCTTGTAGAAAAA
TATTCGGATTACAACAGCCCACATATCTGATGTAAGAATAGAGAGATTGA
ACAGAGTGGCTCCACTCAGCTGTACACAAAATATTAGTAAATTTTCAAGA
AACGTATGAGTTGATCTTGGGAATCAGCAAGCAAAAAGAACAATTCCAAT
TCCTAAATTTTAACTAAAGCTGATTGATTTTGATACAAGAGAACATAATC
AAGTGAAACAAGAAACATTAGCAGACCTGCAGAACAAAAGGTACAAGTGA
ATAGAATGCAACACTTGCAGTTGCATAACCAGCGAAAGCCAATATCTGTA
AGCAAGACAAATATGAATCTCATAACCAAAAATGGTCAAAATGAAGGCTG
GAAGCCAACTTTTTGTCATTTCATCAATAAGTAGAAGAATTAAGAAGTAA
AGAGAGATATGCTGGAACCAGAACGGTTCAGTGGAGATGAACTAGATCTC
TTCACTTACAACTTCTGTAGACCACTTTGCCGATTCTAAATTCTTGCGTT
CCACCACAGCTATCTCAACTAGACTTACAAGCATTCCAAATAGGCCAATC
ATGGCAATGACTTCAACGCGATCTTTCTTTTTTACACAAAATTCCTCACC
AACATTGCTCATTGCAAAGAAAAATGTCCCTGCAATAACGAGCACATCAC
CTAGAATAGGTCGTGTCCCACCTCCACCACCCACTCCAGCATCAGATAGA
AGCACTAAAACAAGACCAGCCACACAAACTGCTGCTCCCAAGAATTGCCA
CAGGGAATACCGTGTGCCAAGGATAAACCACGTCAGAATTATCACCCATA
CTATTGTCCAGCAATCCAATAGGGTGACACTGGTAATTGAAGAAAACTGA
AACGCTTTATTTACAAGAAAGTTCGCTTGGACATCAACAAAACCTAAGGC
TAGATACCAGTACAGAGGAACCAGTAACTTCTGACGCCTGTATATCAAGA
TGCTTCCATAGATCAGAGCCAAAGCCGTGTAAGAAAATAATGACAGCGCA
AGTGGTGCATCCACACCAAGGTGAGCAGTGAGTGAAGAATTAAAGCTCAT
GAGCGCCATTAAAAAAGACACCACTTGACCGAGAAATAATAGAAACAGTA
CCCTCGAGATGGATCCATTCTTTGATCTCCACCAGCTGAAATTCATAGCT
GAAGCCGCCAATGATTGTTCCTAACTACAATTCAGAAGAAATTTGTATCA
GTCCGGCTTGGGTTGCCAACGTTGGAGATCTGCAGAAAGGTGAGGTTCAT
CTTTTTCCCAGAGAAATCTCCAACCTATCAGCAGCTAAGGCTGGCTCTGG
AGGAGTCAACGGAATTAAAAAAAAAAAAAAAAA
>CL6.Contig3
AGGCTGCCGGTTTGGTTAAACACATGAGCCATGCGCAAATGCTATCCCCA
GACTGCGGCAGTGTTTTTGACCAAGCCAGCCTTAGCTGCTGATAGGTTGG
AGATTTCTCTGGGAAAAAGATGAACCTCACCTTTCTGCAGATCTCCAACG
TTGGCAACCCAAGCCGGACTGATACAAATTTCTTCTGAATTGTAGTTAGG
AACAATCATTGGCGGCTTCAGCTATGAATTTCAGCTGGTGGAGATCAAAG
AATGGATCCATCTCGAGGGTACTGTTTCTATTATTTCTCGGTCAAGTGGT
GTCTTTTTTAATGGCGCTCATGAGCTTTAATTCTTCACTCACTGCTCACC
TTGGTGTGGATGCACCACTTGCGCTGTCATTATTTTCTTACACGGCTTTG
GCTCTGATCTATGGAAGCATCTTGATATACAGGCGTCAGAAGTTACTGGT
TCCTCTGTACTGGTATCTAGCCTTAGGTTTTGTTGATGTCCAAGCGAACT
TTCTTGTAAATAAAGCGTTTCAGTTTTCTTCAATTACCAGTGTCACCCTA
TTGGATTGCTGGACAATAGTATGGGTGATAATTCTGACGTGGTTTATCCT
TGGCACACGGTATTCCCTGTGGCAATTCTTGGGAGCAGCAGTTTGTGTGG
CTGGTCTTGTTTTAGTGCTTCTATCTGATGCTGGAGTGGGTGGTGGAGGT
GGGACACGACCTATTCTAGGTGATGTGCTCGTTATTGCAGGGACATTTTT
CTTTGCAATGAGCAATGTTGGTGAGGAATTTTGTGTAAAAAAGAAAGATC
GCGTTGAAGTCATTGCCATGATTGGCCTATTTGGAATGCTTGTAAGTCTA
GTTGAGATAGCTGTGGTGGAACGCAAGAATTTAGAATCGGCAAAGTGGTC
TACAGAAGTTATATTGGCTTTCGCTGGTTATGCAACTGCAAGTGTTGCAT
TCTATTCACTTGTACCTTTTGTTCTGCAGGTCTGCTAATGTTTCTTGTTT
CACTTGATTATGTTCTCTTGTATCAAAATCAATCAGCTTTAGTTAAAATT
TAGGAATTGGAATTGTTCTTTTTGCTTGCTGATTCCCAAGATCAACTCAT
ACGTTTCTTGAAAATTTACTAATATTTTGTGTACAGCTGAGTGGAGCCAC
TCTGTTCAATCTCTCTATTCTTACATCAGATATGTGGGCTGTTGTAATCC
GAATATTTTTCTACAAGCAGAAGGTTGACTGGTTGTACTATGTAGCTTTT
GCACTTGTTGTTGTTGGCCTTGTTATCTACTCAAGAAGCGAGAAGGATCC
AGCGGCTTCTGTTGAGGAGGGAGATCATCTTGAGCAGGAACGCAGGTTGC
TGGATGAAGAAAACACGGTTTCCAGAAATGAAACTGTGCCCTCATGATAA
TGTTGTTAGGAGCAGTGTTGAAAGTTGGATGGATGCTCTGCTGCCTGCAC
AGTTTTGAAGGACAGAAGAAGCCTAATTTCCATTGCTAACTTATTGTTTG
TTTCCAGTGCTGTAATTTTTGCACTGGGTGGGTGGGGGCAAATATATTCT
GTCCATAATGTACCAATATATATACCAATATGTGCACATTCCTATACCAA
CAACTATTTAGTTTAAATCCGGAATGGATTTACATTTCTAGTCCTCACAA
TATTTCAATAAAGAGAAACATAAATATTATTTTGATGTACTTATCCATAT
CCAAT
>CL6.Contig4
AGGCTGCCGGTTTGGTTAAACACATGAGCCATGCGCAAATGCTATCCCCA
GACTGCGGCAGTGTTTTTGACCAAGCCAGCCTTAGCTGCTGATAGGTTGG
AGATTTCTCTGGGAAAAAGATGAACCTCACCTTTCTGCAGATCTCCAACG
TTGGCAACCCAAGCCGGACTGATACAAATTTCTTCTGAATTGTAGTTAGG
AACAATCATTGGCGGCTTCAGCTATGAATTTCAGCTGGTGGAGATCAAAG
AATGGATCCATCTCGAGGGTACTGTTTCTATTATTTCTCGGTCAAGTGGT
GTCTTTTTTAATGGCGCTCATGAGCTTTAATTCTTCACTCACTGCTCACC
TTGGTGTGGATGCACCACTTGCGCTGTCATTATTTTCTTACACGGCTTTG
GCTCTGATCTATGGAAGCATCTTGATATACAGGCGTCAGAAGTTACTGGT
TCCTCTGTACTGGTATCTAGCCTTAGGTTTTGTTGATGTCCAAGCGAACT
TTCTTGTAAATAAAGCGTTTCAGTTTTCTTCAATTACCAGTGTCACCCTA
TTGGATTGCTGGACAATAGTATGGGTGATAATTCTGACGTGGTTTATCCT
TGGCACACGGTATTCCCTGTGGCAATTCTTGGGAGCAGCAGTTTGTGTGG
CTGGTCTTGTTTTAGTGCTTCTATCTGATGCTGGAGTGGGTGGTGGAGGT
GGGACACGACCTATTCTAGGTGATGTGCTCGTTATTGCAGGGACATTTTT
CTTTGCAATGAGCAATGTTGGTGAGGAATTTTGTGTAAAAAAGAAAGATC
GCGTTGAAGTCATTGCCATGATTGGCCTATTTGGAATGCTTGTAAGTCTA
GTTGAGATGTATCCTTTTATTCTCAATGTTTTGATTTTATATTGTGGAAA
GATATCATTGGCCCTTACACATAAAAGACATTGGTGCACTTTTGGCTATA
TTTTGTTTTCCATAACTTTTCTTTAGAGCTGTGGTGGAACGCAAGAATTT
AGAATCGGCAAAGTGGTCTACAGAAGTTATATTGGCTTTCGCTGGTTATG
CAACTGCAAGTGTTGCATTCTATTCACTTGTACCTTTTGTTCTGCAGGTC
TGCTAATGTTTCTTGTTTCACTTGATTATGTTCTCTTGTATCAAAATCAA
TCAGCTTTAGTTAAAATTTAGGAATTGGAATTGTTCTTTTTGCTTGCTGA
TTCCCAAGATCAACTCATACGTTTCTTGAAAATTTACTAATATTTTGTGT
ACAGCTGAGTGGAGCCACTCTGTTCAATCTCTCTATTCTTACATCAGATA
TGTGGGCTGTTGTAATCCGAATATTTTTCTACAAGCAGAAGGTTGACTGG
TTGTACTATGTAGCTTTTGCACTTGTTGTTGTTGGCCTTGTTATCTACTC
AAGAAGCGAGAAGGATCCAGCGGCTTCTGTTGAGGAGGGAGATCATCTTG
AGCAGGAACGCAGGTTGCTGGATGAAGAAAACACGGTTTCCAGAAATGAA
ACTGTGCCCTCATGATAATGTTGTTAGGAGCAGTGTTGAAAGTTGGATGG
ATGCT
>CL6.Contig5
TTTTTTTTTTTTTTTTTAATTCCGTTGACTCCTCCAGAGCCAGCCTTAGC
TGCTGATAGGTTGGAGATTTCTCTGGGAAAAAGATGAACCTCACCTTTCT
GCAGATCTCCAACGTTGGCAACCCAAGCCGGACTGATACAAATTTCTTCT
GAATTGTAGTTAGGAACAATCATTGGCGGCTTCAGCTATGAATTTCAGCT
GGTGGAGATCAAAGAATGGATCCATCTCGAGGGTACTGTTTCTATTATTT
CTCGGTCAAGTGGTGTCTTTTTTAATGGCGCTCATGAGCTTTAATTCTTC
ACTCACTGCTCACCTTGGTGTGGATGCACCACTTGCGCTGTCATTATTTT
CTTACACGGCTTTGGCTCTGATCTATGGAAGCATCTTGATATACAGGCGT
CAGAAGTTACTGGTTCCTCTGTACTGGTATCTAGCCTTAGGTTTTGTTGA
TGTCCAAGCGAACTTTCTTGTAAATAAAGCGTTTCAGTTTTCTTCAATTA
CCAGTGTCACCCTATTGGATTGCTGGACAATAGTATGGGTGATAATTCTG
ACGTGGTTTATCCTTGGCACACGGTATTCCCTGTGGCAATTCTTGGGAGC
AGCAGTTTGTGTGGCTGGTCTTGTTTTAGTGCTTCTATCTGATGCTGGAG
TGGGTGGTGGAGGTGGGACACGACCTATTCTAGGTGATGTGCTCGTTATT
GCAGGGACATTTTTCTTTGCAATGAGCAATGTTGGTGAGGAATTTTGTGT
AAAAAAGAAAGATCGCGTTGAAGTCATTGCCATGATTGGCCTATTTGGAA
TGCTTGTAAGTCTAGTTGAGATAGCTGTGGTGGAACGCAAGAATTTAGAA
TCGGCAAAGTGGTCTACAGAAGTTATATTGGCTTTCGCTGGTTATGCAAC
TGCAAGTGTTGCATTCTATTCACTTGTACCTTTTGTTCTGCAGGTCTGCT
AATGTTTCTTGTTTCACTTGATTATGTTCTCTTGTATCAAAATCAATCAG
CTTTAGTTAAAATTTAGGAATTGGAATTGTTCTTTTTGCTTGCTGATTCC
CAAGATCAACTCATACGTTTCTTGAAAATTTACTAATATTTTGTGTACAG
CTGAGTGGAGCCACTCTGTTCAATCTCTCTATTCTTACATCAGATATGTG
GGCTGTTGTAATCCGAATATTTTTCTACAAGCAGAAGGTTGACTGGTTGT
ACTATGTAGCTTTTGCACTTGTTGTTGTTGGCCTTGTTATCTACTCAAGA
AGCGAGAAGGATCCAGCGGCTTCTGTTGAGGAGGGAGATCATCTTGAGCA
GGAACGCAGGTTGCTGGATGAAGAAAACACGGTTTCCAGAAATGAAACTG
TGCCCTCATGATAATGTTGTTAGGAGCAGTGTTGAAAGTTGGATGGATGC
TCTGCTGCCTGCACAGTTTTGAAGGACAGAAGAAGCCTAATTTCCATTGC
TAACTTATTGTTTGTTTCCAGTGCTGTAATTTTTGCACTGGGTGGGTGGG
GGCAAATATATTCTGTCCATAATGTACCAATATATATACCAATATGTGCA
CATTCCTATACCAACAACTATTTAGTTTAAATCCGGAATGGATTTACATT
TCTAGTCCTCACAATATTTCAATAAAGAGAAACATAAATATTATTTTGAT
GTACTTATCCATATCCAAT
>CL6.Contig6
TTTTTTTTTTTTTTTTTAATTCCGTTGACTCCTCCAGAGCCAGCCTTAGC
TGCTGATAGGTTGGAGATTTCTCTGGGAAAAAGATGAACCTCACCTTTCT
GCAGATCTCCAACGTTGGCAACCCAAGCCGGACTGATACAAATTTCTTCT
GAATTGTAGTTAGGAACAATCATTGGCGGCTTCAGCTATGAATTTCAGCT
GGTGGAGATCAAAGAATGGATCCATCTCGAGGGTACTGTTTCTATTATTT
CTCGGTCAAGTGGTGTCTTTTTTAATGGCGCTCATGAGCTTTAATTCTTC
ACTCACTGCTCACCTTGGTGTGGATGCACCACTTGCGCTGTCATTATTTT
CTTACACGGCTTTGGCTCTGATCTATGGAAGCATCTTGATATACAGGCGT
CAGAAGTTACTGGTTCCTCTGTACTGGTATCTAGCCTTAGGTTTTGTTGA
TGTCCAAGCGAACTTTCTTGTAAATAAAGCGTTTCAGTTTTCTTCAATTA
CCAGTGTCACCCTATTGGATTGCTGGACAATAGTATGGGTGATAATTCTG
ACGTGGTTTATCCTTGGCACACGGTATTCCCTGTGGCAATTCTTGGGAGC
AGCAGTTTGTGTGGCTGGTCTTGTTTTAGTGCTTCTATCTGATGCTGGAG
TGGGTGGTGGAGGTGGGACACGACCTATTCTAGGTGATGTGCTCGTTATT
GCAGGGACATTTTTCTTTGCAATGAGCAATGTTGGTGAGGAATTTTGTGT
AAAAAAGAAAGATCGCGTTGAAGTCATTGCCATGATTGGCCTATTTGGAA
TGCTTGTAAGTCTAGTTGAGATGTATCCTTTTATTCTCAATGTTTTGATT
TTATATTGTGGAAAGATATCATTGGCCCTTACACATAAAAGACATTGGTG
CACTTTTGGCTATATTTTGTTTTCCATAACTTTTCTTTAGAGCTGTGGTG
GAACGCAAGAATTTAGAATCGGCAAAGTGGTCTACAGAAGTTATATTGGC
TTTCGCTGGTTATGCAACTGCAAGTGTTGCATTCTATTCACTTGTACCTT
TTGTTCTGCAGGTCTGCTAATGTTTCTTGTTTCACTTGATTATGTTCTCT
TGTATCAAAATCAATCAGCTTTAGTTAAAATTTAGGAATTGGAATTGTTC
TTTTTGCTTGCTGATTCCCAAGATCAACTCATACGTTTCTTGAAAATTTA
CTAATATTTTGTGTACAGCTGAGTGGAGCCACTCTGTTCAATCTCTCTAT
TCTTACATCAGATATGTGGGCTGTTGTAATCCGAATATTTTTCTACAAGC
AGAAGGTTGACTGGTTGTACTATGTAGCTTTTGCACTTGTTGTTGTTGGC
CTTGTTATCTACTCAAGAAGCGAGAAGGATCCAGCGGCTTCTGTTGAGGA
GGGAGATCATCTTGAGCAGGAACGCAGGTTGCTGGATGAAGAAAACACGG
TTTCCAGAAATGAAACTGTGCCCTCATGATAATGTTGTTAGGAGCAGTGT
TGAAAGTTGGATGGATGCT
>CL6.Contig7
AAAAAATGGATTTGAGTTGAAGATTATCTTCAATGCTTTCTTGGCCCTTC
TCTTTTTAGTCGGAAACAATTATAATAGAAAGGGTTCTATCTTGAATTTG
ATCATGGTTTAATGATTGTGTAGGTGTGGATGCACCACTTGCGCTGTCAT
TATTTTCTTACACGGCTTTGGCTCTGATCTATGGAAGCATCTTGATATAC
AGGCGTCAGAAGTTACTGGTTCCTCTGTACTGGTATCTAGCCTTAGGTTT
TGTTGATGTCCAAGCGAACTTTCTTGTAAATAAAGCGTTTCAGTTTTCTT
CAATTACCAGTGTCACCCTATTGGATTGCTGGACAATAGTATGGGTGATA
ATTCTGACGTGGTTTATCCTTGGCACACGGTATTCCCTGTGGCAATTCTT
GGGAGCAGCAGTTTGTGTGGCTGGTCTTGTTTTAGTGCTTCTATCTGATG
CTGGAGTGGGTGGTGGAGGTGACATATCTTGTCCTTCAAATTTCACTTTT
TCATAGCCATCTAAGGTTCTGAAAGGCTGAGGATTCATATGATAAATGGA
CATATTCTTTAAACTAAGAAGTTCACCACAAATATTGCCAAGGAAGAATG
GAAAGTAAAAGGATGGACAGTTGATCACTACCAAATTGTACAAGCTGGTT
GTATTTCCTCCGCAATGAACTCTGCATCTATTATCTTTGCAGGTGGGACA
CGACCTATTCTAGGTGATGTGCTCGTTATTGCAGGGACATTTTTCTTTGC
AATGAGCAATGTTGGTGAGGAATTTTGTGTAAAAAAGAAAGATCGCGTTG
AAGTCATTGCCATGATTGGCCTATTTGGAATGCTTGTAAGTCTAGTTGAG
ATGTATCCTTTTATTCTCAATGTTTTGATTTTATATTGTGGAAAGATATC
ATTGGCCCTTACACATAAAAGACATTGGTGCACTTTTGGCTATATTTTGT
TTTCCATAACTTTTCTTTAGAGCTGTGGTGGAACGCAAGAATTTAGAATC
GGCAAAGTGGTCTACAGAAGTTGTAAGTGAAGAGATCTAGTTCATCTCCA
CTGAACCGTTCTGGTTCCAGCATATCTCTCTTTACTTCTTAATTCTTCTA
CTTATTGATGAAATGACAAAAAGTTGGCTTCCAGCCTTCATTTTGACCAT
TTTTGGTTATGAGATTCATATTTGTCTTGCTTACAGATATTGGCTTTCGC
TGGTTATGCAACTGCAAGTGTTGCATTCTATTCACTTGTACCTTTTGTTC
TGCAGCTGAGTGGAGCCACTCTGTTCAATCTCTCTATTCTTACATCAGAT
ATGTGGGCTGTTGTAATCCGAATATTTTTCTACAAGCAGAAGGTTGACTG
GTTGTACTATGTAGCTTTTGCACTTGTTGTTGTTGGCCTTGTTATCTACT
CAAGAAGCGAGAAGGATCCAGCGGCTTCTGTTGAGGAGGGAGATCATCTT
GAGCAGGAACGCAGGTTGCTGGATGAAGAAAACACGGTTTCCAGAAATGA
AACTGTGCCCTCATGATAATGTTGTTAGGAGCAGTGTTGAAAGTTGGATG
GATGCTCTGCTGCCTGCACAGTTTTGAAGGACAGAAGAAGCCTAATTTCC
ATTGCTAACTTATTGTTTGTTTCCAGTGCTGTAATTTTTGCACTGGGTGG
GTGGGGGCAAATATATTCTGTCCATAATGTACCAATATATATACCAATAT
GTGCACATTCCTATACCAACAACTATTTAGTTTAAATCCGGAATGGATTT
ACATTTCTAGTCCTCACAATATTTCAATAAAGAGAAACATAAATATTATT
TTGATGTACTTATCCATATCCAAT
>CL6.Contig8
ATTATCTTCAATGCTTTCTTGGCCCTTCTCTTTTTAGTCGGAAACAATTA
TAATAGAAAGGGTTCTATCTTGAATTTGATCATGGTTTAATGATTGTGTA
GGTGTGGATGCACCACTTGCGCTGTCATTATTTTCTTACACGGCTTTGGC
TCTGATCTATGGAAGCATCTTGATATACAGGCGTCAGAAGTTACTGGTTC
CTCTGTACTGGTATCTAGCCTTAGGTTTTGTTGATGTCCAAGCGAACTTT
CTTGTAAATAAAGCGTTTCAGTTTTCTTCAATTACCAGTGTCACCCTATT
GGATTGCTGGACAATAGTATGGGTGATAATTCTGACGTGGTTTATCCTTG
GCACACGGTATTCCCTGTGGCAATTCTTGGGAGCAGCAGTTTGTGTGGCT
GGTCTTGTTTTAGTGCTTCTATCTGATGCTGGAGTGGGTGGTGGAGGTGG
GACACGACCTATTCTAGGTGATGTGCTCGTTATTGCAGGGACATTTTTCT
TTGCAATGAGCAATGTTGGTGAGGAATTTTGTGTAAAAAAGAAAGATCGC
GTTGAAGTCATTGCCATGATTGGCCTATTTGGAATGCTTGTAAGTCTAGT
TGAGATAGCTGTGGTGGAACGCAAGAATTTAGAATCGGCAAAGTGGTCTA
CAGAAGTTGTAAGTGAAGAGATCTAGTTCATCTCCACTGAACCGTTCTGG
TTCCAGCATATCTCTCTTTACTTCTTAATTCTTCTACTTATTGATGAAAT
GACAAAAAGTTGGCTTCCAGCCTTCATTTTGACCATTTTTGGTTATGAGA
TTCATATTTGTCTTGCTTACAGATATTGGCTTTCGCTGGTTATGCAACTG
CAAGTGTTGCATTCTATTCACTTGTACCTTTTGTTCTGCAGCTGAGTGGA
GCCACTCTGTTCAATCTCTCTATTCTTACATCAGATATGTGGGCTGTTGT
AATCCGAATATTTTTCTACAAGCAGAAGGTTGACTGGTTGTACTATGTAG
CTTTTGCACTTGTTGTTGTTGGCCTTGTTATCTACTCAAGAAGCGAGAAG
GATCCAGCGGCTTCTGTTGAGGAGGGAGATCATCTTGAGCAGGAACGCAG
GTTGCTGGATGAAGAAAACACGGTTTCCAGAAATGAAACTGTGCCCTCAT
GATAATGTTGTTAGGAGCAGTGTTGAAAGTTGGATGGATGCTCTGCTGCC
TGCACAGTTTTGAAGGACAGAAGAAGCCTAATTTCCATTGCTAACTTATT
GTTTGTTTCCAGTGCTGTAATTTTTGCACTGGGTGGGTGGGGGCAAATAT
ATTCTGTCCATAATGTACCAATATATATACCAATATGTGCACATTCCTAT
ACCAACAACTATTTAGTTTAAATCCGGAATGGATTTACATTTCTAGTCCT
CACAATATTTCAATAAAGAGAAACATAAATATTATTTTGATGTACTTATC
>CL6.Contig9
ATTATCTTCAATGCTTTCTTGGCCCTTCTCTTTTTAGTCGGAAACAATTA
TAATAGAAAGGGTTCTATCTTGAATTTGATCATGGTTTAATGATTGTGTA
GGTGTGGATGCACCACTTGCGCTGTCATTATTTTCTTACACGGCTTTGGC
TCTGATCTATGGAAGCATCTTGATATACAGGCGTCAGAAGTTACTGGTTC
CTCTGTACTGGTATCTAGCCTTAGGTTTTGTTGATGTCCAAGCGAACTTT
CTTGTAAATAAAGCGTTTCAGTTTTCTTCAATTACCAGTGTCACCCTATT
GGATTGCTGGACAATAGTATGGGTGATAATTCTGACGTGGTTTATCCTTG
GCACACGGTATTCCCTGTGGCAATTCTTGGGAGCAGCAGTTTGTGTGGCT
GGTCTTGTTTTAGTGCTTCTATCTGATGCTGGAGTGGGTGGTGGAGGTGG
GACACGACCTATTCTAGGTGATGTGCTCGTTATTGCAGGGACATTTTTCT
TTGCAATGAGCAATGTTGGTGAGGAATTTTGTGTAAAAAAGAAAGATCGC
GTTGAAGTCATTGCCATGATTGGCCTATTTGGAATGCTTGTAAGTCTAGT
TGAGATAGCTGTGGTGGAACGCAAGAATTTAGAATCGGCAAAGTGGTCTA
CAGAAGTTGTAAGTGAAGAGATCTAGTTCATCTCCACTGAACCGTTCTGG
TTCCAGCATATCTCTCTTTACTTCTTAATTCTTCTACTTATTGATGAAAT
GACAAAAAGTTGGCTTCCAGCCTTCATTTTGACCATTTTTGGTTATGAGA
TTCATATTTGTCTTGCTTACAGATATTGGCTTTCGCTGGTTATGCAACTG
CAAGTGTTGCATTCTATTCACTTGTACCTTTTGTTCTGCAGGTCTGCTAA
TGTTTCTTGTTTCACTTGATTATGTTCTCTTGTATCAAAATCAATCAGCT
TTAGTTAAAATTTAGGAATTGGAATTGTTCTTTTTGCTTGCTGATTCCCA
AGATCAACTCATACGTTTCTTGAAAATTTACTAATATTTTGTGTACAGCT
GAGTGGAGCCACTCTGTTCAATCTCTCTATTCTTACATCAGATATGTGGG
CTGTTGTAATCCGAATATTTTTCTACAAGCAGAAGGTTGACTGGTTGTAC
TATGTAGCTTTTGCACTTGTTGTTGTTGGCCTTGTTATCTACTCAAGAAG
CGAGAAGGATCCAGCGGCTTCTGTTGAGGAGGGAGATCATCTTGAGCAGG
AACGCAGGTTGCTGGATGAAGAAAACACGGTTTCCAGAAATGAAACTGTG
CCCTCATGATAATGTTGTTAGGAGCAGTGTTGAAAGTTGGATGGATGCTC
TGCTGCCTGCACAGTTTTGAAGGACAGAAGAAGCCTAATTTCCATTGCTA
ACTTATTGTTTGTTTCCAGTGCTGTAATTTTTGCACTGGGTGGGTGGGGG
CAAATATATTCTGTCCATAATGTACCAATATATATACCAATATGTGCACA
TTCCTATACCAACAACTATTTAGTTTAAATCCGGAATGGATTTACATTTC
TAGTCCTCACAATATTTCAATAAAGAGAAACATAAATATTATTTTGATGT
ACTTATC
>CL6.Contig10
AGGCTGCCGGTTTGGTTAAACACATGAGCCATGCGCAAATGCTATCCCCA
GACTGCGGCAGTGTTTTTGACCAAGCCAGCCTTAGCTGCTGATAGGTTGG
AGATTTCTCTGGGAAAAAGATGAACCTCACCTTTCTGCAGATCTCCAACG
TTGGCAACCCAAGCCGGACTGATACAAATTTCTTCTGAATTGTAGTTAGG
AACAATCATTGGCGGCTTCAGCTATGAATTTCAGCTGGTGGAGATCAAAG
AATGGATCCATCTCGAGGGTACTGTTTCTATTATTTCTCGGTCAAGTGGT
GTCTTTTTTAATGGCGCTCATGAGCTTTAATTCTTCACTCACTGCTCACC
TTGGTGTGGATGCACCACTTGCGCTGTCATTATTTTCTTACACGGCTTTG
GCTCTGATCTATGGAAGCATCTTGATATACAGGCGTCAGAAGTTACTGGT
TCCTCTGTACTGGTATCTAGCCTTAGGTTTTGTTGATGTCCAAGCGAACT
TTCTTGTAAATAAAGCGTTTCAGTTTTCTTCAATTACCAGTGTCACCCTA
TTGGATTGCTGGACAATAGTATGGGTGATAATTCTGACGTGGTTTATCCT
TGGCACACGGTATTCCCTGTGGCAATTCTTGGGAGCAGCAGTTTGTGTGG
CTGGTCTTGTTTTAGTGCTTCTATCTGATGCTGGAGTGGGTGGTGGAGGT
GACATATCTTGTCCTTCAAATTTCACTTTTTCATAGCCATCTAAGGTTCT
GAAAGGCTGAGGATTCATATGATAAATGGACATATTCTTTAAACTAAGAA
GTTCACCACAAATATTGCCAAGGAAGAATGGAAAGTAAAAGGATGGACAG
TTGATCACTACCAAATTGTACAAGCTGGTTGTATTTCCTCCGCAATGAAC
TCTGCATCTATTATCTTTGCAGGTGGGACACGACCTATTCTAGGTGATGT
GCTCGTTATTGCAGGGACATTTTTCTTTGCAATGAGCAATGTTGGTGAGG
TTGGTGCATTTTCTCACTAGCCTAAAAGTTTCTTACAAGATTACAGCAGT
TCTTTTTTGCAAAACCGATTCTTTTCCATGTCCTGTTAATTTTTGCATTC
CAAGCAGGAATTTTGTGTAAAAAAGAAAGATCGCGTTGAAGTCATTGCCA
TGATTGGCCTATTTGGAATGCTTGTAAGTCTAGTTGAGATGTATCCTTTT
ATTCTCAATGTTTTGATTTTATATTGTGGAAAGATATCATTGGCCCTTAC
ACATAAAAGACATTGGTGCACTTTTGGCTATATTTTGTTTTCCATAACTT
TTCTTTAGAGCTGTGGTGGAACGCAAGAATTTAGAATCGGCAAAGTGGTC
TACAGAAGTTATATTGGCTTTCGCTGGTTATGCAACTGCAAGTGTTGCAT
TCTATTCACTTGTACCTTTTGTTCTGCAGGTCTGCTAATGTTTCTTGTTT
CACTTGATTATGTTCTCTTGTATCAAAATCAATCAGCTTTAGTTAAAATT
TAGGAATTGGAATTGTTCTTTTTGCTTGCTGATTCCCAAGATCAACTCAT
ACGTTTCTTGAAAATTTACTAATATTTTGTGTACAGCTGAGTGGAGCCAC
TCTGTTCAATCTCTCTATTCTTACATCAGATATGTGGGCTGTTGTAATCC
GAATATTTTTCTACAAGCAGAAGGTTGACTGGTTGTACTATGTAGCTTTT
GCACTTGTTGTTGTTGGCCTTGTTATCTACTCAAGAAGCGAGAAGGATCC
AGCGGCTTCTGTTGAGGAGGGAGATCATCTTGAGCAGGAACGCAGGTTGC
TGGATGAAGAAAACACGGTTTCCAGAAATGAAACTGTGCCCTCATGATAA
TGTTGTTAGGAGCAGTGTTGAAAGTTGGATGGATGCT
>CL6.Contig11
AGGCTGCCGGTTTGGTTAAACACATGAGCCATGCGCAAATGCTATCCCCA
GACTGCGGCAGTGTTTTTGACCAAGCCAGCCTTAGCTGCTGATAGGTTGG
AGATTTCTCTGGGAAAAAGATGAACCTCACCTTTCTGCAGATCTCCAACG
TTGGCAACCCAAGCCGGACTGATACAAATTTCTTCTGAATTGTAGTTAGG
AACAATCATTGGCGGCTTCAGCTATGAATTTCAGCTGGTGGAGATCAAAG
AATGGATCCATCTCGAGGGTACTGTTTCTATTATTTCTCGGTCAAGTGGT
GTCTTTTTTAATGGCGCTCATGAGCTTTAATTCTTCACTCACTGCTCACC
TTGGTGTGGATGCACCACTTGCGCTGTCATTATTTTCTTACACGGCTTTG
GCTCTGATCTATGGAAGCATCTTGATATACAGGCGTCAGAAGTTACTGGT
TCCTCTGTACTGGTATCTAGCCTTAGGTTTTGTTGATGTCCAAGCGAACT
TTCTTGTAAATAAAGCGTTTCAGTTTTCTTCAATTACCAGTGTCACCCTA
TTGGATTGCTGGACAATAGTATGGGTGATAATTCTGACGTGGTTTATCCT
TGGCACACGGTATTCCCTGTGGCAATTCTTGGGAGCAGCAGTTTGTGTGG
CTGGTCTTGTTTTAGTGCTTCTATCTGATGCTGGAGTGGGTGGTGGAGGT
GGGACACGACCTATTCTAGGTGATGTGCTCGTTATTGCAGGGACATTTTT
CTTTGCAATGAGCAATGTTGGTGAGGTTGGTGCATTTTCTCACTAGCCTA
AAAGTTTCTTACAAGATTACAGCAGTTCTTTTTTGCAAAACCGATTCTTT
TCCATGTCCTGTTAATTTTTGCATTCCAAGCAGGAATTTTGTGTAAAAAA
GAAAGATCGCGTTGAAGTCATTGCCATGATTGGCCTATTTGGAATGCTTG
TAAGTCTAGTTGAGATGTATCCTTTTATTCTCAATGTTTTGATTTTATAT
TGTGGAAAGATATCATTGGCCCTTACACATAAAAGACATTGGTGCACTTT
TGGCTATATTTTGTTTTCCATAACTTTTCTTTAGAGCTGTGGTGGAACGC
AAGAATTTAGAATCGGCAAAGTGGTCTACAGAAGTTATATTGGCTTTCGC
TGGTTATGCAACTGCAAGTGTTGCATTCTATTCACTTGTACCTTTTGTTC
TGCAGGTCTGCTAATGTTTCTTGTTTCACTTGATTATGTTCTCTTGTATC
AAAATCAATCAGCTTTAGTTAAAATTTAGGAATTGGAATTGTTCTTTTTG
CTTGCTGATTCCCAAGATCAACTCATACGTTTCTTGAAAATTTACTAATA
TTTTGTGTACAGCTGAGTGGAGCCACTCTGTTCAATCTCTCTATTCTTAC
ATCAGATATGTGGGCTGTTGTAATCCGAATATTTTTCTACAAGCAGAAGG
TTGACTGGTTGTACTATGTAGCTTTTGCACTTGTTGTTGTTGGCCTTGTT
ATCTACTCAAGAAGCGAGAAGGATCCAGCGGCTTCTGTTGAGGAGGGAGA
TCATCTTGAGCAGGAACGCAGGTTGCTGGATGAAGAAAACACGGTTTCCA
GAAATGAAACTGTGCCCTCATGATAATGTTGTTAGGAGCAGTGTTGAAAG
TTGGATGGATGCT
>CL6.Contig12
TTTTTTTTTTTTTTTTTAATTCCGTTGACTCCTCCAGAGCCAGCCTTAGC
TGCTGATAGGTTGGAGATTTCTCTGGGAAAAAGATGAACCTCACCTTTCT
GCAGATCTCCAACGTTGGCAACCCAAGCCGGACTGATACAAATTTCTTCT
GAATTGTAGTTAGGAACAATCATTGGCGGCTTCAGCTATGAATTTCAGCT
GGTGGAGATCAAAGAATGGATCCATCTCGAGGGTGTGGATGCACCACTTG
CGCTGTCATTATTTTCTTACACGGCTTTGGCTCTGATCTATGGAAGCATC
TTGATATACAGGCGTCAGAAGTTACTGGTTCCTCTGTACTGGTATCTAGC
CTTAGGTTTTGTTGATGTCCAAGCGAACTTTCTTGTAAATAAAGCGTTTC
AGTTTTCTTCAATTACCAGTGTCACCCTATTGGATTGCTGGACAATAGTA
TGGGTGATAATTCTGACGTGGTTTATCCTTGGCACACGGTATTCCCTGTG
GCAATTCTTGGGAGCAGCAGTTTGTGTGGCTGGTCTTGTTTTAGTGCTTC
TATCTGATGCTGGAGTGGGTGGTGGAGGTGGGACACGACCTATTCTAGGT
GATGTGCTCGTTATTGCAGGGACATTTTTCTTTGCAATGAGCAATGTTGG
TGAGGTTGGTGCATTTTCTCACTAGCCTAAAAGTTTCTTACAAGATTACA
GCAGTTCTTTTTTGCAAAACCGATTCTTTTCCATGTCCTGTTAATTTTTG
CATTCCAAGCAGGAATTTTGTGTAAAAAAGAAAGATCGCGTTGAAGTCAT
TGCCATGATTGGCCTATTTGGAATGCTTGTAAGTCTAGTTGAGATGTATC
CTTTTATTCTCAATGTTTTGATTTTATATTGTGGAAAGATATCATTGGCC
CTTACACATAAAAGACATTGGTGCACTTTTGGCTATATTTTGTTTTCCAT
AACTTTTCTTTAGAGCTGTGGTGGAACGCAAGAATTTAGAATCGGCAAAG
TGGTCTACAGAAGTTATATTGGCTTTCGCTGGTTATGCAACTGCAAGTGT
TGCATTCTATTCACTTGTACCTTTTGTTCTGCAGCTGAGTGGAGCCACTC
TGTTCAATCTCTCTATTCTTACATCAGATATGTGGGCTGTTGTAATCCGA
ATATTTTTCTACAAGCAGAAGGTTGACTGGTTGTACTATGTAGCTTTTGC
ACTTGTTGTTGTTGGCCTTGTTATCTACTCAAGAAGCGAGAAGGATCCAG
CGGCTTCTGTTGAGGAGGGAGATCATCTTGAGCAGGAACGCAGGTTGCTG
GATGAAGAAAACACGGTTTCCAGAAATGAAACTGTGCCCTCATGATAATG
TTGTTAGGAGCAGTGTTGAAAGTTGGATGGATGCTCTGCTGCCTGCACAG
TTTTGAAGGACAGAAGAAGCCTAATTTCCATTGCTAACTTATTGTTTGTT
TCCAGTGCTGTAATTTTTGCACTGGGTGGGTGGGGGCAAATATATTCTGT
CCATAATGTACCAATATATATACCAATATGTGCACATTCCTATACCAACA
ACTATTTAGTTTAAATCCGGAATGGATTTACATTTCTAGTCCTCACAATA
TTTCAATAAAGAGAAACATAAATATTATTTTGATGTACTTAT
>CL6.Contig13
GATAAGTACATCAAAATAATATTTATGTTTCTCTTTATTGAAATATTGTG
AGGACTAGAAATGTAAATCCATTCCGGATTTAAACTAAATAGTTGTTGGT
ATAGGAATGTGCACATATTGGTATATATATTGGTACATTATGGACAGAAT
ATATTTGCCCCCACCCACCCAGTGCAAAAATTACAGCACTGGAAACAAAC
AGTAAGTTAGCAATGGAAATTAGGCTTCTTCTGTCCTTCAAAACTGTGCA
GGCAGCAGAGCATCCATCCAACTTTCAACACTGCTCCTAACAACATTATC
ATGAGGGCACAGTTTCATTTCTGGAAACCGTGTTTTCTTCATCCAGCAAC
CTGCGTTCCTGCTCAAGATGATCTCCCTCCTCAACAGAAGCCGCTGGATC
CTTCTCGCTTCTTGAGTAGATAACAAGGCCAACAACAACAAGTGCAAAAG
CTACATAGTACAACCAGTCAACCTTCTGCTTGTAGAAAAATATTCGGATT
ACAACAGCCCACATATCTGATGTAAGAATAGAGAGATTGAACAGAGTGGC
TCCACTCAGCTGTACACAAAATATTAGTAAATTTTCAAGAAACGTATGAG
TTGATCTTGGGAATCAGCAAGCAAAAAGAACAATTCCAATTCCTAAATTT
TAACTAAAGCTGATTGATTTTGATACAAGAGAACATAATCAAGTGAAACA
AGAAACATTAGCAGACCTGCAGAACAAAAGGTACAAGTGAATAGAATGCA
ACACTTGCAGTTGCATAACCAGCGAAAGCCAATATCTGTAAGCAAGACAA
ATATGAATCTCATAACCAAAAATGGTCAAAATGAAGGCTGGAAGCCAACT
TTTTGTCATTTCATCAATAAGTAGAAGAATTAAGAAGTAAAGAGAGATAT
GCTGGAACCAGAACGGTTCAGTGGAGATGAACTAGATCTCTTCACTTACA
ACTTCTGTAGACCACTTTGCCGATTCTAAATTCTTGCGTTCCACCACAGC
TCTAAAGAAAAGTTATGGAAAACAAAATATAGCCAAAAGTGCACCAATGT
CTTTTATGTGTAAGGGCCAATGATATCTTTCCACAATATAAAATCAAAAC
ATTGAGAATAAAAGGATACATCTCAACTAGACTTACAAGCATTCCAAATA
GGCCAATCATGGCAATGACTTCAACGCGATCTTTCTTTTTTACACAAAAT
TCCTCACCAACATTGCTCATTGCAAAGAAAAATGTCCCTGCAATAACGAG
CACATCACCTAGAATAGGTCGTGTCCCACCTCCACCACCCACTCCAGCAT
CAGATAGAAGCACTAAAACAAGACCAGCCACACAAACTGCTGCTCCCAAG
AATTGCCACAGGGAATACCGTGTGCCAAGGATAAACCACGTCAGAATTAT
CACCCATACTATTGTCCAGCAATCCAATAGGGTGACACTGGTAATTGAAG
AAAACTGAAACGCTTTATTTACAAGAAAGTTCGCTTGGACATCAACAAAA
CCTAAGGCTAGATACCAGTACAGAGGAACCAGTAACTTCTGACGCCTGTA
TATCAAGATGCTTCCATAGATCAGAGCCAAAGCCGTGTAAGAAAATAATG
ACAGCGCAAGTGGTGCATCCACACCCTCGAGATGGATCCATTCTTTGATC
TCCACCAGCTGAAATTCATAGCTGAAGCCGCCAATGATTGTTCCTAACTA
CAATTCAGAAGAAATTTGTATCAGTCCGGCTTGGGTTGCCAACGTTGGAG
ATCTGCAGAAAGGTGAGGTTCATCTTTTTCCCAGAGAAATCTCCAACCTA
TCAGCAGCTAAGGCTGGCTCTGGAGGAGTCAACGGAATTAAAAAAAAAAA
AAAAAA
>CL6.Contig14
GATAAGTACATCAAAATAATATTTATGTTTCTCTTTATTGAAATATTGTG
AGGACTAGAAATGTAAATCCATTCCGGATTTAAACTAAATAGTTGTTGGT
ATAGGAATGTGCACATATTGGTATATATATTGGTACATTATGGACAGAAT
ATATTTGCCCCCACCCACCCAGTGCAAAAATTACAGCACTGGAAACAAAC
AGTAAGTTAGCAATGGAAATTAGGCTTCTTCTGTCCTTCAAAACTGTGCA
GGCAGCAGAGCATCCATCCAACTTTCAACACTGCTCCTAACAACATTATC
ATGAGGGCACAGTTTCATTTCTGGAAACCGTGTTTTCTTCATCCAGCAAC
CTGCGTTCCTGCTCAAGATGATCTCCCTCCTCAACAGAAGCCGCTGGATC
CTTCTCGCTTCTTGAGTAGATAACAAGGCCAACAACAACAAGTGCAAAAG
CTACATAGTACAACCAGTCAACCTTCTGCTTGTAGAAAAATATTCGGATT
ACAACAGCCCACATATCTGATGTAAGAATAGAGAGATTGAACAGAGTGGC
TCCACTCAGCTGCAGAACAAAAGGTACAAGTGAATAGAATGCAACACTTG
CAGTTGCATAACCAGCGAAAGCCAATATCTGTAAGCAAGACAAATATGAA
TCTCATAACCAAAAATGGTCAAAATGAAGGCTGGAAGCCAACTTTTTGTC
ATTTCATCAATAAGTAGAAGAATTAAGAAGTAAAGAGAGATATGCTGGAA
CCAGAACGGTTCAGTGGAGATGAACTAGATCTCTTCACTTACAACTTCTG
TAGACCACTTTGCCGATTCTAAATTCTTGCGTTCCACCACAGCTATCTCA
ACTAGACTTACAAGCATTCCAAATAGGCCAATCATGGCAATGACTTCAAC
GCGATCTTTCTTTTTTACACAAAATTCCTCACCAACATTGCTCATTGCAA
AGAAAAATGTCCCTGCAATAACGAGCACATCACCTAGAATAGGTCGTGTC
CCACCTCCACCACCCACTCCAGCATCAGATAGAAGCACTAAAACAAGACC
AGCCACACAAACTGCTGCTCCCAAGAATTGCCACAGGGAATACCGTGTGC
CAAGGATAAACCACGTCAGAATTATCACCCATACTATTGTCCAGCAATCC
AATAGGGTGACACTGGTAATTGAAGAAAACTGAAACGCTTTATTTACAAG
AAAGTTCGCTTGGACATCAACAAAACCTAAGGCTAGATACCAGTACAGAG
GAACCAGTAACTTCTGACGCCTGTATATCAAGATGCTTCCATAGATCAGA
GCCAAAGCCGTGTAAGAAAATAATGACAGCGCAAGTGGTGCATCCACACC
CTCGAGATGGATCCATTCTTTGATCTCCACCAGCTGAAATTCATAGCTGA
AGCCGCCAATGATTGTTCCTAACTACAATTCAGAAGAAATTTGTATCAGT
CCGGCTTGGGTTGCCAACGTTGGAGATCTGCAGAAAGGTGAGGTTCATCT
TTTTCCCAGAGAAATCTCCAACCTATCAGCAGCTAAGGCTGGCTCTGGAG
GAGTCAACGGAATTAAAAAAAAAAAAAAAAA
>CL6.Contig15
TGGATATGGATAAGTACATCAAAATAATATTTATGTTTCTCTTTATTGAA
ATATTGTGAGGACTAGAAATGTAAATCCATTCCGGATTTAAACTAAATAG
TTGTTGGTATAGGAATGTGCACATATTGGTATATATATTGGTACATTATG
GACAGAATATATTTGCCCCCACCCACCCAGTGCAAAAATTACAGCACTGG
AAACAAACAATAAGTTAGCAATGGAAATTAGGCTTCTTCTGTCCTTCAAA
ACTGTGCAGGCAGCAGAGCATCCATCCAACTTTCAACACTGCTCCTAACA
ACATTATCATGAGGGCACAGTTTCATTTCTGGAAACCGTGTTTTCTTCAT
CCAGCAACCTGCGTTCCTGCTCAAGATGATCTCCCTCCTCAACAGAAGCC
GCTGGATCCTTCTCGCTTCTTGAGTAGATAACAAGGCCAACAACAACAAG
TGCAAAAGCTACATAGTACAACCAGTCAACCTTCTGCTTGTAGAAAAATA
TTCGGATTACAACAGCCCACATATCTGATGTAAGAATAGAGAGATTGAAC
AGAGTGGCTCCACTCAGCTGCAGAACAAAAGGTACAAGTGAATAGAATGC
AACACTTGCAGTTGCATAACCAGCGAAAGCCAATATAACTTCTGTAGACC
ACTTTGCCGATTCTAAATTCTTGCGTTCCACCACAGCTCTAAAGAAAAGT
TATGGAAAACAAAATATAGCCAAAAGTGCACCAATGTCTTTTATGTGTAA
GGGCCAATGATATCTTTCCACAATATAAAATCAAAACATTGAGAATAAAA
GGATACATCTCAACTAGACTTACAAGCATTCCAAATAGGCCAATCATGGC
AATGACTTCAACGCGATCTTTCTTTTTTACACAAAATTCCTCACCAACAT
TGCTCATTGCAAAGAAAAATGTCCCTGCAATAACGAGCACATCACCTAGA
ATAGGTCGTGTCCCACCTCCACCACCCACTCCAGCATCAGATAGAAGCAC
TAAAACAAGACCAGCCACACAAACTGCTGCTCCCAAGAATTGCCACAGGG
AATACCGTGTGCCAAGGATAAACCACGTCAGAATTATCACCCATACTATT
GTCCAGCAATCCAATAGGGTGACACTGGTAATTGAAGAAAACTGAAACGC
TTTATTTACAAGAAAGTTCGCTTGGACATCAACAAAACCTAAGGCTAGAT
ACCAGTACAGAGGAACCAGTAACTTCTGACGCCTGTATATCAAGATGCTT
CCATAGATCAGAGCCAAAGCCGTGTAAGAAAATAATGACAGCGCAAGTGG
TGCATCCACACCCTCGAGATGGATCCATTCTTTGATCTCCACCAGCTGAA
ATTCATAGCTGAAGCCGCCAATGATTGTTCCTAACTACAATTCAGAAGAA
ATTTGTATCAGTCCGGCTTGGGTTGCCAACGTTGGAGATCTGCAGAAAGG
TGAGGTTCATCTTTTTCCCAGAGAAATCTCCAACCTATCAGCAGCTAAGG
CTGGCTCTGGAGGAGTCAACGGAATTAAAAAAAAAAAAAAAAA
>CL6.Contig16
TTTTTTTTTTTTTTTTTAATTCCGTTGACTCCTCCAGAGCCAGCCTTAGC
TGCTGATAGGTTGGAGATTTCTCTGGGAAAAAGATGAACCTCACCTTTCT
GCAGATCTCCAACGTTGGCAACCCAAGCCGGACTGATACAAATTTCTTCT
GAATTGTAGTTAGGAACAATCATTGGCGGCTTCAGCTATGAATTTCAGCT
GGTGGAGATCAAAGAATGGATCCATCTCGAGGGTACTGTTTCTATTATTT
CTCGGTCAAGTGGTGTCTTTTTTAATGGCGCTCATGAGCTTTAATTCTTC
ACTCACTGCTCACCTTGGTGTGGATGCACCACTTGCGCTGTCATTATTTT
CTTACACGGCTTTGGCTCTGATCTATGGAAGCATCTTGATATACAGGCGT
CAGAAGTTACTGGTTCCTCTGTACTGGTATCTAGCCTTAGGTTTTGTTGA
TGTCCAAGCGAACTTTCTTGTAAATAAAGCGTTTCAGTTTTCTTCAATTA
CCAGTGTCACCCTATTGGATTGCTGGACAATAGTATGGGTGATAATTCTG
ACGTGGTTTATCCTTGGCACACGGTATTCCCTGTGGCAATTCTTGGGAGC
AGCAGTTTGTGTGGCTGGTCTTGTTTTAGTGCTTCTATCTGATGCTGGAG
TGGGTGGTGGAGGTGACATATCTTGTCCTTCAAATTTCACTTTTTCATAG
CCATCTAAGGTTCTGAAAGGCTGAGGATTCATATGATAAATGGACACATT
CTTTAAACTAAGAAGTTCACCACAAATATTGCCAAGGAAGAATGGAAAGT
AAAAGGATGGACAGTTGATCACTACCAAATTGTACAAGCTGGTTGTATTT
CCTCCGCAATGAACTCTGCATCTATTATCTTTGCAGGTGGGACACGACCT
ATTCTAGGTGATGTGCTCGTTATTGCAGGGACATTTTTCTTTGCAATGAG
CAATGTTGGTGAGGTTGGTGCATTTTCTCACTAGCCTAAAAGTTTCTTAC
AAGATTACAGCAGTTCTTTTTTGCAAAACCGATTCTTTTCCATGTCCTGT
TAATTTTTGCATTCCAAGCAGGAATTTTGTGTAAAAAAGAAAGATCGCGT
TGAAGTCATTGCCATGATTGGCCTATTTGGAATGCTTGTAAGTCTAGTTG
AGATGTATCCTTTTATTCTCAATGTTTTGATTTTATATTGTGGAAAGATA
TCATTGGCCCTTACACATAAAAGACATTGGTGCACTTTTGGCTATATTTT
GTTTTCCATAACTTTTCTTTAGAGCTGTGGTGGAACGCAAGAATTTAGAA
TCGGCAAAGTGGTCTACAGAAGTTGTAAGTGAAGAGATCTAGTTCATCTC
CACTGAACCGTTCTGGTTCCAGCATATCTCTCTTTACTTCTTAATTCTTC
TACTTATTGATGAAATGACAAAAAGTTGGCTTCCAGCCTTCATTTTGACC
ATTTTTGGTTATGAGATTCATATTTGTCTTGCTTACAGATATTGGCTTTC
GCTGGTTATGCAACTGCAAGTGTTGCATTCTATTCACTTGTACCTTTTGT
TCTGCAGGTCTGCTAATGTTTCTTGTTTCACTTGATTATGTTCTCTTGTA
TCAAAATCAATCAGCTTTAGTTAAAATTTAGGAATTGGAATTGTTCTTTT
TGCTTGCTGATTCCCAAGATCAACTCATACGTTTCTTGAAAATTTACTAA
TATTTTGTGTACAGCTGAGTGGAGCCACTCTGTTCAATCTCTCTATTCTT
ACATCAGATATGTGGGCTGTTGTAATCCGAATATTTTTCTACAAGCAGAA
GGTTGACTGGTTGTACTATGTAGCTTTTGCACTTGTTGTTGTTGGCCTTG
TTATCTACTCAAGAAGCGAGAAGGATCCAGCGGCTTCTGTTGAGGAGGGA
GATCATCTTGAGCAGGAACGCAGGTTGCTGGATGAAGAAAACACGGTTTC
CAGAAATGAAACTGTGCCCTCATGATAATGTTGTTAGGAGCAGTGTTGAA
AGTTGGATGGATGCTCTGCTGCCTGCACAGTTTTGAAGGACAGAAGAAGC
CTAATTTCCATTGCTAACTTATTGTTTGTTTCCAGTGCTGTAATTTTTGC
ACTGGGTGGGTGGGGGCAAATATATTCTGTCCATAATGTACCAATATATA
TACCAATATGTGCACATTCCTATACCAACAACTATTTAGTTTAAATCCGG
AATGGATTTACATTTCTAGTCCTCACAATATTTCAATAAAGAGAAACATA
AATATTATTTTGATGTACTTATCCATATCCAATACTAAAATATAC
>CL6.Contig17
GATAAGGTAGATGCGGGGTCCAATAAAAAAAAATGGATTTGAGTTGAAGA
TTATCTTCAATGCTTTCTTGGCCCTTCTCTTTTTAGTCGGAAACAATTAT
AATAGAAAGGGTTCTATCTTGAATTTGATCATGGTTTAATGATTGTGTAG
GTGTGGATGCACCACTTGCGCTGTCATTATTTTCTTACACGGCTTTGGCT
CTGATCTATGGAAGCATCTTGATATACAGGCGTCAGAAGTTACTGGTTCC
TCTGTACTGGTATCTAGCCTTAGGTTTTGTTGATGTCCAAGCGAACTTTC
TTGTAAATAAAGCGTTTCAGTTTTCTTCAATTACCAGTGTCACCCTATTG
GATTGCTGGACAATAGTATGGGTGATAATTCTGACGTGGTTTATCCTTGG
CACACGGTATTCCCTGTGGCAATTCTTGGGAGCAGCAGTTTGTGTGGCTG
GTCTTGTTTTAGTGCTTCTATCTGATGCTGGAGTGGGTGGTGGAGGTGGG
ACACGACCTATTCTAGGTGATGTGCTCGTTATTGCAGGGACATTTTTCTT
TGCAATGAGCAATGTTGGTGAGGTTGGTGCATTTTCTCACTAGCCTAAAA
GTTTCTTACAAGATTACAGCAGTTCTTTTTTGCAAAACCGATTCTTTTCC
ATGTCCTGTTAATTTTTGCATTCCAAGCAGGAATTTTGTGTAAAAAAGAA
AGATCGCGTTGAAGTCATTGCCATGATTGGCCTATTTGGAATGCTTGTAA
GTCTAGTTGAGATGTATCCTTTTATTCTCAATGTTTTGATTTTATATTGT
GGAAAGATATCATTGGCCCTTACACATAAAAGACATTGGTGCACTTTTGG
CTATATTTTGTTTTCCATAACTTTTCTTTAGAGCTGTGGTGGAACGCAAG
AATTTAGAATCGGCAAAGTGGTCTACAGAAGTTATATTGGCTTTCGCTGG
TTATGCAACTGCAAGTGTTGCATTCTATTCACTTGTACCTTTTGTTCTGC
AGCTGAGTGGAGCCACTCTGTTCAATCTCTCTATTCTTACATCAGATATG
TGGGCTGTTGTAATCCGAATATTTTTCTACAAGCAGAAGGTTGACTGGTT
GTACTATGTAGCTTTTGCACTTGTTGTTGTTGGCCTTGTTATCTACTCAA
GAAGCGAGAAGGATCCAGCGGCTTCTGTTGAGGAGGGAGATCATCTTGAG
CAGGAACGCAGGTTGCTGGATGAAGAAAACACGGTTTCCAGAAATGAAAC
TGTGCCCTCATGATAATGTTGTTAGGAGCAGTGTTGAAAGTTGGATGGAT
GCTCTGCTGCCTGCACAGTTTTGAAGGACAGAAGAAGCCTAATTTCCATT
GCTAACTTATTGTTTGTTTCCAGTGCTGTAATTTTTGCACTGGGTGGGTG
GGGGCAAATATATTCTGTCCATAATGTACCAATATATATACCAATATGTG
CACATTCCTATACCAACAACTATTTAGTTTAAATCCGGAATGGATTTACA
TTTCTAGTCCTCACAATATTTCAATAAAGAGAAACATAAATATTATTTTG
ATGTACTTAT
>CL6.Contig18
GTATATTTTAGTATTGGATATGGATAAGTACATCAAAATAATATTTATGT
TTCTCTTTATTGAAATATTGTGAGGACTAGAAATGTAAATCCATTCCGGA
TTTAAACTAAATAGTTGTTGGTATAGGAATGTGCACATATTGGTATATAT
ATTGGTACATTATGGACAGAATATATTTGCCCCCACCCACCCAGTGCAAA
AATTACAGCACTGGAAACAAACAATAAGTTAGCAATGGAAATTAGGCTTC
TTCTGTCCTTCAAAACTGTGCAGGCAGCAGAGCATCCATCCAACTTTCAA
CACTGCTCCTAACAACATTATCATGAGGGCACAGTTTCATTTCTGGAAAC
CGTGTTTTCTTCATCCAGCAACCTGCGTTCCTGCTCAAGATGATCTCCCT
CCTCAACAGAAGCCGCTGGATCCTTCTCGCTTCTTGAGTAGATAACAAGG
CCAACAACAACAAGTGCAAAAGCTACATAGTACAACCAGTCAACCTTCTG
CTTGTAGAAAAATATTCGGATTACAACAGCCCACATATCTGATGTAAGAA
TAGAGAGATTGAACAGAGTGGCTCCACTCAGCTGCAGAACAAAAGGTACA
AGTGAATAGAATGCAACACTTGCAGTTGCATAACCAGCGAAAGCCAATAT
AACTTCTGTAGACCACTTTGCCGATTCTAAATTCTTGCGTTCCACCACAG
CTATCTCAACTAGACTTACAAGCATTCCAAATAGGCCAATCATGGCAATG
ACTTCAACGCGATCTTTCTTTTTTACACAAAATTCCTGCTTGGAATGCAA
AAATTAACAGGACATGGAAAAGAATCGGTTTTGCAAAAAAGAACTGCTGT
AATCTTGTAAGAAACTTTTAGGCTAGTGAGAAAATGCACCAACCTCACCA
ACATTGCTCATTGCAAAGAAAAATGTCCCTGCAATAACGAGCACATCACC
TAGAATAGGTCGTGTCCCACCTCCACCACCCACTCCAGCATCAGATAGAA
GCACTAAAACAAGACCAGCCACACAAACTGCTGCTCCCAAGAATTGCCAC
AGGGAATACCGTGTGCCAAGGATAAACCACGTCAGAATTATCACCCATAC
TATTGTCCAGCAATCCAATAGGGTGACACTGGTAATTGAAGAAAACTGAA
ACGCTTTATTTACAAGAAAGTTCGCTTGGACATCAACAAAACCTAAGGCT
AGATACCAGTACAGAGGAACCAGTAACTTCTGACGCCTGTATATCAAGAT
GCTTCCATAGATCAGAGCCAAAGCCGTGTAAGAAAATAATGACAGCGCAA
GTGGTGCATCCACACCAAGGTGAGCAGTGAGTGAAGAATTAAAGCTCATG
AGCGCCATTAAAAAAGACACCACTTGACCGAGAAATAATAGAAACAGTAC
CCTCGAGATGGATCCATTCTTTGATCTCCACCAGCTGAAATTCATAGCTG
AAGCCGCCAATGATTGTTCCTAACTACAATTCAGAAGAAATTTGTATCAG
TCCGGCTTGGGTTGCCAACGTTGGAGATCTGCAGAAAGGTGAGGTTCATC
TTTTTCCCAGAGAAATCTCCAACCTATCAGCAGCTAAGGCTGGCTCTGGA
GGAGTCAACGGAATTAAAAAAAA
>CL6.Contig19
TTTTTTTTTTTTTTTTAATTCCGTTGACTCCTCCAGAGCCAGCCTTAGCT
GCTGATAGGTTGGAGATTTCTCTGGGAAAAAGATGAACCTCACCTTTCTG
CAGATCTCCAACGTTGGCAACCCAAGCCGGACTGATACAAATTTCTTCTG
AATTGTAGTTAGGAACAATCATTGGCGGCTTCAGCTATGAATTTCAGCTG
GTGGAGATCAAAGAATGGATCCATCTCGAGGGTGTGGATGCACCACTTGC
GCTGTCATTATTTTCTTACACGGCTTTGGCTCTGATCTATGGAAGCATCT
TGATATACAGGCGTCAGAAGTTACTGGTTCCTCTGTACTGGTATCTAGCC
TTAGGTTTTGTTGATGTCCAAGCGAACTTTCTTGTAAATAAAGCGTTTCA
GTTTTCTTCAATTACCAGTGTCACCCTATTGGATTGCTGGACAATAGTAT
GGGTGATAATTCTGACGTGGTTTATCCTTGGCACACGGTATTCCCTGTGG
CAATTCTTGGGAGCAGCAGTTTGTGTGGCTGGTCTTGTTTTAGTGCTTCT
ATCTGATGCTGGAGTGGGTGGTGGAGGTGGGACACGACCTATTCTAGGTG
ATGTGCTCGTTATTGCAGGGACATTTTTCTTTGCAATGAGCAATGTTGGT
GAGGTTGGTGCATTTTCTCACTAGCCTAAAAGTTTCTTACAAGATTACAG
CAGTTCTTTTTTGCAAAACCGATTCTTTTCCATGTCCTGTTAATTTTTGC
ATTCCAAGCAGGAATTTTGTGTAAAAAAGAAAGATCGCGTTGAAGTCATT
GCCATGATTGGCCTATTTGGAATGCTTGTAAGTCTAGTTGAGATGTATCC
TTTTATTCTCAATGTTTTGATTTTATATTGTGGAAAGATATCATTGGCCC
TTACACATAAAAGACATTGGTGCACTTTTGGCTATATTTTGTTTTCCATA
ACTTTTCTTTAGAGCTGTGGTGGAACGCAAGAATTTAGAATCGGCAAAGT
GGTCTACAGAAGTTGTAAGTGAAGAGATCTAGTTCATCTCCACTGAACCG
TTCTGGTTCCAGCATATCTCTCTTTACTTCTTAATTCTTCTACTTATTGA
TGAAATGACAAAAAGTTGGCTTCCAGCCTTCATTTTGACCATTTTTGGTT
ATGAGATTCATATTTGTCTTGCTTACAGATATTGGCTTTCGCTGGTTATG
CAACTGCAAGTGTTGCATTCTATTCACTTGTACCTTTTGTTCTGCAGGTC
TGCTAATGTTTCTTGTTTCACTTGATTATGTTCTCTTGTATCAAAATCAA
TCAGCTTTAGTTAAAATTTAGGAATTGGAATTGTTCTTTTTGCTTGCTGA
TTCCCAAGATCAACTCATACGTTTCTTGAAAATTTACTAATATTTTGTGT
ACAGCTGAGTGGAGCCACTCTGTTCAATCTCTCTATTCTTACATCAGATA
TGTGGGCTGTTGTAATCCGAATATTTTTCTACAAGCAGAAGGTTGACTGG
TTGTACTATGTAGCTTTTGCACTTGTTGTTGTTGGCCTTGTTATCTACTC
AAGAAGCGAGAAGGATCCAGCGGCTTCTGTTGAGGAGGGAGATCATCTTG
AGCAGGAACGCAGGTTGCTGGATGAAGAAAACACGGTTTCCAGAAATGAA
ACTGTGCCCTCATGATAATGTTGTTAGGAGCAGTGTTGAAAGTTGGATGG
ATGCTCTGCTGCCTGCACAGTTTTGAAGGACAGAAGAAGCCTAATTTCCA
TTGCTAACTTATTGTTTGTTTCCAGTGCTGTAATTTTTGCACTGGGTGGG
TGGGGGCAAATATATTCTGTCCATAATGTACCAATATATATACCAATATG
TGCACATTCCTATACCAACAACTATTTAGTTTAAATCCGGAATGGATTTA
CATTTCTAGTCCTCACAATATTTCAATAAAGAGAAACATAAATATTATTT
TGATGTACTTAT
>CL6.Contig20
TTTTTTTTTTTTTTTTTAATTCCGTTGACTCCTCCAGAGCCAGCCTTAGC
TGCTGATAGGTTGGAGATTTCTCTGGGAAAAAGATGAACCTCACCTTTCT
GCAGATCTCCAACGTTGGCAACCCAAGCCGGACTGATACAAATTTCTTCT
GAATTGTAGTTAGGAACAATCATTGGCGGCTTCAGCTATGAATTTCAGCT
GGTGGAGATCAAAGAATGGATCCATCTCGAGGGTGTGGATGCACCACTTG
CGCTGTCATTATTTTCTTACACGGCTTTGGCTCTGATCTATGGAAGCATC
TTGATATACAGGCGTCAGAAGTTACTGGTTCCTCTGTACTGGTATCTAGC
CTTAGGTTTTGTTGATGTCCAAGCGAACTTTCTTGTAAATAAAGCGTTTC
AGTTTTCTTCAATTACCAGTGTCACCCTATTGGATTGCTGGACAATAGTA
TGGGTGATAATTCTGACGTGGTTTATCCTTGGCACACGGTATTCCCTGTG
GCAATTCTTGGGAGCAGCAGTTTGTGTGGCTGGTCTTGTTTTAGTGCTTC
TATCTGATGCTGGAGTGGGTGGTGGAGGTGGGACACGACCTATTCTAGGT
GATGTGCTCGTTATTGCAGGGACATTTTTCTTTGCAATGAGCAATGTTGG
TGAGGAATTTTGTGTAAAAAAGAAAGATCGCGTTGAAGTCATTGCCATGA
TTGGCCTATTTGGAATGCTTGTAAGTCTAGTTGAGATAGCTGTGGTGGAA
CGCAAGAATTTAGAATCGGCAAAGTGGTCTACAGAAGTTATATTGGCTTT
CGCTGGTTATGCAACTGCAAGTGTTGCATTCTATTCACTTGTACCTTTTG
TTCTGCAGCTGAGTGGAGCCACTCTGTTCAATCTCTCTATTCTTACATCA
GATATGTGGGCTGTTGTAATCCGAATATTTTTCTACAAGCAGAAGGTTGA
CTGGTTGTACTATGTAGCTTTTGCACTTGTTGTTGTTGGCCTTGTTATCT
ACTCAAGAAGCGAGAAGGATCCAGCGGCTTCTGTTGAGGAGGGAGATCAT
CTTGAGCAGGAACGCAGGTTGCTGGATGAAGAAAACACGGTTTCCAGAAA
TGAAACTGTGCCCTCATGATAATGTTGTTAGGAGCAGTGTTGAAAGTTGG
ATGGATGCTCTGCTGCCTGCACAGTTTTGAAGGACAGAAGAAGCCTAATT
TCCATTGCTAACTTATTGTTTGTTTCCAGTGCTGTAATTTTTGCACTGGG
TGGGTGGGGGCAAATATATTCTGTCCATAATGTACCAATATATATACCAA
TATGTGCACATTCCTATACCAACAACTATTTAGTTTAAATCCGGAATGGA
TTTACATTTCTAGTCCTCACAATATTTCAATAAAGAGAAACATAAATATT
ATTTTGATGTACTTATCCATATCCA
>CL6.Contig21
GATAAGGTAGATGCGGGGTCCAATAAAAAAAAATGGATTTGAGTTGAAGA
TTATCTTCAATGCTTTCTTGGCCCTTCTCTTTTTAGTCGGAAACAATTAT
AATAGAAAGGGTTCTATCTTGAATTTGATCATGGTTTAATGATTGTGTAG
GTGTGGATGCACCACTTGCGCTGTCATTATTTTCTTACACGGCTTTGGCT
CTGATCTATGGAAGCATCTTGATATACAGGCGTCAGAAGTTACTGGTTCC
TCTGTACTGGTATCTAGCCTTAGGTTTTGTTGATGTCCAAGCGAACTTTC
TTGTAAATAAAGCGTTTCAGTTTTCTTCAATTACCAGTGTCACCCTATTG
GATTGCTGGACAATAGTATGGGTGATAATTCTGACGTGGTTTATCCTTGG
CACACGGTATTCCCTGTGGCAATTCTTGGGAGCAGCAGTTTGTGTGGCTG
GTCTTGTTTTAGTGCTTCTATCTGATGCTGGAGTGGGTGGTGGAGGTGGG
ACACGACCTATTCTAGGTGATGTGCTCGTTATTGCAGGGACATTTTTCTT
TGCAATGAGCAATGTTGGTGAGGAATTTTGTGTAAAAAAGAAAGATCGCG
TTGAAGTCATTGCCATGATTGGCCTATTTGGAATGCTTGTAAGTCTAGTT
GAGATAGCTGTGGTGGAACGCAAGAATTTAGAATCGGCAAAGTGGTCTAC
AGAAGTTATATTGGCTTTCGCTGGTTATGCAACTGCAAGTGTTGCATTCT
ATTCACTTGTACCTTTTGTTCTGCAGCTGAGTGGAGCCACTCTGTTCAAT
CTCTCTATTCTTACATCAGATATGTGGGCTGTTGTAATCCGAATATTTTT
CTACAAGCAGAAGGTTGACTGGTTGTACTATGTAGCTTTTGCACTTGTTG
TTGTTGGCCTTGTTATCTACTCAAGAAGCGAGAAGGATCCAGCGGCTTCT
GTTGAGGAGGGAGATCATCTTGAGCAGGAACGCAGGTTGCTGGATGAAGA
AAACACGGTTTCCAGAAATGAAACTGTGCCCTCATGATAATGTTGTTAGG
AGCAGTGTTGAAAGTTGGATGGATGCTCTGCTGCCTGCACAGTTTTGAAG
GACAGAAGAAGCCTAATTTCCATTGCTAACTTATTGTTTGTTTCCAGTGC
TGTAATTTTTGCACTGGGTGGGTGGGGGCAAATATATTCTGTCCATAATG
TACCAATATATATACCAATATGTGCACATTCCTATACCAACAACTATTTA
GTTTAAATCCGGAATGGATTTACATTTCTAGTCCTCACAATATTTCAATA
AAGAGAAACATAAATATTATTTTGATGTACTTATC
>CL6.Contig22
GAAGAGATAAGGTAGATGCGGGGTCCAATAAAAAAAAATGGATTTGAGTT
GAAGATTATCTTCAATGCTTTCTTGGCCCTTCTCTTTTTAGTCGGAAACA
ATTATAATAGAAAGGGTTCTATCTTGAATTTGATCATGGTTTAATGATTG
TGTAGGTGTGGATGCACCACTTGCGCTGTCATTATTTTCTTACACGGCTT
TGGCTCTGATCTATGGAAGCATCTTGATATACAGGCGTCAGAAGTTACTG
GTTCCTCTGTACTGGTATCTAGCCTTAGGTTTTGTTGATGTCCAAGCGAA
CTTTCTTGTAAATAAAGCGTTTCAGTTTTCTTCAATTACCAGTGTCACCC
TATTGGATTGCTGGACAATAGTATGGGTGATAATTCTGACGTGGTTTATC
CTTGGCACACGGTATTCCCTGTGGCAATTCTTGGGAGCAGCAGTTTGTGT
GGCTGGTCTTGTTTTAGTGCTTCTATCTGATGCTGGAGTGGGTGGTGGAG
GTGGGACACGACCTATTCTAGGTGATGTGCTCGTTATTGCAGGGACATTT
TTCTTTGCAATGAGCAATGTTGGTGAGGTTGGTGCATTTTCTCACTAGCC
TAAAAGTTTCTTACAAGATTACAGCAGTTCTTTTTTGCAAAACCGATTCT
TTTCCATGTCCTGTTAATTTTTGCATTCCAAGCAGGAATTTTGTGTAAAA
AAGAAAGATCGCGTTGAAGTCATTGCCATGATTGGCCTATTTGGAATGCT
TGTAAGTCTAGTTGAGATGTATCCTTTTATTCTCAATGTTTTGATTTTAT
ATTGTGGAAAGATATCATTGGCCCTTACACATAAAAGACATTGGTGCACT
TTTGGCTATATTTTGTTTTCCATAACTTTTCTTTAGAGCTGTGGTGGAAC
GCAAGAATTTAGAATCGGCAAAGTGGTCTACAGAAGTTGTAAGTGAAGAG
ATCTAGTTCATCTCCACTGAACCGTTCTGGTTCCAGCATATCTCTCTTTA
CTTCTTAATTCTTCTACTTATTGATGAAATGACAAAAAGTTGGCTTCCAG
CCTTCATTTTGACCATTTTTGGTTATGAGATTCATATTTGTCTTGCTTAC
AGATATTGGCTTTCGCTGGTTATGCAACTGCAAGTGTTGCATTCTATTCA
CTTGTACCTTTTGTTCTGCAGCTGAGTGGAGCCACTCTGTTCAATCTCTC
TATTCTTACATCAGATATGTGGGCTGTTGTAATCCGAATATTTTTCTACA
AGCAGAAGGTTGACTGGTTGTACTATGTAGCTTTTGCACTTGTTGTTGTT
GGCCTTGTTATCTACTCAAGAAGCGAGAAGGATCCAGCGGCTTCTGTTGA
GGAGGGAGATCATCTTGAGCAGGAACGCAGGTTGCTGGATGAAGAAAACA
CGGTTTCCAGAAATGAAACTGTGCCCTCATGATAATGTTGTTAGGAGCAG
TGTTGAAAGTTGGATGGATGCTCTGCTGCCTGCACAGTTTTGAAGGACAG
AAGAAGCCTAATTTCCATTGCTAACTTATTGTTTGTTTCCAGTGCTGTAA
TTTTTGCACTGGGTGGGTGGGGGCAAATATATTCTGTCCATAATGTACCA
ATATATATACCAATATGTGCACATTCCTATACCAACAACTATTTAGTTTA
AATCCGGAATGGATTTACATTTCTAGTCCTCACAATATTTCAATAAAGAG
AAACATAAATATTATTTTGATGTACTTAT
>CL6.Contig23
TTTTTTTTTTTTTTTTTAATTCCGTTGACTCCTCCAGAGCCAGCCTTAGC
TGCTGATAGGTTGGAGATTTCTCTGGGAAAAAGATGAACCTCACCTTTCT
GCAGATCTCCAACGTTGGCAACCCAAGCCGGACTGATACAAATTTCTTCT
GAATTGTAGTTAGGAACAATCATTGGCGGCTTCAGCTATGAATTTCAGCT
GGTGGAGATCAAAGAATGGATCCATCTCGAGGGTACTGTTTCTATTATTT
CTCGGTCAAGTGGTGTCTTTTTTAATGGCGCTCATGAGCTTTAATTCTTC
ACTCACTGCTCACCTTGGTGTGGATGCACCACTTGCGCTGTCATTATTTT
CTTACACGGCTTTGGCTCTGATCTATGGAAGCATCTTGATATACAGGCGT
CAGAAGTTACTGGTTCCTCTGTACTGGTATCTAGCCTTAGGTTTTGTTGA
TGTCCAAGCGAACTTTCTTGTAAATAAAGCGTTTCAGTTTTCTTCAATTA
CCAGTGTCACCCTATTGGATTGCTGGACAATAGTATGGGTGATAATTCTG
ACGTGGTTTATCCTTGGCACACGGTATTCCCTGTGGCAATTCTTGGGAGC
AGCAGTTTGTGTGGCTGGTCTTGTTTTAGTGCTTCTATCTGATGCTGGAG
TGGGTGGTGGAGGTGGGACACGACCTATTCTAGGTGATGTGCTCGTTATT
GCAGGGACATTTTTCTTTGCAATGAGCAATGTTGGTGAGGTTGGTGCATT
TTCTCACTAGCCTAAAAGTTTCTTACAAGATTACAGCAGTTCTTTTTTGC
AAAACCGATTCTTTTCCATGTCCTGTTAATTTTTGCATTCCAAGCAGGAA
TTTTGTGTAAAAAAGAAAGATCGCGTTGAAGTCATTGCCATGATTGGCCT
ATTTGGAATGCTTGTAAGTCTAGTTGAGATGTATCCTTTTATTCTCAATG
TTTTGATTTTATATTGTGGAAAGATATCATTGGCCCTTACACATAAAAGA
CATTGGTGCACTTTTGGCTATATTTTGTTTTCCATAACTTTTCTTTAGAG
CTGTGGTGGAACGCAAGAATTTAGAATCGGCAAAGTGGTCTACAGAAGTT
GTAAGTGAAGAGATCTAGTTCATCTCCACTGAACCGTTCTGGTTCCAGCA
TATCTCTCTTTACTTCTTAATTCTTCTACTTATTGATGAAATGACAAAAA
GTTGGCTTCCAGCCTTCATTTTGACCATTTTTGGTTATGAGATTCATATT
TGTCTTGCTTACAGATATTGGCTTTCGCTGGTTATGCAACTGCAAGTGTT
GCATTCTATTCACTTGTACCTTTTGTTCTGCAGCTGAGTGGAGCCACTCT
GTTCAATCTCTCTATTCTTACATCAGATATGTGGGCTGTTGTAATCCGAA
TATTTTTCTACAAGCAGAAGGTTGACTGGTTGTACTATGTAGCTTTTGCA
CTTGTTGTTGTTGGCCTTGTTATCTACTCAAGAAGCGAGAAGGATCCAGC
GGCTTCTGTTGAGGAGGGAGATCATCTTGAGCAGGAACGCAGGTTGCTGG
ATGAAGAAAACACGGTTTCCAGAAATGAAACTGTGCCCTCATGATAATGT
TGTTAGGAGCAGTGTTGAAAGTTGGATGGATGCTCTGCTGCCTGCACAGT
TTTGAAGGACAGAAGAAGCCTAATTTCCATTGCTAACTTATTGTTTGTTT
CCAGTGCTGTAATTTTTGCACTGGGTGGGTGGGGGCAAATATATTCTGTC
CATAATGTACCAATATATATACCAATATGTGCACATTCCTATACCAACAA
CTATTTAGTTTAAATCCGGAATGGATTTACATTTCTAGTCCTCACAATAT
TTCAATAAAGAGAAACATAAATATTATTTTGATGTACTTATCCATATCCA
ATACTAAAATATAC
>CL6.Contig24
TTTTTTTTTTTTTTTTTAATTCCGTTGACTCCTCCAGAGCCAGCCTTAGC
TGCTGATAGGTTGGAGATTTCTCTGGGAAAAAGATGAACCTCACCTTTCT
GCAGATCTCCAACGTTGGCAACCCAAGCCGGACTGATACAAATTTCTTCT
GAATTGTAGTTAGGAACAATCATTGGCGGCTTCAGCTATGAATTTCAGCT
GGTGGAGATCAAAGAATGGATCCATCTCGAGGGTGTGGATGCACCACTTG
CGCTGTCATTATTTTCTTACACGGCTTTGGCTCTGATCTATGGAAGCATC
TTGATATACAGGCGTCAGAAGTTACTGGTTCCTCTGTACTGGTATCTAGC
CTTAGGTTTTGTTGATGTCCAAGCGAACTTTCTTGTAAATAAAGCGTTTC
AGTTTTCTTCAATTACCAGTGTCACCCTATTGGATTGCTGGACAATAGTA
TGGGTGATAATTCTGACGTGGTTTATCCTTGGCACACGGTATTCCCTGTG
GCAATTCTTGGGAGCAGCAGTTTGTGTGGCTGGTCTTGTTTTAGTGCTTC
TATCTGATGCTGGAGTGGGTGGTGGAGGTGACATATCTTGTCCTTCAAAT
TTCACTTTTTCATAGCCATCTAAGGTTCTGAAAGGCTGAGGATTCATATG
ATAAATGGACATATTCTTTAAACTAAGAAGTTCACCACAAATATTGCCAA
GGAAGAATGGAAAGTAAAAGGATGGACAGTTGATCACTACCAAATTGTAC
AAGCTGGTTGTATTTCCTCCGCAATGAACTCTGCATCTATTATCTTTGCA
GGTGGGACACGACCTATTCTAGGTGATGTGCTCGTTATTGCAGGGACATT
TTTCTTTGCAATGAGCAATGTTGGTGAGGTTGGTGCATTTTCTCACTAGC
CTAAAAGTTTCTTACAAGATTACAGCAGTTCTTTTTTGCAAAACCGATTC
TTTTCCATGTCCTGTTAATTTTTGCATTCCAAGCAGGAATTTTGTGTAAA
AAAGAAAGATCGCGTTGAAGTCATTGCCATGATTGGCCTATTTGGAATGC
TTGTAAGTCTAGTTGAGATAGCTGTGGTGGAACGCAAGAATTTAGAATCG
GCAAAGTGGTCTACAGAAGTTATATTGGCTTTCGCTGGTTATGCAACTGC
AAGTGTTGCATTCTATTCACTTGTACCTTTTGTTCTGCAGCTGAGTGGAG
CCACTCTGTTCAATCTCTCTATTCTTACATCAGATATGTGGGCTGTTGTA
ATCCGAATATTTTTCTACAAGCAGAAGGTTGACTGGTTGTACTATGTAGC
TTTTGCACTTGTTGTTGTTGGCCTTGTTATCTACTCAAGAAGCGAGAAGG
ATCCAGCGGCTTCTGTTGAGGAGGGAGATCATCTTGAGCAGGAACGCAGG
TTGCTGGATGAAGAAAACACGGTTTCCAGAAATGAAACTGTGCCCTCATG
ATAATGTTGTTAGGAGCAGTGTTGAAAGTTGGATGGATGCTCTGCTGCCT
GCACAGTTTTGAAGGACAGAAGAAGCCTAATTTCCATTGCTAACTTATTG
TTTGTTTCCAGTGCTGTAATTTTTGCACTGGGTGGGTGGGGGCAAATATA
TTCTGTCCATAATGTACCAATATATATACCAATATGTGCACATTCCTATA
CCAACAACTATTTAGTTTAAATCCGGAATGGATTTACATTTCTAGTCCTC
ACAATATTTCAATAAAGAGAAACATAAATATTATTTTGATGTACTTATCC
ATATCCAAT
>CL6.Contig25
GATAAGGTAGATGCGGGGTCCAATAAAAAAAAATGGATTTGAGTTGAAGA
TTATCTTCAATGCTTTCTTGGCCCTTCTCTTTTTAGTCGGAAACAATTAT
AATAGAAAGGGTTCTATCTTGAATTTGATCATGGTTTAATGATTGTGTAG
GTGTGGATGCACCACTTGCGCTGTCATTATTTTCTTACACGGCTTTGGCT
CTGATCTATGGAAGCATCTTGATATACAGGCGTCAGAAGTTACTGGTTCC
TCTGTACTGGTATCTAGCCTTAGGTTTTGTTGATGTCCAAGCGAACTTTC
TTGTAAATAAAGCGTTTCAGTTTTCTTCAATTACCAGTGTCACCCTATTG
GATTGCTGGACAATAGTATGGGTGATAATTCTGACGTGGTTTATCCTTGG
CACACGGTATTCCCTGTGGCAATTCTTGGGAGCAGCAGTTTGTGTGGCTG
GTCTTGTTTTAGTGCTTCTATCTGATGCTGGAGTGGGTGGTGGAGGTGAC
ATATCTTGTCCTTCAAATTTCACTTTTTCATAGCCATCTAAGGTTCTGAA
AGGCTGAGGATTCATATGATAAATGGACACATTCTTTAAACTAAGAAGTT
CACCACAAATATTGCCAAGGAAGAATGGAAAGTAAAAGGATGGACAGTTG
ATCACTACCAAATTGTACAAGCTGGTTGTATTTCCTCCGCAATGAACTCT
GCATCTATTATCTTTGCAGGTGGGACACGACCTATTCTAGGTGATGTGCT
CGTTATTGCAGGGACATTTTTCTTTGCAATGAGCAATGTTGGTGAGGTTG
GTGCATTTTCTCACTAGCCTAAAAGTTTCTTACAAGATTACAGCAGTTCT
TTTTTGCAAAACCGATTCTTTTCCATGTCCTGTTAATTTTTGCATTCCAA
GCAGGAATTTTGTGTAAAAAAGAAAGATCGCGTTGAAGTCATTGCCATGA
TTGGCCTATTTGGAATGCTTGTAAGTCTAGTTGAGATAGCTGTGGTGGAA
CGCAAGAATTTAGAATCGGCAAAGTGGTCTACAGAAGTTATATTGGCTTT
CGCTGGTTATGCAACTGCAAGTGTTGCATTCTATTCACTTGTACCTTTTG
TTCTGCAGCTGAGTGGAGCCACTCTGTTCAATCTCTCTATTCTTACATCA
GATATGTGGGCTGTTGTAATCCGAATATTTTTCTACAAGCAGAAGGTTGA
CTGGTTGTACTATGTAGCTTTTGCACTTGTTGTTGTTGGCCTTGTTATCT
ACTCAAGAAGCGAGAAGGATCCAGCGGCTTCTGTTGAGGAGGGAGATCAT
CTTGAGCAGGAACGCAGGTTGCTGGATGAAGAAAACACGGTTTCCAGAAA
TGAAACTGTGCCCTCATGATAATGTTGTTAGGAGCAGTGTTGAAAGTTGG
ATGGATGCTCTGCTGCCTGCACAGTTTTGAAGGACAGAAGAAGCCTAATT
TCCATTGCTAACTTATTGTTTGTTTCCAGTGCTGTAATTTTTGCACTGGG
TGGGTGGGGGCAAATATATTCTGTCCATAATGTACCAATATATATACCAA
TATGTGCACATTCCTATACCAACAACTATTTAGTTTAAATCCGGAATGGA
TTTACATTTCTAGTCCTCACAATATTTCAATAAAGAGAAACATAAATATT
ATTTTGATGTACTTATCCATATCCAAT
>CL6.Contig26
TTTTTTTTTTTTTTTTTAATTCCGTTGACTCCTCCAGAGCCAGCCTTAGC
TGCTGATAGGTTGGAGATTTCTCTGGGAAAAAGATGAACCTCACCTTTCT
GCAGATCTCCAACGTTGGCAACCCAAGCCGGACTGATACAAATTTCTTCT
GAATTGTAGTTAGGAACAATCATTGGCGGCTTCAGCTATGAATTTCAGCT
GGTGGAGATCAAAGAATGGATCCATCTCGAGGGTACTGTTTCTATTATTT
CTCGGTCAAGTGGTGTCTTTTTTAATGGCGCTCATGAGCTTTAATTCTTC
ACTCACTGCTCACCTTGGTGTGGATGCACCACTTGCGCTGTCATTATTTT
CTTACACGGCTTTGGCTCTGATCTATGGAAGCATCTTGATATACAGGCGT
CAGAAGTTACTGGTTCCTCTGTACTGGTATCTAGCCTTAGGTTTTGTTGA
TGTCCAAGCGAACTTTCTTGTAAATAAAGCGTTTCAGTTTTCTTCAATTA
CCAGTGTCACCCTATTGGATTGCTGGACAATAGTATGGGTGATAATTCTG
ACGTGGTTTATCCTTGGCACACGGTATTCCCTGTGGCAATTCTTGGGAGC
AGCAGTTTGTGTGGCTGGTCTTGTTTTAGTGCTTCTATCTGATGCTGGAG
TGGGTGGTGGAGGTGGGACACGACCTATTCTAGGTGATGTGCTCGTTATT
GCAGGGACATTTTTCTTTGCAATGAGCAATGTTGGTGAGGTTGGTGCATT
TTCTCACTAGCCTAAAAGTTTCTTACAAGATTACAGCAGTTCTTTTTTGC
AAAACCGATTCTTTTCCATGTCCTGTTAATTTTTGCATTCCAAGCAGGAA
TTTTGTGTAAAAAAGAAAGATCGCGTTGAAGTCATTGCCATGATTGGCCT
ATTTGGAATGCTTGTAAGTCTAGTTGAGATGTATCCTTTTATTCTCAATG
TTTTGATTTTATATTGTGGAAAGATATCATTGGCCCTTACACATAAAAGA
CATTGGTGCACTTTTGGCTATATTTTGTTTTCCATAACTTTTCTTTAGAG
CTGTGGTGGAACGCAAGAATTTAGAATCGGCAAAGTGGTCTACAGAAGTT
ATATTGGCTTTCGCTGGTTATGCAACTGCAAGTGTTGCATTCTATTCACT
TGTACCTTTTGTTCTGCAGCTGAGTGGAGCCACTCTGTTCAATCTCTCTA
TTCTTACATCAGATATGTGGGCTGTTGTAATCCGAATATTTTTCTACAAG
CAGAAGGTTGACTGGTTGTACTATGTAGCTTTTGCACTTGTTGTTGTTGG
CCTTGTTATCTACTCAAGAAGCGAGAAGGATCCAGCGGCTTCTGTTGAGG
AGGGAGATCATCTTGAGCAGGAACGCAGGTTGCTGGATGAAGAAAACACG
GTTTCCAGAAATGAAACTGTGCCCTCATGATAATGTTGTTAGGAGCAGTG
TTGAAAGTTGGATGGATGCTCTGCTGCCTGCACAGTTTTGAAGGACAGAA
GAAGCCTAATTTCCATTGCTAACTTATTGTTTGTTTCCAGTGCTGTAATT
TTTGCACTGGGTGGGTGGGGGCAAATATATTCTGTCCATAATGTACCAAT
ATATATACCAATATGTGCACATTCCTATACCAACAACTATTTAGTTTAAA
TCCGGAATGGATTTACATTTCTAGTCCTCACAATATTTCAATAAAGAGAA
ACATAAATATTATTTTGATGTACTTATCCATATCCAATACTAAAATATAC
>CL6.Contig27
AGGCTGCCGGTTTGGTTAAACACATGAGCCATGCGCAAATGCTATCCCCA
GACTGCGGCAGTGTTTTTGACCAAGCCAGCCTTAGCTGCTGATAGGTTGG
AGATTTCTCTGGGAAAAAGATGAACCTCACCTTTCTGCAGATCTCCAACG
TTGGCAACCCAAGCCGGACTGATACAAATTTCTTCTGAATTGTAGTTAGG
AACAATCATTGGCGGCTTCAGCTATGAATTTCAGCTGGTGGAGATCAAAG
AATGGATCCATCTCGAGGGTACTGTTTCTATTATTTCTCGGTCAAGTGGT
GTCTTTTTTAATGGCGCTCATGAGCTTTAATTCTTCACTCACTGCTCACC
TTGGTGTGGATGCACCACTTGCGCTGTCATTATTTTCTTACACGGCTTTG
GCTCTGATCTATGGAAGCATCTTGATATACAGGCGTCAGAAGTTACTGGT
TCCTCTGTACTGGTATCTAGCCTTAGGTTTTGTTGATGTCCAAGCGAACT
TTCTTGTAAATAAAGCGTTTCAGTTTTCTTCAATTACCAGTGTCACCCTA
TTGGATTGCTGGACAATAGTATGGGTGATAATTCTGACGTGGTTTATCCT
TGGCACACGGTATTCCCTGTGGCAATTCTTGGGAGCAGCAGTTTGTGTGG
CTGGTCTTGTTTTAGTGCTTCTATCTGATGCTGGAGTGGGTGGTGGAGGT
GGGACACGACCTATTCTAGGTGATGTGCTCGTTATTGCAGGGACATTTTT
CTTTGCAATGAGCAATGTTGGTGAGGTTGGTGCATTTTCTCACTAGCCTA
AAAGTTTCTTACAAGATTACAGCAGTTCTTTTTTGCAAAACCGATTCTTT
TCCATGTCCTGTTAATTTTTGCATTCCAAGCAGGAATTTTGTGTAAAAAA
GAAAGATCGCGTTGAAGTCATTGCCATGATTGGCCTATTTGGAATGCTTG
TAAGTCTAGTTGAGATGTATCCTTTTATTCTCAATGTTTTGATTTTATAT
TGTGGAAAGATATCATTGGCCCTTACACATAAAAGACATTGGTGCACTTT
TGGCTATATTTTGTTTTCCATAACTTTTCTTTAGAGCTGTGGTGGAACGC
AAGAATTTAGAATCGGCAAAGTGGTCTACAGAAGTTGTAAGTGAAGAGAT
CTAGTTCATCTCCACTGAACCGTTCTGGTTCCAGCATATCTCTCTTTACT
TCTTAATTCTTCTACTTATTGATGAAATGACAAAAAGTTGGCTTCCAGCC
TTCATTTTGACCATTTTTGGTTATGAGATTCATATTTGTCTTGCTTACAG
ATATTGGCTTTCGCTGGTTATGCAACTGCAAGTGTTGCATTCTATTCACT
TGTACCTTTTGTTCTGCAGGTCTGCTAATGTTTCTTGTTTCACTTGATTA
TGTTCTCTTGTATCAAAATCAATCAGCTTTAGTTAAAATTTAGGAATTGG
AATTGTTCTTTTTGCTTGCTGATTCCCAAGATCAACTCATACGTTTCTTG
AAAATTTACTAATATTTTGTGTACAGCTGAGTGGAGCCACTCTGTTCAAT
CTCTCTATTCTTACATCAGATATGTGGGCTGTTGTAATCCGAATATTTTT
CTACAAGCAGAAGGTTGACTGGTTGTACTATGTAGCTTTTGCACTTGTTG
TTGTTGGCCTTGTTATCTACTCAAGAAGCGAGAAGGATCCAGCGGCTTCT
GTTGAGGAGGGAGATCATCTTGAGCAGGAACGCAGGTTGCTGGATGAAGA
AAACACGGTTTCCAGAAATGAAACTGTGCCCTCATGATAATGTTGTTAGG
AGCAGTGTTGAAAGTTGGATGGATGCTCTGCTGCCTGCACAGTTTTGAAG
GACAGAAGAAGCCTAATTTCCATTGCTAACTTATTGTTTGTTTCCAGTGC
TGTAATTTTTGCACTGGGTGGGTGGGGGCAAATATATTCTGTCCATAATG
TACCAATATATATACCAATATGTGCACATTCCTATACCAACAACTATTTA
GTTTAAATCCGGAATGGATTTACATTTCTAGTCCTCACAATATTTCAATA
AAGAGAAACATAAATATTATTTTGATGTACTTATCCATATCCAATACTAA
AATATAC
>CL6.Contig28
GTATATTTTAGTATTGGATATGGATAAGTACATCAAAATAATATTTATGT
TTCTCTTTATTGAAATATTGTGAGGACTAGAAATGTAAATCCATTCCGGA
TTTAAACTAAATAGTTGTTGGTATAGGAATGTGCACATATTGGTATATAT
ATTGGTACATTATGGACAGAATATATTTGCCCCCACCCACCCAGTGCAAA
AATTACAGCACTGGAAACAAACAATAAGTTAGCAATGGAAATTAGGCTTC
TTCTGTCCTTCAAAACTGTGCAGGCAGCAGAGCATCCATCCAACTTTCAA
CACTGCTCCTAACAACATTATCATGAGGGCACAGTTTCATTTCTGGAAAC
CGTGTTTTCTTCATCCAGCAACCTGCGTTCCTGCTCAAGATGATCTCCCT
CCTCAACAGAAGCCGCTGGATCCTTCTCGCTTCTTGAGTAGATAACAAGG
CCAACAACAACAAGTGCAAAAGCTACATAGTACAACCAGTCAACCTTCTG
CTTGTAGAAAAATATTCGGATTACAACAGCCCACATATCTGATGTAAGAA
TAGAGAGATTGAACAGAGTGGCTCCACTCAGCTGCAGAACAAAAGGTACA
AGTGAATAGAATGCAACACTTGCAGTTGCATAACCAGCGAAAGCCAATAT
AACTTCTGTAGACCACTTTGCCGATTCTAAATTCTTGCGTTCCACCACAG
CTCTAAAGAAAAGTTATGGAAAACAAAATATAGCCAAAAGTGCACCAATG
TCTTTTATGTGTAAGGGCCAATGATATCTTTCCACAATATAAAATCAAAA
CATTGAGAATAAAAGGATACATCTCAACTAGACTTACAAGCATTCCAAAT
AGGCCAATCATGGCAATGACTTCAACGCGATCTTTCTTTTTTACACAAAA
TTCCTCACCAACATTGCTCATTGCAAAGAAAAATGTCCCTGCAATAACGA
GCACATCACCTAGAATAGGTCGTGTCCCACCTCCACCACCCACTCCAGCA
TCAGATAGAAGCACTAAAACAAGACCAGCCACACAAACTGCTGCTCCCAA
GAATTGCCACAGGGAATACCGTGTGCCAAGGATAAACCACGTCAGAATTA
TCACCCATACTATTGTCCAGCAATCCAATAGGGTGACACTGGTAATTGAA
GAAAACTGAAACGCTTTATTTACAAGAAAGTTCGCTTGGACATCAACAAA
ACCTAAGGCTAGATACCAGTACAGAGGAACCAGTAACTTCTGACGCCTGT
ATATCAAGATGCTTCCATAGATCAGAGCCAAAGCCGTGTAAGAAAATAAT
GACAGCGCAAGTGGTGCATCCACACCAAGGTGAGCAGTGAGTGAAGAATT
AAAGCTCATGAGCGCCATTAAAAAAGACACCACTTGACCGAGAAATAATA
GAAACAGTACCCTCGAGATGGATCCATTCTTTGATCTCCACCAGCTGAAA
TTCATAGCTGAAGCCGCCAATGATTGTTCCTAACTACAATTCAGAAGAAA
TTTGTATCAGTCCGGCTTGGGTTGCCAACGTTGGAGATCTGCAGAAAGGT
GAGGTTCATCTTTTTCCCAGAGAAATCTCCAACCTATCAGCAGCTAAGGC
TGGCTTGGTCAAAAACACTGCCGCAGTCTGGGGATAGCATTTGCGCATGG
CTCATGTGTTTAACCAAACCGGCAGCCT
>CL6.Contig29
GTATATTTTAGTATTGGATATGGATAAGTACATCAAAATAATATTTATGT
TTCTCTTTATTGAAATATTGTGAGGACTAGAAATGTAAATCCATTCCGGA
TTTAAACTAAATAGTTGTTGGTATAGGAATGTGCACATATTGGTATATAT
ATTGGTACATTATGGACAGAATATATTTGCCCCCACCCACCCAGTGCAAA
AATTACAGCACTGGAAACAAACAATAAGTTAGCAATGGAAATTAGGCTTC
TTCTGTCCTTCAAAACTGTGCAGGCAGCAGAGCATCCATCCAACTTTCAA
CACTGCTCCTAACAACATTATCATGAGGGCACAGTTTCATTTCTGGAAAC
CGTGTTTTCTTCATCCAGCAACCTGCGTTCCTGCTCAAGATGATCTCCCT
CCTCAACAGAAGCCGCTGGATCCTTCTCGCTTCTTGAGTAGATAACAAGG
CCAACAACAACAAGTGCAAAAGCTACATAGTACAACCAGTCAACCTTCTG
CTTGTAGAAAAATATTCGGATTACAACAGCCCACATATCTGATGTAAGAA
TAGAGAGATTGAACAGAGTGGCTCCACTCAGCTGCAGAACAAAAGGTACA
AGTGAATAGAATGCAACACTTGCAGTTGCATAACCAGCGAAAGCCAATAT
CTGTAAGCAAGACAAATATGAATCTCATAACCAAAAATGGTCAAAATGAA
GGCTGGAAGCCAACTTTTTGTCATTTCATCAATAAGTAGAAGAATTAAGA
AGTAAAGAGAGATATGCTGGAACCAGAACGGTTCAGTGGAGATGAACTAG
ATCTCTTCACTTACAACTTCTGTAGACCACTTTGCCGATTCTAAATTCTT
GCGTTCCACCACAGCTCTAAAGAAAAGTTATGGAAAACAAAATATAGCCA
AAAGTGCACCAATGTCTTTTATGTGTAAGGGCCAATGATATCTTTCCACA
ATATAAAATCAAAACATTGAGAATAAAAGGATACATCTCAACTAGACTTA
CAAGCATTCCAAATAGGCCAATCATGGCAATGACTTCAACGCGATCTTTC
TTTTTTACACAAAATTCCTGCTTGGAATGCAAAAATTAACAGGACATGGA
AAAGAATCGGTTTTGCAAAAAAGAACTGCTGTAATCTTGTAAGAAACTTT
TAGGCTAGTGAGAAAATGCACCAACCTCACCAACATTGCTCATTGCAAAG
AAAAATGTCCCTGCAATAACGAGCACATCACCTAGAATAGGTCGTGTCCC
ACCTGCAAAGATAATAGATGCAGAGTTCATTGCGGAGGAAATACAACCAG
CTTGTACAATTTGGTAGTGATCAACTGTCCATCCTTTTACTTTCCATTCT
TCCTTGGCAATATTTGTGGTGAACTTCTTAGTTTAAAGAATGTGTCCATT
TATCATATGAATCCTCAGCCTTTCAGAACCTTAGATGGCTATGAAAAAGT
GAAATTTGAAGGACAAGATATGTCACCTCCACCACCCACTCCAGCATCAG
ATAGAAGCACTAAAACAAGACCAGCCACACAAACTGCTGCTCCCAAGAAT
TGCCACAGGGAATACCGTGTGCCAAGGATAAACCACGTCAGAATTATCAC
CCATACTATTGTCCAGCAATCCAATAGGGTGACACTGGTAATTGAAGAAA
ACTGAAACGCTTTATTTACAAGAAAGTTCGCTTGGACATCAACAAAACCT
AAGGCTAGATACCAGTACAGAGGAACCAGTAACTTCTGACGCCTGTATAT
CAAGATGCTTCCATAGATCAGAGCCAAAGCCGTGTAAGAAAATAATGACA
GCGCAAGTGGTGCATCCACACCAAGGTGAGCAGTGAGTGAAGAATTAAAG
CTCATGAGCGCCATTAAAAAAGACACCACTTGACCGAGAAATAATAGAAA
CAGTACCCTCGAGATGGATCCATTCTTTGATCTCCACCAGCTGAAATTCA
TAGCTGAAGCCGCCAATGATTGTTCCTAACTACAATTCAGAAGAAATTTG
TATCAGTCCGGCTTGGGTTGCCAACGTTGGAGATCTGCAGAAAGGTGAGG
TTCATCTTTTTCCCAGAGAAATCTCCAACCTATCAGCAGCTAAGGCTGGC
TCTGGAGGAGTCAACGGAATTAAAAAAAA
>CL6.Contig30
GTATATTTTAGTATTGGATATGGATAAGTACATCAAAATAATATTTATGT
TTCTCTTTATTGAAATATTGTGAGGACTAGAAATGTAAATCCATTCCGGA
TTTAAACTAAATAGTTGTTGGTATAGGAATGTGCACATATTGGTATATAT
ATTGGTACATTATGGACAGAATATATTTGCCCCCACCCACCCAGTGCAAA
AATTACAGCACTGGAAACAAACAATAAGTTAGCAATGGAAATTAGGCTTC
TTCTGTCCTTCAAAACTGTGCAGGCAGCAGAGCATCCATCCAACTTTCAA
CACTGCTCCTAACAACATTATCATGAGGGCACAGTTTCATTTCTGGAAAC
CGTGTTTTCTTCATCCAGCAACCTGCGTTCCTGCTCAAGATGATCTCCCT
CCTCAACAGAAGCCGCTGGATCCTTCTCGCTTCTTGAGTAGATAACAAGG
CCAACAACAACAAGTGCAAAAGCTACATAGTACAACCAGTCAACCTTCTG
CTTGTAGAAAAATATTCGGATTACAACAGCCCACATATCTGATGTAAGAA
TAGAGAGATTGAACAGAGTGGCTCCACTCAGCTGCAGAACAAAAGGTACA
AGTGAATAGAATGCAACACTTGCAGTTGCATAACCAGCGAAAGCCAATAT
AACTTCTGTAGACCACTTTGCCGATTCTAAATTCTTGCGTTCCACCACAG
CTCTAAAGAAAAGTTATGGAAAACAAAATATAGCCAAAAGTGCACCAATG
TCTTTTATGTGTAAGGGCCAATGATATCTTTCCACAATATAAAATCAAAA
CATTGAGAATAAAAGGATACATCTCAACTAGACTTACAAGCATTCCAAAT
AGGCCAATCATGGCAATGACTTCAACGCGATCTTTCTTTTTTACACAAAA
TTCCTGCTTGGAATGCAAAAATTAACAGGACATGGAAAAGAATCGGTTTT
GCAAAAAAGAACTGCTGTAATCTTGTAAGAAACTTTTAGGCTAGTGAGAA
AATGCACCAACCTCACCAACATTGCTCATTGCAAAGAAAAATGTCCCTGC
AATAACGAGCACATCACCTAGAATAGGTCGTGTCCCACCTGCAAAGATAA
TAGATGCAGAGTTCATTGCGGAGGAAATACAACCAGCTTGTACAATTTGG
TAGTGATCAACTGTCCATCCTTTTACTTTCCATTCTTCCTTGGCAATATT
TGTGGTGAACTTCTTAGTTTAAAGAATGTGTCCATTTATCATATGAATCC
TCAGCCTTTCAGAACCTTAGATGGCTATGAAAAAGTGAAATTTGAAGGAC
AAGATATGTCACCTCCACCACCCACTCCAGCATCAGATAGAAGCACTAAA
ACAAGACCAGCCACACAAACTGCTGCTCCCAAGAATTGCCACAGGGAATA
CCGTGTGCCAAGGATAAACCACGTCAGAATTATCACCCATACTATTGTCC
AGCAATCCAATAGGGTGACACTGGTAATTGAAGAAAACTGAAACGCTTTA
TTTACAAGAAAGTTCGCTTGGACATCAACAAAACCTAAGGCTAGATACCA
GTACAGAGGAACCAGTAACTTCTGACGCCTGTATATCAAGATGCTTCCAT
AGATCAGAGCCAAAGCCGTGTAAGAAAATAATGACAGCGCAAGTGGTGCA
TCCACACCAAGGTGAGCAGTGAGTGAAGAATTAAAGCTCATGAGCGCCAT
TAAAAAAGACACCACTTGACCGAGAAATAATAGAAACAGTACCCTCGAGA
TGGATCCATTCTTTGATCTCCACCAGCTGAAATTCATAGCTGAAGCCGCC
AATGATTGTTCCTAACTACAATTCAGAAGAAATTTGTATCAGTCCGGCTT
GGGTTGCCAACGTTGGAGATCTGCAGAAAGGTGAGGTTCATCTTTTTCCC
AGAGAAATCTCCAACCTATCAGCAGCTAAGGCTGGCTTGGTCAAAAACAC
TGCCGCAGTCTGGGGATAGCATTTGCGCATGGCTCATGT
>CL6.Contig31
GATAAGTACATCAAAATAATATTTATGTTTCTCTTTATTGAAATATTGTG
AGGACTAGAAATGTAAATCCATTCCGGATTTAAACTAAATAGTTGTTGGT
ATAGGAATGTGCACATATTGGTATATATATTGGTACATTATGGACAGAAT
ATATTTGCCCCCACCCACCCAGTGCAAAAATTACAGCACTGGAAACAAAC
AGTAAGTTAGCAATGGAAATTAGGCTTCTTCTGTCCTTCAAAACTGTGCA
GGCAGCAGAGCATCCATCCAACTTTCAACACTGCTCCTAACAACATTATC
ATGAGGGCACAGTTTCATTTCTGGAAACCGTGTTTTCTTCATCCAGCAAC
CTGCGTTCCTGCTCAAGATGATCTCCCTCCTCAACAGAAGCCGCTGGATC
CTTCTCGCTTCTTGAGTAGATAACAAGGCCAACAACAACAAGTGCAAAAG
CTACATAGTACAACCAGTCAACCTTCTGCTTGTAGAAAAATATTCGGATT
ACAACAGCCCACATATCTGATGTAAGAATAGAGAGATTGAACAGAGTGGC
TCCACTCAGCTGTACACAAAATATTAGTAAATTTTCAAGAAACGTATGAG
TTGATCTTGGGAATCAGCAAGCAAAAAGAACAATTCCAATTCCTAAATTT
TAACTAAAGCTGATTGATTTTGATACAAGAGAACATAATCAAGTGAAACA
AGAAACATTAGCAGACCTGCAGAACAAAAGGTACAAGTGAATAGAATGCA
ACACTTGCAGTTGCATAACCAGCGAAAGCCAATATCTGTAAGCAAGACAA
ATATGAATCTCATAACCAAAAATGGTCAAAATGAAGGCTGGAAGCCAACT
TTTTGTCATTTCATCAATAAGTAGAAGAATTAAGAAGTAAAGAGAGATAT
GCTGGAACCAGAACGGTTCAGTGGAGATGAACTAGATCTCTTCACTTACA
ACTTCTGTAGACCACTTTGCCGATTCTAAATTCTTGCGTTCCACCACAGC
TCTAAAGAAAAGTTATGGAAAACAAAATATAGCCAAAAGTGCACCAATGT
CTTTTATGTGTAAGGGCCAATGATATCTTTCCACAATATAAAATCAAAAC
ATTGAGAATAAAAGGATACATCTCAACTAGACTTACAAGCATTCCAAATA
GGCCAATCATGGCAATGACTTCAACGCGATCTTTCTTTTTTACACAAAAT
TCCTCACCAACATTGCTCATTGCAAAGAAAAATGTCCCTGCAATAACGAG
CACATCACCTAGAATAGGTCGTGTCCCACCTCCACCACCCACTCCAGCAT
CAGATAGAAGCACTAAAACAAGACCAGCCACACAAACTGCTGCTCCCAAG
AATTGCCACAGGGAATACCGTGTGCCAAGGATAAACCACGTCAGAATTAT
CACCCATACTATTGTCCAGCAATCCAATAGGGTGACACTGGTAATTGAAG
AAAACTGAAACGCTTTATTTACAAGAAAGTTCGCTTGGACATCAACAAAA
CCTAAGGCTAGATACCAGTACAGAGGAACCAGTAACTTCTGACGCCTGTA
TATCAAGATGCTTCCATAGATCAGAGCCAAAGCCGTGTAAGAAAATAATG
ACAGCGCAAGTGGTGCATCCACACCTACACAATCATTAAACCATGATCAA
ATTCAAGATAGAACCCTTTCTATTATAATTGTTTCCGACTAAAAA
>CL6.Contig32
GATAAGTACATCAAAATAATATTTATGTTTCTCTTTATTGAAATATTGTG
AGGACTAGAAATGTAAATCCATTCCGGATTTAAACTAAATAGTTGTTGGT
ATAGGAATGTGCACATATTGGTATATATATTGGTACATTATGGACAGAAT
ATATTTGCCCCCACCCACCCAGTGCAAAAATTACAGCACTGGAAACAAAC
AGTAAGTTAGCAATGGAAATTAGGCTTCTTCTGTCCTTCAAAACTGTGCA
GGCAGCAGAGCATCCATCCAACTTTCAACACTGCTCCTAACAACATTATC
ATGAGGGCACAGTTTCATTTCTGGAAACCGTGTTTTCTTCATCCAGCAAC
CTGCGTTCCTGCTCAAGATGATCTCCCTCCTCAACAGAAGCCGCTGGATC
CTTCTCGCTTCTTGAGTAGATAACAAGGCCAACAACAACAAGTGCAAAAG
CTACATAGTACAACCAGTCAACCTTCTGCTTGTAGAAAAATATTCGGATT
ACAACAGCCCACATATCTGATGTAAGAATAGAGAGATTGAACAGAGTGGC
TCCACTCAGCTGCAGAACAAAAGGTACAAGTGAATAGAATGCAACACTTG
CAGTTGCATAACCAGCGAAAGCCAATATCTGTAAGCAAGACAAATATGAA
TCTCATAACCAAAAATGGTCAAAATGAAGGCTGGAAGCCAACTTTTTGTC
ATTTCATCAATAAGTAGAAGAATTAAGAAGTAAAGAGAGATATGCTGGAA
CCAGAACGGTTCAGTGGAGATGAACTAGATCTCTTCACTTACAACTTCTG
TAGACCACTTTGCCGATTCTAAATTCTTGCGTTCCACCACAGCTCTAAAG
AAAAGTTATGGAAAACAAAATATAGCCAAAAGTGCACCAATGTCTTTTAT
GTGTAAGGGCCAATGATATCTTTCCACAATATAAAATCAAAACATTGAGA
ATAAAAGGATACATCTCAACTAGACTTACAAGCATTCCAAATAGGCCAAT
CATGGCAATGACTTCAACGCGATCTTTCTTTTTTACACAAAATTCCTCAC
CAACATTGCTCATTGCAAAGAAAAATGTCCCTGCAATAACGAGCACATCA
CCTAGAATAGGTCGTGTCCCACCTCCACCACCCACTCCAGCATCAGATAG
AAGCACTAAAACAAGACCAGCCACACAAACTGCTGCTCCCAAGAATTGCC
ACAGGGAATACCGTGTGCCAAGGATAAACCACGTCAGAATTATCACCCAT
ACTATTGTCCAGCAATCCAATAGGGTGACACTGGTAATTGAAGAAAACTG
AAACGCTTTATTTACAAGAAAGTTCGCTTGGACATCAACAAAACCTAAGG
CTAGATACCAGTACAGAGGAACCAGTAACTTCTGACGCCTGTATATCAAG
ATGCTTCCATAGATCAGAGCCAAAGCCGTGTAAGAAAATAATGACAGCGC
AAGTGGTGCATCCACACCCTCGAGATGGATCCATTCTTTGATCTCCACCA
GCTGAAATTCATAGCTGAAGCCGCCAATGATTGTTCCTAACTACAATTCA
GAAGAAATTTGTATCAGTCCGGCTTGGGTTGCCAACGTTGGAGATCTGCA
GAAAGGTGAGGTTCATCTTTTTCCCAGAGAAATCTCCAACCTATCAGCAG
CTAAGGCTGGCTCTGGAGGAGTCAACGGAATTAAAAAAAAAAAAAAAAA
>CL6.Contig33
GATAAGTACATCAAAATAATATTTATGTTTCTCTTTATTGAAATATTGTG
AGGACTAGAAATGTAAATCCATTCCGGATTTAAACTAAATAGTTGTTGGT
ATAGGAATGTGCACATATTGGTATATATATTGGTACATTATGGACAGAAT
ATATTTGCCCCCACCCACCCAGTGCAAAAATTACAGCACTGGAAACAAAC
AGTAAGTTAGCAATGGAAATTAGGCTTCTTCTGTCCTTCAAAACTGTGCA
GGCAGCAGAGCATCCATCCAACTTTCAACACTGCTCCTAACAACATTATC
ATGAGGGCACAGTTTCATTTCTGGAAACCGTGTTTTCTTCATCCAGCAAC
CTGCGTTCCTGCTCAAGATGATCTCCCTCCTCAACAGAAGCCGCTGGATC
CTTCTCGCTTCTTGAGTAGATAACAAGGCCAACAACAACAAGTGCAAAAG
CTACATAGTACAACCAGTCAACCTTCTGCTTGTAGAAAAATATTCGGATT
ACAACAGCCCACATATCTGATGTAAGAATAGAGAGATTGAACAGAGTGGC
TCCACTCAGCTGTACACAAAATATTAGTAAATTTTCAAGAAACGTATGAG
TTGATCTTGGGAATCAGCAAGCAAAAAGAACAATTCCAATTCCTAAATTT
TAACTAAAGCTGATTGATTTTGATACAAGAGAACATAATCAAGTGAAACA
AGAAACATTAGCAGACCTGCAGAACAAAAGGTACAAGTGAATAGAATGCA
ACACTTGCAGTTGCATAACCAGCGAAAGCCAATATCTGTAAGCAAGACAA
ATATGAATCTCATAACCAAAAATGGTCAAAATGAAGGCTGGAAGCCAACT
TTTTGTCATTTCATCAATAAGTAGAAGAATTAAGAAGTAAAGAGAGATAT
GCTGGAACCAGAACGGTTCAGTGGAGATGAACTAGATCTCTTCACTTACA
ACTTCTGTAGACCACTTTGCCGATTCTAAATTCTTGCGTTCCACCACAGC
TATCTCAACTAGACTTACAAGCATTCCAAATAGGCCAATCATGGCAATGA
CTTCAACGCGATCTTTCTTTTTTACACAAAATTCCTCACCAACATTGCTC
ATTGCAAAGAAAAATGTCCCTGCAATAACGAGCACATCACCTAGAATAGG
TCGTGTCCCACCTCCACCACCCACTCCAGCATCAGATAGAAGCACTAAAA
CAAGACCAGCCACACAAACTGCTGCTCCCAAGAATTGCCACAGGGAATAC
CGTGTGCCAAGGATAAACCACGTCAGAATTATCACCCATACTATTGTCCA
GCAATCCAATAGGGTGACACTGGTAATTGAAGAAAACTGAAACGCTTTAT
TTACAAGAAAGTTCGCTTGGACATCAACAAAACCTAAGGCTAGATACCAG
TACAGAGGAACCAGTAACTTCTGACGCCTGTATATCAAGATGCTTCCATA
GATCAGAGCCAAAGCCGTGTAAGAAAATAATGACAGCGCAAGTGGTGCAT
CCACACCCTCGAGATGGATCCATTCTTTGATCTCCACCAGCTGAAATTCA
TAGCTGAAGCCGCCAATGATTGTTCCTAACTACAATTCAGAAGAAATTTG
TATCAGTCCGGCTTGGGTTGCCAACGTTGGAGATCTGCAGAAAGGTGAGG
TTCATCTTTTTCCCAGAGAAATCTCCAACCTATCAGCAGCTAAGGCTGGC
TCTGGAGGAGTCAACGGAATTAAAAAAAAAAAAAAAAA
>CL6.Contig34
GATAAGTACATCAAAATAATATTTATGTTTCTCTTTATTGAAATATTGTG
AGGACTAGAAATGTAAATCCATTCCGGATTTAAACTAAATAGTTGTTGGT
ATAGGAATGTGCACATATTGGTATATATATTGGTACATTATGGACAGAAT
ATATTTGCCCCCACCCACCCAGTGCAAAAATTACAGCACTGGAAACAAAC
AGTAAGTTAGCAATGGAAATTAGGCTTCTTCTGTCCTTCAAAACTGTGCA
GGCAGCAGAGCATCCATCCAACTTTCAACACTGCTCCTAACAACATTATC
ATGAGGGCACAGTTTCATTTCTGGAAACCGTGTTTTCTTCATCCAGCAAC
CTGCGTTCCTGCTCAAGATGATCTCCCTCCTCAACAGAAGCCGCTGGATC
CTTCTCGCTTCTTGAGTAGATAACAAGGCCAACAACAACAAGTGCAAAAG
CTACATAGTACAACCAGTCAACCTTCTGCTTGTAGAAAAATATTCGGATT
ACAACAGCCCACATATCTGATGTAAGAATAGAGAGATTGAACAGAGTGGC
TCCACTCAGCTGCAGAACAAAAGGTACAAGTGAATAGAATGCAACACTTG
CAGTTGCATAACCAGCGAAAGCCAATATCTGTAAGCAAGACAAATATGAA
TCTCATAACCAAAAATGGTCAAAATGAAGGCTGGAAGCCAACTTTTTGTC
ATTTCATCAATAAGTAGAAGAATTAAGAAGTAAAGAGAGATATGCTGGAA
CCAGAACGGTTCAGTGGAGATGAACTAGATCTCTTCACTTACAACTTCTG
TAGACCACTTTGCCGATTCTAAATTCTTGCGTTCCACCACAGCTCTAAAG
AAAAGTTATGGAAAACAAAATATAGCCAAAAGTGCACCAATGTCTTTTAT
GTGTAAGGGCCAATGATATCTTTCCACAATATAAAATCAAAACATTGAGA
ATAAAAGGATACATCTCAACTAGACTTACAAGCATTCCAAATAGGCCAAT
CATGGCAATGACTTCAACGCGATCTTTCTTTTTTACACAAAATTCCTCAC
CAACATTGCTCATTGCAAAGAAAAATGTCCCTGCAATAACGAGCACATCA
CCTAGAATAGGTCGTGTCCCACCTCCACCACCCACTCCAGCATCAGATAG
AAGCACTAAAACAAGACCAGCCACACAAACTGCTGCTCCCAAGAATTGCC
ACAGGGAATACCGTGTGCCAAGGATAAACCACGTCAGAATTATCACCCAT
ACTATTGTCCAGCAATCCAATAGGGTGACACTGGTAATTGAAGAAAACTG
AAACGCTTTATTTACAAGAAAGTTCGCTTGGACATCAACAAAACCTAAGG
CTAGATACCAGTACAGAGGAACCAGTAACTTCTGACGCCTGTATATCAAG
ATGCTTCCATAGATCAGAGCCAAAGCCGTGTAAGAAAATAATGACAGCGC
AAGTGGTGCATCCACACCTACACAATCATTAAACCATGATCAAATTCAAG
ATAGAACCCTTTCTATTATAATTGTTTCCGACTAAAAA
>CL6.Contig35
GATAAGTACATCAAAATAATATTTATGTTTCTCTTTATTGAAATATTGTG
AGGACTAGAAATGTAAATCCATTCCGGATTTAAACTAAATAGTTGTTGGT
ATAGGAATGTGCACATATTGGTATATATATTGGTACATTATGGACAGAAT
ATATTTGCCCCCACCCACCCAGTGCAAAAATTACAGCACTGGAAACAAAC
AGTAAGTTAGCAATGGAAATTAGGCTTCTTCTGTCCTTCAAAACTGTGCA
GGCAGCAGAGCATCCATCCAACTTTCAACACTGCTCCTAACAACATTATC
ATGAGGGCACAGTTTCATTTCTGGAAACCGTGTTTTCTTCATCCAGCAAC
CTGCGTTCCTGCTCAAGATGATCTCCCTCCTCAACAGAAGCCGCTGGATC
CTTCTCGCTTCTTGAGTAGATAACAAGGCCAACAACAACAAGTGCAAAAG
CTACATAGTACAACCAGTCAACCTTCTGCTTGTAGAAAAATATTCGGATT
ACAACAGCCCACATATCTGATGTAAGAATAGAGAGATTGAACAGAGTGGC
TCCACTCAGCTGCAGAACAAAAGGTACAAGTGAATAGAATGCAACACTTG
CAGTTGCATAACCAGCGAAAGCCAATATAACTTCTGTAGACCACTTTGCC
GATTCTAAATTCTTGCGTTCCACCACAGCTCTAAAGAAAAGTTATGGAAA
ACAAAATATAGCCAAAAGTGCACCAATGTCTTTTATGTGTAAGGGCCAAT
GATATCTTTCCACAATATAAAATCAAAACATTGAGAATAAAAGGATACAT
CTCAACTAGACTTACAAGCATTCCAAATAGGCCAATCATGGCAATGACTT
CAACGCGATCTTTCTTTTTTACACAAAATTCCTCACCAACATTGCTCATT
GCAAAGAAAAATGTCCCTGCAATAACGAGCACATCACCTAGAATAGGTCG
TGTCCCACCTCCACCACCCACTCCAGCATCAGATAGAAGCACTAAAACAA
GACCAGCCACACAAACTGCTGCTCCCAAGAATTGCCACAGGGAATACCGT
GTGCCAAGGATAAACCACGTCAGAATTATCACCCATACTATTGTCCAGCA
ATCCAATAGGGTGACACTGGTAATTGAAGAAAACTGAAACGCTTTATTTA
CAAGAAAGTTCGCTTGGACATCAACAAAACCTAAGGCTAGATACCAGTAC
AGAGGAACCAGTAACTTCTGACGCCTGTATATCAAGATGCTTCCATAGAT
CAGAGCCAAAGCCGTGTAAGAAAATAATGACAGCGCAAGTGGTGCATCCA
CACCTACACAATCATTAAACCATGATCAAATTCAAGATAGAACCCTTTCT
ATTATAATTGTTTCCGACTAAAAA
>CL6.Contig36
TTTTTTTTAATTCCGTTGACTCCTCCAGAGCCAGCCTTAGCTGCTGATAG
GTTGGAGATTTCTCTGGGAAAAAGATGAACCTCACCTTTCTGCAGATCTC
CAACGTTGGCAACCCAAGCCGGACTGATACAAATTTCTTCTGAATTGTAG
TTAGGAACAATCATTGGCGGCTTCAGCTATGAATTTCAGCTGGTGGAGAT
CAAAGAATGGATCCATCTCGAGGGTACTGTTTCTATTATTTCTCGGTCAA
GTGGTGTCTTTTTTAATGGCGCTCATGAGCTTTAATTCTTCACTCACTGC
TCACCTTGGTGTGGATGCACCACTTGCGCTGTCATTATTTTCTTACACGG
CTTTGGCTCTGATCTATGGAAGCATCTTGATATACAGGCGTCAGAAGTTA
CTGGTTCCTCTGTACTGGTATCTAGCCTTAGGTTTTGTTGATGTCCAAGC
GAACTTTCTTGTAAATAAAGCGTTTCAGTTTTCTTCAATTACCAGTGTCA
CCCTATTGGATTGCTGGACAATAGTATGGGTGATAATTCTGACGTGGTTT
ATCCTTGGCACACGGTATTCCCTGTGGCAATTCTTGGGAGCAGCAGTTTG
TGTGGCTGGTCTTGTTTTAGTGCTTCTATCTGATGCTGGAGTGGGTGGTG
GAGGTGACATATCTTGTCCTTCAAATTTCACTTTTTCATAGCCATCTAAG
GTTCTGAAAGGCTGAGGATTCATATGATAAATGGACACATTCTTTAAACT
AAGAAGTTCACCACAAATATTGCCAAGGAAGAATGGAAAGTAAAAGGATG
GACAGTTGATCACTACCAAATTGTACAAGCTGGTTGTATTTCCTCCGCAA
TGAACTCTGCATCTATTATCTTTGCAGGTGGGACACGACCTATTCTAGGT
GATGTGCTCGTTATTGCAGGGACATTTTTCTTTGCAATGAGCAATGTTGG
TGAGGTTGGTGCATTTTCTCACTAGCCTAAAAGTTTCTTACAAGATTACA
GCAGTTCTTTTTTGCAAAACCGATTCTTTTCCATGTCCTGTTAATTTTTG
CATTCCAAGCAGGAATTTTGTGTAAAAAAGAAAGATCGCGTTGAAGTCAT
TGCCATGATTGGCCTATTTGGAATGCTTGTAAGTCTAGTTGAGATAGCTG
TGGTGGAACGCAAGAATTTAGAATCGGCAAAGTGGTCTACAGAAGTTATA
TTGGCTTTCGCTGGTTATGCAACTGCAAGTGTTGCATTCTATTCACTTGT
ACCTTTTGTTCTGCAGCTGAGTGGAGCCACTCTGTTCAATCTCTCTATTC
TTACATCAGATATGTGGGCTGTTGTAATCCGAATATTTTTCTACAAGCAG
AAGGTTGACTGGTTGTACTATGTAGCTTTTGCACTTGTTGTTGTTGGCCT
TGTTATCTACTCAAGAAGCGAGAAGGATCCAGCGGCTTCTGTTGAGGAGG
GAGATCATCTTGAGCAGGAACGCAGGTTGCTGGATGAAGAAAACACGGTT
TCCAGAAATGAAACTGTGCCCTCATGATAATGTTGTTAGGAGCAGTGTTG
AAAGTTGGATGGATGCTCTGCTGCCTGCACAGTTTTGAAGGACAGAAGAA
GCCTAATTTCCATTGCTAACTTATTGTTTGTTTCCAGTGCTGTAATTTTT
GCACTGGGTGGGTGGGGGCAAATATATTCTGTCCATAATGTACCAATATA
TATACCAATATGTGCACATTCCTATACCAACAACTATTTAGTTTAAATCC
GGAATGGATTTACATTTCTAGTCCTCACAATATTTCAATAAAGAGAAACA
TAAATATTATTTTGATGTACTTATCCATATCCAATACTAAAATATAC
>CL6.Contig37
GTATATTTTAGTATTGGATATGGATAAGTACATCAAAATAATATTTATGT
TTCTCTTTATTGAAATATTGTGAGGACTAGAAATGTAAATCCATTCCGGA
TTTAAACTAAATAGTTGTTGGTATAGGAATGTGCACATATTGGTATATAT
ATTGGTACATTATGGACAGAATATATTTGCCCCCACCCACCCAGTGCAAA
AATTACAGCACTGGAAACAAACAATAAGTTAGCAATGGAAATTAGGCTTC
TTCTGTCCTTCAAAACTGTGCAGGCAGCAGAGCATCCATCCAACTTTCAA
CACTGCTCCTAACAACATTATCATGAGGGCACAGTTTCATTTCTGGAAAC
CGTGTTTTCTTCATCCAGCAACCTGCGTTCCTGCTCAAGATGATCTCCCT
CCTCAACAGAAGCCGCTGGATCCTTCTCGCTTCTTGAGTAGATAACAAGG
CCAACAACAACAAGTGCAAAAGCTACATAGTACAACCAGTCAACCTTCTG
CTTGTAGAAAAATATTCGGATTACAACAGCCCACATATCTGATGTAAGAA
TAGAGAGATTGAACAGAGTGGCTCCACTCAGCTGCAGAACAAAAGGTACA
AGTGAATAGAATGCAACACTTGCAGTTGCATAACCAGCGAAAGCCAATAT
AACTTCTGTAGACCACTTTGCCGATTCTAAATTCTTGCGTTCCACCACAG
CTATCTCAACTAGACTTACAAGCATTCCAAATAGGCCAATCATGGCAATG
ACTTCAACGCGATCTTTCTTTTTTACACAAAATTCCTCACCAACATTGCT
CATTGCAAAGAAAAATGTCCCTGCAATAACGAGCACATCACCTAGAATAG
GTCGTGTCCCACCTCCACCACCCACTCCAGCATCAGATAGAAGCACTAAA
ACAAGACCAGCCACACAAACTGCTGCTCCCAAGAATTGCCACAGGGAATA
CCGTGTGCCAAGGATAAACCACGTCAGAATTATCACCCATACTATTGTCC
AGCAATCCAATAGGGTGACACTGGTAATTGAAGAAAACTGAAACGCTTTA
TTTACAAGAAAGTTCGCTTGGACATCAACAAAACCTAAGGCTAGATACCA
GTACAGAGGAACCAGTAACTTCTGACGCCTGTATATCAAGATGCTTCCAT
AGATCAGAGCCAAAGCCGTGTAAGAAAATAATGACAGCGCAAGTGGTGCA
TCCACACCAAGGTGAGCAGTGAGTGAAGAATTAAAGCTCATGAGCGCCAT
TAAAAAAGACACCACTTGACCGAGAAATAATAGAAACAGTACCCTCGAGA
TGGATCCATTCTTTGATCTCCACCAGCTGAAATTCATAGCTGAAGCCGCC
AATGATTGTTCCTAACTACAATTCAGAAGAAATTTGTATCAGTCCGGCTT
GGGTTGCCAACGTTGGAGATCTGCAGAAAGGTGAGGTTCATCTTTTTCCC
AGAGAAATCTCCAACCTATCAGCAGCTAAGGCTGGCTCTGGAGGAGTCAA
CGGAATTAAAAAAAAAAAAAAAAA
>CL6.Contig38
AGGCTGCCGGTTTGGTTAAACACATGAGCCATGCGCAAATGCTATCCCCA
GACTGCGGCAGTGTTTTTGACCAAGCCAGCCTTAGCTGCTGATAGGTTGG
AGATTTCTCTGGGAAAAAGATGAACCTCACCTTTCTGCAGATCTCCAACG
TTGGCAACCCAAGCCGGACTGATACAAATTTCTTCTGAATTGTAGTTAGG
AACAATCATTGGCGGCTTCAGCTATGAATTTCAGCTGGTGGAGATCAAAG
AATGGATCCATCTCGAGGGTACTGTTTCTATTATTTCTCGGTCAAGTGGT
GTCTTTTTTAATGGCGCTCATGAGCTTTAATTCTTCACTCACTGCTCACC
TTGGTGTGGATGCACCACTTGCGCTGTCATTATTTTCTTACACGGCTTTG
GCTCTGATCTATGGAAGCATCTTGATATACAGGCGTCAGAAGTTACTGGT
TCCTCTGTACTGGTATCTAGCCTTAGGTTTTGTTGATGTCCAAGCGAACT
TTCTTGTAAATAAAGCGTTTCAGTTTTCTTCAATTACCAGTGTCACCCTA
TTGGATTGCTGGACAATAGTATGGGTGATAATTCTGACGTGGTTTATCCT
TGGCACACGGTATTCCCTGTGGCAATTCTTGGGAGCAGCAGTTTGTGTGG
CTGGTCTTGTTTTAGTGCTTCTATCTGATGCTGGAGTGGGTGGTGGAGGT
GGGACACGACCTATTCTAGGTGATGTGCTCGTTATTGCAGGGACATTTTT
CTTTGCAATGAGCAATGTTGGTGAGGAATTTTGTGTAAAAAAGAAAGATC
GCGTTGAAGTCATTGCCATGATTGGCCTATTTGGAATGCTTGTAAGTCTA
GTTGAGATAGCTGTGGTGGAACGCAAGAATTTAGAATCGGCAAAGTGGTC
TACAGAAGTTATATTGGCTTTCGCTGGTTATGCAACTGCAAGTGTTGCAT
TCTATTCACTTGTACCTTTTGTTCTGCAGCTGAGTGGAGCCACTCTGTTC
AATCTCTCTATTCTTACATCAGATATGTGGGCTGTTGTAATCCGAATATT
TTTCTACAAGCAGAAGGTTGACTGGTTGTACTATGTAGCTTTTGCACTTG
TTGTTGTTGGCCTTGTTATCTACTCAAGAAGCGAGAAGGATCCAGCGGCT
TCTGTTGAGGAGGGAGATCATCTTGAGCAGGAACGCAGGTTGCTGGATGA
AGAAAACACGGTTTCCAGAAATGAAACTGTGCCCTCATGATAATGTTGTT
AGGAGCAGTGTTGAAAGTTGGATGGATGCTCTGCTGCCTGCACAGTTTTG
AAGGACAGAAGAAGCCTAATTTCCATTGCTAACTTATTGTTTGTTTCCAG
TGCTGTAATTTTTGCACTGGGTGGGTGGGGGCAAATATATTCTGTCCATA
ATGTACCAATATATATACCAATATGTGCACATTCCTATACCAACAACTAT
TTAGTTTAAATCCGGAATGGATTTACATTTCTAGTCCTCACAATATTTCA
ATAAAGAGAAACATAAATATTATTTTGATGTACTTATCCATATCCAAT
>CL6.Contig39
AGGCTGCCGGTTTGGTTAAACACATGAGCCATGCGCAAATGCTATCCCCA
GACTGCGGCAGTGTTTTTGACCAAGCCAGCCTTAGCTGCTGATAGGTTGG
AGATTTCTCTGGGAAAAAGATGAACCTCACCTTTCTGCAGATCTCCAACG
TTGGCAACCCAAGCCGGACTGATACAAATTTCTTCTGAATTGTAGTTAGG
AACAATCATTGGCGGCTTCAGCTATGAATTTCAGCTGGTGGAGATCAAAG
AATGGATCCATCTCGAGGGTACTGTTTCTATTATTTCTCGGTCAAGTGGT
GTCTTTTTTAATGGCGCTCATGAGCTTTAATTCTTCACTCACTGCTCACC
TTGGTGTGGATGCACCACTTGCGCTGTCATTATTTTCTTACACGGCTTTG
GCTCTGATCTATGGAAGCATCTTGATATACAGGCGTCAGAAGTTACTGGT
TCCTCTGTACTGGTATCTAGCCTTAGGTTTTGTTGATGTCCAAGCGAACT
TTCTTGTAAATAAAGCGTTTCAGTTTTCTTCAATTACCAGTGTCACCCTA
TTGGATTGCTGGACAATAGTATGGGTGATAATTCTGACGTGGTTTATCCT
TGGCACACGGTATTCCCTGTGGCAATTCTTGGGAGCAGCAGTTTGTGTGG
CTGGTCTTGTTTTAGTGCTTCTATCTGATGCTGGAGTGGGTGGTGGAGGT
GGGACACGACCTATTCTAGGTGATGTGCTCGTTATTGCAGGGACATTTTT
CTTTGCAATGAGCAATGTTGGTGAGGAATTTTGTGTAAAAAAGAAAGATC
GCGTTGAAGTCATTGCCATGATTGGCCTATTTGGAATGCTTGTAAGTCTA
GTTGAGATGTATCCTTTTATTCTCAATGTTTTGATTTTATATTGTGGAAA
GATATCATTGGCCCTTACACATAAAAGACATTGGTGCACTTTTGGCTATA
TTTTGTTTTCCATAACTTTTCTTTAGAGCTGTGGTGGAACGCAAGAATTT
AGAATCGGCAAAGTGGTCTACAGAAGTTGTAAGTGAAGAGATCTAGTTCA
TCTCCACTGAACCGTTCTGGTTCCAGCATATCTCTCTTTACTTCTTAATT
CTTCTACTTATTGATGAAATGACAAAAAGTTGGCTTCCAGCCTTCATTTT
GACCATTTTTGGTTATGAGATTCATATTTGTCTTGCTTACAGATATTGGC
TTTCGCTGGTTATGCAACTGCAAGTGTTGCATTCTATTCACTTGTACCTT
TTGTTCTGCAGGTCTGCTAATGTTTCTTGTTTCACTTGATTATGTTCTCT
TGTATCAAAATCAATCAGCTTTAGTTAAAATTTAGGAATTGGAATTGTTC
TTTTTGCTTGCTGATTCCCAAGATCAACTCATACGTTTCTTGAAAATTTA
CTAATATTTTGTGTACAGCTGAGTGGAGCCACTCTGTTCAATCTCTCTAT
TCTTACATCAGATATGTGGGCTGTTGTAATCCGAATATTTTTCTACAAGC
AGAAGGTTGACTGGTTGTACTATGTAGCTTTTGCACTTGTTGTTGTTGGC
CTTGTTATCTACTCAAGAAGCGAGAAGGATCCAGCGGCTTCTGTTGAGGA
GGGAGATCATCTTGAGCAGGAACGCAGGTTGCTGGATGAAGAAAACACGG
TTTCCAGAAATGAAACTGTGCCCTCATGATAATGTTGTTAGGAGCAGTGT
TGAAAGTTGGATGGATGCTCTGCTGCCTGCACAGTTTTGAAGGACAGAAG
AAGCCTAATTTCCATTGCTAACTTATTGTTTGTTTCCAGTGCTGTAATTT
TTGCACTGGGTGGGTGGGGGCAAATATATTCTGTCCATAATGTACCAATA
TATATACCAATATGTGCACATTCCTATACCAACAACTATTTAGTTTAAAT
CCGGAATGGATTTACATTTCTAGTCCTCACAATATTTCAATAAAGAGAAA
CATAAATATTATTTTGATGTACTTATCCATATCCAAT
>CL6.Contig40
AGGCTGCCGGTTTGGTTAAACACATGAGCCATGCGCAAATGCTATCCCCA
GACTGCGGCAGTGTTTTTGACCAAGCCAGCCTTAGCTGCTGATAGGTTGG
AGATTTCTCTGGGAAAAAGATGAACCTCACCTTTCTGCAGATCTCCAACG
TTGGCAACCCAAGCCGGACTGATACAAATTTCTTCTGAATTGTAGTTAGG
AACAATCATTGGCGGCTTCAGCTATGAATTTCAGCTGGTGGAGATCAAAG
AATGGATCCATCTCGAGGGTACTGTTTCTATTATTTCTCGGTCAAGTGGT
GTCTTTTTTAATGGCGCTCATGAGCTTTAATTCTTCACTCACTGCTCACC
TTGGTGTGGATGCACCACTTGCGCTGTCATTATTTTCTTACACGGCTTTG
GCTCTGATCTATGGAAGCATCTTGATATACAGGCGTCAGAAGTTACTGGT
TCCTCTGTACTGGTATCTAGCCTTAGGTTTTGTTGATGTCCAAGCGAACT
TTCTTGTAAATAAAGCGTTTCAGTTTTCTTCAATTACCAGTGTCACCCTA
TTGGATTGCTGGACAATAGTATGGGTGATAATTCTGACGTGGTTTATCCT
TGGCACACGGTATTCCCTGTGGCAATTCTTGGGAGCAGCAGTTTGTGTGG
CTGGTCTTGTTTTAGTGCTTCTATCTGATGCTGGAGTGGGTGGTGGAGGT
GGGACACGACCTATTCTAGGTGATGTGCTCGTTATTGCAGGGACATTTTT
CTTTGCAATGAGCAATGTTGGTGAGGAATTTTGTGTAAAAAAGAAAGATC
GCGTTGAAGTCATTGCCATGATTGGCCTATTTGGAATGCTTGTAAGTCTA
GTTGAGATGTATCCTTTTATTCTCAATGTTTTGATTTTATATTGTGGAAA
GATATCATTGGCCCTTACACATAAAAGACATTGGTGCACTTTTGGCTATA
TTTTGTTTTCCATAACTTTTCTTTAGAGCTGTGGTGGAACGCAAGAATTT
AGAATCGGCAAAGTGGTCTACAGAAGTTGTAAGTGAAGAGATCTAGTTCA
TCTCCACTGAACCGTTCTGGTTCCAGCATATCTCTCTTTACTTCTTAATT
CTTCTACTTATTGATGAAATGACAAAAAGTTGGCTTCCAGCCTTCATTTT
GACCATTTTTGGTTATGAGATTCATATTTGTCTTGCTTACAGATATTGGC
TTTCGCTGGTTATGCAACTGCAAGTGTTGCATTCTATTCACTTGTACCTT
TTGTTCTGCAGCTGAGTGGAGCCACTCTGTTCAATCTCTCTATTCTTACA
TCAGATATGTGGGCTGTTGTAATCCGAATATTTTTCTACAAGCAGAAGGT
TGACTGGTTGTACTATGTAGCTTTTGCACTTGTTGTTGTTGGCCTTGTTA
TCTACTCAAGAAGCGAGAAGGATCCAGCGGCTTCTGTTGAGGAGGGAGAT
CATCTTGAGCAGGAACGCAGGTTGCTGGATGAAGAAAACACGGTTTCCAG
AAATGAAACTGTGCCCTCATGATAATGTTGTTAGGAGCAGTGTTGAAAGT
TGGATGGATGCTCTGCTGCCTGCACAGTTTTGAAGGACAGAAGAAGCCTA
ATTTCCATTGCTAACTTATTGTTTGTTTCCAGTGCTGTAATTTTTGCACT
GGGTGGGTGGGGGCAAATATATTCTGTCCATAATGTACCAATATATATAC
CAATATGTGCACATTCCTATACCAACAACTATTTAGTTTAAATCCGGAAT
GGATTTACATTTCTAGTCCTCACAATATTTCAATAAAGAGAAACATAAAT
ATTATTTTGATGTACTTATCCATATCCAAT
>CL6.Contig41
ATTGGATATGGATAAGTACATCAAAATAATATTTATGTTTCTCTTTATTG
AAATATTGTGAGGACTAGAAATGTAAATCCATTCCGGATTTAAACTAAAT
AGTTGTTGGTATAGGAATGTGCACATATTGGTATATATATTGGTACATTA
TGGACAGAATATATTTGCCCCCACCCACCCAGTGCAAAAATTACAGCACT
GGAAACAAACAATAAGTTAGCAATGGAAATTAGGCTTCTTCTGTCCTTCA
AAACTGTGCAGGCAGCAGAGCATCCATCCAACTTTCAACACTGCTCCTAA
CAACATTATCATGAGGGCACAGTTTCATTTCTGGAAACCGTGTTTTCTTC
ATCCAGCAACCTGCGTTCCTGCTCAAGATGATCTCCCTCCTCAACAGAAG
CCGCTGGATCCTTCTCGCTTCTTGAGTAGATAACAAGGCCAACAACAACA
AGTGCAAAAGCTACATAGTACAACCAGTCAACCTTCTGCTTGTAGAAAAA
TATTCGGATTACAACAGCCCACATATCTGATGTAAGAATAGAGAGATTGA
ACAGAGTGGCTCCACTCAGCTGCAGAACAAAAGGTACAAGTGAATAGAAT
GCAACACTTGCAGTTGCATAACCAGCGAAAGCCAATATCTGTAAGCAAGA
CAAATATGAATCTCATAACCAAAAATGGTCAAAATGAAGGCTGGAAGCCA
ACTTTTTGTCATTTCATCAATAAGTAGAAGAATTAAGAAGTAAAGAGAGA
TATGCTGGAACCAGAACGGTTCAGTGGAGATGAACTAGATCTCTTCACTT
ACAACTTCTGTAGACCACTTTGCCGATTCTAAATTCTTGCGTTCCACCAC
AGCTATCTCAACTAGACTTACAAGCATTCCAAATAGGCCAATCATGGCAA
TGACTTCAACGCGATCTTTCTTTTTTACACAAAATTCCTCACCAACATTG
CTCATTGCAAAGAAAAATGTCCCTGCAATAACGAGCACATCACCTAGAAT
AGGTCGTGTCCCACCTCCACCACCCACTCCAGCATCAGATAGAAGCACTA
AAACAAGACCAGCCACACAAACTGCTGCTCCCAAGAATTGCCACAGGGAA
TACCGTGTGCCAAGGATAAACCACGTCAGAATTATCACCCATACTATTGT
CCAGCAATCCAATAGGGTGACACTGGTAATTGAAGAAAACTGAAACGCTT
TATTTACAAGAAAGTTCGCTTGGACATCAACAAAACCTAAGGCTAGATAC
CAGTACAGAGGAACCAGTAACTTCTGACGCCTGTATATCAAGATGCTTCC
ATAGATCAGAGCCAAAGCCGTGTAAGAAAATAATGACAGCGCAAGTGGTG
CATCCACACCAAGGTGAGCAGTGAGTGAAGAATTAAAGCTCATGAGCGCC
ATTAAAAAAGACACCACTTGACCGAGAAATAATAGAAACAGTACCCTCGA
GATGGATCCATTCTTTGATCTCCACCAGCTGAAATTCATAGCTGAAGCCG
CCAATGATTGTTCCTAACTACAATTCAGAAGAAATTTGTATCAGTCCGGC
TTGGGTTGCCAACGTTGGAGATCTGCAGAAAGGTGAGGTTCATCTTTTTC
CCAGAGAAATCTCCAACCTATCAGCAGCTAAGGCTGGCTTGGTCAAAAAC
ACTGCCGCAGTCTGGGGATAGCATTTGCGCATGGCTCATGT
>CL6.Contig42
ATTGGATATGGATAAGTACATCAAAATAATATTTATGTTTCTCTTTATTG
AAATATTGTGAGGACTAGAAATGTAAATCCATTCCGGATTTAAACTAAAT
AGTTGTTGGTATAGGAATGTGCACATATTGGTATATATATTGGTACATTA
TGGACAGAATATATTTGCCCCCACCCACCCAGTGCAAAAATTACAGCACT
GGAAACAAACAATAAGTTAGCAATGGAAATTAGGCTTCTTCTGTCCTTCA
AAACTGTGCAGGCAGCAGAGCATCCATCCAACTTTCAACACTGCTCCTAA
CAACATTATCATGAGGGCACAGTTTCATTTCTGGAAACCGTGTTTTCTTC
ATCCAGCAACCTGCGTTCCTGCTCAAGATGATCTCCCTCCTCAACAGAAG
CCGCTGGATCCTTCTCGCTTCTTGAGTAGATAACAAGGCCAACAACAACA
AGTGCAAAAGCTACATAGTACAACCAGTCAACCTTCTGCTTGTAGAAAAA
TATTCGGATTACAACAGCCCACATATCTGATGTAAGAATAGAGAGATTGA
ACAGAGTGGCTCCACTCAGCTGTACACAAAATATTAGTAAATTTTCAAGA
AACGTATGAGTTGATCTTGGGAATCAGCAAGCAAAAAGAACAATTCCAAT
TCCTAAATTTTAACTAAAGCTGATTGATTTTGATACAAGAGAACATAATC
AAGTGAAACAAGAAACATTAGCAGACCTGCAGAACAAAAGGTACAAGTGA
ATAGAATGCAACACTTGCAGTTGCATAACCAGCGAAAGCCAATATCTGTA
AGCAAGACAAATATGAATCTCATAACCAAAAATGGTCAAAATGAAGGCTG
GAAGCCAACTTTTTGTCATTTCATCAATAAGTAGAAGAATTAAGAAGTAA
AGAGAGATATGCTGGAACCAGAACGGTTCAGTGGAGATGAACTAGATCTC
TTCACTTACAACTTCTGTAGACCACTTTGCCGATTCTAAATTCTTGCGTT
CCACCACAGCTATCTCAACTAGACTTACAAGCATTCCAAATAGGCCAATC
ATGGCAATGACTTCAACGCGATCTTTCTTTTTTACACAAAATTCCTCACC
AACATTGCTCATTGCAAAGAAAAATGTCCCTGCAATAACGAGCACATCAC
CTAGAATAGGTCGTGTCCCACCTCCACCACCCACTCCAGCATCAGATAGA
AGCACTAAAACAAGACCAGCCACACAAACTGCTGCTCCCAAGAATTGCCA
CAGGGAATACCGTGTGCCAAGGATAAACCACGTCAGAATTATCACCCATA
CTATTGTCCAGCAATCCAATAGGGTGACACTGGTAATTGAAGAAAACTGA
AACGCTTTATTTACAAGAAAGTTCGCTTGGACATCAACAAAACCTAAGGC
TAGATACCAGTACAGAGGAACCAGTAACTTCTGACGCCTGTATATCAAGA
TGCTTCCATAGATCAGAGCCAAAGCCGTGTAAGAAAATAATGACAGCGCA
AGTGGTGCATCCACACCAAGGTGAGCAGTGAGTGAAGAATTAAAGCTCAT
GAGCGCCATTAAAAAAGACACCACTTGACCGAGAAATAATAGAAACAGTA
CCCTCGAGATGGATCCATTCTTTGATCTCCACCAGCTGAAATTCATAGCT
GAAGCCGCCAATGATTGTTCCTAACTACAATTCAGAAGAAATTTGTATCA
GTCCGGCTTGGGTTGCCAACGTTGGAGATCTGCAGAAAGGTGAGGTTCAT
CTTTTTCCCAGAGAAATCTCCAACCTATCAGCAGCTAAGGCTGGCTTGGT
CAAAAACACTGCCGCAGTCTGGGGATAGCATTTGCGCATGGCTCATGT
>CL6.Contig43
GTATATTTTAGTATTGGATATGGATAAGTACATCAAAATAATATTTATGT
TTCTCTTTATTGAAATATTGTGAGGACTAGAAATGTAAATCCATTCCGGA
TTTAAACTAAATAGTTGTTGGTATAGGAATGTGCACATATTGGTATATAT
ATTGGTACATTATGGACAGAATATATTTGCCCCCACCCACCCAGTGCAAA
AATTACAGCACTGGAAACAAACAATAAGTTAGCAATGGAAATTAGGCTTC
TTCTGTCCTTCAAAACTGTGCAGGCAGCAGAGCATCCATCCAACTTTCAA
CACTGCTCCTAACAACATTATCATGAGGGCACAGTTTCATTTCTGGAAAC
CGTGTTTTCTTCATCCAGCAACCTGCGTTCCTGCTCAAGATGATCTCCCT
CCTCAACAGAAGCCGCTGGATCCTTCTCGCTTCTTGAGTAGATAACAAGG
CCAACAACAACAAGTGCAAAAGCTACATAGTACAACCAGTCAACCTTCTG
CTTGTAGAAAAATATTCGGATTACAACAGCCCACATATCTGATGTAAGAA
TAGAGAGATTGAACAGAGTGGCTCCACTCAGCTGCAGAACAAAAGGTACA
AGTGAATAGAATGCAACACTTGCAGTTGCATAACCAGCGAAAGCCAATAT
CTGTAAGCAAGACAAATATGAATCTCATAACCAAAAATGGTCAAAATGAA
GGCTGGAAGCCAACTTTTTGTCATTTCATCAATAAGTAGAAGAATTAAGA
AGTAAAGAGAGATATGCTGGAACCAGAACGGTTCAGTGGAGATGAACTAG
ATCTCTTCACTTACAACTTCTGTAGACCACTTTGCCGATTCTAAATTCTT
GCGTTCCACCACAGCTCTAAAGAAAAGTTATGGAAAACAAAATATAGCCA
AAAGTGCACCAATGTCTTTTATGTGTAAGGGCCAATGATATCTTTCCACA
ATATAAAATCAAAACATTGAGAATAAAAGGATACATCTCAACTAGACTTA
CAAGCATTCCAAATAGGCCAATCATGGCAATGACTTCAACGCGATCTTTC
TTTTTTACACAAAATTCCTCACCAACATTGCTCATTGCAAAGAAAAATGT
CCCTGCAATAACGAGCACATCACCTAGAATAGGTCGTGTCCCACCTCCAC
CACCCACTCCAGCATCAGATAGAAGCACTAAAACAAGACCAGCCACACAA
ACTGCTGCTCCCAAGAATTGCCACAGGGAATACCGTGTGCCAAGGATAAA
CCACGTCAGAATTATCACCCATACTATTGTCCAGCAATCCAATAGGGTGA
CACTGGTAATTGAAGAAAACTGAAACGCTTTATTTACAAGAAAGTTCGCT
TGGACATCAACAAAACCTAAGGCTAGATACCAGTACAGAGGAACCAGTAA
CTTCTGACGCCTGTATATCAAGATGCTTCCATAGATCAGAGCCAAAGCCG
TGTAAGAAAATAATGACAGCGCAAGTGGTGCATCCACACCAAGGTGAGCA
GTGAGTGAAGAATTAAAGCTCATGAGCGCCATTAAAAAAGACACCACTTG
ACCGAGAAATAATAGAAACAGTACCCTCGAGATGGATCCATTCTTTGATC
TCCACCAGCTGAAATTCATAGCTGAAGCCGCCAATGATTGTTCCTAACTA
CAATTCAGAAGAAATTTGTATCAGTCCGGCTTGGGTTGCCAACGTTGGAG
ATCTGCAGAAAGGTGAGGTTCATCTTTTTCCCAGAGAAATCTCCAACCTA
TCAGCAGCTAAGGCTGGCTCTGGAGGAGTCAACGGAATTAAAAAAAAAAA
AAAAAA
>CL6.Contig44
GTATATTTTAGTATTGGATATGGATAAGTACATCAAAATAATATTTATGT
TTCTCTTTATTGAAATATTGTGAGGACTAGAAATGTAAATCCATTCCGGA
TTTAAACTAAATAGTTGTTGGTATAGGAATGTGCACATATTGGTATATAT
ATTGGTACATTATGGACAGAATATATTTGCCCCCACCCACCCAGTGCAAA
AATTACAGCACTGGAAACAAACAATAAGTTAGCAATGGAAATTAGGCTTC
TTCTGTCCTTCAAAACTGTGCAGGCAGCAGAGCATCCATCCAACTTTCAA
CACTGCTCCTAACAACATTATCATGAGGGCACAGTTTCATTTCTGGAAAC
CGTGTTTTCTTCATCCAGCAACCTGCGTTCCTGCTCAAGATGATCTCCCT
CCTCAACAGAAGCCGCTGGATCCTTCTCGCTTCTTGAGTAGATAACAAGG
CCAACAACAACAAGTGCAAAAGCTACATAGTACAACCAGTCAACCTTCTG
CTTGTAGAAAAATATTCGGATTACAACAGCCCACATATCTGATGTAAGAA
TAGAGAGATTGAACAGAGTGGCTCCACTCAGCTGTACACAAAATATTAGT
AAATTTTCAAGAAACGTATGAGTTGATCTTGGGAATCAGCAAGCAAAAAG
AACAATTCCAATTCCTAAATTTTAACTAAAGCTGATTGATTTTGATACAA
GAGAACATAATCAAGTGAAACAAGAAACATTAGCAGACCTGCAGAACAAA
AGGTACAAGTGAATAGAATGCAACACTTGCAGTTGCATAACCAGCGAAAG
CCAATATCTGTAAGCAAGACAAATATGAATCTCATAACCAAAAATGGTCA
AAATGAAGGCTGGAAGCCAACTTTTTGTCATTTCATCAATAAGTAGAAGA
ATTAAGAAGTAAAGAGAGATATGCTGGAACCAGAACGGTTCAGTGGAGAT
GAACTAGATCTCTTCACTTACAACTTCTGTAGACCACTTTGCCGATTCTA
AATTCTTGCGTTCCACCACAGCTCTAAAGAAAAGTTATGGAAAACAAAAT
ATAGCCAAAAGTGCACCAATGTCTTTTATGTGTAAGGGCCAATGATATCT
TTCCACAATATAAAATCAAAACATTGAGAATAAAAGGATACATCTCAACT
AGACTTACAAGCATTCCAAATAGGCCAATCATGGCAATGACTTCAACGCG
ATCTTTCTTTTTTACACAAAATTCCTCACCAACATTGCTCATTGCAAAGA
AAAATGTCCCTGCAATAACGAGCACATCACCTAGAATAGGTCGTGTCCCA
CCTCCACCACCCACTCCAGCATCAGATAGAAGCACTAAAACAAGACCAGC
CACACAAACTGCTGCTCCCAAGAATTGCCACAGGGAATACCGTGTGCCAA
GGATAAACCACGTCAGAATTATCACCCATACTATTGTCCAGCAATCCAAT
AGGGTGACACTGGTAATTGAAGAAAACTGAAACGCTTTATTTACAAGAAA
GTTCGCTTGGACATCAACAAAACCTAAGGCTAGATACCAGTACAGAGGAA
CCAGTAACTTCTGACGCCTGTATATCAAGATGCTTCCATAGATCAGAGCC
AAAGCCGTGTAAGAAAATAATGACAGCGCAAGTGGTGCATCCACACCAAG
GTGAGCAGTGAGTGAAGAATTAAAGCTCATGAGCGCCATTAAAAAAGACA
CCACTTGACCGAGAAATAATAGAAACAGTACCCTCGAGATGGATCCATTC
TTTGATCTCCACCAGCTGAAATTCATAGCTGAAGCCGCCAATGATTGTTC
CTAACTACAATTCAGAAGAAATTTGTATCAGTCCGGCTTGGGTTGCCAAC
GTTGGAGATCTGCAGAAAGGTGAGGTTCATCTTTTTCCCAGAGAAATCTC
CAACCTATCAGCAGCTAAGGCTGGCTCTGGAGGAGTCAACGGAATTAAAA
AAAAAAAAAAAAA
>CL7.Contig1
GTTAAACAAAAGATGCAATAAACTTTTTTCAACAAATTCTTAGCTCATTA
AATTTGTGCAAAAATAGAATATAAAGTTCTTACAAAGTTAGAACATAATT
TATTACTTAGCTACAGATTTATACCTGCAAAGAACCTTACACCTAAGTAC
CCTATCATGAACATAAAAACCAGGCATTACCATCATCTTCACCTTGCTTG
AGCCTTGTGATTTTTGCCTATCCATGAACATATCCTCCATGAAATGAGGA
TCATAGTTTCTGTTCTCTTCAACTCTTAGGATTCCTATAGGCGGATTGAA
CGAAAACGCTAGCAAATGTAGCAGCCAAATGCATTTAGCAGCAACAAAAA
ATGCTTGAAGTAGCTGTTCAGGCCATGGCCTAGTCCAATTCAAAGTTGTT
ATAATGTAACTCATTTTCTGATCACAAAACTTGCTGAACTCTTCACTATA
GTATTTTGTCCCTTTTCTTAACACTTCATTCCAACTTAAATTCCTTAGCG
CGACGAAAGATTGGAATTGTGCTTGTCTATCTTGATGAGGATCCAAGAAC
TTTGGCGAACCATTCTTCTGAAACACACAATTTTCAAAGTCTTGATAGAG
TGATTGATTTATGATTGCTTCTAAATGGTACAAAACTGCCTTAGAAAACT
TGGAATTTATGGAGAGTTTATAAGGTAGCAGCAAGGAATTAAGGTTATCC
CTTAATGTGTCATCAGTTTCTTCAATCTGTCCCAAAAGTGTCTTGCAAAA
TTGCTTTACTGATAATCTTGCTTCTGATACCATTTGTAAAAACCCCTCAA
TCATTACTTCTTCACTAACAGGCATTGAGTTTTCGCCATTTGAAACACTT
CCAAGCTTATCAATTGCTTGAGAATTCTTCATTTGCATTGCTTGTTTTAA
GGCCTTCTTCAGTTCTTCACAGTAAGTCTCTAAGTACTCCAATTTCTGCT
TCAATTCCCCCATTGAAGACTTCATTTCAGCAACTTCTAACAAAGCTGAA
TCTCTACTTTCAGTTGCTTCCAAAAGCTCTTTCTTCAATGTCTCAATCGA
AGATAACATCCCAAAATCCTTTAGAAAATGAGATACATCTTCAGATTCAG
TTCTATTAGGAGAAATCTCATTCTTGTTCTTCTTCTTCAATCTAGTAAAC
AGCCTAGACAAATTAAGTCCTCCTCGATGATTATTCTTCGGTTGTGAATG
AACAGAAGAATGTGAATCTGTTAATGGAACAACAAGATTTATTGAGTTCT
TCGTGTTCTTCAGAACAGAATCTCCAGTACTAATAACAGCAGGGTTGCAC
TTATTACACGATGTAATCGATCGAAATTCTCCTAAACTGTTTCTTCTAGA
CTTGCAAAAATCAGGTCCAGGAGATGTTGTTCTAAGCAAATTGATATTGT
TGTTGTTATTAGTACTTGAACCTGTCACAGATCTTTGATCCTCAGCTGGA
CAATTGTGTTCTGAATTTACTAATTCAGAGTTAATTATACCCTTTCTTAA
AGATCCGTTAGCTTTTCTGTAATTGCATAAACTGGATTCATCAACACCAC
CATTTCCTCCTAATCCAAATCCATATTCATCCCAACTCTCAGCATAATTT
CTATTCTCCAACCGAAATTGTTGATAACCCGGTAATGGTTCATCTTCATA
ACTTGGTGTAAAAACAGGGTAATCTTGGGCAGAGAAATGAGGAGGAAAAT
GATGAGAACCAGGAGGTGATGATGAAGAAGGAGGGAACCTGAAATGAGAA
GGGCTGCTATTATTATTATTATTGGATTGCATCAAAGCAGCATGAAGAGC
TCTAAGCTCTACTGCTTTAGCAATGGCAGCTTGAATCTCATCTCTACTAA
TTTCTTTACCATTTTCATGGTATTCAAATATTTGAGATGTTTCCCCCATG
AAAAGAAAAAATCAAAGAGAAAAAACATGAAAATTTTCACAACCCTTTTC
TTGAATTCCTCTTTAGAAACTGTTCTTCACAAGAAAGGAAGAAAAAAAAA
AAAAACCCCAGAAGAAGAGTATGAAGAAGGGAACTTGTGAATAGCTAGAA
CAGTACTATAAGGTCACATATCACATCCAGAAAAGGATTCTAGAGAGCTA
AAAGTTTGTGTCTGTGGGAGAGAGAAAGAGAGAGGCAGGGGGGTGGGGGG
ATGTAGATAAGGCAGGATATATGAATTCTAAGGAGCATTTGTCTTTGTTC
TTAAAGGATGAATTGGGAATGAG
>CL7.Contig2
GTCAGACATTAAATGCATATCAAATTATGCTTCATGATGAAGAAAATAGA
CACAATTATGCTCTAGATTGTCCTTTGTTTATGGGTATATAATGGGCATT
TTCCTCTTGGGACCATTTTTATAATTAGTACAGAATTTGAAACTTCTGCT
TTAAATAAACAATTTACTCTCTAGCTTTGAAACCTGTGGTGAATTAATGT
TGCAATTTGTTTATCTCATCTGGTGTTGCTTTAAGTTGAAGATTTTGAAG
GTCAAATATGAAGTTTTGTGAACTTTGATGTTACTATTTAGTGGAAATTG
ATGAAGAAATTTGTGGGTTTGATTTAAGGATATATTTTCTTGACAGAGTT
ATGAAGATGAACCATTACCGGGTTATCAACAATTTCGGTTGGAGAATAGA
AATTATGCTGAGAGTTGGGATGAATATGGATTTGGATTAGGAGGAAATGG
TGGTGTTGATGAATCCAGTTTATGCAATTACAGAAAAGCTAACGGATCTT
TAAGAAAGGGTATAATTAACTCTGAATTAGTAAATTCAGAACACAATTGT
CCAGCTGAGGATCAAAGATCTGTGACAGGTTCAAGTACTAATAACAACAA
CAATATCAATTTGCTTAGAACAACATCTCCTGGACCTGATTTTTGCAAGT
CTAGAAGAAACAGTTTAGGAGAATTTCGATCGATTACATCGTGTAATAAG
TGCAACCCTGCTGTTATTAGTACTGGAGATTCTGTTCTGAAGAACACGAA
GAACTCAATAAATCTTGTTGTTCCATTAACAGATTCACATTCTTCTGTTC
ATTCACAACCGAAGAATAATCATCGAGGAGGACTTAATTTGTCTAGGCTG
TTTACTAGATTGAAGAAGAAGAACAAGAATGAGATTTCTCCTAATAGAAC
TGAATCTGAAGATGTATCTCATTTTCTAAAGGATTTTGGGATGTTATCTT
CGATTGAGACATTGAAGAAAGAGCTTTTGGAAGCAACTGAAAGTAGAGAT
TCAGCTTTGTTAGAAGTTGCTGAAATGAAGTCTTCAATGGGGGAATTGAA
GCAGAAATTGGAGTACTTAGAGACTTACTGTGAAGAACTGAAGAAGGCCT
TAAAACAAGCAATGCAAATGAAGAATTCTCAAGCAATTGATAAGCTTGGA
AGTGTTTCAAATGGCGAAAACTCAATGCCTGTTAGTGAAGAAGTAATGAT
TGAGGGGTTTTTACAAATGGTATCAGAAGCAAGATTATCAGTAAAGCAAT
TTTGCAAGACACTTTTGGGACAGATTGAAGAAACTGATGACACATTAAGG
GATAACCTTAATTCCTTGCTGCTACCTTATAAACTCTCCATAAATTCCAA
GTTTTCTAAGGCAGTTTTGTACCATTTAGAAGCAATCATAAATCAATCAC
TCTATCAAGACTTTGAAAATTGTGTGTTTCAGAAGAATGGTTCGCCAAAG
TTCTTGGATCCTCATCAAGATAGACAAGCACAATTCCAATCTTTCGTCGC
GCTAAGGAATTTAAGTTGGAATGAAGTGTTAAGAAAAGGGACAAAATACT
ATAGTGAAGAGTTCAGCAAGTTTTGTGATCAGAAAATGAGTTACATTATA
ACAACTTTGAATTGGACTAGGCCATGGCCTGAACAGCTACTTCAAGCATT
TTTTGTTGCTGCTAAATGCATTTGGCTGCTACATTTGCTAGCGTTTTCGT
TCAATCCGCCTATAGGAATCCTAAGAGTTGAAGAGAACAGAAACTATGAT
CCTCATTTCATGGAGGATATGTTCATGGATAGGCAAAAATCACAAGGCTC
AAGCAAGGTGAAGATGATGGTAATGCCTGGTTTTTATGTTCATGATAGGG
TACTTAGGTGTAAGGTTCTTTGCAGGTATAAATCTGTAGCTAAGTAATAA
ATTATGTTCTAACTTTGTAAGAACTTTATATTCTATTTTTGCACAAATTT
AATGAGCTAAGAATTTGTTGAAAAAAGTTTATTGCATCTTTTGTTTAAC
>CL7.Contig3
TTCGAATGCCCTATAGCTCCTGCAACTTTCTCCCTCTCTCTCATTCCCTG
TGCTTCCTTCCTCCCTTTCCCGCAATCCCCTGCACCTCCACGTCTTCCAC
CGTCGCACTGTTGCGTACACCGGCACACCCCAACCCCTTATTCCCTCTCT
GGATCTCTAGCTCCATAACCTCCCCCCTCCCTCTCATTCCTTTTGCTTCC
CTCTTCTCTATTCCGTAATCCCCTGTACCTCTACGCCGTCCACCGCCTAA
CAGCCGCCACAGAAGAACAAACGATGCACAAAAGAAGCAAAAGATAACTC
AAGACAACAAGAGTTTATGAAGATGAAGTAATCAAGTTGAACACTTTGAA
GACTTGAAGAATAGTTAGGGGGTGTCTTATAAGGTAATTTTGTAAAACTC
CTTAATCTGTTTCTTTGATCAATTATGTTAGCTCCTTATAAGAATATTTT
TGACAAGCTATCCTTGAAAAACCAAATGTTACCAAATGTTTTTGATAAAG
TTTTGATGTTTTAAATGTATTACACATTTTTTAAAGAGTATCAAGAATGC
ATGTTTTAAAATGTAAAGGAAAATATATATTTTACAGGAGAACCAGTTGT
TCAATTTTCTATCATAAGTCTAAAACCGGTCATCCGATATTTTGTTGCTA
AAAAAATCGGACGTCTAACTTTTGGGTTTTCAAAAAGAAAATCAGTCATC
CGATTTTTTCAAACCTAACAAGAATTGGTCTTCCTATTTTGAAAAATGGT
CATTCGGTTCTCTGTTCATCAAGAAAATAGGACGTTCCATTTTGAAAACC
GGTCGTCCTGTTTTTATTTTTACTGTAAAAAAATGACCGTTGGCTGATAG
TAACGACTAGTTTTTTACCCTCACATATAAAATGACATTTGATAAGCCAT
AAATTTTAAGTAGTTGAAGAAAAATATTTAAGAACAATTTCAAGAGCATT
AAAGAGCATATTTTTAACCTTCTTTATCTTACAAAAAGAAAAACTCCTTG
GAGCTTGATTAATTGATCATCTCTCAAAGAAGGAGGAAAGGAAGCTTGTA
GAAGCATTGA
>CL7.Contig4
GTAGCCGCCTCCCTCACCCACCTCCCCGTCTCCCTCTCGGCCTCTCTATC
CTTCATTTTCTGGTTTATGGCTCATTCAAGATTTATCAGAAGAAGAAAGG
GATAGAACAAATTTGGAGGTTTCTGATGGAAAGAAAGATGGAAATGATGC
AGAGAAACTAGAACACAACTACCTTCTGTTGGATTTGGGGAACTTTTTAG
ATTTGCAGATGGGTTGGATTATGTTTTAATGGGAATTGGAACTGTTGGTG
CTTTTGTTCATGGCTGTTCTTTGCCTTTGTTTCTAAGATTCTTTGCTGAT
CTTGTTAATTCTTTTGGTGCTAATGCAAACAATGTTGATAAGATGACACA
AGAAGTTGTAAAGTATGCATTTTACTTTCTTGTAGTAGGAGCTGCAATAT
GGGCATCTTCATGGGCAGAGATATCATGTTGGATGTGGACTGGAGAAAGA
CAATCCACAAGAATGAGAATGAAGTAGTTAAAAGCTGCTCCGAATCAAGA
TATTCAAGTCATTGATAAAGAAATCAGAACATCAAATGTTTATGCCATTA
ATACGGATGCTATAATGGTTCAAGATGCCATCAGCGAGAAGGTGCAATGA
TTATTTTAGCATTTACTACTTTGTTTAGCATTTTCAGTAGGAAGAATCTG
CAGCAAAACACCTGCAAAATAGCATCCAAACAGCAGCAAAACACCAGCAA
AATAGCAGCCAAACATCAAAAAAAGAATGGCAGAATCTGTTGTTTTCTGT
TGTGCAAACACTTGGTGTTCTAATGATCAAGGAAGCAAGACTCCTGCATG
GTGCTAATATAAAATCATAACGTTAATATAAAATTCTCTCTGTGTTTGCT
TTAGCAATGGCAGCTTGAATCTCATCTCTACTAATTTCTTTACCATTTTC
ATGGTATTCAAATATTTGAGATGTTTCCCCCATGAAAAGAAAAAATCAAA
GAGAAAAAACATGAAAATTTTCACAACCCTTTTCTTGAATTCCTCTTTAG
AAACTGTTCTTCACAAGAAAGGAAGAAAAAAAAAAAAAAAAAAAACCCCA
AAAAAAAAAAAAAAAAAAA
>CL7.Contig5
GAGCTAACCATAAACGATCAAAAAATCAAATAAACAAATTAGGGAATTTT
ACATATGTACCTTATAAAGCTATCCCTGACCATTCTTCTTGTCTTCAAGG
TCTTTAACTTGATCACTTCATCTTCATAAAGTTTTATAATCTTGAGTGGT
CTTTTACTTCTTTGTAGATCATCCTTGAGACTCCTTTGTGCATCTTTTGT
TCTTCTTACAAAACTACTTCTATTATCACAAAGCACAAGTTAATCATAAT
CAAAACAGTTAAACAAATATGCACTTAGGGCTTACAGTCTT
>CL7.Contig6
GAAGAAAAGCTACAACTCTTTCCTTCCCTAATCAAACAAATCACAAGGGC
TTCTCTCTAGGCTGAAGACTGCTCAACTGCTGTTGGCAAGGTGCTGCTGT
TCTCGCTGCTATTCCGGCACTGCTGACGTTCCGGTGCCGCTACAGTCCAC
CGCCGGTGGAGTACCGAAAGAAATTCCAGTGTCGCTGCTGTTCTGGGAGA
AACATCTTAAGCAAGTCAAATATTTGAATACCATGAAAATGCACCATGCA
GGAGTCTTGCTTCCTTGATCATTAGAACACCAAGTGTTTGCACAACAGAA
AACAACAGATTCTGCCATTCTTTTTTTGATGTTTGGCTGCTATTTTGCTG
GTGTTTTGCTGCTGTTTGGATGCTATTTTGCAGGTGTTTTGCTGCAGATT
CTTCCTACTGAAAATGCTAAACAAAGTAGTAAATGCTAAAATAATCATTG
CACCTTCTCGCTGATGGCATCTTGAACCATTATAGCATCCGTATTAATGG
CATAAACATTTGATGTTCTGATTTCTTTATCAATGACTTGAATATCTTGA
TTCGGAGCAGCTTTTAACTACTTCATTCTCATTCTTGTGGATTGTCTTTC
TCCAGTCCACATCCAACATGATATCTCTGCAACCAATTCTCAAACACCTT
AATTTAAGTCAAGAAACTGAGAAGGGTGTGTTTTTCAGAATCTATTAAAC
AAATATTTTACTTTACCTGCTCATGAAGATGATTGCAGCTCCTATAGTAA
GAAAGTAAAATGCATACTGAACATCACTTTGTTTGCTTTTAATTGATTTC
TTTTGGTGTAATCTGAATATTGGGATAGTTACTGTACATTTCAACTAGGA
ACAGAAAATGCTCTTTTTCCTTTTATTATTACCTCCTGACTCCCATATCA
TTTACGCTAGGACTGTTTTCCTTCATCATTTGCATCATAATCTTCATGTC
TGTTCTTCAGGCAGTTGGGCAGCCCTAAGGGCATATTTGTAATATTTTGA
TTATGATTAACTTGTGCTTTGTGATTATTAGAAATAGCTTTATTCAGAAG
AACAAAAGATGCACAAGAAAAGTCTCAAGGGTAATCTACAAAGAAGCAAA
AGATCACTCAAGACAACAAAAGTGTATGAAGATGAAGTGATCAAGATGAA
TACCTAAATGACAGCAAGAATGGTTAGGGGTATCTTATAAGGTAACTTTG
TAAAACTCCCTAACTTGTTCCTTTGATTTTTGATCGAGTATGTTAGCTCC
TTAGAAGAAATATTTTTGACAAATTATCCTTGAAAAACTAAGTGTTCTTG
ATAAAGTTTTTATGTTTTAAAAGTATTACACATTTTTAAAGAGCATCAAG
AATACATGTTTTAAAGTGTGAAGAAAATGTATATTTTACAAGAAAATCGG
TTGTCCAATTTGCTGTCATAAGTCTAAAACCGGTCATTTGATTTTTCGCT
GCTGAGAAAATCGGATGTCTGATTTTTGAGTTTTCACAAAGAAAAAAGGG
TCATCATTCGAATTTTTCAAGCCTTTTTAAAAATCGATCTTCCTATTTTG
AAAAAGGTTATTCGATTGTCTGTTCATGAAAATTAGACGTCCTATTCTGA
AAATTGGTCATACAGTTTTCACTTTTATTGTAAAAAAGAAATGACAGTTG
GCTGACAGTAACAACTAGTTTTTACCTTCACATATAAAATGACTTTTTGA
TCATCCATAAATCCTAAGTAGTTGAAGAACATTTAAGAACTTTTTTAAGA
GCATAAAAGAATACATTTCTAATCTTCTTTATCCTACGAAAACAAAAAGA
AAAATCTCCTAGGAGTTTCATCATTGATCATCTTTCAAAGAAAGAGAAAA
AGGAAGCTTGTAGAAGCATTGAATCAAGTTGTATCTTTCTCTAATCAAGC
TTCTTTGGTAACATTGTTCCATCTCTACTCTCTCATCTTAATTTGTAATC
AAAGGTTTTGTATAAAACCCTTTTGGGTGATCCTTTGATATATTGTATTA
TTTTGTAATCGTGATCTTTGAGGTTTGTGTGCAAAACCCTTGAAGGGTAA
TCTTCATTGTGGTTTCTTTGTAAAAGCTTGTGTTTTAGTGAATTTGTAAA
ATCCTTGAGTTGAGTCTCAAAGTAATGGATGTAGCTATATTGAGAGAATG
AACACTATAAATCCTTTGTCTCTTTTCTTTGTGG
>CL7.Contig7
GAAGAAAAGCTACAACTCTTTCCTTCCCTAATCAAACAAATCACAAGGGC
TTCTCTCTAGGCTGAAGACTGCTCAACTGCTGTTGGCAAGGTGCTGCTGT
TCTCGCTGCTATTCCGGCACTGCTGACGTTCCGGTGCCGCTACAGTCCAC
CGCCGGTGGAGTACCGAAAGAAATTCCAGTGTCGCTGCTGTTCTGGGAGA
AACATCTTAAGCAAGTCAAATATTTGAATACCATGAAAATGGTAAAGAAA
TTAGTAGAGATGAGATTCAAGCTGCCATTGCTAAAGCAAACACAGAGAGA
ATTTTATATTAACGTTATGATTTTATATTAGCACCATGCAGGAGTCTTGC
TTCCTTGATCATTAGAACACCAAGTGTTTGCACAACAGAAAACAACAGAT
TCTGCCATTCTTTTTTTGATGTTTGGCTGCTATTTTGCTGGTGTTTTGCT
GCTGTTTGGATGCTATTTTGCAGAAATAGCTTTATTCAGAAGAACAAAAG
ATGCACAAGAAAAGTCTCAAGGGTAATCTACAAAGAAGCAAAAGATCACT
CAAGACAACAAAAGTGTATGAAGATGAAGTGATCAAGATGAATACCTAAA
TGACAGCAAGAATGGTTAGGGGTATCTTATAAGGTAACTTTGTAAAACTC
CCTAACTTGTTCCTTTGATTTTTGATCGAGTATGTTAGCTCCTTAGAAGA
AATATTTTTGACAAATTATCCTTGAAAAACTAAGTGTTCTTGATAAAGTT
TTTATGTTTTAAAAGTATTACACATTTTTAAAGAGCATCAAGAATACATG
TTTTAAAGTGTGAAGAAAATGTATATTTTACAAGAAAATCGGTTGTCCAA
TTTGCTGTCATAAGTCTAAAACCGGTCATTTGATTTTTCGCTGCTGAGAA
AATCGGATGTCTGATTTTTGAGTTTTCACAAAGAAAAAAGGGTCATCATT
CGAATTTTTCAAGCCTTTTTAAAAATCGATCTTCCTATTTTGAAAAAGGT
TATTCGATTGTCTGTTCATGAAAATTAGACGTCCTATTCTGAAAATTGGT
CATACAGTTTTCACTTTTATTGTAAAAAAGAAATGACAGTTGGCTGACAG
TAACAACTAGTTTTTACCTTCACATATAAAATGACTTTTTGATCATCCAT
AAATCCTAAGTAGTTGAAGAACATTTAAGAACTTTTTTAAGAGCATAAAA
GAATACATTTCTAATCTTCTTTATCCTACGAAAACAAAAAGAAAAATCTC
CTAGGAGTTTCATCATTGATCATCTTTCAAAGAAAGAGAAAAAGGAAGCT
TGTAGAAGCATTGAATCAAGTTGTATCTTTCTCTAATCAAGCTTCTTTGG
TAACATTGTTCCATCTCTACTCTCTCATCTTAATTTGTAATCAAAGGTTT
TGTATAAAACCCTTTTGGGTGATCCTTTGATATATTGTATTATTTTGTAA
TCGTGATCTTTGAGGTTTGTGTGCAAAACCCTTGAAGGGTAATCTTCATT
GTGGTTTCTTTGTAAAAGCTTGTGTTTTAGTGAATTTGTAAAATCCTTGA
GTTGAGTCTCAAAGTAATGGATGTAGCTATATTGAGAGAATGAACACTAT
AAATCCTTTGTCTC
>CL7.Contig8
CCACAAAGAAAAGAGACAAAGGATTTATAGTGTTCATTCTCTCAATATAG
CTACATCCATTACTTTGAGACTCAACTCAAGGATTTTACAAATTCACTAA
AACACAAGCTTTTACAAAGAAACCACAATGAAGATTACCCTTCAAGGGTT
TTGCACACAAACCTCAAAGATCACGATTACAAAATAATACAATATATCAA
AGGATCACCCAAAAGGGTTTTATACAAAACCTTTGATTACAAATTAAGAT
GAGAGAGTAGAGATGGAACAATGTTACCAAAGAAGCTTGATTAGAGAAAG
ATACAACTTGATTCAATGCTTCTACAAGCTTCCTTTTTCTCTTTCTTTGA
AAGATGATCAATGATGAAACTCCTAGGAGATTTTTCTTTTTGTTTTCGTA
GGATAAAGAAGATTAGAAATGTATTCTTTTATGCTCTTAAAAAAGTTCTT
AAATGTTCTTCAACTACTTAGGATTTATGGATGATCAAAAAGTCATTTTA
TATGTGAAGGTAAAAACTAGTTGTTACTGTCAGCCAACTGTCATTTCTTT
TTTACAATAAAAGTGAAAACTGTATGACCAATTTTCAGAATAGGACGTCT
AATTTTCATGAACAGACAATCGAATAACCTTTTTCAAAATAGGAAGATCG
ATTTTTAAAAAGGCTTGAAAAATTCGAATGATGACCCTTTTTTCTTTGTG
AAAACTCAAAAATCAGACATCCGATTTTCTCAGCAGCGAAAAATCAAATG
ACCGGTTTTAGACTTATGACAGCAAATTGGACAACCGATTTTCTTGTAAA
ATATACATTTTCTTCACACTTTAAAACATGTATTCTTGATGCTCTTTAAA
AATGTGTAATACTTTTAAAACATAAAAACTTTATCAAGAACACTTAGTTT
TTCAAGGATAATTTGTCAAAAATATTTCTTCTAAGGAGCTAACATACTCG
ATCAAAAATCAAAGGAACAAGTTAGGGAGTTTTACAAAGTTACCTTATAA
GATACCCCTAACCATTCTTGCTGTCATTTAGGTATTCATCTTGATCACTT
CATCTTCATACACTTTTGTTGTCTTGAGTGATCTTTTGCTTCTTTGTAGA
TTACCCTTGAGACTTTTCTTGTGCATCTTTTGTTCTTCTGAATAAAGCTA
TTTCTAATAATCACAAAGCACAAGTTAATCATAATCAAAATATTACAAAT
ATGCCCTTAGGGCTGCCCAACTGCCTGAAGAACAGACATGAAGATTATGA
TGCAAATGATGAAGGAAAACAGTCCTAGCGTAAATGATATGGGAGTCAGG
AGGTAATAATAAAAGGAAAAAGAGCATTTTCTGTTCCTAGTTGAAATGTA
CAGTAACTATCCCAATATTCAGATTACACCAAAAGAAATCAATTAAAAGC
AAACAAAGTGATGTTCAGTATGCATTTTACTTTCTTACTATAGGAGCTGC
AATCATCTTCATGAGCAGGTAAAGTAAAATATTTGTTTAATAGATTCTGA
AAAACACACCCTTCTCAGTTTCTTGACTTAAATTAAGGTGTTTGAGAATT
GGTTGCAGAGATATCATGTTGGATGTGGACTGGAGAAAGACAATCCACAA
GAATGAGAATGAAGTAGTTAAAAGCTGCTCCGAATCAAGATATTCAAGTC
ATTGATAAAGAAATCAGAACATCAAATGTTTATGCCATTAATACGGATGC
TATAATGGTTCAAGATGCCATCAGCGAGAAGGTGCAATGATTATTTTAGC
ATTTACTACTTTGTTTAGCATTTTCAGTAGGAAGAATCTGCAGCAAAACA
CCTGCAAAATAGCATCCAAACAGCAGCAAAACACCAGCAAAATAGCAGCC
AAACATCAAAAAAAGAATGGCAGAATCTGTTGTTTTCTGTTGTGCAAACA
CTTGGTGTTCTAATGATCAAGGAAGCAAGACTCCTGCATGGTGCTAATAT
AAAATCATAACGTTAATATAAAATTCTCTCTGTGTTTGCTTTAGCAATGG
CAGCTTGAATCTCATCTCTACTAATTTCTTTACCATTTTCATGGTATTCA
AATATTTGACTTGCTTAAGATGTTTCCCCCATGAAAAGAAAAAATCAAAG
AGAAAAAACATGAAAATTTTCACAACCCTTTTCTTGAATTCCTCTTTAGA
AACTGTTCTTCACAAGAAAGGAAGAAAAAAAAAAAAAAAAAAAACCCCAA
AAAAAAAAAAAAAAAAAA
>CL7.Contig9
GAAGAAAAGCTACAACTCTTTCCTTCCCTAATCAAACAAATCACAAGGGC
TTCTCTCTAGGCTGAAGACTGCTCAACTGCTGTTGGCAAGGTGCTGCTGT
TCTCGCTGCTATTCCGGCACTGCTGACGTTCCGGTGCCGCTACAGTCCAC
CGCCGGTGGAGTACCGAAAGAAATTCCAGTGTCGCTGCTGTTCTGGGAGA
AACATCTTAAGCAAGTCAAATATTTGAATACCATGAAAATGGTAAAGAAA
TTAGTAGAGATGAGATTCAAGCTGCCATTGCTAAAGCAAACACAGAGAGA
ATTTTATATTAACGTTATGATTTTATATTAGCACCATGCAGGAGTCTTGC
TTCCTTGATCATTAGAACACCAAGTGTTTGCACAACAGAAAACAACAGAT
TCTGCCATTCTTTTTTTGATGTTTGGCTGCTATTTTGCTGGTGTTTTGCT
GCTGTTTGGATGCTATTTTGCAGGTGTTTTGCTGCAGATTCTTCCTACTG
AAAATGCTAAACAAAGTAGTAAATGCTAAAATAATCATTGCACCTTCTCG
CTGATGGCATCTTGAACCATTATAGCATCCGTATTAATGGCATAAACATT
TGATGTTCTGATTTCTTTATCAATGACTTGAATATCTTGATTCGGAGCAG
CTTTTAACTACTTCATTCTCATTCTTGTGGATTGTCTTTCTCCAGTCCAC
ATCCAACATGATATCTCTGCAACCAATTCTCAAACACCTTAATTTAAGTC
AAGAAACTGAGAAGGGTGTGTTTTTCAGAATCTATTAAACAAATATTTTA
CTTTACCTGCTCATGAAGATGATTGCAGCTCCTATAGTAAGAAAGTAAAA
TGCATACTGAACATCACTTTGTTTGCTTTTAATTGATTTCTTTTGGTGTA
ATCTGAATATTGGGATAGTTACTGTACATTTCAACTAGGAACAGAAAATG
CTCTTTTTCCTTTTATTATTACCTCCTGACTCCCATATCATTTACGCTAG
GACTGTTTTCCTTCATCATTTGCATCATAATCTTCATGTCTGTTCTTCAG
GCAGTTGGGCAGCCCTAAGGGCATATTTGTAATATTTTGATTATGATTAA
CTTGTGCTTTGTGATAAGTAGAAATAGCTTTATATAAAAGAAAAGAAGAT
GCACAAGAGAAGTCTCAAGGGTAATCTACAAAGAAGCAAAAGATCACTCA
AGACAACAAAAGTGTATGAAGATGAAGTGATCAAGATGAATACCTAAATG
ACAGCAAGAATGGTTAGGGGTATCTTATAAGGTAACTTTGTAAAACTCCC
TAACTTGTTCCTTTGATTTTTGATCGAGTATGTTAGCTCCTTAGAAGAAA
TATTTTTGACAAATTATCCTTGAAAAACTAAGTGTTCTTGATAAAGTTTT
TATGTTTTAAAAGTATTACACATTTTTAAAGAGCATCAAGAATACATGTT
TTAAAGTGTGAAGAAAATGTATATTTTACAAGAAAATCGGTTGTCCAATT
TGCTGTCATAAGTCTAAAACCGGTCATTTGATTTTTCGCTGCTGAGAAAA
TCGGATGTCTGATTTTTGAGTTTTCACAAAGAAAAAAGGGTCATCATTCG
AATTTTTCAAGCCTTTTTAAAAATCGATCTTCCTATTTTGAAAAAGGTTA
TTCGATTGTCTGTTCATGAAAATTAGACGTCCTATTCTGAAAATTGGTCA
TACAGTTTTCACTTTTATTGTAAAAAAGAAATGACAGTTGGCTGACAGTA
ACAACTAGTTTTTACCTTCACATATAAAATGACTTTTTGATCATCCATAA
ATCCTAAGTAGTTGAAGAACATTTAAGAACTTTTTTAAGAGCATAAAAGA
ATACATTTCTAATCTTCTTTATCCTACGAAAACAAAAAGAAAAATCTCCT
AGGAGTTTCATCATTGATCATCTTTCAAAGAAAGAGAAAAAGGAAGCTTG
TAGAAGCATTGAATCAAGTTGTATCTTTCTCTAATCAAGCTTCTTTGGTA
ACATTGTTCCATCTCTACTCTCTCATCTTAATTTGTAATCAAAGGTTTTG
TATAAAACCCTTTTGGGTGATCCTTTGATATATTGTATTATTTTGTAATC
GTGATCTTTGAGGTTTGTGTGCAAAACCCTTGAAGGGTAATCTTCATTGT
GGTTTCTTTGTAAAAGCTTGTGTTTTAGTGAATTTGTAAAATCCTTGAGT
TGAGTCTCAAAGTAATGGATGTAGCTATATTGAGAGAATGAACACTATAA
ATCCTTTGTCTCTTTTCTTTGTGG
>CL7.Contig10
TTGCACCAATCTTTTTATATTTTTGCAGTGTTCTACCCACAGATCCACAA
AAAAGAACACACAGCGAACTTTATATTAGCATTAGGTCGATAATACAGAG
ACCAGTAGATAAAAGTCCAGCAAAACTGGGGTTCATAAGTAAATATATTA
GAAGTAATTGCATCAAATGGAATAGTTTAGAAAGGAGTGTTATTCAAAGA
ACAACTCTTTTAGAGTTAATCATGCAATGAGTCTCATGATAAGAAATCTG
CCGGAAAAATCCAGGACTGACTTTGTCAAATTGGAAGAAAAACAGTAAGA
GAATAAAAAGAAGTCTATGTTTCCCAAGTGTAAGTTAGCATTCTCACACA
AAGAACAATCAGAATGGAATTTGCATTTCAAGATAATTTGCTACTACGTA
TAATTTGTTGGATAAATTAAGGAAGAATAAACAAAGTAACTAACAGAGGG
AATGGCAGCAAAGTAGCAAAATTAAAGCTAAAAACTTTCAATTTCGTACC
ATCAAAAAAAGAATGGCAGAATCTGTTGTTTTCTGTTGTGCAAACACTTG
GTGTTCTAATGATCAAGGAAGCAAGACTCCTGCATGGTGCTAATATAAAA
TCATAACGTTAATATAAAATTCTCTCTGTGTTTGCTTTAGCAATGGCAGC
TTGAATCTCATCTCTACTAATTTCTTTACCATTTTCATGGTATTCAAATA
TTTGACTTGCTTAAGATGTTTCTCCCAGAACAGCAGCGACACTGGAATTT
CTTTCGGTACTCCACCGGCGGTGGACTGTAGCGGCACCGGAACGTCAGCA
GTGCCGGAATAGCAGCGAGAACAGCAGCACCTTGCCAACAGCAGTTGAGC
AGTCTTCAGCCTAGAGAGAAGCCCTTGTGATTTGTTTGATTAGGGAAGGA
AAG
>CL7.Contig11
CCACAAAGAAAAGAGACAAAGGATTTATAGTGTTCATTCTCTCAATATAG
CTACATCCATTACTTTGAGACTCAACTCAAGGATTTTACAAATTCACTAA
AACACAAGCTTTTACAAAGAAACCACAATGAAGATTACCCTTCAAGGGTT
TTGCACACAAACCTCAAAGATCACGATTACAAAATAATACAATATATCAA
AGGATCACCCAAAAGGGTTTTATACAAAACCTTTGATTACAAATTAAGAT
GAGAGAGTAGAGATGGAACAATGTTACCAAAGAAGCTTGATTAGAGAAAG
ATACAACTTGATTCAATGCTTCTACAAGCTTCCTTTTTCTCTTTCTTTGA
AAGATGATCAATGATGAAACTCCTAGGAGATTTTTCTTTTTGTTTTCGTA
GGATAAAGAAGATTAGAAATGTATTCTTTTATGCTCTTAAAAAAGTTCTT
AAATGTTCTTCAACTACTTAGGATTTATGGATGATCAAAAAGTCATTTTA
TATGTGAAGGTAAAAACTAGTTGTTACTGTCAGCCAACTGTCATTTCTTT
TTTACAATAAAAGTGAAAACTGTATGACCAATTTTCAGAATAGGACGTCT
AATTTTCATGAACAGACAATCGAATAACCTTTTTCAAAATAGGAAGATCG
ATTTTTAAAAAGGCTTGAAAAATTCGAATGATGACCCTTTTTTCTTTGTG
AAAACTCAAAAATCAGACATCCGATTTTCTCAGCAGCGAAAAATCAAATG
ACCGGTTTTAGACTTATGACAGCAAATTGGACAACCGATTTTCTTGTAAA
ATATACATTTTCTTCACACTTTAAAACATGTATTCTTGATGCTCTTTAAA
AATGTGTAATACTTTTAAAACATAAAAACTTTATCAAGAACACTTAGTTT
TTCAAGGATAATTTGTCAAAAATATTTCTTCTAAGGAGCTAACATACTCG
ATCAAAAATCAAAGGAACAAGTTAGGGAGTTTTACAAAGTTACCTTATAA
GATACCCCTAACCATTCTTGCTGTCATTTAGGTATTCATCTTGATCACTT
CATCTTCATACACTTTTGTTGTCTTGAGTGATCTTTTGCTTCTTTGTAGA
TTACCCTTGAGACTTTTCTTGTGCATCTTTTGTTCTTCTGAATAAAGCTA
TTTCTAATAATCACAAAGCACAAGTTAATCATAATCAAAATATTACAAAT
ATGCCCTTAGGGCTGCCCAACTGCCTGAAGAACAGACATGAAGATTATGA
TGCAAATGATGAAGGAAAACAGTCCTAGCGTAAATGATATGGGAGTCAGG
AGGTAATAATAAAAGGAAAAAGAGCATTTTCTGTTCCTAGTTGAAATGTA
CAGTAACTATCCCAATATTCAGATTACACCAAAAGAAATCAATTAAAAGC
AAACAAAGTGATGTTCAGTATGCATTTTACTTTCTTACTATAGGAGCTGC
AATCATCTTCATGAGCAGGTAAAGTAAAATATTTGTTTAATAGATTCTGA
AAAACACACCCTTCTCAGTTTCTTGACTTAAATTAAGGTGTTTGAGAATT
GGTTGCAGAGATATCATGTTGGATGTGGACTGGAGAAAGACAATCCACAA
GAATGAGAATGAAGTAGTTAAAAGCTGCTCCGAATCAAGATATTCAAGTC
ATTGATAAAGAAATCAGAACATCAAATGTTTATGCCATTAATACGGATGC
TATAATGGTTCAAGATGCCATCAGCGAGAAGGTGCAATGATTATTTTAGC
ATTTACTACTTTGTTTAGCATTTTCAGTAGGAAGAATCTGCAGCAAAACA
CCTGCAAAATAGCATCCAAACAGCAGCAAAACACCAGCAAAATAGCAGCC
AAACATCAAAAAAAGAATGGCAGAATCTGTTGTTTTCTGTTGTGCAAACA
CTTGGTGTTCTAATGATCAAGGAAGCAAGACTCCTGCATGGTGCATTTTC
ATGGTATTCAAATATTTGACTTGCTTAAGATGTTTCTCCCTGAAAAGAAA
CAATGAAAGAGAAAAACATGAAAATTTTCACAATCCTTTTCTTGAATTCC
TCTTCAAAAATTGTTCATAAGAAAGAAAAAAAAAAACCCAAAGGAATAGG
ATGAAGAAGAGAACTAGTGAATAGCTAGAACAGTACTACAAGGTCACATA
TCATATACAGAGAGTTTGAGAAATCACCCAATCGAGCAAATGCTGAAACT
GGACTGGTAAGATATATGAGAAAAACTTATTGGCCAAAAAATTCTAACTT
TTTATAATTCTATAGAACCCTAACAAATAAGGTAGGAACTTGATGGCAAC
AATGAGCAAATCCAGCGGCAATATCAATGTAATACTTGATGTTGAAGAGA
GAATCAAAACAGGAATCGCATCAAGTAGTTAGCGCTCCATTTCAGCACAT
CCAGAATTCAAAAACCGCTCTGTTTTGCAGGTTTTCAGCGAAAAGACAAA
AATAATAAATTTTTGGTACAAAAACAGAAAGAGGAGTTGCAGAGGGAAAG
TATGAAGAGTTGGTTGATGGGTTCTTCAGAAATCTCCTTCTATTTCCCCT
TTTCTTGATTCCTTAGGAAATTCGAGGGGTATGGGGAGAGAAGTTATGGC
AAGTCTCGGTTTCTAAGAAGCAAAGAAGAACACATGCACTACACTTACCA
GAACAGCAGCGACACTGGAATTTCTTTCGGTACTCCACCGGCGGTGGACT
GTAGCGGCACCGGAACGTCAGCAGTGCCGGAATAGCAGCGAGAACAGCAG
CACCTTGCCAACAGCAGTTGAGCAGTCTTCAGCCTAGAGAGAAGCCCTTG
TGATTTGTTTGATTAGGGAAGGAAAGAG
>CL7.Contig12
AAAGTAAAATATTTGTTCCAGGTTTTAAGTTTTTGGATTGAAACTAAGGT
GTTTGATAATTGGTTGCAGAGATATCATGTTGGATGTGGACTGGAGAAAG
ACAATCCACAAGAATGAGAATGAAGTAGTTAAAAGCTGCTCCGAATCAAG
ATATTCAAGTCATTGATAAAGAAATCAGAACATCAAATGTTTATGCCATT
AATACGGATGCTATAATGGTTCAAGATGCCATCAGCGAGAAGGTGCAATG
ATTATTTTAGCATTTACTACTTTGTTTAGCATTTTCAGTAGGAAGAATCT
GCAGCAAAACACCTGCAAAATAGCATCCAAACAGCAGCAAAACACCAGCA
AAATAGCAGCCAAACATCAAAAAAAGAATGGCAGAATCTGTTGTTTTCTG
TTGTGCAAACACTTGGTGTTCTAATGATCAAGGAAGCAAGACTCCTGCAT
GGTGCTAATATAAAATCATAACGTTAATATAAAATTCTCTCTGTGTTTGC
TTTAGCAATGGCAGCTTGAATCTCATCTCTACTAATTTCTTTACCATTTT
CATGGTATTCAAATATTTGACTTGCTTAAGATGTTTCTCCCTGAAAAGAA
ACAATGAAAGAGAAAAACATGAAAATTTTCACAATCCTTTTCTTGAATTC
CTCTTCAAAAATTGTTCATAAGAAAGAAAAAAAAAAACCCAAAGGAATAG
GATGAAGAAGAGAACTAGTGAATAGCTAGAACAGTACTACAAGGTCACAT
ATCAT
>CL7.Contig13
CCACAAAGAAAAGAGACAAAGGATTTATAGTGTTCATTCTCTCAATATAG
CTACATCCATTACTTTGAGACTCAACTCAAGGATTTTACAAATTCACTAA
AACACAAGCTTTTACAAAGAAACCACAATGAAGATTACCCTTCAAGGGTT
TTGCACACAAACCTCAAAGATCACGATTACAAAATAATACAATATATCAA
AGGATCACCCAAAAGGGTTTTATACAAAACCTTTGATTACAAATTAAGAT
GAGAGAGTAGAGATGGAACAATGTTACCAAAGAAGCTTGATTAGAGAAAG
ATACAACTTGATTCAATGCTTCTACAAGCTTCCTTTTTCTCTTTCTTTGA
AAGATGATCAATGATGAAACTCCTAGGAGATTTTTCTTTTTGTTTTCGTA
GGATAAAGAAGATTAGAAATGTATTCTTTTATGCTCTTAAAAAAGTTCTT
AAATGTTCTTCAACTACTTAGGATTTATGGATGATCAAAAAGTCATTTTA
TATGTGAAGGTAAAAACTAGTTGTTACTGTCAGCCAACTGTCATTTCTTT
TTTACAATAAAAGTGAAAACTGTATGACCAATTTTCAGAATAGGACGTCT
AATTTTCATGAACAGACAATCGAATAACCTTTTTCAAAATAGGAAGATCG
ATTTTTAAAAAGGCTTGAAAAATTCGAATGATGACCCTTTTTTCTTTGTG
AAAACTCAAAAATCAGACATCCGATTTTCTCAGCAGCGAAAAATCAAATG
ACCGGTTTTAGACTTATGACAGCAAATTGGACAACCGATTTTCTTGTAAA
ATATACATTTTCTTCACACTTTAAAACATGTATTCTTGATGCTCTTTAAA
AATGTGTAATACTTTTAAAACATAAAAACTTTATCAAGAACACTTAGTTT
TTCAAGGATAATTTGTCAAAAATATTTCTTCTAAGGAGCTAACATACTCG
ATCAAAAATCAAAGGAACAAGTTAGGGAGTTTTACAAAGTTACCTTATAA
GATACCCCTAACCATTCTTGCTGTCATTTAGGTATTCATCTTGATCACTT
CATCTTCATACACTTTTGTTGTCTTGAGTGATCTTTTGCTTCTTTGTAGA
TTACCCTTGAGACTTTTCTTGTGCATCTTTTGTTCTTCTGAATAAAGCTA
TTTCTGCAAAATAGCATCCAAACAGCAGCAAAACACCAGCAAAATAGCAG
CCAAACATCAAAAAAAGAATGGCAGAATCTGTTGTTTTCTGTTGTGCAAA
CACTTGGTGTTCTAATGATCAAGGAAGCAAGACTCCTGCATGGTGCATTT
TCATGGTATTCAAATATTTGACTTGCTTAAGATGTTTCCCCCATGAAAAG
AAAAAATCAAAGAGAAAAAACATGAAAATTTTCACAACCCTTTTCTTGAA
TTCCTCTTCAAAAATTGTTCATAAGAAAGAAAAAAAAAAACCCAAAGGAA
TAGGATGAAGAAGAGAACTAGTGAATAGCTAGAACAGTACTACAAGGTCA
CATATCAT
>CL7.Contig14
CCTAATCAAACAAATCACAAGGGCTTCTCTCTAGGCTGAAGACTGCTCAA
CTGCTGTTGGCAAGGTGCTGCTGTTCTCGCTGCTATTCCGGCACTGCTGA
CGTTCCGGTGCCGCTACAGTCCACCGCCGGTGGAGTACCGAAAGAAATTC
CAGTGTCGCTGCTGTTCTGGGAGAAACATCTTAAGCAAGTCAAATATTTG
AATACCATGAAAATGGTAAAGAAATTAGTAGAGATGAGATTCAAGCTGCC
ATTGCTAAAGCAAACACAGAGAGAATTTTATATTAACGTTATGATTTTAT
ATTAGCACCATGCAGGAGTCTTGCTTCCTTGATCATTAGAACACCAAGTG
TTTGCACAACAGAAAACAACAGATTCTGCCATTCTTTTTTTGATGTTTGG
CTGCTATTTTGCTGGTGTTTTGCTGCTGTTTGGATGCTATTTTGCAGGTG
TTTTGCTGCAGATTCTTCCTACTGAAAATGCTAAACAAAGTAGTAAATGC
TAAAATAATCATTGCACCTTCTCGCTGATGGCATCTTGAACCATTATAGC
ATCCGTATTAATGGCATAAACATTTGATGTTCTGATTTCTTTATCAATGA
CTTGAATATCTTGATTCGGAGCAGCTTTTAACTACTTCATTCTCATTCTT
GTGGATTGTCTTTCTCCAGTCCACATCCAACATGATATCTCTGCAACCAA
TTCTCAAACACCTTAATTTAAGTCAAGAAACTGAGAAGGGTGTGTTTTTC
AGAATCTATTAAACAAATATTTTACTTTACCTGCTCATGAAGATGATTGC
AGCTCCTATAGTAAGAAAGTAAAATGCATACTGAACATCACTTTGTTTGC
TTTTAATTGATTTCTTTTGGTGTAATCTGAATATTGGGATAGTTACTGTA
CATTTCAACTAGGAACAGAAAATGCTCTTTTTCCTTTTATTATTACCTCC
TGACTCCCATATCATTTACGCTAGGACTGTTTTCCTTCATCATTTGCATC
ATAATCTTCATGTCTGTTCTTCAGGCAGTTGGGCAGCCCTAAGGGCATAT
TTGTAATATTTTGATTATGATTAACTTGTGCTTTGTGATAAGTAGAAATA
GCTTTATATAAAAGAAAAGAAGATGCACAAGAGAAGTCTCAAGGGTAATC
TACAAAGAAGCAAAAGATCACACAAGAAAACAAGAGATTATGAAGATGAA
GTGATCAAGTTGAATACCTTGAAGACAAGAAGAATAGTTAGGGATATCCT
ATAAGACGGAACAGGAAGGAGACTGCACAAAGAAAAAAGAAGCTATGTCA
CATATGAAGGCTAAAGATACAGAACTTGTGGTTGTTGATGATCGCTCTTT
GAGGGGTTATACAAAACCCAAATTGAAGAATAAGAGGAGAATCAGAAGGC
CAATGATCGATGCAAATAATTTTGAGATT
>CL7.Contig15
GAAGAAAAGCTACAACTCTTTCCTTCCCTAATCAAACAAATCACAAGGGC
TTCTCTCTAGGCTGAAGACTGCTCAACTGCTGTTGGCAAGGTGCTGCTGT
TCTCGCTGCTATTCCGGCACTGCTGACGTTCCGGTGCCGCTACAGTCCAC
CGCCGGTGGAGTACCGAAAGAAATTCCAGTGTCGCTGCTGTTCTGGGAGA
AACATCTTAAGCAAGTCAAATATTTGAATACCATGAAAATGGTAAAGAAA
TTAGTAGAGATGAGATTCAAGCTGCCATTGCTAAAGCAGTAGAGCTTAGA
GCTCTTCATGCTGCTTTGATGCAATCCAATAATAATAATAATAGCAGCCC
TTCTCATTTCAGGTTCCCTCCTTCTTCATCATCACCTCCTGGTTCTCATC
ATTTTCCTCCTCATTTCTCTGCCCAAGATTACCCTGTTTTTACACCAAGT
TATGAAGATGAACCATTACCGGGTTATCAACAATTTCGGTTGGAGAATAG
AAATTATGCTGAGAGTTGGGATGAATATGGATTTGGATTAGGAGGAAATG
GTGGTGTTGATGAATCCAGTTTATGCAATTACAGAAAAGCTAACGGATCT
TTAAGAAAGGGTATAATTAACTCTGAATTAGTAAATTCAGAACACAATTG
TCCAGCTGAGGATCAAAGATCTGTGACAGGTTCAAGTACTAATAACAACA
ACAATATCAATTTGCTTAGAACAACATCTCCTGGACCTGATTTTTGCAAG
TCTAGAAGAAACAGTTTAGGAGAATTTCGATCGATTACATCGTGTAATAA
GTGCAACCCTGCTGTTATTAGTACTGGAGATTCTGTTCTGAAGAACACGA
AGAACTCAATAAATCTTGTTGTTCCATTAACAGATTCACATTCTTCTGTT
CATTCACAACCGAAGAATAATCATCGAGGAGGACTTAATTTGTCTAGGCT
GTTTACTAGATTGAAGAAGAAGAACAAGAATGAGATTTCTCCTAATAGAA
CTGAATCTGAAGATGTATCTCATTTTCTAAAGGATTTTGGGATGTTATCT
TCGATTGAGACATTGAAGAAAGAGCTTTTGGAAGCAACTGAAAGTAGAGA
TTCAGCTTTGTTAGAAGTTGCTGAAATGAAGTCTTCAATGGGGGAATTGA
AGCAGAAATTGGAGTACTTAGAGACTTACTGTGAAGAACTGAAGAAGGCC
TTAAAACAAGCAATGCAAATGAAGAATTCTCAAGCAATTGATAAGCTTGG
AAGTGTTTCAAATGGCGAAAACTCAATGCCTGTTAGTGAAGAAGTAATGA
TTGAGGGGTTTTTACAAATGGTATCAGAAGCAAGATTATCAGTAAAGCAA
TTTTGCAAGACACTTTTGGGACAGATTGAAGAAACTGATGACACATTAAG
GGATAACCTTAATTCCTTGCTGCTACCTTATAAACTCTCCATAAATTCCA
AGTTTTCTAAGGCAGTTTTGTACCATTTAGAAGCAATCATAAATCAATCA
CTCTATCAAGACTTTGAAAATTGTGTGTTTCAGAAGAATGGTTCGCCAAA
GTTCTTGGATCCTCATCAAGATAGACAAGCACAATTCCAATCTTTCGTCG
CGCTAAGGAATTTAAGTTGGAATGAAGTGTTAAGAAAAGGGACAAAATAC
TATAGTGAAGAGTTCAGCAAGTTTTGTGATCAGAAAATGAGTTACATTAT
AACAACTTTGAATTGGACTAGGCCATGGCCTGAACAGCTACTTCAAGCAT
TTTTTGTTGCTGCTAAATGCATTTGGCTGCTACATTTGCTAGCGTTTTCG
TTCAATCCGCCTATAGGAATCCTAAGAGTTGAAGAGAACAGAAACTATGA
TCCTCATTTCATGGAGGATATGTTCATGGATAGGCAAAAATCACAAGGCT
CAAGCAAGGTGAAGATGATGGTAATGCCTGGTTTTTATGTTCATGATAGG
GTACTTAGGTGTAAGGTTCTTTGCAGGTATAAATCTGTAGCTAAGTAATA
AATTATGTTCTAACTTTGTAAGAACTTTATATTCTATTTTTGCACAAATT
TAATGAGCTAAGAATTTGTTGAAAAAAGTTTATTGCATCTTTT
>CL7.Contig16
GGAGTGGTGGGTTTTGTTTTGTTTGTAAATTAGGAGTAAAGCAAAATGTC
ACAAGATTGTGAGGAGATAAAGACTATTGAGCAGTGGAAATGGTCTGAAA
TGCAAGGCCTTGAACTTGTTGTGTCAGTTCAATCTGATGACTTAGAACAA
GAAAACTCCTCCTCTTCCTTTAAAGCCAACCAACCCCCCAACTCCTCCTC
CTCCTCCTCAACCATTACTACTAATACTACTACTAGTACTACTACAATTG
ACACTCAACAAGTAAGGAAAGTTCAAGATTTATCAGAAGAAGAAAGGGAT
AGAACAAAAATGGAGGTTTCTGATGGAAAGAAAGATGGAAATGATGCAGA
GAAACCAGAAACACCACTACCTTCTGTTGGATTTGGGGAACTTTTTAGAT
TTGCAGATGGGTTGGATTATGTTTTAATGGGAATTGGAACTGTTGGTGCT
TTTGTTCATGGCTGTTCTTTGCCTTTGTTTCTAAGATTCTTTGCTGATCT
TGTTAATTCTTTTGGTGCTAATGCAAACAATGTTGATAAGATGACACAAG
AAGTTGTAAAGTATGCATTTTACTTTCTTGTAGTAGGAGCTGCAATATGG
GCATCTTCATGGGCAGAGATATCATGTTGGATGTGGACTGGAGAAAGACA
ATCCACAAGAATGAGAATGAAGTAGTTAAAAGCTGCTCCGAATCAAGATA
TTCAAGTCATTGATAAAGAAATCAGAACATCAAATGTTTATGCCATTAAT
ACGGATGCTATAATGGTTCAAGATGCCATCAGCGAGAAGGTGCAATGATT
ATTTTAGCATTTACTACTTTGTTTAGCATTTTCAGTAGGAAGAATCTGCA
GCAAAACACCTGCAAAATAGCATCCAAACAGCAGCAAAACACCAGCAAAA
TAGCAGCCAAACATCAAAAAAAGAATGGCAGAATCTGTTGTTTTCTGTTG
TGCAAACACTTGGTGTTCTAATGATCAAGGAAGCAAGACTCCTGCATGGT
GCTAATATAAAATCATAACGTTAATATAAAATTCTCTCTGTGTTTGCTTT
AGCAATGGCAGCTTGAATCTCATCTCTACTAATTTCTTTACCATTTTCAT
GGTATTCAAATATTTGAGATGTTTCCCCCATGAAAAGAAAAAATCAAAGA
GAAAAAACATGAAAATTTTCACAACCCTTTTCTTGAATTCCTCTTTAGAA
ACTGTTCTTCACAAGAAAGGAAGAAAAAAAAAAAAAAAAAAAACCCCAAA
AAAAAAAAAAAAAAAAA
>CL7.Contig17
CCACAAAGAAAAGAGACAAAGGATTTATAGTGTTCATTCTCTCAATATAG
CTACATCCATTACTTTGAGACTCAACTCAAGGATTTTACAAATTCACTAA
AACACAAGCTTTTACAAAGAAACCACAATGAAGATTACCCTTCAAGGGTT
TTGCACACAAACCTCAAAGATCACGATTACAAAATAATACAATATATCAA
AGGATCACCCAAAAGGGTTTTATACAAAACCTTTGATTACAAATTAAGAT
GAGAGAGTAGAGATGGAACAATGTTACCAAAGAAGCTTGATTAGAGAAAG
ATACAACTTGATTCAATGCTTCTACAAGCTTCCTTTTTCTCTTTCTTTGA
AAGATGATCAATGATGAAACTCCTAGGAGATTTTTCTTTTTGTTTTCGTA
GGATAAAGAAGATTAGAAATGTATTCTTTTATGCTCTTAAAAAAGTTCTT
AAATGTTCTTCAACTACTTAGGATTTATGGATGATCAAAAAGTCATTTTA
TATGTGAAGGTAAAAACTAGTTGTTACTGTCAGCCAACTGTCATTTCTTT
TTTACAATAAAAGTGAAAACTGTATGACCAATTTTCAGAATAGGACGTCT
AATTTTCATGAACAGACAATCGAATAACCTTTTTCAAAATAGGAAGATCG
ATTTTTAAAAAGGCTTGAAAAATTCGAATGATGACCCTTTTTTCTTTGTG
AAAACTCAAAAATCAGACATCCGATTTTCTCAGCAGCGAAAAATCAAATG
ACCGGTTTTAGACTTATGACAGCAAATTGGACAACCGATTTTCTTGTAAA
ATATACATTTTCTTCACACTTTAAAACATGTATTCTTGATGCTCTTTAAA
AATGTGTAATACTTTTAAAACATAAAAACTTTATCAAGAACACTTAGTTT
TTCAAGGATAATTTGTCAAAAATATTTCTTCTAAGGAGCTAACATACTCG
ATCAAAAATCAAAGGAACAAGTTAGGGAGTTTTACAAAGTTACCTTATAA
GATACCCCTAACCATTCTTGCTGTCATTTAGGTATTCATCTTGATCACTT
CATCTTCATACACTTTTGTTGTCTTGAGTGATCTTTTGCTTCTTTGTAGA
TTACCCTTGAGACTTTTCTTGTGCATCTTTTGTTCTTCTGAATAAAGCTA
TTTCTGCAAAATAGCATCCAAACAGCAGCAAAACACCAGCAAAATAGCAG
CCAAACATCAAAAAAAGAATGGCAGAATCTGTTGTTTTCTGTTGTGCAAA
CACTTGGTGTTCTAATGATCAAGGAAGCAAGACTCCTGCATGGTGCATTT
TCATGGTATTCAAATATTTGACTTGCTTAAGATGTTTCTCCCAGAACAGC
AGCGACACTGGAATTTCTTTCGGTACTCCACCGGCGGTGGACTGTAGCGG
CACCGGAACGTCAGCAGTGCCGGAATAGCAGCGAGAACAGCAGCACCTTG
CCAACAGCAGTTGAGCAGTCTTCAGCCTAGAGAGAAGCCCTTGTGATTTG
TTTGATTAGGGAAGGAAAGAG
>CL7.Contig18
TTTTTTTTTTTTTTTTTTTTGGGGTTTTTTTTTTTTTTTTTTTTCTTCCT
TTCTTGTGAAGAACAGTTTCTAAAGAGGAATTCAAGAAAAGGGTTGTGAA
AATTTTCATGTTTTTTCTCTTTGATTTTTTCTTTTCATGGGGGAAACATC
TCAAATATTTGAATACCATGAAAATGGTAAAGAAATTAGTAGAGATGAGA
TTCAAGCTGCCATTGCTAAAGCAAACACAGAGAGAATTTTATATTAACGT
TATGATTTTATATTAGCACCATGCAGGAGTCTTGCTTCCTTGATCATTAG
AACACCAAGTGTTTGCACAACAGAAAACAACAGATTCTGCCATTCTTTTT
TTGATGTTTGGCTGCTATTTTGCTGGTGTTTTGCTGCTGTTTGGATGCTA
TTTTGCAGAAATAGCTTTATTCAGAAGAACAAAAGATGCACAAGAAAAGT
CTCAAGGGTAATCTACAAAGAAGCAAAAGATCACTCAAGACAACAAAAGT
GTATGAAGATGAAGTGATCAAGATGAATACCTAAATGACAGCAAGAATGG
TTAGGGGTATCTTATAAGGTAACTTTGTAAAACTCCCTAACTTGTTCCTT
TGATTTTTGATCGAGTATGTTAGCTCCTTAGAAGAAATATTTTTGACAAA
TTATCCTTGAAAAACTAAGTGTTCTTGATAAAGTTTTTATGTTTTAAAAG
TATTACACATTTTTAAAGAGCATCAAGAATACATGTTTTAAAGTGTGAAG
AAAATGTATATTTTACAAGAAAATCGGTTGTCCAATTTGCTGTCATAAGT
CTAAAACCGGTCATTTGATTTTTCGCTGCTGAGAAAATCGGATGTCTGAT
TTTTGAGTTTTCACAAAGAAAAAAGGGTCATCATTCGAATTTTTCAAGCC
TTTTTAAAAATCGATCTTCCTATTTTGAAAAAGGTTATTCGATTGTCTGT
TCATGAAAATTAGACGTCCTATTCTGAAAATTGGTCATACAGTTTTCACT
TTTATTGTAAAAAAGAAATGACAGTTGGCTGACAGTAACAACTAGTTTTT
ACCTTCACATATAAAATGACTTTTTGATCATCCATAAATCCTAAGTAGTT
GAAGAACATTTAAGAACTTTTTTAAGAGCATAAAAGAATACATTTCTAAT
CTTCTTTATCCTACGAAAACAAAAAGAAAAATCTCCTAGGAGTTTCATCA
TTGATCATCTTTCAAAGAAAGAGAAAAAGGAAGCTTGTAGAAGCATTGAA
TCAAGTTGTATCTTTCTCTAATCAAGCTTCTTTGGTAACATTGTTCCATC
TCTACTCTCTCATCTTAATTTGTAATCAAAGGTTTTGTATAAAACCCTTT
TGGGTGATCCTTTGATATATTGTATTATTTTGTAATCGTGATCTTTGAGG
TTTGTGTGCAAAACCCTTGAAGGGTAATCTTCATTGTGGTTTCTTTGTAA
AAGCTTGTGTTTTAGTGAATTTGTAAAATCCTTGAGTTGAGTCTCAAAGT
AATGGATGTAGCTATATTGAGAGAATGAACACTATAAATCCTTTGTCTCT
TTTCTTT
>CL7.Contig19
GAGGTTTTTGTGTAAAACCCTTGAAGGGTGATCCTCATAGTATTATTATG
TAAAAACTTGCGATTAGTGGTTTTGTGAAATCTTTGAGTTGAGTCTCAAG
GTAGTGGATGTAGCTCTATTGAGAGAGTGAACCACTATAAATCCTTTATC
TCTTGTCTTTGTGGCTTGTCTTTTACTTCTATGTTTATAGTTTAATTCTT
GATTATAAAAGAGATTTTGT
>CL8.Contig1
CAGCAACCTTATCCTATCCTCATGATCACTTGTTCAAACTACATCTTTCT
CATCCCTTCAACCAACAATGGAACTTGTCTACTTCACTTCAATAATCTTC
ATCATCATCATTCCCATCTTCTTCTTGCTCCTTAAAACTTTACAACAAAA
GAAGAATCCAAACAAATCACAGTTTCCTTTGCCACCAAGTCCACCATCTC
TTCCAATTATAGGCCATTTCCATCTCCTAAAAGGTCCACAGCACCGTGTT
CTTCAATCCCTCTCCCACAAATATGGTCCCATCATTTACCTTCGATTCGG
AAACCGACCTACCGTCGTCGTTTCATCACCCTCTCTCGCAGAAGAATGCT
TTACTAAGAACAACGATATAATCCTCGCAAATCGTCCCCATTTTCTCATT
ACCGATTTATTCTCTTATAATAACACCAGTATTTCTTTCTCTCCTTATGG
GGAGCTCTGGCGAAATCTTCGCCGCGTTACAACAATTCATGTATTTTCTT
CATTTAGCGTTCAACAATCCGCATCTATTCGAACTGAGGAAATCAGATCT
GGGGTCCAAAAGCTGCTTTCAGATTCTAAGGAATATGGGAATTGGATTGA
ACTGAATTTGAGTTGTTTTTTAGAGGAATTGGTACAAAATGTTATAATGA
AAATGGTTTGTGGAAAAAAATGGTCAAGTTCAGGTGATTTATTTAGGCAG
ATTGGGTCTATAGCGAGTATTTGTGATTATATTCCGATCTTGAGGTGGAT
TGGTTTTGGAGGCTTGAAAAAGAAGATGATTGAGTTCAGGAAAGAAACGG
ATATCTTTTTGCAGGAATTAATTGATGAAGGTCGGAAGATGAGGAGGAGT
TGTTCAATTGATGATGAGAAGCAGGGGAAGAAGACGATTGTTGAAGCTTA
TTTGTCTCTTCAAGAAGATGAACCTCAATATTACACTGATGATGTTATTA
AAGGATTGATTCAAATTATGTTTACAGCCGGAACAGATACTTCAGTTCTG
ACTATGCAATGGGCGATGGTTCATTTATTAAATCACCCTGACGTGTTGGA
GAAAGCTAGAAACGAAATAGACAAACATACTCCAACAGGGCGTTTGATAG
AAGATTTAGATCTTCCTAAACTTCCCTATTTGCGATATATAATCAATGAA
ACACTTAGACTTTATCCTGCTGCACCACTTCTTTTGCCCCATTTTGCATC
AGAAGATTGCATTATTAGTGGTTATAAGGTCCCAAAAGGCACAACTGTTT
TGATTAATGCTTGGGCCATTCATAGAGATCCAAGTGTTTGGGAAGAGCCA
ACAAAGTTCAAACCAGAAAGATTTGAGGGAATTGAAGAAGGGTTCAAATT
TTTGCCATTTGGAAAAGGAAGAAGAAGTTGTCCTGGAAATAATTTGGCTT
TGAGGTTTGTGGGATTAGCATTGGGCACTTTGATTCAATGTTTTGAGTGG
AAGAGATTGGGAACTGAGCTTGTGGACTTAGATGAAAAAGCAGGGTTAAC
TATCCGCAAGGACAAGCCTTTGAAAGGATTGTACACTTCTCGCCCAACAA
TTCGCCAACTTTGTATCTCATCTTCGAGTTAATTACTTTTGTTAGCTACA
GAAACATATTTATCCTACTGTAAAAATAGTTTATATTAAAAGTATTAGTA
CGTAAAACTAATATTGTGTACAATATAGAATGAATAAATTGGGTTTAAGT
TAATTAACCTTCTGTATAAATTATTTACAGTAATATAATGATGA
>CL8.Contig2
AAGATCTAAATCTTCTATCAAACGACCTAGTGGAATATGTTTGTCTATCT
CGTTTCTTGCTTTCTCCAACACCTCAGGGTGATTCAATAAATATGTCATC
ACCCATTGCATAGTTAGAATTGAAGTATCAGTTCCGCCGGTAAACATAAT
TTGAATAGTTCCTTTGATAACAGCATCAGTGTAATAATCAGGTTCAGCTT
CTTGAAGAGCCAACAATACTTGAATAATTGTCTTCTGCTGCTGCTCATGA
TTAGTTGAACTTGAACATCTTCTAATTGTCCGACCCTCATCAATTAAATC
TTGCAAGAACTTATCCGTCTGTTTCCTCAATTCAATCGCCTTCTTGTTTG
GGCCTCCAAAACCAATCCACCTCAACATTGGAAAATAATCACAATTACTC
ACTATTAAGGCTGGAATCTGCCGAAATAGAGTAGCTGAAGTTGACCATTT
CTTTCCACAAACCATTTTCATTATA
>CL9.Contig1
TTATTAAAGATTTGGAGTGGAAAATGGTAGACTAGAGCTGCATTTTAAAT
TTTCGATGGAAGAAGTGCCAGCACACGTGCATCCGGGGTCCATTGTCCCT
GATGTCTTATCCAGACAGCACGAGCACAGATCCGGTTTGATTTGGAGTGG
GATTGCTAGACGTGTTATACTGATCTTCAGTGTAGGCGTTTTGGGCGGAA
CTTATTCCAGTGCTACAGTACAGCTCCCCGTAGATTGGTGGAGATTATTG
ACAGGACCGGGTTGGGGGGAGTCTTTAGATGTGGTTA
>CL9.Contig2
CGTATACTTATTGTGCGTTATCACCTGAGATATGTATAATGAGTGTGCGT
TATCCGTAATCATGCGGCTTAAGCCGCGTTAAGCCGCGCTAATTGCATAA
AAAATTGACGTGGCTTCGATCTGGCGCTGATGTGGCGATAACGCAACGCT
ATTGTGCGTTATCAACTTTAATAATGCACAGCCATTATGCGTTATTAAGG
TTGATAACGCACAGTGACTGTGCATTATCACGTTATAAACCCTAGCCAAA
TACCCGCCGCCCCTTCTTTCTTCCCTTTTATTTTTTTAGCTTATTTCTTC
TGCCCCTTCCTTTTTCCCTTTTATTTTTTCAGCTTATTTCTTCTTCCTTC
TTTCTTCTCCCTTATTTCTTCTTCCTATATTTTTTCACCAGCCTCCAATT
TTCTCTCTCTTTCCTCCCTCATTCTTCTTCTCTATTTTCTGAAAAAATTT
GCAGCCTCCTCCGCCGCCGCTCGTTAAAAATTAGTTAATATTTGAAGCTC
AAGTTTGAATCTGCGAGACTTTCTTTGGAGTACGAAGGTTATTAAAGATT
TGGAGTGGAAAACGGTAGACTAGAGCTGCATTTTAAAATTTCGATGGAAG
AAGTGCCAGCGCACATGCATCCCGAGCCCCATTGTCCCTGATGTTTTATC
GAGACAACACGAGCACTGATCTGGTTTGATCTGGAGTGGAGACCACGAGA
CGTGTTACACTGATCTTCAGTGCAGGCATTTTGGGCAGAGCTTATTCCAG
TGCTACAGTACGGCTCCCCGTAAGTTGGTGGAACTTATTGACGGAACTGG
GTGGGGGGGAGTCTTTAGATGTGGTTACATTGAGTTGGACCACGCACTTA
TTACCGCATTGGTAGAGCGGTGGAGTCTGGAGACGCACACATTTCACCTG
ACGTGTGGTGAAGTCTCAATAACACTGTAGGATGTACAGACACTGTGGGG
TTTAGGGATATACGGTATGGCCGTTACCGGCCCTAGCTAGAGTGTACACC
CCAAACAGTATTGGATTGAGCTTATCGAGAGACTTCTTGGTATGCGGTTG
TCTCTCAGCCACTTTCCGGATACAAGGTGAAGAAGGAACCTTTGGAAGCA
TGTATCCTGAGAGCGTTTACCGGTTCGGAGACCGATGATGATCTAATCCT
GCGCGCTCGTGGATTTATTTTCTTGCTCATTGGCGGACATATGCTTTCCG
ACTCCTCCGAGAATTCGGTTCATGTGCGCTACCTCAGTTTATTAGAGGAG
TTTGATGCTACCAGGACATATAGTTGGGGTAGCTGCGTACTTGGATTTTT
ATATAGGTAGTTGTGCACGGCAGCTTTGGGAGGTGCACGCCAGATTGGGG
GAGCCTTAGTCTTAGTACAGATTTGGGCGTGGTCGCGTATACCTGCATTG
CGGCCTCAGCTGATTAGGGAGATTCAGGCAGACCCTCTTGCTCCTCTTGG
CGCAATATGATGCACATCATTTGACTGTAGCCATCTGCCTACACACTCTG
GTGACCTACAGAGACCAGTTAGATTTTATGCCATCTGATCAG
>CL9.Contig3
ACTCAGCAAGAACGAAAGCTTCAGATAGATAAACAGTAAAAGGGTAACAA
AAAAGATTGCGTATTAAACCTTTAAACCACAAGAAGCTAAGATAGTTTTC
CTAGCTGAGCAAAATGCTTTGCCCAAGATCAGAACTTTCCAACTTCAAAA
ACAAAGCAGACCCTTCCTTCACGCAACTAGCAGGGGAACAAAGGAAAATA
AAAAATAAAATAAAATAAAATAAAATACAATCTCTTAGTAAAATTTAGTT
ACCAAGTAAGGATCAGTACTTTGAAATGTGGAAGTTCTCTATGAAAATGT
TTGCCAGAATTTTCAAGAGGTTCGCCAAGTTCTCCAAAAGATTGGTCAAG
CCTATGGTGGACTTTGTTACATGGTCTAGACTCATAATCAGGTTAAAATG
CTTTCTTGTGCATAGTGGTGGAATAGAGTAATTCATGCATTCTCAAGTGA
AAAAGAAAAAGAAAAAAAAAACTGCGTAAGTAGAACTCTTGAAAGCATAA
ATAAAGGGTATTCACGAATCAAGTTTGAGGTTCTTGTTTTCAAGAATCAG
ATCCAAGCACGTTTACCATAAGGAGATTTTTTTCTGGGTTGGCCTAGATT
TTAATAAAGGGTACTAAAGAGGCCCAATTTATTTATTTATTTTTTTTATG
CTGAATCTGGCCATAACGCATAGTCATTGTGAATTATCTCAGATGATAAC
GCACAATGGTTGTGCGTTATCCCTAATCACGCGGTTTAAGCCGCGTCAAG
CCGCGCTAATTGCGTAAAAAACTGATGTGGCTCCTATCTGGCGCTGATGT
GGCGATAACGCAACGCTATTGTGCGTTATCAACTTTAATAATGCACAGCC
ATTATGCGTTATTAAGGTTGATAACGCACAGTGACTGTGCATTATCACGT
TATAAACCCTAGCCAAATACCCGCCGCCCCTTCTTTCTTCCCTTTTATTT
TTTTAGCTTATTTCTTCTGCCCCTTCCTTTTTCCCTTTTATTTTTTCAGC
TTATTTCTTCTTCCTTCTTTCTTCTCCCTTATTTCTTCTTCCTATATTTT
TTCACCAGCCTCCAATTTTCTCTCTCTTTCCTCCCTCATTCTTCTTCTCT
ATTTTCTGAAAAAATTTGCAGCCTCCTCCGCCGCCGCTCGTTAAAAATTA
GTTAATATTTGAAGCTCAAGTTTGAATCTGCGAGACTTTCTTTGGAGTAC
GAAGGTTATTAAAGATTTGGAGTTGAAAACGGTAGACTGGAGCTGCATTT
TAAAATTTCGATGGAAGAAGTGCCAGCGCACATGCATCCCGAGCCCCATT
GTCCCTGATGTTTTATCGAGACAACACGAGCACTGATCTGGTTTGATCTG
GAGTGGAGACCACGAGACGTGTTACACTGATCTTCAGTGCAGGCATTTTG
GGCAGAGCTTATTCCAGTGCTACAGTACGGCTCCCCGTAAGTTGGTGGAA
CTTATTGACGGAACTGGGTGGGGGGGAGTCTTTAGATGTGGTTACATTGA
GTTGGACCACGCACTTATTACCGCATTGGTAGAGCGGTGGAGTCTGGAGA
CGCACACATTTCACCTGACGTGTGGTGAAGTCTCAATAACACTGTAGGAT
GTACAGACACTGTGGGGTTTAGGGATATACGGTATGGCCGTTACCGGCCC
TAGCTAGAGTGTACACCCCAAACAGTATTGGATTGAGCTTATCGAGAGAC
TTCTTGGTATGCGGTTGTCTCTCAGCCACTTTCCGGATACAAGGTGAAGA
AGGAACCTTTGGAAGCATGTATCCTGAGAGCGTTTACCGGTTCGGAGACC
GATGATGATCTAATCCTGCACGCTCGTGGATTTATTTTCTTACTCATTGG
CGGATATATGCTTCCCGACTTCTACGGGAATTTGGTTCATGTGCGCTACC
TCAGTTTATTAGAGGAGTTTGATGCTATCAGGACATATAGCTGGGATAGC
TGCGTACTTGAATTTTTGTATAGGCAGTTGTGCACGGCAGTTTTGGGGAG
TGCACGACAGATTGGGAGGCCTTAGTCTTACTACAGATTTGGGTGTGGTC
TCGTATACCTGCATTGCGGCCTCAGCTGATTACAGATATTCAGGCCGACC
CTCTTGCTTCTCTGGGAGCTATATGGTGCACATCCTTTGACTGTAACCAA
CTGCCTACGCACACTCTGGTGACCTACAGAGACCAGTTAGATTTTATTCC
ATCTGATCAGTTCATATGGCTCCCTTATTATGACCGTC
>CL9.Contig4
GTAAACCCGTGTGATACCCCTATAACATCTGATGAACTCATCACTGGGGT
ATAACAATGCCTCAGCAGCTACAGCCGGACCATCCCTAACACGAAGTCGC
CACTGGTTCCAGGCATCGAGATGGATAGCATGCTGTGTAACCCAGGATGT
GTTATCATTCCCTCTCAACTGGATTCGGTGTAGGTCCAGACGAGTATCAA
CTACATCTGGAACCATCTGAGCTCGTGCGAATTGGCGCATCACACGGCCG
GGATAGTAGTACTCCACTATCTCGTAACAGATGAGCGAGACCTCTGCCCA
CCACAAGTCAGATGGAACCAGAGGACGGTCATAATAAGGGAGCCATATGA
ACTGATCAGATGGAATAAAATCTAACTGGTCTCTGTAGGTCACCAGAGTG
TGTGTAGGCAGCTGGCTACAATCAAATGATGTACACCATATTGCGCCAAA
AGGAGCAAGAGGGTCGGCCTGAATCTCCCTAATCAGCTGAGGCCGCAATG
CAGGTATACGCGACCACGCCCAAATCTGTACTAAGACTAAGGCTCCCCCA
ATCTGGCGTGCACCTCCCAAAGCCACCATGCACAACTGCCTATACAAAAA
CTCAAGAACGCAGCTACCCCAGCTATATGTCCTGATAGCATCAATATCCT
CTAATAAACTAAGGTAGCGCACATGAACCAAATTCTCGGAGAAGTCGGGA
AGCATCTGTCCGTCAATGAGTAAGAAAATAAATCCACGAGCGTGCAGGAT
TAGATCATCATCGGTCTCCGAACCGGTAAACGCTCTCATGATCCATGCTT
CCAAAGGTTTCTTCTTCACCTTGTATCCGGAAAAGTGACTGAGAAACAAC
CGCACACCAAGAAGTCTCTCGATGAGCTCAATCTAGTACTATTTGAGGTG
TACACTCCAGCTATGGCTGGTAACGGCCATACCGTCTATCACTAAACCCC
ACAATGCCTATACATCCTGTAGTGTTATTGAGACTTCACCACACGTCAGG
TGAAATGTGTGCATCTCCGGTCTCTACCGCTCTACCAATGCAGTAATAAG
TGCGTGGTCCAACTCAATGTAACCACATCTAAAGACTCCCCCCCACCCAG
TTCCGTCAATAAGTTCCACCAACTTACGGGGAGCCGTACTGTAGCACTGG
AATAAGCTCTGCCCAAAATGCCTGCACTGAAGATCAGTGTAACACGTCTC
GTGGTCTCCACTCCAGATCAAACCAGATCAGTGCTCGTGTTGTCTCGATA
AAACATCAGGGACAATGGGGCTCGGGATGCATGTGCGCTGGCACTTCTTC
CATCGAAATTTTAAAATGCAGCTCTAGTCTACCGTTTTCCACTCCAAATC
TTTAATAACCTTCGTACTCCAAAGAAAGTCTCGCAGATTAACTAATTTCT
AACGAGCATTGGCGGAGGAGGCTGCAAAAAAAGGAAGAAGAATGAGATGG
AAAAGGCTGAAAAAAATAAGAAGAATGAGGGAGGAAAGAGAAAGAATGGA
GAAGGCTGAAAATAAGGAAGAAGAAGAAGAAGGCTGATAAAAAAAAAAGG
GTAAGAACAAATAAGGAGAAGAAAAGGAGAAGAATAAATAGGATGAAAAA
ATAAAAGAGAGGAAGGACGGGGACGGCTAGGGTTTTTTTTTTATAAGGTG
ATAACGCACAGTCTCGGGCTTAATAACGCATAATGGCTGTGCGTTAAAAA
GCTCGATAACGCACATTCATTGTGCGTTATCGCCACGTCACCGCTAGATA
GGATCCACGTCGTTAAAAACACAATTAGCGTGGCTGAACGCGGGTTAAAC
CGCGTATTAGGGATAACGCATAATCATTGTGCGTTATCATCTTTGATAAC
GCACATTCGCTGTGCGTTATGGCCTGAGTCGGAAAAAAAAA
>CL9.Contig5
TTCAAATATTAACTAATTTTTAACGAGCGGCGGCGGAGGAGGCTGCAAAT
TTTTTCAGAAAATAGAGAAGAAGAATGAGGGAGGAAAGAGAGAGAAAATT
GGAGGCTGGTGAAAAAATATAGGAAGAAGAAATAAGGGAGAAGAAAGAGG
GAAGAAGAAATAAGCTGAAAAAATAAAAGGGAAAAAGGAAGGGGCAGAAG
AAATAAGCTAAAAAAATAAAAGGGAAGAAAGAAGGGGCGGCGGGTATTTG
GCTAGGGTTTATAACGTGATAATGCACAGTCACTGTGCGTTATCAACCTT
AATAACGCATAATGGCTGTGCGTTAAAAAGCTCGATAACGCACATTCATT
GTGCGTTATCGCCACGTCACCGCTAGATAGGATCCACGTCGTTAAAAACA
CAATTAGCGTGGCTGAACGCGGGTTAAATCGCGTATTAGGGATAACGCAT
AATCATTGTGCGTTATCATCTTTGAT
>CL9.Contig6
CCCTACCCGCCGCCACACCTCCTTCTTTCTTCTTTCTTTTTTCTTCTTTT
TTATTTCTTCCCCGAACGCCTCCTTCTTTCTTCTTTTTTCTTTCTTCCCC
GAAAATTTACTTCATTCCTCCCCGAAAAAGAAAATTTTCTTTTCTTCTTT
CTTTGTGCCGCCGCCACCTGTCGCCGCTATTTATAAAAATTTAGTTCAAT
TTTCGAAATTCAAGTTTGAATCGGTGAGACTTTCCTTGGAGGTTGATAGA
GTTTTGAAGTGGAAAAGGTAGACAGAGCTTATCGGTACGAATGTGCATTT
TTAATTTTCGATGGAAGAAGTCCCAGCCTACGTACATCCAGGTCCCATAG
TCCCTGATGTTTTGACGAGACAGCACGAGCATAGGTCTGGGTTGATATGG
AGTGGGGACCATGAGACGTGTTTCACTGATCTTCAATGTAGGCGTTTCAG
TCGCAATCTTTTCCAGTGTTATAGTACGGCTCCCCGTAGGTTGGTAGATC
TTATTGATAGGACTGGTTTAGGGGGAGTGTTCAGATGTGGTTACATTGGG
CTCGACCACACTCTTATTACCGCATTAGTTGGGCTCGACTCACAAATTTC
ATATGACTTGTGGTGAAATTACAATAACCCTTCAAGATGTGCAGACATTA
TGGGGTTTAGGGATTGAGGGTTTGCCCGTTACTGGTCCTAGTTGGAGTGT
ACACCAGAAACAATATTGGATTGAGATGATCGAGAGACTTATTGGTATAC
GATTGTCTCTTAGTCACTTTTCTGGTTACAAGGTAAAGAAGGAACCTCTA
CAAGCTTGGATCTTGAGAGCGTTTACCGGTTCCGAGATCGATGATGACCT
TATCTTGTGAGCTCGTGGATTTGTTTTTTTACTTCTTGGCGGTCATATGC
TTCCCGATTTCTCAAGGAATTTGGTTCATGTGCGCTACTTCAGTTTATTA
GAGGATTTGGATGCGATCAGAACATATAGCTGGGGTAGTTGCGTTCTTGG
TTTTTATATAGGCAGTTGTGCACGGCAACTTTGGGGATGCACGACAGATA
GGGGGAGCCTTAATCATAGTACAGGTTTGGGCGTGGTCGCGTATCCCTGT
ATTGCGGCCTCAGCTGATGACGGATATTCAGGCCGATCCTCTTGCTCCGA
TTGGTGCTATATGGTGCATATCTTTTGACTACAGCCAACTGCCCACTCAC
GCCCTAGTTACATACAGGGACCAGTTAGATTTCATGCCATCTGATCAGTT
TATATGGCTCCCGTATCTTGGCCGTGCTCTGGTTCCATCTGACCTGTGGC
GGGCAAAGGTCCT
>CL10.Contig1
CCGGGGTTTTTTTTTGAATTAATCCCAAGTTTTTATATGATCGAAATGTA
GAATTATAGTAACAAAAACTAAAGAACATGAAGAAGCAAGTGTCTAGAGA
GTTTTCGAAGTATTAGAAAAGTGTGTTATTCCTTATAAGTCATGCATGAT
ATTGGGGCAAAACTAAACATGAAGAATCAAAAGGTCTGCATTTTGCTAAG
GTAATTGAGGGAGTCTGTCTGGAGAAGGTTGCTGCTCTCTCTAGAAGCCA
ATAATATGCTCACAGGCTCCCTTGTCAATGTGTTGTTGCTCTCTCCTTTA
AAGAGAAGACGGGGCTACGTTGTGTACTCTGCATTGATTTTCACATAATC
GTAACTCAGATCACAACCCCAAGCCAAACCGTTTCCAGGACCTTCACCAA
TGGATATACGAATTTCAACTGTGCCATGGACCTCACCAGCCTTTCTGAGG
TAGTTGCTTGCTACAACCCTATCAAATGGAATTGGCTGCCCTCCATCCAT
AAGCAGAATATTTCCAAGTGATATTCGGAGCATATTTGGGTCAAATTGAA
TTCCTGCGTAGCCAACAGCACAGGCAATTCTTCCCCAGTTTGGGTCTCGA
CCATATACAGCAGCCTTGGTAAGAGAAGATGATGCCACAGAGCGTGCAAT
TTGTGCTGCTTCAGCTTCACTATTTGCACCGGCTACTCTGACCTGCAAAT
TTAATTCACAATTAGAACTCTCACCGAAGCATGTCATGCCAAATTATATA
GTGAAACAAAAGCTAGTGAAGAAGACTTCCAAAAACACAATGTTGCCACA
GGAAAATAATGAGTTCTAAATTTCAGTTCCAGAAGCTTGATTGTAAGCAG
TTCTACCATTAACTGGAATATGAGATACTAAAACTGTGAAATTATACCCA
GCTGTTATATAAAAACTTACACAGGAGAAATAGCTGGAGCTAAAACAAGA
AAGTAAAGGAGTGGGGGGGTGGGAAGGTGGAGGTGTACACTGCCAGGAAA
GCATAGTACAAAATTTGTTGGTTTAGGGACACAAACAAAGATGTGGAATA
TATTAATCTTCGTTTTCATATTATTATTGCTAAGACCTCAATTAAGCAAG
>CL10.Contig2
CTTCTTCTTTCTTTTCTTCCTCTAATTCTTCAACCTTTGCTTTAGCTCTA
GACTAGGTAAAGCCATTTTGAACCATCAAGTTCAACAACTTTTCAATAAA
CACACTGAATGTAGAAGCTTCCAGCTCAGTTTAATGTAATAAAACAAAAC
CAATTATGTTTTTCATTCATTGATCCATTTTAGTTACATAGAAACAAGAT
CCAATCTAGCTAGTATTTTGAACACAATAAGTAAAGATTGATGGTGTCAA
CTTTGTGTGCAAAATAAGAGAATTTTCTTCCTATCAAATGGAAGTGGCTG
CCCTTCATCCATAGGCAGAATATTTCCAAGTGAAATTCAGAGCATATTTG
GATCAAATTGAATTCCCGCGTACCCAGCTACAGAGGAAAGTCTTCCCAGT
TTGGGTCTCGACCATATACAGCAGCCTTGGTAAGAGAAGATGATGCCACA
GAGCGTGCAATTTGTGCTGCTTCAGCTTCACTATTTGCACCGGCTACTCT
GACCTCAATTAAGCAAGTTGCTCCTTCTCCATCCCACGCTATTGACTTTG
CAAGACCCTGCATTACTGCATCTAGGCATAGCTGAAGATGCTCTGCTTCT
GAACTGTTGAGAGAAGAAATTTTTTTTGACCCCGAGAGCCCACTTGCCAA
GGCAATGACAGCATCATTAGTACTGGTGTCACCATCCACAGTAATTTGAT
TAAAACTCCGACTTACAGCAGTCTGCACCATCTTTCTCCAAATATTGCTG
GTCACCAGGGCATCAGTTGTTATAACTCCAAGCATTGTTGCCATTTTAGG
GTGGATCATCCCAGAACCCTTTGACATTCCTCCAATTCATACACGAGTCC
CTCCAATCTCACACTCAATTGCCACACTCTTTTTCACAAGATCAGTGGTA
GTTATTGCTACTGCTGCAGAGTCTGCCCCCTCAACAGTTGATGCTAGTAG
ATTGACTAATTTTGGAAGGGAACCAAGAAGCGCCTCCTTCTTTATCCTTT
GACCAATAACACCAGTGGATTCGATCAATACTTCTTCAGGTTTCAGCCCA
AGTAACTCAGAAAGGGCATTGGAACATTCTATTACATCTTGGTAACCTGC
ATCCCCTGTTGCTGCATTTGCTTGACCGGCATTTATCAAAACTGCACGAG
CCGTTGTTGAGCTTTCTAATGCCTTCTTGCAGTATAGTACTGGTGCAGCT
GCAACCACATTTTTCGTGAATGTCCCTGCAGATATGGCATCCACATCACA
AGTGACCAAAGCAAGATCAGGTTTCTCTCCTACCGCTCGCAATCCACCAT
ACATACCTGCAGCTTTAAAACCTTTTGCAGCAGTTACTCCACCTTGAATC
TGCTGCCATGGTCCCTCAGGCAAAAAGATTGGAGCTGCTGGTATGTAATT
TGAGGCCTCATTTGCCATTGATGAAGCTGCAAATATTCTCAAGTGTTTCC
CACCAATGCTCAACAACCCAACATTCTTCTGTTCTTGTAAGAATGTGATG
GACACAGAGTAGGGAGCATAAATAGACATTTTAGGGTTTTAGATCAAAAA
ATGAAAAAATATGGGTTTTAGAATTGATGGTAAGTAATAGCAGCTGCAGC
AGAGACAGTGCTCTGTTACTCCGACAGTCGCCAAATATACTGCAAGTGAC
GAGA
>CL10.Contig3
CTTCTTCTTTCTTTTCTTCCTCTAATTCTTCAACCTTTGCTTTAGCTCTA
GACTAGGTAAAGCCATTTTGAACCATCAAGTTCAACAACTTTTCAATAAA
CACACTGAATGTAGAAGCTTCCAGCTCAGTTTAATGTAATAAAACAAAAC
CAATTATGTTTTTCATTCATTGATCCATTTTAGTTACATAGAAACAAGAT
CCAATCTAGCTAGTATTTTGAACACAATAAGTAAAGATTGATGGTGTCAA
CTTTGTGTGCAAAATAAGAGAATTTTCTTCCTATCAAATGGAAGTGGCTG
CCCTTCATCCATAGGCAGAATATTTCCAAGTGAAATTCAGAGCATATTTG
GATCAAATTGAATTCCCGCGTACCCAGCTACAGAGGAAAGTCTTCCCAGT
TTGGGTCTCGACCATATACAGCAGCCTACTGATAGAATTCAAATTAAATA
CAACCAACTTATGTGTATGCATACAGTCAAGTTTCTATGAGTGCATCATG
CCTTGGTAAGAGAAGAAGATGCCACTGAGCGTGCATTTTGTTCTGCTTCA
GTTTCATTATTTGCACCATACTCTGACCTGCAAATTTGATTCACAATTAG
AACTCTCACTGAGGGCACTTCATGCCAAATTATATAGTTAAACAAAAGCA
AGTGAAGAAGACTTCCAAAATACAATGTTACCACATGAAAATCATAAGCT
CTAAATCTCCGTTCCAGATGTTTGATTGTAAGTAGTTACACCATCCACTT
GGATATGAGATACTAAACAGGTTACCAGCTGTCATACAAAAACTTACACA
GGAAAATGGCCGTAGCTAAAACAAGAAGGTAAGGAGGGGGGTGCGCCCTG
TATATTGCTTTCAGCGGAGATAAGAGTTAAAACATACCCAGCTAAAGCAT
AAGTATCAAAATTGTTGGTTTAGGGACACAAACCAAGATGCGAAATATAT
TAATCTTTCTTTTCATATTTTTGTTGCTAAGACCTCAATTAAGCAAGTTG
CTCGTTCTCCATCCCACACTATTGACTTTGCAAGACCCTGAATTACTGCA
TCTAGGCACAGTTGAAGATGCTCTGCTTCTGAACAATCGAGAGAAGAAAT
TTCCTTTGACCCCAAAAGCCCACTTGCCAAGGCAATGAGAGCACCATTAG
TACTGGTCTCACCATCAACAGCAGTCTGCACCATCTTTCTCCAAATATTG
ATGGTCACCAGGGCATCATTTGTTATAACCAGGATGATTAGCAGGTGAAT
CAGTAGTAAGATTATGGATCTGGGAAGTAGTAATAGAGAATCATTCAAGA
ACAGTACTCCAAGCATTGTTGCCATGTTAGGGTGGATCATCCCAGAACCC
TTTGACATTCCTCCAATTCATACACGAGTCCCTCCAATCTCACACTAAAT
GGCCACTCTGTTTCACAGGATCAGTGATAGTTATTGCCACTGCTGCAGAG
TCGCCCTGCAATTAAGAAGACAGACCAATAATCAATCACCAAACAATTTA
TATACAAGTGAGGAACCAACTTCGTGTATCAATAAAACATATTCACTCTT
ACAGAATCTGATGGAAAAATCATGATTCAGAAGTCATTAGATAAACATGA
GAGTATGAATAAAGGGGAAGCACAAGATATATTTAAGAGAATTACCCCTC
CACAGTTGATGATAGTAGATTGACTAATTTTGGAAGGGAACCAAGAAGCG
CCTCCTTCTTTATCCTTTGACCAATAACACCAGTGGATTCGATCAATACT
TCTTCAGGTTTCAGCCCAAGTAACTCAGAAAGGGCATTGGAACATTCTAT
TACATCTTGGTAACCTGCATCCCCTGTTGCTGCATTTGCTTGACCGGCAT
TTATCAAAACTGCACGAGCCGTTGTTGAGCTTTCTAATGCCTTCTTGCAG
TATAGTACTGGTGCAGCTGCAACCACATTTTTCGTGAATGTCCCTGCAGA
TATGGCATCCACATCACAAGTGACCAAAGCAAGATCAGGTTTCTCTCCTA
CCGCTCGCAATCCACCATACATACCTGCAGCTTTAAAACCTTTTGCAGCA
GTTACTCCACCTTGAATCTGCTGCCATGGTCCCTCAGGCAAAAAGATTGG
AGCTGCTGGTATGTAATTTGAGGCCTCATTTGCCATTGATGAAGCTGCAA
ATATTCTCAAGTGTTTCCCACCAATGCTCAACAACCCAACATTCTTCTGT
TCTTGTAAGAATGTGATGGACACAGAGTAGGGAGCATAAATAGACATTTT
AGGGTTTTAGATCAAAAAATGAAAAAATATGGGTTTTAGAATTGATGGTA
AGTAATAGCAGCTGCAGCAGAGACAGTGCTCTGTTACTCCGACAGTCGC
>CL10.Contig4
CCGGGGTTTTTTTTTGAATTAATCCCAAGTTTTTATATGATCGAAATGTA
GAATTATAGTAACAAAAACTAAAGAACATGAAGAAGCAAGTGTCTAGAGA
GTTTTCGAAGTATTAGAAAAGTGTGTTATTCCTTATAAGTCATGCATGAT
ATTGGGGCAAAACTAAACATGAAGAATCAAAAGGTCTGCATTTTGCTAAG
GTAATTGAGGGAGTCTGTCTGGAGAAGGTTGCTGCTCTCTCTAGAAGCCA
ATAATATGCTCACAGGCTCCCTTGTCAATGTGTTGTTGCTCTCTCCTTTA
AAGAGAAGACGGGGCTACGTTGTGTACTCTGCATTGATTTTCACATAATC
GTAACTCAGATCACAACCCCAAGCCAAACCGTTTCCAGGACCTTCACCAA
TGGATATACGAATTTCAACTGTGCCATGGACCTCACCAGCCTTTCTGAGG
TAGTTGCTTGCTACAACCCTATCAAATGGAATTGGCTGCCCTCCATCCAT
AAGCAGAATATTTCCAAGTGATATTCGGAGCATATTTGGGTCAAATTGAA
TTCCTGCGTAGCCAACAGCACAGGCAATTCTTCCCCAGTTTGGGTCTCGA
CCATATACAGCAGCCTTGGTAAGAGAAGATGATGCCACAGAGCGTGCAAT
TTGTGCTGCTTCAGCTTCACTATTTGCACCGGCTACTCTGACCTCAATTA
AGCAAGTTGCTCCTTCTCCATCCCACGCTATTGACTTTGCAAGACCCTGC
ATTACTGCATCTAGGCATAGCTGAAGATGCTCTGCTTCTGAACTGTTGAG
AGAAGAAATTTTTTTTGACCCCGAGAGCCCACTTGCCAAGGCAATGACAG
CATCATTAGTACTGGTGTCACCATCCACAGTAATTTGATTAAAACTCCGA
CTTACAGCAGTCTGCACCATCTTTCTCCAAATATTGATGGTCACCAGGGC
ATCATTTGTTATAACCAGGATGATTAGCAGGTGAATCAGTAGTAAGATTA
TGGATCTGGGAAGTAGTAATAGAGAATCATTCAAGAACAGTACTCCAAGC
ATTGTTGCCATGTTAGGGTGGATCATCCCAGAACCCTTTGACATTCCTCC
AATTCATACACGAGTCCCTCCAATCTCACACTAAATGGCCACTCTGTTTC
ACAGGATCAGTGATAGTTATTGCCACTGCTGCAGAGTCGCCCTGCAATTA
AGAAGACAGACCAATAATCAATCACCAAACAATTTATATACAAGTGAGGA
ACCAACTTCGTGTATCAATAAAACATATTCACTCTTACAGAATCTGATGG
AAAAATCATGATTCAGAAGTCATTAGATAAACATGAGAGTATGAATAAAG
GGGAAGCACAAGATATATTTAAGAGAATTACCCCTCCACAGTTGATGATA
GTAGATTGACTAATTTTGGAAGGGAACCAAGAAGCGCCTCCTTCTTTATC
CTTTGACCAATAACACCAGTGGATTCGATCAATACTTCTTCAGGTTTCAG
CCCAAGTAACTCAGAAAGGGCATTGGAACATTCTATTACATCTTGGTAAC
CTGCATCCCCTGTTGCTGCATTTGCTTGACCGGCATTTATCAAAACTGCA
CGAGCCGTTGTTGAGCTTTCTAATGCCTTCTTGCAGTATAGTACTGGTGC
AGCTGCAACCACATTTTTCGTGAATGTCCCTGCAGATATGGCATCCACAT
CACAAGTGACCAAAGCAAGATCAGGTTTCTCTCCTACCGCTCGCAATCCA
CCATACATACCTGCAGCTTTAAAACCTTTTGCAGCAGTTACTCCACCTTG
AATCTGCTGCCATGGTCCCTCAGGCAAAAAGATTGGAGCTGCTGGTATGT
AATTTGAGGCCTCATTTGCCATTGATGAAGCTGCAAATATTCTCAAGTGT
TTCCCACCAATGCTCAACAACCCAACATTCTTCTGTTCTTGTAAGAATGT
GATGGACACAGAGTAGGGAGCATAAATAGACATTTTAGGGTTTTAGATCA
AAAAATGAAAAAATATGGGTTTTAGAATTGATGGTAAGTAATAGCAGCTG
CAGCAGAGACAGTGCTCTGTTACTCCGACAGTCGC
>CL10.Contig5
CTTCTTCTTTCTTTTCTTCCTCTAATTCTTCAACCTTTGCTTTAGCTCTA
GACTAGGTAAAGCCATTTTGAACCATCAAGTTCAACAACTTTTCAATAAA
CACACTGAATGTAGAAGCTTCCAGCTCAGTTTAATGTAATAAAACAAAAC
CAATTATGTTTTTCATTCATTGATCCATTTTAGTTACATAGAAACAAGAT
CCAATCTAGCTAGTATTTTGAACACAATAAGTAAAGATTGATGGTGTCAA
CTTTGTGTGCAAAATAAGAGAATTTTCTTCCTATCAAATGGAAGTGGCTG
CCCTTCATCCATAGGCAGAATATTTCCAAGTGAAATTCAGAGCATATTTG
GATCAAATTGAATTCCCGCGTACCCAGCTACAGAGGAAAGTCTTCCCAGT
TTGGGTCTCGACCATATACAGCAGCCTACTGATAGAATTCAAATTAAATA
CAACCAACTTATGTGTATGCATACAGTCAAGTTTCTATGAGTGCATCATG
CCTTGGTAAGAGAAGAAGATGCCACTGAGCGTGCATTTTGTTCTGCTTCA
GTTTCATTATTTGCACCATACTCTGACCACATGAAAATCATAAGCTCTAA
ATCTCCGTTCCAGATGTTTGATTGTAAGTAGTTACACCATCCACTTGGAT
ATGAGATACTAAACAGGTTACCAGCTGTCATACAAAAACTTACACAGGAA
AATGGCCGTAGCTAAAACAAGAAGGTAAGGAGGGGGGTGCGCCCTGTATA
TTGCTTTCAGCGGAGATAAGAGTTAAAACATACCCAGCTAAAGCATAAGT
ATCAAAATTGTTGGTTTAGGGACACAAACCAAGATGCGAAATATATTAAT
CTTTCTTTTCATATTTTTGTTGCTAAGACCTCAATTAAGCAAGTTGCTCG
TTCTCCATCCCACACTATTGACTTTGCAAGACCCTGAATTACCTGAAAAT
AATTGACTAAATTAAATGGAAAGTATTTTCAAGAACTCCAAACTAATATA
AGTTAACAAAAGCCATGAAACCCACAGTTTCATTCTCATTTCCCATTTAA
AAGAACACAGATGAAACGTTCTTTAGTTGAAACCTATCTCAGCAAGGCAA
GTACCAAAGTAGACAATACTCCAACCATGAGAAGGAATATAATAATAATT
CATTGTCAAATCTTCAAATGAACCTACATAATATAAACGACATTACTCAT
AAAAGAAACAATATCTTCACATGCTTCATCAAAACGAAAGAAGAGCAATT
TTCAAATTAGTCGAGAAGATGATAAACCATGTTGACAACCGTTGTTTGAG
AGATGAGCAAATTGGTATCGTTAATAAGCAATAATTTTATTTCAGAAACC
ACTAGATTCTCCTGTCAAAAATTCAAATAATGAAGGGATGCAAACAAGAA
GAAAAATTGTTCAGAAATATGTTTCATAGAATCAACCGTGGTTTGACTAG
AATATTGCTGAACACTTTCTAGAAATGGAAGAAAATGCTAAAGGAGTGTC
GACATACTGCATCTAGGCACAGTTGAAGATGCTCTGCTTCTGAACAATCG
AGAGAAGAAATTTCCTTTGACCCCAAAAGCCCACTTGCCAAGGCAATGAG
AGCACCATTAGTACTGGTCTCACCATCAACAGCAGTCTGCACCATCTTTC
TCCAAATATTGATGGTCACCAGGGCATCATTTGTTATAACCAGGATGATT
AGCAGGTGAATCAGTAGTAAGATTATGGATCTGGGAAGTAGTAATAGAGA
ATCATTCAAGAACAGTACTCCAAGCATTGTTGCCATGTTAGGGTGGATCA
TCCCAGAACCCTTTGACATTCCTCCAATTCATACACGAGTCCCTCCAATC
TCACACTAAATGGCCACTCTGTTTCACAGGATCAGTGATAGTTATTGCCA
CTGCTGCAGAGTCGCCCTGCAATTAAGAAGACAGACCAATAATCAATCAC
CAAACAATTTATATACAAGTGAGGAACCAACTTCGTGTATCAATAAAACA
TATTCACTCTTACAGAATCTGATGGAAAAATCATGATTCAGAAGTCATTA
GATAAACATGAGAGTATGAATAAAGGGGAAGCACAAGATATATTTAAGAG
AATTACCCCTCCACAGTTGATGATAGTAGATTGACTAATTTTGGAAGGGA
ACCAAGAAGCGCCTCCTTCTTTATCCTTTGACCAATAACACCAGTGGATT
CGATCAATACTTCTTCAGGTTTCAGCCCAAGTAACTCAGAAAGGGCATTG
GAACATTCTATTACATCTTGGTAACCTGCATCCCCTGTTGCTGCATTTGC
TTGACCGGCATTTATCAAAACTGCACGAGCCGTTGTTGAGCTTTCTAATG
CCTTCTTGCAGTATAGTACTGGTGCAGCTGCAACCACATTTTTCGTGAAT
GTCCCTGCAGATATGGCATCCACATCACAAGTGACCAAAGCAAGATCAGG
TTTCTCTCCTACCGCTCGCAATCCACCATACATACCTGCAGCTTTAAAAC
CTTTTGCAGCAGTTACTCCACCTTGAATCTGCTGCCATGGTCCCTCAGGC
AAAAAGATTGGAGCTGCTGGTATGTAATTTGAGGCCTCATTTGCCATTGA
TGAAGCTGCAAATATTCTCAAGTGTTTCCCACCAATGCTCAACAACCCAA
CATTCTTCTGTTCTTGTAAGAATGTGATGGACACAGAGTAGGGAGCATAA
ATAGACATTTTAGGGTTTTAGATCAAAAAATGAAAAAATATGGGTTTTAG
AATTGATGGTAAGTAATAGCAGCTGCAGCAGAGACAGTGCTCTGTTACTC
CGACAGTCGC
>CL10.Contig6
CTTCTTCTTTCTTTTCTTCCTCTAATTCTTCAACCTTTGCTTTAGCTCTA
GACTAGGTAAAGCCATTTTGAACCATCAAGTTCAACAACTTTTCAATAAA
CACACTGAATGTAGAAGCTTCCAGCTCAGTTTAATGTAATAAAACAAAAC
CAATTATGTTTTTCATTCATTGATCCATTTTAGTTACATAGAAACAAGAT
CCAATCTAGCTAGTATTTTGAACACAATAAGTAAAGATTGATGGTGTCAA
CTTTGTGTGCAAAATAAGAGAATTTTCTTCCTATCAAATGGAAGTGGCTG
CCCTTCATCCATAGGCAGAATATTTCCAAGTGAAATTCAGAGCATATTTG
GATCAAATTGAATTCCCGCGTACCCAGCTACAGAGGAAAGTCTTCCCAGT
TTGGGTCTCGACCATATACAGCAGCCTACTGATAGAATTCAAATTAAATA
CAACCAACTTATGTGTATGCATACAGTCAAGTTTCTATGAGTGCATCATG
CCTTGGTAAGAGAAGAAGATGCCACTGAGCGTGCATTTTGTTCTGCTTCA
GTTTCATTATTTGCACCATACTCTGACCACATGAAAATCATAAGCTCTAA
ATCTCCGTTCCAGATGTTTGATTGTAAGTAGTTACACCATCCACTTGGAT
ATGAGATACTAAACAGGTTACCAGCTGTCATACAAAAACTTACACAGGAA
AATGGCCGTAGCTAAAACAAGAAGGTAAGGAGGGGGGTGCGCCCTGTATA
TTGCTTTCAGCGGAGATAAGAGTTAAAACATACCCAGCTAAAGCATAAGT
ATCAAAATTGTTGGTTTAGGGACACAAACCAAGATGCGAAATATATTAAT
CTTTCTTTTCATATTTTTGTTGCTAAGACCTCAATTAAGCAAGTTGCTCG
TTCTCCATCCCACACTATTGACTTTGCAAGACCCTGAATTACCTGAAAAT
AATTGACTAAATTAAATGGAAAGTATTTTCAAGAACTCCAAACTAATATA
AGTTAACAAAAGCCATGAAACCCACAGTTTCATTCTCATTTCCCATTTAA
AAGAACACAGATGAAACGTTCTTTAGTTGAAACCTATCTCAGCAAGGCAA
GTACCAAAGTAGACAATACTCCAACCATGAGAAGGAATATAATAATAATT
CATTGTCAAATCTTCAAATGAACCTACATAATATAAACGACATTACTCAT
AAAAGAAACAATATCTTCACATGCTTCATCAAAACGAAAGAAGAGCAATT
TTCAAATTAGTCGAGAAGATGATAAACCATGTTGACAACCGTTGTTTGAG
AGATGAGCAAATTGGTATCGTTAATAAGCAATAATTTTATTTCAGAAACC
ACTAGATTCTCCTGTCAAAAATTCAAATAATGAAGGGATGCAAACAAGAA
GAAAAATTGTTCAGAAATATGTTTCATAGAATCAACCGTGGTTTGACTAG
AATATTGCTGAACACTTTCTAGAAATGGAAGAAAATGCTAAAGGAGTGTC
GACATACTGCATCTAGGCACAGTTGAAGATGCTCTGCTTCTGAACAATCG
AGAGAAGAAATTTCCTTTGACCCCAAAAGCCCACTTGCCAAGGCAATGAG
AGCACCATTAGTACTGGTCTCACCATCAACAGCAGTCTGCACCATCTTTC
TCCAAATATTGATGGTCACCAGGGCATCATTTGTTATAACCAGGATGATT
AGCAGGTGAATCAGTAGTAAGATTATGGATCTGGGAAGTAGTAATAGAGA
ATCATTCAAGAACAGTACTCCAAGCATTGTTGCCATGTTAGGGTGGATCA
TCCCAGAACCCTTTGACATTCCTCCAATTCATACACGAGTCCCTCCAATC
TCACACTAAATGGCCACTCTGTTTCACAGGATCAGTGATAGTTATTGCCA
CTGCTGCAGAGTCGCCCCCTCCACAGTTGATGATAGTAGATTGACTAATT
TTGGAAGGGAACCAAGAAGCGCCTCCTTCTTTATCCTTTGACCAATAACA
CCAGTGGATTCGATCAATACTTCTTCAGGTTTCAGCCCAAGTAACTCAGA
AAGGGCATTGGAACATTCTATTACATCTTGGTAACCTGCATCCCCTGTTG
CTGCATTTGCTTGACCGGCATTTATCAAAACTGCACGAGCCGTTGTTGAG
CTTTCTAATGCCTTCTTGCAGTATAGTACTGGTGCAGCTGCAACCACATT
TTTCGTGAATGTCCCTGCAGATATGGCATCCACATCACAAGTGACCAAAG
CAAGATCAGGTTTCTCTCCTACCGCTCGCAATCCACCATACATACCTGCA
GCTTTAAAACCTTTTGCAGCAGTTACTCCACCTTGAATCTGCTGCCATGG
TCCCTCAGGCAAAAAGATTGGAGCTGCTGGTATGTAATTTGAGGCCTCAT
TTGCCATTGATGAAGCTGCAAATATTCTCAAGTGTTTCCCACCAATGCTC
AACAACCCAACATTCTTCTGTTCTTGTAAGAATGTGATGGACACAGAGTA
GGGAGCATAAATAGACATTTTAGGGTTTTAGATCAAAAAATGAAAAAATA
TGGGTTTTAGAATTGATGGTAAGTAATAGCAGCTGCAGCAGAGACAGTGC
TCTGTTACTCCGACAGTCGC
>CL10.Contig7
CTTCTTCTTTCTTTTCTTCCTCTAATTCTTCAACCTTTGCTTTAGCTCTA
GACTAGGTAAAGCCATTTTGAACCATCAAGTTCAACAACTTTTCAATAAA
CACACTGAATGTAGAAGCTTCCAGCTCAGTTTAATGTAATAAAACAAAAC
CAATTATGTTTTTCATTCATTGATCCATTTTAGTTACATAGAAACAAGAT
CCAATCTAGCTAGTATTTTGAACACAATAAGTAAAGATTGATGGTGTCAA
CTTTGTGTGCAAAATAAGAGAATTTTCTTCCTATCAAATGGAAGTGGCTG
CCCTTCATCCATAGGCAGAATATTTCCAAGTGAAATTCAGAGCATATTTG
GATCAAATTGAATTCCCGCGTACCCAGCTACAGAGGAAAGTCTTCCCAGT
TTGGGTCTCGACCATATACAGCAGCCTACTGATAGAATTCAAATTAAATA
CAACCAACTTATGTGTATGCATACAGTCAAGTTTCTATGAGTGCATCATG
CCTTGGTAAGAGAAGAAGATGCCACTGAGCGTGCATTTTGTTCTGCTTCA
GTTTCATTATTTGCACCATACTCTGACCTGCAAATTTGATTCACAATTAG
AACTCTCACTGAGGGCACTTCATGCCAAATTATATAGTTAAACAAAAGCA
AGTGAAGAAGACTTCCAAAATACAATGTTACCACATGAAAATCATAAGCT
CTAAATCTCCGTTCCAGATGTTTGATTGTAAGTAGTTACACCATCCACTT
GGATATGAGATACTAAACAGGTTACCAGCTGTCATACAAAAACTTACACA
GGAAAATGGCCGTAGCTAAAACAAGAAGGTAAGGAGGGGGGTGCGCCCTG
TATATTGCTTTCAGCGGAGATAAGAGTTAAAACATACCCAGCTAAAGCAT
AAGTATCAAAATTGTTGGTTTAGGGACACAAACCAAGATGCGAAATATAT
TAATCTTTCTTTTCATATTTTTGTTGCTAAGACCTCAATTAAGCAAGTTG
CTCGTTCTCCATCCCACACTATTGACTTTGCAAGACCCTGAATTACTGCA
TCTAGGCACAGTTGAAGATGCTCTGCTTCTGAACAATCGAGAGAAGAAAT
TTCCTTTGACCCCAAAAGCCCACTTGCCAAGGCAATGAGAGCACCATTAG
TACTGGTCTCACCATCAACAGCAGTCTGCACCATCTTTCTCCAAATATTG
ATGGTCACCAGGGCATCATTTGTTATAACCAGGATGATTAGCAGGTGAAT
CAGTAGTAAGATTATGGATCTGGGAAGTAGTAATAGAGAATCATTCAAGA
ACAGTACTCCAAGCATTGTTGCCATGTTAGGGTGGATCATCCCAGAACCC
TTTGACATTCCTCCAATTCATACACGAGTCCCTCCAATCTCACACTAAAT
GGCCACTCTGTTTCACAGGATCAGTGATAGTTATTGCCACTGCTGCAGAG
TCGCCCCCTCCACAGTTGATGATAGTAGATTGACTAATTTTGGAAGGGAA
CCAAGAAGCGCCTCCTTCTTTATCCTTTGACCAATAACACCAGTGGATTC
GATCAATACTTCTTCAGGTTTCAGCCCAAGTAACTCAGAAAGGGCATTGG
AACATTCTATTACATCTTGGTAACCTGCATCCCCTGTTGCTGCATTTGCT
TGACCGGCATTTATCAAAACTGCACGAGCCGTTGTTGAGCTTTCTAATGC
CTTCTTGCAGTATAGTACTGGTGCAGCTGCAACCACATTTTTCGTGAATG
TCCCTGCAGATATGGCATCCACATCACAAGTGACCAAAGCAAGATCAGGT
TTCTCTCCTACCGCTCGCAATCCACCATACATACCTGCAGCTTTAAAACC
TTTTGCAGCAGTTACTCCACCTTGAATCTGCTGCCATGGTCCCTCAGGCA
AAAAGATTGGAGCTGCTGGTATGTAATTTGAGGCCTCATTTGCCATTGAT
GAAGCTGCAAATATTCTCAAGTGTTTCCCACCAATGCTCAACAACCCAAC
ATTCTTCTGTTCTTGTAAGAATGTGATGGACACAGAGTAGGGAGCATAAA
TAGACATTTTAGGGTTTTAGATCAAAAAATGAAAAAATATGGGTTTTAGA
ATTGATGGTAAGTAATAGCAGCTGCAGCAGAGACAGTGCTCTGTTACTCC
GACAGTCGC
>CL10.Contig8
CTTGACTATAAGTACCGGGGTTTTTTTTTGAATTAATCCCAAGTTTTTAT
ATGATCGAAATGTAGAATTATAGTAACAAAAACTAAAGAACATGAAGAAG
CAAGTGTCTAGAGAGTTTTCGAAGTATTAGAAAAGTGTGTTATTCCTTAT
AAGTCATGCATGATATTGGGGCAAAACTAAACATGAAGAATCAAAAGGTC
TGCATTTTGCTAAGGTAATTGAGGGAGTCTGTCTGGAGAAGGTTGCTGCT
CTCTCTAGAAGCCAATAATATGCTCACAGGCTCCCTTGTCAATGTGTTGT
TGCTCTCTCCTTTAAAGAGAAGACGGGGCTACGTTGTGTACTCTGCATTG
ATTTTCACATAATCGTAACTCAGATCACAACCCCAAGCCAAACCGTTTCC
AGGACCTTCACCAATGGATATACGAATTTCAACTGTGCCATGGACCTCAC
CAGCCTTTCTGAGGTAGTTGCTTGCTACAACCCTATCAAATGGAATTGGC
TGCCCTCCATCCATAAGCAGAATATTTCCAAGTGATATTCGGAGCATATT
TGGGTCAAATTGAATTCCTGCGTAGCCAACAGCACAGGCAATTCTTCCCC
AGTTTGGGTCTCGACCATATACAGCAGCCTTGGTAAGAGAAGATGATGCC
ACAGAGCGTGCAATTTGTGCTGCTTCAGCTTCACTATTTGCACCGGCTAC
TCTGACCTCAATTAAGCAAGTTGCTCCTTCTCCATCCCACGCTATTGACT
TTGCAAGACCCTGCATTACTGCATCTAGGCATAGCTGAAGATGCTCTGCT
TCTGAACTGTTGAGAGAAGAAATTTTTTTTGACCCCGAGAGCCCACTTGC
CAAGGCAATGACAGCATCATTAGTACTGGTGTCACCATCCACAGTAATTT
GATTAAAACTCCGACTTACAGCAGTCTGCACCATCTTTCTCCAAATATTG
CTGGTCACCAGGGCATCAGTTGTTATAACTCCAAGCATTGTTGCCATTTT
AGGGTGGATCATCCCAGAACCCTTTGACATTCCTCCAATTCATACACGAG
TCCCTCCAATCTCACACTAAATGGCCACTCTGTTTCACAGGATCAGTGAT
AGTTATTGCCACTGCTGCAGAGTCGCCCTGCAATTAAGAAGACAGACCAA
TAATCAATCACCAAACAATTTATATACAAGTGAGGAACCAACTTCGTGTA
TCAATAAAACATATTCACTCTTACAGAATCTGATGGAAAAATCATGATTC
AGAAGTCATTAGATAAACATGAGAGTATGAATAAAGGGGAAGCACAAGAT
ATATTTAAGAGAATTACCCCTCCACAGTTGATGATAGTAGATTGACTAAT
TTTG
>CL10.Contig9
CTTTCCCTTGTGTGACCTGCTCCAGAAAACTTACACCTCTTTTTAACTTT
CCTTCTCTTCTTCTTTCTTTTCTTCCTCTAATTCTTCAACCTTTGCTTTA
GCTCTAGACTAGGTAAAGCCATTTTGAACCATCAAGTTCAACAACTTTTC
AATAAACACACTGAATGTAGAAGCTTCCAGCTCAGTTTAATGTAATAAAA
CAAAACCAATTATGTTTTTCATTCATTGATCCATTTTAGTTACATAGAAA
CAAGATCCAATCTAGCTAGTATTTTGAACACAATAAGTAAAGATTGATGG
TGTCAACTTTGTGTGCAAAATAAGAGAATTTTCTTCCTATCAAATGGAAG
TGGCTGCCCTTCATCCATAGGCAGAATATTTCCAAGTGAAATTCAGAGCA
TATTTGGATCAAATTGAATTCCCGCGTACCCAGCTACAGAGGAAAGTCTT
CCCAGTTTGGGTCTCGACCATATACAGCAGCCTTGGTAAGAGAAGATGAT
GCCACAGAGCGTGCAATTTGTGCTGCTTCAGCTTCACTATTTGCACCGGC
TACTCTGACCTCAATTAAGCAAGTTGCTCCTTCTCCATCCCACGCTATTG
ACTTTGCAAGACCCTGCATTACTGCATCTAGGCATAGCTGAAGATGCTCT
GCTTCTGAACTGTTGAGAGAAGAAATTTTTTTTGACCCCGAGAGCCCACT
TGCCAAGGCAATGACAGCATCATTAGTACTGGTGTCACCATCCACAGTAA
TTTGATTAAAACTCCGACTTACAGCAGTCTGCACCATCTTTCTCCAAATA
TTGATGGTCACCAGGGCATCATTTGTTATAACCAGGATGATTAGCAGGTG
AATCAGTAGTAAGATTATGGATCTGGGAAGTAGTAATAGAGAATCATTCA
AGAACAGTACTCCAAGCATTGTTGCCATGTTAGGGTGGATCATCCCAGAA
CCCTTTGACATTCCTCCAATTCATACACGAGTCCCTCCAATCTCACACTA
AATGGCCACTCTGTTTCACAGGATCAGTGATAGTTATTGCCACTGCTGCA
GAGTCGCCCTGCAATTAAGAAGACAGACCAATAATCAATCACCAAACAAT
TTATATACAAGTGAGGAACCAACTTCGTGTATCAATAAAACATATTCACT
CTTACAGAATCTGATGGAAAAATCATGATTCAGAAGTCATTAGATAAACA
TGAGAGTATGAATAAAGGGGAAGCACAAGATATATTTAAGAGAATTACCC
CTCCACAGTTGATGATAGTAGATTGACTAATTTTG
>CL10.Contig10
CTTCTTCTTTCTTTTCTTCCTCTAATTCTTCAACCTTTGCTTTAGCTCTA
GACTAGGTAAAGCCATTTTGAACCATCAAGTTCAACAACTTTTCAATAAA
CACACTGAATGTAGAAGCTTCCAGCTCAGTTTAATGTAATAAAACAAAAC
CAATTATGTTTTTCATTCATTGATCCATTTTAGTTACATAGAAACAAGAT
CCAATCTAGCTAGTATTTTGAACACAATAAGTAAAGATTGATGGTGTCAA
CTTTGTGTGCAAAATAAGAGAATTTTCTTCCTATCAAATGGAAGTGGCTG
CCCTTCATCCATAGGCAGAATATTTCCAAGTGAAATTCAGAGCATATTTG
GATCAAATTGAATTCCCGCGTACCCAGCTACAGAGGAAAGTCTTCCCAGT
TTGGGTCTCGACCATATACAGCAGCCTACTGATAGAATTCAAATTAAATA
CAACCAACTTATGTGTATGCATACAGTCAAGTTTCTATGAGTGCATCATG
CCTTGGTAAGAGAAGAAGATGCCACTGAGCGTGCATTTTGTTCTGCTTCA
GTTTCATTATTTGCACCATACTCTGACCACATGAAAATCATAAGCTCTAA
ATCTCCGTTCCAGATGTTTGATTGTAAGTAGTTACACCATCCACTTGGAT
ATGAGATACTAAACAGGTTACCAGCTGTCATACAAAAACTTACACAGGAA
AATGGCCGTAGCTAAAACAAGAAGGTAAGGAGGGGGGTGCGCCCTGTATA
TTGCTTTCAGCGGAGATAAGAGTTAAAACATACCCAGCTAAAGCATAAGT
ATCAAAATTGTTGGTTTAGGGACACAAACCAAGATGCGAAATATATTAAT
CTTTCTTTTCATATTTTTGTTGCTAAGACCTCAATTAAGCAAGTTGCTCG
TTCTCCATCCCACACTATTGACTTTGCAAGACCCTGAATTACTGCATCTA
GGCACAGTTGAAGATGCTCTGCTTCTGAACAATCGAGAGAAGAAATTTCC
TTTGACCCCAAAAGCCCACTTGCCAAGGCAATGAGAGCACCATTAGTACT
GGTCTCACCATCAACAGCAGTCTGCACCATCTTTCTCCAAATATTGATGG
TCACCAGGGCATCATTTGTTATAACCAGGATGATTAGCAGGTGAATCAGT
AGTAAGATTATGGATCTGGGAAGTAGTAATAGAGAATCATTCAAGAACAG
TACTCCAAGCATTGTTGCCATGTTAGGGTGGATCATCCCAGAACCCTTTG
ACATTCCTCCAATTCATACACGAGTCCCTCCAATCTCACACTAAATGGCC
ACTCTGTTTCACAGGATCAGTGATAGTTATTGCCACTGCTGCAGAGTCGC
CCTGCAATTAAGAAGACAGACCAATAATCAATCACCAAACAATTTATATA
CAAGTGAGGAACCAACTTCGTGTATCAATAAAACATATTCACTCTTACAG
AATCTGATGGAAAAATCATGATTCAGAAGTCATTAGATAAACATGAGAGT
ATGAATAAAGGGGAAGCACAAGATATATTTAAGAGAATTACCCCTCCACA
GTTGATGATAGTAGATTGACTAATTTTGGAAGGGAACCAAGAAGCGCCTC
CTTCTTTATCCTTTGACCAATAACACCAGTGGATTCGATCAATACTTCTT
CAGGTTTCAGCCCAAGTAACTCAGAAAGGGCATTGGAACATTCTATTACA
TCTTGGTAACCTGCATCCCCTGTTGCTGCATTTGCTTGACCGGCATTTAT
CAAAACTGCACGAGCCGTTGTTGAGCTTTCTAATGCCTTCTTGCAGTATA
GTACTGGTGCAGCTGCAACCACATTTTTCGTGAATGTCCCTGCAGATATG
GCATCCACATCACAAGTGACCAAAGCAAGATCAGGTTTCTCTCCTACCGC
TCGCAATCCACCATACATACCTGCAGCTTTAAAACCTTTTGCAGCAGTTA
CTCCACCTTGAATCTGCTGCCATGGTCCCTCAGGCAAAAAGATTGGAGCT
GCTGGTATGTAATTTGAGGCCTCATTTGCCATTGATGAAGCTGCAAATAT
TCTCAAGTGTTTCCCACCAATGCTCAACAACCCAACATTCTTCTGTTCTT
GTAAGAATGTGATGGACACAGAGTAGGGAGCATAAATAGACATTTTAGGG
TTTTAGATCAAAAAATGAAAAAATATGGGTTTTAGAATTGATGGTAAGTA
ATAGCAGCTGCAGCAGAGACAGTGCTCTGTTACTCCGACAGTCGC
>CL10.Contig11
CTTTCCCTTGTGTGACCTGCTCCAGAAAACTTACACCTCTTTTTAACTTT
CCTTCTCTTCTTCTTTCTTTTCTTCCTCTAATTCTTCAACCTTTGCTTTA
GCTCTAGACTAGGTAAAGCCATTTTGAACCATCAAGTTCAACAACTTTTC
AATAAACACACTGAATGTAGAAGCTTCCAGCTCAGTTTAATGTAATAAAA
CAAAACCAATTATGTTTTTCATTCATTGATCCATTTTAGTTACATAGAAA
CAAGATCCAATCTAGCTAGTATTTTGAACACAATAAGTAAAGATTGATGG
TGTCAACTTTGTGTGCAAAATAAGAGAATTTTCTTCCTATCAAATGGAAG
TGGCTGCCCTTCATCCATAGGCAGAATATTTCCAAGTGAAATTCAGAGCA
TATTTGGATCAAATTGAATTCCCGCGTACCCAGCTACAGAGGAAAGTCTT
CCCAGTTTGGGTCTCGACCATATACAGCAGCCTTGGTAAGAGAAGATGAT
GCCACAGAGCGTGCAATTTGTGCTGCTTCAGCTTCACTATTTGCACCGGC
TACTCTGACCTCAATTAAGCAAGTTGCTCCTTCTCCATCCCACGCTATTG
ACTTTGCAAGACCCTGCATTACTGCATCTAGGCATAGCTGAAGATGCTCT
GCTTCTGAACTGTTGAGAGAAGAAATTTTTTTTGACCCCGAGAGCCCACT
TGCCAAGGCAATGACAGCATCATTAGTACTGGTGTCACCATCCACAGTAA
TTTGATTAAAACTCCGACTTACAGCAGTCTGCACCATCTTTCTCCAAATA
TTGCTGGTCACCAGGGCATCAGTTGTTATAACTCCAAGCATTGTTGCCAT
TTTAGGGTGGATCATCCCAGAACCCTTTGACATTCCTCCAATTCATACAC
GAGTCCCTCCAATCTCACACTAAATGGCCACTCTGTTTCACAGGATCAGT
GATAGTTATTGCCACTGCTGCAGAGTCGCCCTGCAATTAAGAAGACAGAC
CAATAATCAATCACCAAACAATTTATATACAAGTGAGGAACCAACTTCGT
GTATCAATAAAACATATTCACTCTTACAGAATCTGATGGAAAAATCATGA
TTCAGAAGTCATTAGATAAACATGAGAGTATGAATAAAGGGGAAGCACAA
GATATATTTAAGAGAATTACCCCTCCACAGTTGATGATAGTAGATTGACT
AATTTTGGAAGGGAACCAAGAAATGCCTCCTGTAGATGACTTTTGCATTA
AGTAATGCATCTCATAACTTCCCAATATCAGTTGAGGACATGGTTTGCAC
CATACAACATTCAAAATCAAAAAAATATGAAATCAAGATTGATAAGGTTC
CAAGTTATCACCACGGAACCACCAGTTACTGATAATCCAGTTACAAGCAC
CAAACGCCATGCATGTAAAACACATCTTCTATAAACTTATCAAACTAGAC
AACAAAAAATGATGTTTAAACAACACAGGTATGGTAATGTACCATTAATT
ATAGCATAGACCAAAGAGCAGCACTTAAATTCATTTATTGACTCACATCT
CACTCAACTTTAGATCAAATACATGGGCAGATAAAGTGACTATGAGTGCA
TGCTCTTTAGCAAACCCTCCATAAATCACCCAAAATGGATGACACTCAAT
ATTTAGAAAAACACATGATGGAAAAAAAATGCATTACATTGTTGTAGAAC
TTGTAAAGAGTTGTTAAACTTGCTACTTCACAATGTGTGCATTTGGATTG
GGTTTAAAAATCAAAACCCTTTTTTTTTTTACTTTGGACCTCATCTCTTC
TCTTAGAAACAATTCACCTTTAACACAACCCGAGGTAAAAAACTCTATTT
TTTTCATTCTTAAATCCAATCCAAATGCGACATCTCAAAGATACTAGCCC
AAAATTTGTTAGTTAAGCTAGACTCTCAAGTTTCTTATGATCCATAGTTA
GTCTACCTTTCTTTTTCTCCAACTACATGTCTAATATATTATTAATAGAT
GGCCCCATCTGCACTCACAACAGAATCAGATGCATCAATTGCTGCTACCC
TCTATACAATGAAGTGAAACAGGATACAAGTGATAGAATGGAAATCAAGA
AAACAAAATAGGTAACCAGCAAACTATTTCCTTTCTATCAAATCAACGGC
ACAATTACAAGCCAAGCAAGCATTTTTCATCCAAAACAAACATTAAAGGA
ACTTCAACACAATAGAAACACTACACATGAGCTGATTAATCTAAATTCAT
TCTATCAATTTTAGCCACAGGATGTCCTAACACAAAAAACAAAAGCAATA
GCAGAATGATCAAATTTTGGAAATGTCTTCTACATACTGAGAACAGAAAA
TGACATTACATACAGAGAGATTAGAGGCAAAGCCCTTTCTTAACAGATGA
GAAACTAAGCTTTCTTAGGGGACTTGGTGCCCTTAGCAGGAGACTTGGCT
GGTTCCTTTGCAGCAGCCTTCTCATTCTTCTTCGGCAGAAGAACTGGGTT
AATGTTTGGAAGCACGCCTCCATGAGCAATGGTCACACCAGCAAGAAGTT
TCCCAAGCTCCTCATCATTCCTCACAGCTAACAGCACATGTCGGGGTATG
ATCCTGTTCTTCTTGTTGTCTCTTGCAGCATTTCCAGCCAATTCTAAAAC
CTCAGCAGCAAGGTACTCGAGGACAGCAGCCATATAGACAGGAGCGCCGG
TTCCTACACGCTGCGAATATCGACCTTTCTTCAGGTACCGGCCGATTCTT
CCGACCGGGAACTGTAGACCGGCTCTGGAGGACCGGGAGACAGGCTTCTT
CTTAGGACCGCCGCCTCTCCTGCCAGCAGCTCCCTTCTTCATTTTCCCAG
TAGCCGTATCCATGTATCCGTCACGGTGGCCGAGAAATGGTAAAACTACA
CTACAGTAACAGTCACCACTAGAGCGACTAGTGAAGAAAATAAAAATACC
AGAAGATATTTTTGCCCGAGAGGAAATCGGCCTTCTGTAATGGAAGATAT
TTTC
>CL10.Contig12
CCGGGGTTTTTTTTTGAATTAATCCCAAGTTTTTATATGATCGAAATGTA
GAATTATAGTAACAAAAACTAAAGAACATGAAGAAGCAAGTGTCTAGAGA
GTTTTCGAAGTATTAGAAAAGTGTGTTATTCCTTATAAGTCATGCATGAT
ATTGGGGCAAAACTAAACATGAAGAATCAAAAGGTCTGCATTTTGCTAAG
GTAATTGAGGGAGTCTGTCTGGAGAAGGTTGCTGCTCTCTCTAGAAGCCA
ATAATATGCTCACAGGCTCCCTTGTCAATGTGTTGTTGCTCTCTCCTTTA
AAGAGAAGACGGGGCTACGTTGTGTACTCTGCATTGATTTTCACATAATC
GTAACTCAGATCACAACCCCAAGCCAAACCGTTTCCAGGACCTTCACCAA
TGGATATACGAATTTCAACTGTGCCATGGACCTCACCAGCCTTTCTGAGG
TAGTTGCTTGCTACAACCCTATCAAATGGAATTGGCTGCCCTCCATCCAT
AAGCAGAATATTTCCAAGTGATATTCGGAGCATATTTGGGTCAAATTGAA
TTCCTGCGTAGCCAACAGCACAGGCAATTCTTCCCCAGTTTGGGTCTCGA
CCATATACAGCAGCCTTGGTAAGAGAAGATGATGCCACAGAGCGTGCAAT
TTGTGCTGCTTCAGCTTCACTATTTGCACCGGCTACTCTGACCTCAATTA
AGCAAGTTGCTCCTTCTCCATCCCACGCTATTGACTTTGCAAGACCCTGC
ATTACTGCATCTAGGCATAGCTGAAGATGCTCTGCTTCTGAACTGTTGAG
AGAAGAAATTTTTTTTGACCCCGAGAGCCCACTTGCCAAGGCAATGACAG
CATCATTAGTACTGGTGTCACCATCCACAGTAATTTGATTAAAACTCCGA
CTTACAGCAGTCTGCACCATCTTTCTCCAAATATTGATGGTCACCAGGGC
ATCATTTGTTATAACCAGGATGATTAGCAGGTGAATCAGTAGTAAGATTA
TGGATCTGGGAAGTAGTAATAGAGAATCATTCAAGAACAGTACTCCAAGC
ATTGTTGCCATGTTAGGGTGGATCATCCCAGAACCCTTTGACATTCCTCC
AATTCATACACGAGTCCCTCCAATCTCACACTAAATGGCCACTCTGTTTC
ACAGGATCAGTGATAGTTATTGCCACTGCTGCAGAGTCGCCCCCTCCACA
GTTGATGATAGTAGATTGACTAATTTTGGAAGGGAACCAAGAAGCGCCTC
CTTCTTTATCCTTTGACCAATAACACCAGTGGATTCGATCAATACTTCTT
CAGGTTTCAGCCCAAGTAACTCAGAAAGGGCATTGGAACATTCTATTACA
TCTTGGTAACCTGCATCCCCTGTTGCTGCATTTGCTTGACCGGCATTTAT
CAAAACTGCACGAGCCGTTGTTGAGCTTTCTAATGCCTTCTTGCAGTATA
GTACTGGTGCAGCTGCAACCACATTTTTCGTGAATGTCCCTGCAGATATG
GCATCCACATCACAAGTGACCAAAGCAAGATCAGGTTTCTCTCCTACCGC
TCGCAATCCACCATACATACCTGCAGCTTTAAAACCTTTTGCAGCAGTTA
CTCCACCTTGAATCTGCTGCCATGGTCCCTCAGGCAAAAAGATTGGAGCT
GCTGGTATGTAATTTGAGGCCTCATTTGCCATTGATGAAGCTGCAAATAT
TCTCAAGTGTTTCCCACCAATGCTCAACAACCCAACATTCTTCTGTTCTT
GTAAGAATGTGATGGACACAGAGTAGGGAGCATAAATAGACATTTTAGGG
TTTTAGATCAAAAAATGAAAAAATATGGGTTTTAGAATTGATGGTAAGTA
ATAGCAGCTGCAGCAGAGACAGTGCTCTGTTACTCCGACAGTCGC
>CL10.Contig13
CTTTCCCTTGTGTGACCTGCTCCAGAAAACTTACACCTCTTTTTAACTTT
CCTTCTCTTCTTCTTTCTTTTCTTCCTCTAATTCTTCAACCTTTGCTTTA
GCTCTAGACTAGGTAAAGCCATTTTGAACCATCAAGTTCAACAACTTTTC
AATAAACACACTGAATGTAGAAGCTTCCAGCTCAGTTTAATGTAATAAAA
CAAAACCAATTATGTTTTTCATTCATTGATCCATTTTAGTTACATAGAAA
CAAGATCCAATCTAGCTAGTATTTTGAACACAATAAGTAAAGATTGATGG
TGTCAACTTTGTGTGCAAAATAAGAGAATTTTCTTCCTATCAAATGGAAG
TGGCTGCCCTTCATCCATAGGCAGAATATTTCCAAGTGAAATTCAGAGCA
TATTTGGATCAAATTGAATTCCCGCGTACCCAGCTACAGAGGAAAGTCTT
CCCAGTTTGGGTCTCGACCATATACAGCAGCCTACTGATAGAATTCAAAT
TAAATACAACCAACTTATGTGTATGCATACAGTCAAGTTTCTATGAGTGC
ATCATGCCTTGGTAAGAGAAGAAGATGCCACTGAGCGTGCATTTTGTTCT
GCTTCAGTTTCATTATTTGCACCATACTCTGACCTGCAAATTTGATTCAC
AATTAGAACTCTCACTGAGGGCACTTCATGCCAAATTATATAGTTAAACA
AAAGCAAGTGAAGAAGACTTCCAAAATACAATGTTACCACATGAAAATCA
TAAGCTCTAAATCTCCGTTCCAGATGTTTGATTGTAAGTAGTTACACCAT
CCACTTGGATATGAGATACTAAACAGGTTACCAGCTGTCATACAAAAACT
TACACAGGAAAATGGCCGTAGCTAAAACAAGAAGGTAAGGAGGGGGGTGC
GCCCTGTATATTGCTTTCAGCGGAGATAAGAGTTAAAACATACCCAGCTA
AAGCATAAGTATCAAAATTGTTGGTTTAGGGACACAAACCAAGATGCGAA
ATATATTAATCTTTCTTTTCATATTTTTGTTGCTAAGACCTCAATTAAGC
AAGTTGCTCGTTCTCCATCCCACACTATTGACTTTGCAAGACCCTGAATT
ACCTGAAAATAATTGACTAAATTAAATGGAAAGTATTTTCAAGAACTCCA
AACTAATATAAGTTAACAAAAGCCATGAAACCCACAGTTTCATTCTCATT
TCCCATTTAAAAGAACACAGATGAAACGTTCTTTAGTTGAAACCTATCTC
AGCAAGGCAAGTACCAAAGTAGACAATACTCCAACCATGAGAAGGAATAT
AATAATAATTCATTGTCAAATCTTCAAATGAACCTACATAATATAAACGA
CATTACTCATAAAAGAAACAATATCTTCACATGCTTCATCAAAACGAAAG
AAGAGCAATTTTCAAATTAGTCGAGAAGATGATAAACCATGTTGACAACC
GTTGTTTGAGAGATGAGCAAATTGGTATCGTTAATAAGCAATAATTTTAT
TTCAGAAACCACTAGATTCTCCTGTCAAAAATTCAAATAATGAAGGGATG
CAAACAAGAAGAAAAATTGTTCAGAAATATGTTTCATAGAATCAACCGTG
GTTTGACTAGAATATTGCTGAACACTTTCTAGAAATGGAAGAAAATGCTA
AAGGAGTGTCGACATACTGCATCTAGGCACAGTTGAAGATGCTCTGCTTC
TGAACAATCGAGAGAAGAAATTTCCTTTGACCCCAAAAGCCCACTTGCCA
AGGCAATGAGAGCACCATTAGTACTGGTCTCACCATCAACAGCAGTCTGC
ACCATCTTTCTCCAAATATTGATGGTCACCAGGGCATCATTTGTTATAAC
CAGGATGATTAGCAGGTGAATCAGTAGTAAGATTATGGATCTGGGAAGTA
GTAATAGAGAATCATTCAAGAACAGTACTCCAAGCATTGTTGCCATGTTA
GGGTGGATCATCCCAGAACCCTTTGACATTCCTCCAATTCATACACGAGT
CCCTCCAATCTCACACTAAATGGCCACTCTGTTTCACAGGATCAGTGATA
GTTATTGCCACTGCTGCAGAGTCGCCCTGCAATTAAGAAGACAGACCAAT
AATCAATCACCAAACAATTTATATACAAGTGAGGAACCAACTTCGTGTAT
CAATAAAACATATTCACTCTTACAGAATCTGATGGAAAAATCATGATTCA
GAAGTCATTAGATAAACATGAGAGTATGAATAAAGGGGAAGCACAAGATA
TATTTAAGAGAATTACCCCTCCACAGTTGATGATAGTAGATTGACTAATT
TTGGAAGGGAACCAAGAAATGCCTCCTGTAGATGACTTTTGCATTAAGTA
ATGCATCTCATAACTTCCCAATATCAGTTGAGGACATGGTTTGCACCATA
CAACATTCAAAATCAAAAAAATATGAAATCAAGATTGATAAGGTTCCAAG
TTATCACCACGGAACCACCAGTTACTGATAATCCAGTTACAAGCACCAAA
CGCCATGCATGTAAAACACATCTTCTATAAACTTATCAAACTAGACAACA
AAAAATGATGTTTAAACAACACAGGTATGGTAATGTACCATTAATTATAG
CATAGACCAAAGAGCAGCACTTAAATTCATTTATTGACTCACATCTCACT
CAACTTTAGATCAAATACATGGGCAGATAAAGTGACTATGAGTGCATGCT
CTTTAGCAAACCCTCCATAAATCACCCAAAATGGATGACACTCAATATTT
AGAAAAACACATGATGGAAAAAAAATGCATTACATTGTTGTAGAACTTGT
AAAGAGTTGTTAAACTTGCTACTTCACAATGTGTGCATTTGGATTGGGTT
TAAAAATCAAAACCCTTTTTTTTTTTACTTTGGACCTCATCTCTTCTCTT
AGAAACAATTCACCTTTAACACAACCCGAGGTAAAAAACTCTATTTTTTT
CATTCTTAAATCCAATCCAAATGCGACATCTCAAAGATACTAGCCCAAAA
TTTGTTAGTTAAGCTAGACTCTCAAGTTTCTTATGATCCATAGTTAGTCT
ACCTTTCTTTTTCTCCAACTACATGTCTAATATATTATTAATAGATGGCC
CCATCTGCACTCACAACAGAATCAGATGCATCAATTGCTGCTACCCTCTA
TACAATGAAGTGAAACAGGATACAAGTGATAGAATGGAAATCAAGAAAAC
AAAATAGGTAACCAGCAAACTATTTCCTTTCTATCAAATCAACGGCACAA
TTACAAGCCAAGCAAGCATTTTTCATCCAAAACAAACATTAAAGGAACTT
CAACACAATAGAAACACTACACATGAGCTGATTAATCTAAATTCATTCTA
TCAATTTTAGCCACAGGATGTCCTAACACAAAAAACAAAAGCAATAGCAG
AATGATCAAATTTTGGAAATGTCTTCTACATACTGAGAACAGAAAATGAC
ATTACATACAGAGAGATTAGAGGCAAAGCCCTTTCTTAACAGATGAGAAA
CTAAGCTTTCTTAGGGGACTTGGTGCCCTTAGCAGGAGACTTGGCTGGTT
CCTTTGCAGCAGCCTTCTCATTCTTCTTCGGCAGAAGAACTGGGTTAATG
TTTGGAAGCACGCCTCCATGAGCAATGGTCACACCAGCAAGAAGTTTCCC
AAGCTCCTCATCATTCCTCACAGCTAACAGCACATGTCGGGGTATGATCC
TGTTCTTCTTGTTGTCTCTTGCAGCATTTCCAGCCAATTCTAAAACCTCA
GCAGCAAGGTACTCGAGGACAGCAGCCATATAGACAGGAGCGCCGGTTCC
TACACGCTGCGAATATCGACCTTTCTTCAGGTACCGGCCGATTCTTCCGA
CCGGGAACTGTAGACCGGCTCTGGAGGACCGGGAGACAGGCTTCTTCTTA
GGACCGCCGCCTCTCCTGCCAGCAGCTCCCTTCTTCATTTTCCCAGTAGC
CGTATCCATGTATCCGTCACGGTGGCCGAGAAATGGTAAAACTACACTAC
AGTAACAGTCACCACTAGAGCGACTAGTGAAGAAAATAAAAATACCAGAA
GATATTTTTGCCCGAGAGGAAATCGGCCTTCTGTAATGGAAG
>CL10.Contig14
CTTTCCCTTGTGTGACCTGCTCCAGAAAACTTACACCTCTTTTTAACTTT
CCTTCTCTTCTTCTTTCTTTTCTTCCTCTAATTCTTCAACCTTTGCTTTA
GCTCTAGACTAGGTAAAGCCATTTTGAACCATCAAGTTCAACAACTTTTC
AATAAACACACTGAATGTAGAAGCTTCCAGCTCAGTTTAATGTAATAAAA
CAAAACCAATTATGTTTTTCATTCATTGATCCATTTTAGTTACATAGAAA
CAAGATCCAATCTAGCTAGTATTTTGAACACAATAAGTAAAGATTGATGG
TGTCAACTTTGTGTGCAAAATAAGAGAATTTTCTTCCTATCAAATGGAAG
TGGCTGCCCTTCATCCATAGGCAGAATATTTCCAAGTGAAATTCAGAGCA
TATTTGGATCAAATTGAATTCCCGCGTACCCAGCTACAGAGGAAAGTCTT
CCCAGTTTGGGTCTCGACCATATACAGCAGCCTTGGTAAGAGAAGATGAT
GCCACAGAGCGTGCAATTTGTGCTGCTTCAGCTTCACTATTTGCACCGGC
TACTCTGACCTCAATTAAGCAAGTTGCTCCTTCTCCATCCCACGCTATTG
ACTTTGCAAGACCCTGCATTACTGCATCTAGGCATAGCTGAAGATGCTCT
GCTTCTGAACTGTTGAGAGAAGAAATTTTTTTTGACCCCGAGAGCCCACT
TGCCAAGGCAATGACAGCATCATTAGTACTGGTGTCACCATCCACAGTAA
TTTGATTAAAACTCCGACTTACAGCAGTCTGCACCATCTTTCTCCAAATA
TTGATGGTCACCAGGGCATCATTTGTTATAACCAGGATGATTAGCAGGTG
AATCAGTAGTAAGATTATGGATCTGGGAAGTAGTAATAGAGAATCATTCA
AGAACAGTACTCCAAGCATTGTTGCCATGTTAGGGTGGATCATCCCAGAA
CCCTTTGACATTCCTCCAATTCATACACGAGTCCCTCCAATCTCACACTA
AATGGCCACTCTGTTTCACAGGATCAGTGATAGTTATTGCCACTGCTGCA
GAGTCGCCCCCTCCACAGTTGATGATAGTAGATTGACTAATTTTGGAAGG
GAACCAAGAAATGCCTCAGAGAGATTAGAGGCAAAGCCCTTTCTTAACAG
ATGAGAAACTAAGCTTTCTTAGGGGACTTGGTGCCCTTAGCAGGAGACTT
GGCTGGTTCCTTTGCAGCAGCCTTCTCATTCTTCTTCGGCAGAAGAACTG
GGTTAATGTTTGGAAGCACGCCTCCATGAGCAATGGTCACACCAGCAAGA
AGTTTCCCAAGCTCCTCATCATTCCTCACAGCTAACAGCACATGTCGGGG
TATGATCCTGTTCTTCTTGTTGTCTCTTGCAGCATTTCCAGCCAATTCTA
AAACCTCAGCAGCAAGGTACTCGAGGACAGCAGCCATATAGACAGGAGCG
CCGGTTCCTACACGCTGCGAATATCGACCTTTCTTCAGGTACCGGCCGAT
TCTTCCGACCGGGAACTGTAGACCGGCTCTGGAGGACCGGGAGACAGGCT
TCTTCTTAGGACCGCCGCCTCTCCTGCCAGCAGCTCCCTTCTTCATTTTC
CCAGTAGCCGTATCCATGTATCCGTCACGGTGGCCGAGAAATGGTAAAAC
TACACTACAGTAACAGTCACCACTAGAGCGACTAGTGAAGAAAATAAAAA
TACCAGAAGATATTTTTGCCCGAGAGGAAATCGGCCTTCTGTAATGGAAG
ATATTTTC
>CL10.Contig15
ATTTGAGATTGTTCTACAATGTCGAAGAAAGGTTTCATTAACAAAAATTG
GCCAAATAGAAGCCTGCGTAAAAATCTTATCTCGCTTAATTCATTGAGCA
AGTACAAAGACATTTAAATAGAACAAGAAAACTCCTAAACTAGATTGCTA
ATATTTTGACATAACTCTCGTGATATACATGATGCAGTCTCATCAAAACA
AAGGCTACAACGGCCCACATACTATCCTCTAATTCAGACTCTGAAGCTTT
AGCTCCTTAAGAGTACATTATGTTAATGGTCATCTGCATTTTTTGGCTTA
AAAAGATCATGGCACGCATGTCAAAGCCAATAAACACTGACAAGAATATA
TGAAACTTTGCTTCCTTCTCTATAAAAGCTAGCAGTTGCATATTCGACAT
CACTGCTCTGGCTTGTCTGGATTTTCCTCTTCTTCGGGATTTTCCTCTTC
TTCTTCTTTCTTTTCTTCCTCTAATTCTTCAACCTTTGCTTTAGCTCTAG
ACTAGGTAAAGCCATTTTGAACCATCAAGTTCAACAACTTTTCAATAAAC
ACACTGAATGTAGAAGCTTCCAGCTCAGTTTAATGTAATAAAACAAAACC
AATTATGTTTTTCATTCATTGATCCATTTTAGTTACATAGAAACAAGATC
CAATCTAGCTAGTATTTTGAACACAATAAGTAAAGATTGATGGTGTCAAC
TTTGTGTGCAAAATAAGAGAATTTTCTTCCTATCAAATGGAAGTGGCTGC
CCTTCATCCATAGGCAGAATATTTCCAAGTGAAATTCAGAGCATATTTGG
ATCAAATTGAATTCCCGCGTACCCAGCTACAGAGGAAAGTCTTCCCAGTT
TGGGTCTCGACCATATACAGCAGCCTACTGATAGAATTCAAATTAAATAC
AACCAACTTATGTGTATGCATACAGTCAAGTTTCTATGAGTGCATCATGC
CTTGGTAAGAGAAGAAGATGCCACTGAGCGTGCATTTTGTTCTGCTTCAG
TTTCATTATTTGCACCATACTCTGACCACATGAAAATCATAAGCTCTAAA
TCTCCGTTCCAGATGTTTGATTGTAAGTAGTTACACCATCCACTTGGATA
TGAGATACTAAACAGGTTACCAGCTGTCATACAAAAACTTACACAGGAAA
ATGGCCGTAGCTAAAACAAGAAGGTAAGGAGGGGGGTGCGCCCTGTATAT
TGCTTTCAGCGGAGATAAGAGTTAAAACATACCCAGCTAAAGCATAAGTA
TCAAAATTGTTGGTTTAGGGACACAAACCAAGATGCGAAATATATTAATC
TTTCTTTTCATATTTTTGTTGCTAAGACCTCAATTAAGCAAGTTGCTCGT
TCTCCATCCCACACTATTGACTTTGCAAGACCCTGAATTACCTGAAAATA
ATTGACTAAATTAAATGGAAAGTATTTTCAAGAACTCCAAACTAATATAA
GTTAACAAAAGCCATGAAACCCACAGTTTCATTCTCATTTCCCATTTAAA
AGAACACAGATGAAACGTTCTTTAGTTGAAACCTATCTCAGCAAGGCAAG
TACCAAAGTAGACAATACTCCAACCATGAGAAGGAATATAATAATAATTC
ATTGTCAAATCTTCAAATGAACCTACATAATATAAACGACATTACTCATA
AAAGAAACAATATCTTCACATGCTTCATCAAAACGAAAGAAGAGCAATTT
TCAAATTAGTCGAGAAGATGATAAACCATGTTGACAACCGTTGTTTGAGA
GATGAGCAAATTGGTATCGTTAATAAGCAATAATTTTATTTCAGAAACCA
CTAGATTCTCCTGTCAAAAATTCAAATAATGAAGGGATGCAAACAAGAAG
AAAAATTGTTCAGAAATATGTTTCATAGAATCAACCGTGGTTTGACTAGA
ATATTGCTGAACACTTTCTAGAAATGGAAGAAAATGCTAAAGGAGTGTCG
ACATACTGCATCTAGGCACAGTTGAAGATGCTCTGCTTCTGAACAATCGA
GAGAAGAAATTTCCTTTGACCCCAAAAGCCCACTTGCCAAGGCAATGAGA
GCACCATTAGTACTGGTCTCACCATCAACAGCAGTCTGCACCATCTTTCT
CCAAATATTGATGGTCACCAGGGCATCATTTGTTATAACCAGGATGATTA
GCAGGTGAATCAGTAGTAAGATTATGGATCTGGGAAGTAGTAATAGAGAA
TCATTCAAGAACAGTACTCCAAGCATTGTTGCCATGTTAGGGTGGATCAT
CCCAGAACCCTTTGACATTCCTCCAATTCATACACGAGTCCCTCCAATCT
CACACTAAATGGCCACTCTGTTTCACAGGATCAGTGATAGTTATTGCCAC
TGCTGCAGAGTCGCCCTGCAATTAAGAAGACAGACCAATAATCAATCACC
AAACAATTTATATACAAGTGAGGAACCAACTTCGTGTATCAATAAAACAT
ATTCACTCTTACAGAATCTGATGGAAAAATCATGATTCAGAAGTCATTAG
ATAAACATGAGAGTATGAATAAAGGGGAAGCACAAGATATATTTAAGAGA
ATTACCCCTCCACAGTTGATGATAGTAGATTGACTAATTTTGGAAGGGAA
CCAAGAAATGCCTCCTGTAGATGACTTTTGCATTAAGTAATGCATCTCAT
AACTTCCCAATATCAGTTGAGGACATGGTTTGCACCATACAACATTCAAA
ATCAAAAAAATATGAAATCAAGATTGATAAGGTTCCAAGTTATCACCACG
GAACCACCAGTTACTGATAATCCAGTTACAAGCACCAAACGCCATGCATG
TAAAACACATCTTCTATAAACTTATCAAACTAGACAACAAAAAATGATGT
TTAAACAACACAGGTATGGTAATGTACCATTAATTATAGCATAGACCAAA
GAGCAGCACTTAAATTCATTTATTGACTCACATCTCACTCAACTTTAGAT
CAAATACATGGGCAGATAAAGTGACTATGAGTGCATGCTCTTTAGCAAAC
CCTCCATAAATCACCCAAAATGGATGACACTCAATATTTAGAAAAACACA
TGATGGAAAAAAAATGCATTACATTGTTGTAGAACTTGTAAAGAGTTGTT
AAACTTGCTACTTCACAATGTGTGCATTTGGATTGGGTTTAAAAATCAAA
ACCCTTTTTTTTTTTACTTTGGACCTCATCTCTTCTCTTAGAAACAATTC
ACCTTTAACACAACCCGAGGTAAAAAACTCTATTTTTTTCATTCTTAAAT
CCAATCCAAATGCGACATCTCAAAGATACTAGCCCAAAATTTGTTAGTTA
AGCTAGACTCTCAAGTTTCTTATGATCCATAGTTAGTCTACCTTTCTTTT
TCTCCAACTACATGTCTAATATATTATTAATAGATGGCCCCATCTGCACT
CACAACAGAATCAGATGCATCAATTGCTGCTACCCTCTATACAATGAAGT
GAAACAGGATACAAGTGATAGAATGGAAATCAAGAAAACAAAATAGGTAA
CCAGCAAACTATTTCCTTTCTATCAAATCAACGGCACAATTACAAGCCAA
GCAAGCATTTTTCATCCAAAACAAACATTAAAGGAACTTCAACACAATAG
AAACACTACACATGAGCTGATTAATCTAAATTCATTCTATCAATTTTAGC
CACAGGATGTCCTAACACAAAAAACAAAAGCAATAGCAGAATGATCAAAT
TTTGGAAATGTCTTCTACATACTGAGAACAGAAAATGACATTACATACAG
AGAGATTAGAGGCAAAGCCCTTTCTTAACAGATGAGAAACTAAGCTTTCT
TAGGGGACTTGGTGCCCTTAGCAGGAGACTTGGCTGGTTCCTTTGCAGCA
GCCTTCTCATTCTTCTTCGGCAGAAGAACTGGGTTAATGTTTGGAAGCAC
GCCTCCATGAGCAATGGTCACACCAGCAAGAAGTTTCCCAAGCTCCTCAT
CATTCCTCACAGCTAACAGCACATGTCGGGGTATGATCCTGTTCTTCTTG
TTGTCTCTTGCAGCATTTCCAGCCAATTCTAAAACCTCAGCAGCAAGGTA
CTCGAGGACAGCAGCCATATAGACAGGAGCGCCGGTTCCTACACGCTGCG
AATATCGACCTTTCTTCAGGTACCGGCCGATTCTTCCGACCGGGAACTGT
AGACCGGCTCTGGAGGACCGGGAGACAGGCTTCTTCTTAGGACCGCCGCC
TCTCCTGCCAGCAGCTCCCTTCTTCATTTTCCCAGTAGCCGTATCCATGT
ATCCGTCACGGTGGCCGAGAAATGGTAAAACTACACTACAGTAACAGTCA
CCACTAGAGCGACTAGTGAAGAAAATAAAAATACCAGAAGATATTTTTGC
CCGAGAGGAAATCGGCCTTCTGTAATGGAAGATATTTTC
>CL10.Contig16
CTTTCCCTTGTGTGACCTGCTCCAGAAAACTTACACCTCTTTTTAACTTT
CCTTCTCTTCTTCTTTCTTTTCTTCCTCTAATTCTTCAACCTTTGCTTTA
GCTCTAGACTAGGTAAAGCCATTTTGAACCATCAAGTTCAACAACTTTTC
AATAAACACACTGAATGTAGAAGCTTCCAGCTCAGTTTAATGTAATAAAA
CAAAACCAATTATGTTTTTCATTCATTGATCCATTTTAGTTACATAGAAA
CAAGATCCAATCTAGCTAGTATTTTGAACACAATAAGTAAAGATTGATGG
TGTCAACTTTGTGTGCAAAATAAGAGAATTTTCTTCCTATCAAATGGAAG
TGGCTGCCCTTCATCCATAGGCAGAATATTTCCAAGTGAAATTCAGAGCA
TATTTGGATCAAATTGAATTCCCGCGTACCCAGCTACAGAGGAAAGTCTT
CCCAGTTTGGGTCTCGACCATATACAGCAGCCTACTGATAGAATTCAAAT
TAAATACAACCAACTTATGTGTATGCATACAGTCAAGTTTCTATGAGTGC
ATCATGCCTTGGTAAGAGAAGAAGATGCCACTGAGCGTGCATTTTGTTCT
GCTTCAGTTTCATTATTTGCACCATACTCTGACCTGCAAATTTGATTCAC
AATTAGAACTCTCACTGAGGGCACTTCATGCCAAATTATATAGTTAAACA
AAAGCAAGTGAAGAAGACTTCCAAAATACAATGTTACCACATGAAAATCA
TAAGCTCTAAATCTCCGTTCCAGATGTTTGATTGTAAGTAGTTACACCAT
CCACTTGGATATGAGATACTAAACAGGTTACCAGCTGTCATACAAAAACT
TACACAGGAAAATGGCCGTAGCTAAAACAAGAAGGTAAGGAGGGGGGTGC
GCCCTGTATATTGCTTTCAGCGGAGATAAGAGTTAAAACATACCCAGCTA
AAGCATAAGTATCAAAATTGTTGGTTTAGGGACACAAACCAAGATGCGAA
ATATATTAATCTTTCTTTTCATATTTTTGTTGCTAAGACCTCAATTAAGC
AAGTTGCTCGTTCTCCATCCCACACTATTGACTTTGCAAGACCCTGAATT
ACTGCATCTAGGCACAGTTGAAGATGCTCTGCTTCTGAACAATCGAGAGA
AGAAATTTCCTTTGACCCCAAAAGCCCACTTGCCAAGGCAATGAGAGCAC
CATTAGTACTGGTCTCACCATCAACAGCAGTCTGCACCATCTTTCTCCAA
ATATTGATGGTCACCAGGGCATCATTTGTTATAACCAGGATGATTAGCAG
GTGAATCAGTAGTAAGATTATGGATCTGGGAAGTAGTAATAGAGAATCAT
TCAAGAACAGTACTCCAAGCATTGTTGCCATGTTAGGGTGGATCATCCCA
GAACCCTTTGACATTCCTCCAATTCATACACGAGTCCCTCCAATCTCACA
CTAAATGGCCACTCTGTTTCACAGGATCAGTGATAGTTATTGCCACTGCT
GCAGAGTCGCCCTGCAATTAAGAAGACAGACCAATAATCAATCACCAAAC
AATTTATATACAAGTGAGGAACCAACTTCGTGTATCAATAAAACATATTC
ACTCTTACAGAATCTGATGGAAAAATCATGATTCAGAAGTCATTAGATAA
ACATGAGAGTATGAATAAAGGGGAAGCACAAGATATATTTAAGAGAATTA
CCCCTCCACAGTTGATGATAGTAGATTGACTAATTTTGGAAGGGAACCAA
GAAATGCCTCCTGTAGATGACTTTTGCATTAAGTAATGCATCTCATAACT
TCCCAATATCAGTTGAGGACATGGTTTGCACCATACAACATTCAAAATCA
AAAAAATATGAAATCAAGATTGATAAGGTTCCAAGTTATCACCACGGAAC
CACCAGTTACTGATAATCCAGTTACAAGCACCAAACGCCATGCATGTAAA
ACACATCTTCTATAAACTTATCAAACTAGACAACAAAAAATGATGTTTAA
ACAACACAGGTATGGTAATGTACCATTAATTATAGCATAGACCAAAGAGC
AGCACTTAAATTCATTTATTGACTCACATCTCACTCAACTTTAGATCAAA
TACATGGGCAGATAAAGTGACTATGAGTGCATGCTCTTTAGCAAACCCTC
CATAAATCACCCAAAATGGATGACACTCAATATTTAGAAAAACACATGAT
GGAAAAAAAATGCATTACATTGTTGTAGAACTTGTAAAGAGTTGTTAAAC
TTGCTACTTCACAATGTGTGCATTTGGATTGGGTTTAAAAATCAAAACCC
TTTTTTTTTTTACTTTGGACCTCATCTCTTCTCTTAGAAACAATTCACCT
TTAACACAACCCGAGGTAAAAAACTCTATTTTTTTCATTCTTAAATCCAA
TCCAAATGCGACATCTCAAAGATACTAGCCCAAAATTTGTTAGTTAAGCT
AGACTCTCAAGTTTCTTATGATCCATAGTTAGTCTACCTTTCTTTTTCTC
CAACTACATGTCTAATATATTATTAATAGATGGCCCCATCTGCACTCACA
ACAGAATCAGATGCATCAATTGCTGCTACCCTCTATACAATGAAGTGAAA
CAGGATACAAGTGATAGAATGGAAATCAAGAAAACAAAATAGGTAACCAG
CAAACTATTTCCTTTCTATCAAATCAACGGCACAATTACAAGCCAAGCAA
GCATTTTTCATCCAAAACAAACATTAAAGGAACTTCAACACAATAGAAAC
ACTACACATGAGCTGATTAATCTAAATTCATTCTATCAATTTTAGCCACA
GGATGTCCTAACACAAAAAACAAAAGCAATAGCAGAATGATCAAATTTTG
GAAATGTCTTCTACATACTGAGAACAGAAAATGACATTACATACAGAGAG
ATTAGAGGCAAAGCCCTTTCTTAACAGATGAGAAACTAAGCTTTCTTAGG
GGACTTGGTGCCCTTAGCAGGAGACTTGGCTGGTTCCTTTGCAGCAGCCT
TCTCATTCTTCTTCGGCAGAAGAACTGGGTTAATGTTTGGAAGCACGCCT
CCATGAGCAATGGTCACACCAGCAAGAAGTTTCCCAAGCTCCTCATCATT
CCTCACAGCTAACAGCACATGTCGGGGTATGATCCTGTTCTTCTTGTTGT
CTCTTGCAGCATTTCCAGCCAATTCTAAAACCTCAGCAGCAAGGTACTCG
AGGACAGCAGCCATATAGACAGGAGCGCCGGTTCCTACACGCTGCGAATA
TCGACCTTTCTTCAGGTACCGGCCGATTCTTCCGACCGGGAACTGTAGAC
CGGCTCTGGAGGACCGGGAGACAGGCTTCTTCTTAGGACCGCCGCCTCTC
CTGCCAGCAGCTCCCTTCTTCATTTTCCCAGTAGCCGTATCCATGTATCC
GTCACGGTGGCCGAGAAATGGTAAAACTACACTACAGTAACAGTCACCAC
TAGAGCGACTAGTGAAGAAAATAAAAATACCAGAAGATATTTTTGCCCGA
GAGGAAATCGGCCTTCTGTAATGGAAGATATTTT
>CL10.Contig17
GAAAATATCTTCCATTACAGAAGGCCGATTTCCTCTCGGGCAAAAATATC
TTCTGGTATTTTTATTTTCTTCACTAGTCGCTCTAGTGGTGACTGTTACT
GTAGTGTAGTTTTACCATTTCTCGGCCACCGTGACGGATACATGGATACG
GCTACTGGGAAAATGAAGAAGGGAGCTGCTGGCAGGAGAGGCGGCGGTCC
TAAGAAGAAGCCTGTCTCCCGGTCCTCCAGAGCCGGTCTACAGTTCCCGG
TCGGAAGAATCGGCCGGTACCTGAAGAAAGGTCGATATTCGCAGCGTGTA
GGAACCGGCGCTCCTGTCTATATGGCTGCTGTCCTCGAGTACCTTGCTGC
TGAGGTTTTAGAATTGGCTGGAAATGCTGCAAGAGACAACAAGAAGAACA
GGATCATACCCCGACATGTGCTGTTAGCTGTGAGGAATGATGAGGAGCTT
GGGAAACTTCTTGCTGGTGTGACCATTGCTCATGGAGGCGTGCTTCCAAA
CATTAACCCAGTTCTTCTGCCGAAGAAGAATGAGAAGGCTGCTGCAAAGG
AACCAGCCAAGTCTCCTGCTAAGGGCACCAAGTCCCCTAAGAAAGCTTAG
TTTCTCATCTGTTAAGAAAGGGCTTTGCCTCTAATCTCTCTGTATGTAAT
GTCATTTTCTGTTCTCAGTATGTAGAAGACATTTCCAAAATTTGATCATT
CTGCTATTGCTTTTGTTTTTTGTGTTAGGACATCCTGTGGCTAAAATTGA
TAGAATGAATTTAGATTAATCAGCTCATGTGTAGTGTTTCTATTGTGTTG
AAGTTCCTTTAATGTTTGTTTTGGATGAAAAATGCTTGCTTGGCTTGTAA
TTGTGCCGTTGATTTGATAGAAAGGAAATAGTTTGCTGGTTACCTATTTT
GTTTTCTTGATTTCCATTCTATCACTTGTATCCTGTTTCACTTCATTGTA
TAGAGGGTAGCAGCAATTGATGCATCTGATTCTGTTGTGAGTGCAGATGG
GGCCATCTATTAATAATATATTAGACATGTAGTTGGAGAAAAAGAAAGGT
AGACTAACTATGGATCATAAGAAACTTGAGAGTCTAGCTTAACTAACAAA
TTTTGGGCTAGTATCTTTGAGATGTCGCATTTGGATTGGATTTAAGAATG
AAAAAAATAGAGTTTTTTACCTCGGGTTGTGTTAAAGGTGAATTGTTTCT
AAGAGAAGAGATGAGGTCCAAAGTAAAAAAAAAAAGGGTTTTGATTTTTA
AACCCAATCCAAATGCACACATTGTGAAGTAGCAAGTTTAACAACTCTTT
ACAAGTTCTACAACAATGTAATGCATTTTTTTTCCATCATGTGTTTTTCT
AAATATTGAGTGTCATCCATTTTGGGTGATTTATGGAGGGTTTGCTAAAG
AGCATGCACTCATAGTCACTTTATCTGCCCATGTATTTGATCTAAAGTTG
AGTGAGATGTGAGTCAATAAATGAATTTAAGTGCTGCTCTTTGGTCTATG
CTATAATTAATGGTACATTACCATACCTGTGTTGTTTAAACATCATTTTT
TGTTGTCTAGTTTGATAAGTTTATAGAAGATGTGTTTTACATGCATGGCG
TTTGGTGCTTGTAACTGGATTATCAGTAACTGGTGGTTCCGTGGTGATAA
CTTGGAACCTTATCAATCTTGATTTCATATTTTTTTGATTTTGAATGTTG
TATGGTGCAAACCATGTCCTCAACTGATATTGGGAAGTTATGAGATGCAT
TACTTAATGCAAAAGTCATCTACAGGAGGCATTTCTTGGTTCCCTTCCAA
AATTAGTCAATCTACTATCATCAACTGTGGAGGGGTAATTCTCTTAAATA
TATCTTGTGCTTCCCCTTTATTCATACTCTCATGTTTATCTAATGACTTC
TGAATCATGATTTTTCCATCAGATTCTGTAAGAGTGAATATGTTTTATTG
ATACACGAAGTTGGTTCCTCACTTGTATATAAATTGTTTGGTGATTGATT
ATTGGTCTGTCTTCTTAATTGCAGGGCGACTCTGCAGCAGTGGCAATAAC
TATCACTGATCCTGTGAAACAGAGTGGCCATTTAGTGTGAGATTGGAGGG
ACTCGTGTATGAATTGGAGGAATGTCAAAGGGTTCTGGGATGATCCACCC
TAACATGGCAACAATGCTTGGAGTACTGTTCTTGAATGATTCTCTATTAC
TACTTCCCAGATCCATAATCTTACTACTGATTCACCTGCTAATCATCCTG
GTTATAACAAATGATGCCCTGGTGACCATCAATATTTGGAGAAAGATGGT
GCAGACTGCTGTTGATGGTGAGACCAGTACTAATGGTGCTCTCATTGCCT
TGGCAAGTGGGCTTTTGGGGTCAAAGGAAATTTCTTCTCTCGATTGTTCA
GAAGCAGAGCATCTTCAACTGTGCCTAGATGCAGTAATTCAGGGTCTTGC
AAAGTCAATAGTGTGGGATGGAGAACGAGCAACTTGCTTAATTGAGGTCT
TAGCAACAAAAATATGAAAAGAAAGATTAATATATTTCGCATCTTGGTTT
GTGTCCCTAAACCAACAATTTTGATACTTATGCTTTAGCTGGGTATGTTT
TAACTCTTATCTCCGCTGAAAGCAATATACAGGGCGCACCCCCCTCCTTA
CCTTCTTGTTTTAGCTACGGCCATTTTCCTGTGTAAGTTTTTGTATGACA
GCTGGTAACCTGTTTAGTATCTCATATCCAAGTGGATGGTGTAACTACTT
ACAATCAAACATCTGGAACGGAGATTTAGAGCTTATGATTTTCATGTGGT
CAGAGTATGGTGCAAATAATGAAACTGAAGCAGAACAAAATGCACGCTCA
GTGGCATCTTCTTCTCTTACCAAGGCATGATGCACTCATAGAAACTTGAC
TGTATGCATACACATAAGTTGGTTGTATTTAATTTGAATTCTATCAGTAG
GCTGCTGTATATGGTCGAGACCCAAACTGGGAAGACTTTCCTCTGTAGCT
GGGTACGCGGGAATTCAATTTGATCCAAATATGCTCTGAATTTCACTTGG
AAATATTCTGCCTATGGATGAAGGGCAGCCACTTCCATTTGATAGGAAGA
AAATTCTCTTATTTTGCACACAAAGTTGACACCATCAATCTTTACTTATT
GTGTTCAAAATACTAGCTAGATTGGATCTTGTTTCTATGTAACTAAAATG
GATCAATGAATGAAAAACATAATTGGTTTTGTTTTATTACATTAAACTGA
GCTGGAAGCTTCTACATTCAGTGTGTTTATTGAAAAGTTGTTGAACTTGA
TGGTTCAAAATGGCTTTACCTAGTCTAGAGCTAAAGCAAAGGTTGAAGAA
TTAGAGGAAGAAAAGAAAGAAGAAGAGAAGGAAAGTTAAAAAGAGGTGTA
AGTTTTCTGGAGCAGGTCACACAAGGGAAAG
>CL10.Contig18
CTTGACTATAAGTACCGGGGTTTTTTTTTGAATTAATCCCAAGTTTTTAT
ATGATCGAAATGTAGAATTATAGTAACAAAAACTAAAGAACATGAAGAAG
CAAGTGTCTAGAGAGTTTTCGAAGTATTAGAAAAGTGTGTTATTCCTTAT
AAGTCATGCATGATATTGGGGCAAAACTAAACATGAAGAATCAAAAGGTC
TGCATTTTGCTAAGGTAATTGAGGGAGTCTGTCTGGAGAAGGTTGCTGCT
CTCTCTAGAAGCCAATAATATGCTCACAGGCTCCCTTGTCAATGTGTTGT
TGCTCTCTCCTTTAAAGAGAAGACGGGGCTACGTTGTGTACTCTGCATTG
ATTTTCACATAATCGTAACTCAGATCACAACCCCAAGCCAAACCGTTTCC
AGGACCTTCACCAATGGATATACGAATTTCAACTGTGCCATGGACCTCAC
CAGCCTTTCTGAGGTAGTTGCTTGCTACAACCCTATCAAATGGAATTGGC
TGCCCTCCATCCATAAGCAGAATATTTCCAAGTGATATTCGGAGCATATT
TGGGTCAAATTGAATTCCTGCGTAGCCAACAGCACAGGCAATTCTTCCCC
AGTTTGGGTCTCGACCATATACAGCAGCCTACTGATAGAATTCAAATTAA
ATACAACCAACTTATGTGTATGCATACAGTCAAGTTTCTATGAGTGCATC
ATGCCTTGGTAAGAGAAGAAGATGCCACTGAGCGTGCATTTTGTTCTGCT
TCAGTTTCATTATTTGCACCATACTCTGACCTGCAAATTTGATTCACAAT
TAGAACTCTCACTGAGGGCACTTCATGCCAAATTATATAGTTAAACAAAA
GCAAGTGAAGAAGACTTCCAAAATACAATGTTACCACATGAAAATCATAA
GCTCTAAATCTCCGTTCCAGATGTTTGATTGTAAGTAGTTACACCATCCA
CTTGGATATGAGATACTAAACAGGTTACCAGCTGTCATACAAAAACTTAC
ACAGGAAAATGGCCGTAGCTAAAACAAGAAGGTAAGGAGGGGGGTGCGCC
CTGTATATTGCTTTCAGCGGAGATAAGAGTTAAAACATACCCAGCTAAAG
CATAAGTATCAAAATTGTTGGTTTAGGGACACAAACCAAGATGCGAAATA
TATTAATCTTTCTTTTCATATTTTTGTTGCTAAGACCTCAATTAAGCAAG
TTGCTCGTTCTCCATCCCACACTATTGACTTTGCAAGACCCTGAATTACT
GCATCTAGGCACAGTTGAAGATGCTCTGCTTCTGAACAATCGAGAGAAGA
AATTTCCTTTGACCCCAAAAGCCCACTTGCCAAGGCAATGAGAGCACCAT
TAGTACTGGTCTCACCATCAACAGCAGTCTGCACCATCTTTCTCCAAATA
TTGATGGTCACCAGGGCATCATTTGTTATAACCAGGATGATTAGCAGGTG
AATCAGTAGTAAGATTATGGATCTGGGAAGTAGTAATAGAGAATCATTCA
AGAACAGTACTCCAAGCATTGTTGCCATGTTAGGGTGGATCATCCCAGAA
CCCTTTGACATTCCTCCAATTCATACACGAGTCCCTCCAATCTCACACTA
AATGGCCACTCTGTTTCACAGGATCAGTGATAGTTATTGCCACTGCTGCA
GAGTCGCCCCCTCCACAGTTGATGATAGTAGATTGACTAATTTTGGAAGG
GAACCAAGAAATGCCTCCTGTAGATGACTTTTGCATTAAGTAATGCATCT
CATAACTTCCCAATATCAGTTGAGGACATGGTTTGCACCATACAACATTC
AAAATCAAAAAAATATGAAATCAAGATTGATAAGGTTCCAAGTTATCACC
ACGGAACCACCAGTTACTGATAATCCAGTTACAAGCACCAAACGCCATGC
ATGTAAAACACATCTTCTATAAACTTATCAAACTAGACAACAAAAAATGA
TGTTTAAACAACACAGGTATGGTAATGTACCATTAATTATAGCATAGACC
AAAGAGCAGCACTTAAATTCATTTATTGACTCACATCTCACTCAACTTTA
GATCAAATACATGGGCAGATAAAGTGACTATGAGTGCATGCTCTTTAGCA
AACCCTCCATAAATCACCCAAAATGGATGACACTCAATATTTAGAAAAAC
ACATGATGGAAAAAAAATGCATTACATTGTTGTAGAACTTGTAAAGAGTT
GTTAAACTTGCTACTTCACAATGTGTGCATTTGGATTGGGTTTAAAAATC
AAAACCCTTTTTTTTTTTACTTTGGACCTCATCTCTTCTCTTAGAAACAA
TTCACCTTTAACACAACCCGAGGTAAAAAACTCTATTTTTTTCATTCTTA
AATCCAATCCAAATGCGACATCTCAAAGATACTAGCCCAAAATTTGTTAG
TTAAGCTAGACTCTCAAGTTTCTTATGATCCATAGTTAGTCTACCTTTCT
TTTTCTCCAACTACATGTCTAATATATTATTAATAGATGGCCCCATCTGC
ACTCACAACAGAATCAGATGCATCAATTGCTGCTACCCTCTATACAATGA
AGTGAAACAGGATACAAGTGATAGAATGGAAATCAAGAAAACAAAATAGG
TAACCAGCAAACTATTTCCTTTCTATCAAATCAACGGCACAATTACAAGC
CAAGCAAGCATTTTTCATCCAAAACAAACATTAAAGGAACTTCAACACAA
TAGAAACACTACACATGAGCTGATTAATCTAAATTCATTCTATCAATTTT
AGCCACAGGATGTCCTAACACAAAAAACAAAAGCAATAGCAGAATGATCA
AATTTTGGAAATGTCTTCTACATACTGAGAACAGAAAATGACATTACATA
CAGAGAGATTAGAGGCAAAGCCCTTTCTTAACAGATGAGAAACTAAGCTT
TCTTAGGGGACTTGGTGCCCTTAGCAGGAGACTTGGCTGGTTCCTTTGCA
GCAGCCTTCTCATTCTTCTTCGGCAGAAGAACTGGGTTAATGTTTGGAAG
CACGCCTCCATGAGCAATGGTCACACCAGCAAGAAGTTTCCCAAGCTCCT
CATCATTCCTCACAGCTAACAGCACATGTCGGGGTATGATCCTGTTCTTC
TTGTTGTCTCTTGCAGCATTTCCAGCCAATTCTAAAACCTCAGCAGCAAG
GTACTCGAGGACAGCAGCCATATAGACAGGAGCGCCGGTTCCTACACGCT
GCGAATATCGACCTTTCTTCAGGTACCGGCCGATTCTTCCGACCGGGAAC
TGTAGACCGGCTCTGGAGGACCGGGAGACAGGCTTCTTCTTAGGACCGCC
GCCTCTCCTGCCAGCAGCTCCCTTCTTCATTTTCCCAGTAGCCGTATCCA
TGTATCCGTCACGGTGGCCGAGAAATGGTAAAACTACACTACAGTAACAG
TCACCACTAGAGCGACTAGTGAAGAAAATAAAAATACCAGAAGATATTTT
TGCCCGAGAGGAAATCGGCCTTCTGTAATGGAAGATATTTTCTG
>CL10.Contig19
CTTGACTATAAGTACCGGGGTTTTTTTTTGAATTAATCCCAAGTTTTTAT
ATGATCGAAATGTAGAATTATAGTAACAAAAACTAAAGAACATGAAGAAG
CAAGTGTCTAGAGAGTTTTCGAAGTATTAGAAAAGTGTGTTATTCCTTAT
AAGTCATGCATGATATTGGGGCAAAACTAAACATGAAGAATCAAAAGGTC
TGCATTTTGCTAAGGTAATTGAGGGAGTCTGTCTGGAGAAGGTTGCTGCT
CTCTCTAGAAGCCAATAATATGCTCACAGGCTCCCTTGTCAATGTGTTGT
TGCTCTCTCCTTTAAAGAGAAGACGGGGCTACGTTGTGTACTCTGCATTG
ATTTTCACATAATCGTAACTCAGATCACAACCCCAAGCCAAACCGTTTCC
AGGACCTTCACCAATGGATATACGAATTTCAACTGTGCCATGGACCTCAC
CAGCCTTTCTGAGGTAGTTGCTTGCTACAACCCTATCAAATGGAATTGGC
TGCCCTCCATCCATAAGCAGAATATTTCCAAGTGATATTCGGAGCATATT
TGGGTCAAATTGAATTCCTGCGTAGCCAACAGCACAGGCAATTCTTCCCC
AGTTTGGGTCTCGACCATATACAGCAGCCTTGGTAAGAGAAGATGATGCC
ACAGAGCGTGCAATTTGTGCTGCTTCAGCTTCACTATTTGCACCGGCTAC
TCTGACCTCAATTAAGCAAGTTGCTCCTTCTCCATCCCACGCTATTGACT
TTGCAAGACCCTGCATTACTGCATCTAGGCATAGCTGAAGATGCTCTGCT
TCTGAACTGTTGAGAGAAGAAATTTTTTTTGACCCCGAGAGCCCACTTGC
CAAGGCAATGACAGCATCATTAGTACTGGTGTCACCATCCACAGTAATTT
GATTAAAACTCCGACTTACAGCAGTCTGCACCATCTTTCTCCAAATATTG
CTGGTCACCAGGGCATCAGTTGTTATAACTCCAAGCATTGTTGCCATTTT
AGGGTGGATCATCCCAGAACCCTTTGACATTCCTCCAATTCATACACGAG
TCCCTCCAATCTCACACTAAATGGCCACTCTGTTTCACAGGATCAGTGAT
AGTTATTGCCACTGCTGCAGAGTCGCCCCCTCCACAGTTGATGATAGTAG
ATTGACTAATTTTGGAAGGGAACCAAGAAATGCCTCCTGTAGATGACTTT
TGCATTAAGTAATGCATCTCATAACTTCCCAATATCAGTTGAGGACATGG
TTTGCACCATACAACATTCAAAATCAAAAAAATATGAAATCAAGATTGAT
AAGGTTCCAAGTTATCACCACGGAACCACCAGTTACTGATAATCCAGTTA
CAAGCACCAAACGCCATGCATGTAAAACACATCTTCTATAAACTTATCAA
ACTAGACAACAAAAAATGATGTTTAAACAACACAGGTATGGTAATGTACC
ATTAATTATAGCATAGACCAAAGAGCAGCACTTAAATTCATTTATTGACT
CACATCTCACTCAACTTTAGATCAAATACATGGGCAGATAAAGTGACTAT
GAGTGCATGCTCTTTAGCAAACCCTCCATAAATCACCCAAAATGGATGAC
ACTCAATATTTAGAAAAACACATGATGGAAAAAAAATGCATTACATTGTT
GTAGAACTTGTAAAGAGTTGTTAAACTTGCTACTTCACAATGTGTGCATT
TGGATTGGGTTTAAAAATCAAAACCCTTTTTTTTTTTACTTTGGACCTCA
TCTCTTCTCTTAGAAACAATTCACCTTTAACACAACCCGAGGTAAAAAAC
TCTATTTTTTTCATTCTTAAATCCAATCCAAATGCGACATCTCAAAGATA
CTAGCCCAAAATTTGTTAGTTAAGCTAGACTCTCAAGTTTCTTATGATCC
ATAGTTAGTCTACCTTTCTTTTTCTCCAACTACATGTCTAATATATTATT
AATAGATGGCCCCATCTGCACTCACAACAGAATCAGATGCATCAATTGCT
GCTACCCTCTATACAATGAAGTGAAACAGGATACAAGTGATAGAATGGAA
ATCAAGAAAACAAAATAGGTAACCAGCAAACTATTTCCTTTCTATCAAAT
CAACGGCACAATTACAAGCCAAGCAAGCATTTTTCATCCAAAACAAACAT
TAAAGGAACTTCAACACAATAGAAACACTACACATGAGCTGATTAATCTA
AATTCATTCTATCAATTTTAGCCACAGGATGTCCTAACACAAAAAACAAA
AGCAATAGCAGAATGATCAAATTTTGGAAATGTCTTCTACATACTGAGAA
CAGAAAATGACATTACATACAGAGAGATTAGAGGCAAAGCCCTTTCTTAA
CAGATGAGAAACTAAGCTTTCTTAGGGGACTTGGTGCCCTTAGCAGGAGA
CTTGGCTGGTTCCTTTGCAGCAGCCTTCTCATTCTTCTTCGGCAGAAGAA
CTGGGTTAATGTTTGGAAGCACGCCTCCATGAGCAATGGTCACACCAGCA
AGAAGTTTCCCAAGCTCCTCATCATTCCTCACAGCTAACAGCACATGTCG
GGGTATGATCCTGTTCTTCTTGTTGTCTCTTGCAGCATTTCCAGCCAATT
CTAAAACCTCAGCAGCAAGGTACTCGAGGACAGCAGCCATATAGACAGGA
GCGCCGGTTCCTACACGCTGCGAATATCGACCTTTCTTCAGGTACCGGCC
GATTCTTCCGACCGGGAACTGTAGACCGGCTCTGGAGGACCGGGAGACAG
GCTTCTTCTTAGGACCGCCGCCTCTCCTGCCAGCAGCTCCCTTCTTCATT
TTCCCAGTAGCCGTATCCATGTATCCGTCACGGTGGCCGAGAAATGGTAA
AACTACACTACAGTAACAGTCACCACTAGAGCGACTAGTGAAGAAAATAA
AAATACCAGAAGATATTTTTGCCCGAGAGGAAATCGGCCTTCTGTAATGG
AAGATATTTTC
>CL10.Contig20
CAGAAAATATCTTCCATTACAGAAGGCCGATTTCCTCTCGGGCAAAAATA
TCTTCTGGTATTTTTATTTTCTTCACTAGTCGCTCTAGTGGTGACTGTTA
CTGTAGTGTAGTTTTACCATTTCTCGGCCACCGTGACGGATACATGGATA
CGGCTACTGGGAAAATGAAGAAGGGAGCTGCTGGCAGGAGAGGCGGCGGT
CCTAAGAAGAAGCCTGTCTCCCGGTCCTCCAGAGCCGGTCTACAGTTCCC
GGTCGGAAGAATCGGCCGGTACCTGAAGAAAGGTCGATATTCGCAGCGTG
TAGGAACCGGCGCTCCTGTCTATATGGCTGCTGTCCTCGAGTACCTTGCT
GCTGAGGTTTTAGAATTGGCTGGAAATGCTGCAAGAGACAACAAGAAGAA
CAGGATCATACCCCGACATGTGCTGTTAGCTGTGAGGAATGATGAGGAGC
TTGGGAAACTTCTTGCTGGTGTGACCATTGCTCATGGAGGCGTGCTTCCA
AACATTAACCCAGTTCTTCTGCCGAAGAAGAATGAGAAGGCTGCTGCAAA
GGAACCAGCCAAGTCTCCTGCTAAGGGCACCAAGTCCCCTAAGAAAGCTT
AGTTTCTCATCTGTTAAGAAAGGGCTTTGCCTCTAATCTCTCTGTATGTA
ATGTCATTTTCTGTTCTCAGTATGTAGAAGACATTTCCAAAATTTGATCA
TTCTGCTATTGCTTTTGTTTTTTGTGTTAGGACATCCTGTGGCTAAAATT
GATAGAATGAATTTAGATTAATCAGCTCATGTGTAGTGTTTCTATTGTGT
TGAAGTTCCTTTAATGTTTGTTTTGGATGAAAAATGCTTGCTTGGCTTGT
AATTGTGCCGTTGATTTGATAGAAAGGAAATAGTTTGCTGGTTACCTATT
TTGTTTTCTTGATTTCCATTCTATCACTTGTATCCTGTTTCACTTCATTG
TATAGAGGGTAGCAGCAATTGATGCATCTGATTCTGTTGTGAGTGCAGAT
GGGGCCATCTATTAATAATATATTAGACATGTAGTTGGAGAAAAAGAAAG
GTAGACTAACTATGGATCATAAGAAACTTGAGAGTCTAGCTTAACTAACA
AATTTTGGGCTAGTATCTTTGAGATGTCGCATTTGGATTGGATTTAAGAA
TGAAAAAAATAGAGTTTTTTACCTCGGGTTGTGTTAAAGGTGAATTGTTT
CTAAGAGAAGAGATGAGGTCCAAAGTAAAAAAAAAAAGGGTTTTGATTTT
TAAACCCAATCCAAATGCACACATTGTGAAGTAGCAAGTTTAACAACTCT
TTACAAGTTCTACAACAATGTAATGCATTTTTTTTCCATCATGTGTTTTT
CTAAATATTGAGTGTCATCCATTTTGGGTGATTTATGGAGGGTTTGCTAA
AGAGCATGCACTCATAGTCACTTTATCTGCCCATGTATTTGATCTAAAGT
TGAGTGAGATGTGAGTCAATAAATGAATTTAAGTGCTGCTCTTTGGTCTA
TGCTATAATTAATGGTACATTACCATACCTGTGTTGTTTAAACATCATTT
TTTGTTGTCTAGTTTGATAAGTTTATAGAAGATGTGTTTTACATGCATGG
CGTTTGGTGCTTGTAACTGGATTATCAGTAACTGGTGGTTCCGTGGTGAT
AACTTGGAACCTTATCAATCTTGATTTCATATTTTTTTGATTTTGAATGT
TGTATGGTGCAAACCATGTCCTCAACTGATATTGGGAAGTTATGAGATGC
ATTACTTAATGCAAAAGTCATCTACAGGAGGCATTTCTTGGTTCCCTTCC
AAAATTAGTCAATCTACTATCATCAACTGTGGAGGGGTAATTCTCTTAAA
TATATCTTGTGCTTCCCCTTTATTCATACTCTCATGTTTATCTAATGACT
TCTGAATCATGATTTTTCCATCAGATTCTGTAAGAGTGAATATGTTTTAT
TGATACACGAAGTTGGTTCCTCACTTGTATATAAATTGTTTGGTGATTGA
TTATTGGTCTGTCTTCTTAATTGCAGGGCGACTCTGCAGCAGTGGCAATA
ACTATCACTGATCCTGTGAAACAGAGTGGCCATTTAGTGTGAGATTGGAG
GGACTCGTGTATGAATTGGAGGAATGTCAAAGGGTTCTGGGATGATCCAC
CCTAACATGGCAACAATGCTTGGAGTACTGTTCTTGAATGATTCTCTATT
ACTACTTCCCAGATCCATAATCTTACTACTGATTCACCTGCTAATCATCC
TGGTTATAACAAATGATGCCCTGGTGACCATCAATATTTGGAGAAAGATG
GTGCAGACTGCTGTTGATGGTGAGACCAGTACTAATGGTGCTCTCATTGC
CTTGGCAAGTGGGCTTTTGGGGTCAAAGGAAATTTCTTCTCTCGATTGTT
CAGAAGCAGAGCATCTTCAACTGTGCCTAGATGCAGTATGTCGACACTCC
TTTAGCATTTTCTTCCATTTCTAGAAAGTGTTCAGCAATATTCTAGTCAA
ACCACGGTTGATTCTATGAAACATATTTCTGAACAATTTTTCTTCTTGTT
TGCATCCCTTCATTATTTGAATTTTTGACAGGAGAATCTAGTGGTTTCTG
AAATAAAATTATTGCTTATTAACGATACCAATTTGCTCATCTCTCAAACA
ACGGTTGTCAACATGGTTTATCATCTTCTCGACTAATTTGAAAATTGCTC
TTCTTTCGTTTTGATGAAGCATGTGAAGATATTGTTTCTTTTATGAGTAA
TGTCGTTTATATTATGTAGGTTCATTTGAAGATTTGACAATGAATTATTA
TTATATTCCTTCTCATGGTTGGAGTATTGTCTACTTTGGTACTTGCCTTG
CTGAGATAGGTTTCAACTAAAGAACGTTTCATCTGTGTTCTTTTAAATGG
GAAATGAGAATGAAACTGTGGGTTTCATGGCTTTTGTTAACTTATATTAG
TTTGGAGTTCTTGAAAATACTTTCCATTTAATTTAGTCAATTATTTTCAG
GTAATTCAGGGTCTTGCAAAGTCAATAGTGTGGGATGGAGAACGAGCAAC
TTGCTTAATTGAGGTCTTAGCAACAAAAATATGAAAAGAAAGATTAATAT
ATTTCGCATCTTGGTTTGTGTCCCTAAACCAACAATTTTGATACTTATGC
TTTAGCTGGGTATGTTTTAACTCTTATCTCCGCTGAAAGCAATATACAGG
GCGCACCCCCCTCCTTACCTTCTTGTTTTAGCTACGGCCATTTTCCTGTG
TAAGTTTTTGTATGACAGCTGGTAACCTGTTTAGTATCTCATATCCAAGT
GGATGGTGTAACTACTTACAATCAAACATCTGGAACGGAGATTTAGAGCT
TATGATTTTCATGTGGTCAGAGTATGGTGCAAATAATGAAACTGAAGCAG
AACAAAATGCACGCTCAGTGGCATCTTCTTCTCTTACCAAGGCATGATGC
ACTCATAGAAACTTGACTGTATGCATACACATAAGTTGGTTGTATTTAAT
TTGAATTCTATCAGTAGGCTGCTGTATATGGTCGAGACCCAAACTGGGGA
AGAATTGCCTGTGCTGTTGGCTACGCAGGAATTCAATTTGACCCAAATAT
GCTCCGAATATCACTTGGAAATATTCTGCTTATGGATGGAGGGCAGCCAA
TTCCATTTGATAGGGTTGTAGCAAGCAACTACCTCAGAAAGGCTGGTGAG
GTCCATGGCACAGTTGAAATTCGTATATCCATTGGTGAAGGTCCTGGAAA
CGGTTTGGCTTGGGGTTGTGATCTGAGTTACGATTATGTGAAAATCAATG
CAGAGTACACAACGTAGCCCCGTCTTCTCTTTAAAGGAGAGAGCAACAAC
ACATTGACAAGGGAGCCTGTGAGCATATTATTGGCTTCTAGAGAGAGCAG
CAACCTTCTCCAGACAGACTCCCTCAATTACCTTAGCAAAATGCAGACCT
TTTGATTCTTCATGTTTAGTTTTGCCCCAATATCATGCATGACTTATAAG
GAATAACACACTTTTCTAATACTTCGAAAACTCTCTAGACACTTGCTTCT
TCATGTTCTTTAGTTTTTGTTACTATAATTCTACATTTCGATCATATAAA
AACTTGGGATTAATTCAAAAAAAAACCCCGGTACTTATAGTCAAG
>CL10.Contig21
CTTGACTATAAGTACCGGGGTTTTTTTTTGAATTAATCCCAAGTTTTTAT
ATGATCGAAATGTAGAATTATAGTAACAAAAACTAAAGAACATGAAGAAG
CAAGTGTCTAGAGAGTTTTCGAAGTATTAGAAAAGTGTGTTATTCCTTAT
AAGTCATGCATGATATTGGGGCAAAACTAAACATGAAGAATCAAAAGGTC
TGCATTTTGCTAAGGTAATTGAGGGAGTCTGTCTGGAGAAGGTTGCTGCT
CTCTCTAGAAGCCAATAATATGCTCACAGGCTCCCTTGTCAATGTGTTGT
TGCTCTCTCCTTTAAAGAGAAGACGGGGCTACGTTGTGTACTCTGCATTG
ATTTTCACATAATCGTAACTCAGATCACAACCCCAAGCCAAACCGTTTCC
AGGACCTTCACCAATGGATATACGAATTTCAACTGTGCCATGGACCTCAC
CAGCCTTTCTGAGGTAGTTGCTTGCTACAACCCTATCAAATGGAATTGGC
TGCCCTCCATCCATAAGCAGAATATTTCCAAGTGATATTCGGAGCATATT
TGGGTCAAATTGAATTCCTGCGTAGCCAACAGCACAGGCAATTCTTCCCC
AGTTTGGGTCTCGACCATATACAGCAGCCTACTGATAGAATTCAAATTAA
ATACAACCAACTTATGTGTATGCATACAGTCAAGTTTCTATGAGTGCATC
ATGCCTTGGTAAGAGAAGAAGATGCCACTGAGCGTGCATTTTGTTCTGCT
TCAGTTTCATTATTTGCACCATACTCTGACCTGCAAATTTGATTCACAAT
TAGAACTCTCACTGAGGGCACTTCATGCCAAATTATATAGTTAAACAAAA
GCAAGTGAAGAAGACTTCCAAAATACAATGTTACCACATGAAAATCATAA
GCTCTAAATCTCCGTTCCAGATGTTTGATTGTAAGTAGTTACACCATCCA
CTTGGATATGAGATACTAAACAGGTTACCAGCTGTCATACAAAAACTTAC
ACAGGAAAATGGCCGTAGCTAAAACAAGAAGGTAAGGAGGGGGGTGCGCC
CTGTATATTGCTTTCAGCGGAGATAAGAGTTAAAACATACCCAGCTAAAG
CATAAGTATCAAAATTGTTGGTTTAGGGACACAAACCAAGATGCGAAATA
TATTAATCTTTCTTTTCATATTTTTGTTGCTAAGACCTCAATTAAGCAAG
TTGCTCGTTCTCCATCCCACACTATTGACTTTGCAAGACCCTGAATTACC
TGAAAATAATTGACTAAATTAAATGGAAAGTATTTTCAAGAACTCCAAAC
TAATATAAGTTAACAAAAGCCATGAAACCCACAGTTTCATTCTCATTTCC
CATTTAAAAGAACACAGATGAAACGTTCTTTAGTTGAAACCTATCTCAGC
AAGGCAAGTACCAAAGTAGACAATACTCCAACCATGAGAAGGAATATAAT
AATAATTCATTGTCAAATCTTCAAATGAACCTACATAATATAAACGACAT
TACTCATAAAAGAAACAATATCTTCACATGCTTCATCAAAACGAAAGAAG
AGCAATTTTCAAATTAGTCGAGAAGATGATAAACCATGTTGACAACCGTT
GTTTGAGAGATGAGCAAATTGGTATCGTTAATAAGCAATAATTTTATTTC
AGAAACCACTAGATTCTCCTGTCAAAAATTCAAATAATGAAGGGATGCAA
ACAAGAAGAAAAATTGTTCAGAAATATGTTTCATAGAATCAACCGTGGTT
TGACTAGAATATTGCTGAACACTTTCTAGAAATGGAAGAAAATGCTAAAG
GAGTGTCGACATACTGCATCTAGGCACAGTTGAAGATGCTCTGCTTCTGA
ACAATCGAGAGAAGAAATTTCCTTTGACCCCAAAAGCCCACTTGCCAAGG
CAATGAGAGCACCATTAGTACTGGTCTCACCATCAACAGCAGTCTGCACC
ATCTTTCTCCAAATATTGATGGTCACCAGGGCATCATTTGTTATAACCAG
GATGATTAGCAGGTGAATCAGTAGTAAGATTATGGATCTGGGAAGTAGTA
ATAGAGAATCATTCAAGAACAGTACTCCAAGCATTGTTGCCATGTTAGGG
TGGATCATCCCAGAACCCTTTGACATTCCTCCAATTCATACACGAGTCCC
TCCAATCTCACACTAAATGGCCACTCTGTTTCACAGGATCAGTGATAGTT
ATTGCCACTGCTGCAGAGTCGCCCTGCAATTAAGAAGACAGACCAATAAT
CAATCACCAAACAATTTATATACAAGTGAGGAACCAACTTCGTGTATCAA
TAAAACATATTCACTCTTACAGAATCTGATGGAAAAATCATGATTCAGAA
GTCATTAGATAAACATGAGAGTATGAATAAAGGGGAAGCACAAGATATAT
TTAAGAGAATTACCCCTCCACAGTTGATGATAGTAGATTGACTAATTTTG
GAAGGGAACCAAGAAATGCCTCCTGTAGATGACTTTTGCATTAAGTAATG
CATCTCATAACTTCCCAATATCAGTTGAGGACATGGTTTGCACCATACAA
CATTCAAAATCAAAAAAATATGAAATCAAGATTGATAAGGTTCCAAGTTA
TCACCACGGAACCACCAGTTACTGATAATCCAGTTACAAGCACCAAACGC
CATGCATGTAAAACACATCTTCTATAAACTTATCAAACTAGACAACAAAA
AATGATGTTTAAACAACACAGGTATGGTAATGTACCATTAATTATAGCAT
AGACCAAAGAGCAGCACTTAAATTCATTTATTGACTCACATCTCACTCAA
CTTTAGATCAAATACATGGGCAGATAAAGTGACTATGAGTGCATGCTCTT
TAGCAAACCCTCCATAAATCACCCAAAATGGATGACACTCAATATTTAGA
AAAACACATGATGGAAAAAAAATGCATTACATTGTTGTAGAACTTGTAAA
GAGTTGTTAAACTTGCTACTTCACAATGTGTGCATTTGGATTGGGTTTAA
AAATCAAAACCCTTTTTTTTTTTACTTTGGACCTCATCTCTTCTCTTAGA
AACAATTCACCTTTAACACAACCCGAGGTAAAAAACTCTATTTTTTTCAT
TCTTAAATCCAATCCAAATGCGACATCTCAAAGATACTAGCCCAAAATTT
GTTAGTTAAGCTAGACTCTCAAGTTTCTTATGATCCATAGTTAGTCTACC
TTTCTTTTTCTCCAACTACATGTCTAATATATTATTAATAGATGGCCCCA
TCTGCACTCACAACAGAATCAGATGCATCAATTGCTGCTACCCTCTATAC
AATGAAGTGAAACAGGATACAAGTGATAGAATGGAAATCAAGAAAACAAA
ATAGGTAACCAGCAAACTATTTCCTTTCTATCAAATCAACGGCACAATTA
CAAGCCAAGCAAGCATTTTTCATCCAAAACAAACATTAAAGGAACTTCAA
CACAATAGAAACACTACACATGAGCTGATTAATCTAAATTCATTCTATCA
ATTTTAGCCACAGGATGTCCTAACACAAAAAACAAAAGCAATAGCAGAAT
GATCAAATTTTGGAAATGTCTTCTACATACTGAGAACAGAAAATGACATT
ACATACAGAGAGATTAGAGGCAAAGCCCTTTCTTAACAGATGAGAAACTA
AGCTTTCTTAGGGGACTTGGTGCCCTTAGCAGGAGACTTGGCTGGTTCCT
TTGCAGCAGCCTTCTCATTCTTCTTCGGCAGAAGAACTGGGTTAATGTTT
GGAAGCACGCCTCCATGAGCAATGGTCACACCAGCAAGAAGTTTCCCAAG
CTCCTCATCATTCCTCACAGCTAACAGCACATGTCGGGGTATGATCCTGT
TCTTCTTGTTGTCTCTTGCAGCATTTCCAGCCAATTCTAAAACCTCAGCA
GCAAGGTACTCGAGGACAGCAGCCATATAGACAGGAGCGCCGGTTCCTAC
ACGCTGCGAATATCGACCTTTCTTCAGGTACCGGCCGATTCTTCCGACCG
GGAACTGTAGACCGGCTCTGGAGGACCGGGAGACAGGCTTCTTCTTAGGA
CCGCCGCCTCTCCTGCCAGCAGCTCCCTTCTTCATTTTCCCAGTAGCCGT
ATCCATGTATCCGTCACGGTGGCCGAGAAATGGTAAAACTACACTACAGT
AACAGTCACCACTAGAGCGACTAGTGAAGAAAATAAAAATACCAGAAGAT
ATTTTTGCCCGAGAGGAAATCGGCCTTCTGTAATGGAAGATATTTTCTG
>CL10.Contig22
CAATGTCGAAGAAAGGTTTCATTAACAAAAATTGGCCAAATAGAAGCCTG
CGTAAAAATCTTATCTCGCTTAATTCATTGAGCAAGTACAAAGACATTTA
AATAGAACAAGAAAACTCCTAAACTAGATTGCTAATATTTTGACATAACT
CTCGTGATATACATGATGCAGTCTCATCAAAACAAAGGCTACAACGGCCC
ACATACTATCCTCTAATTCAGACTCTGAAGCTTTAGCTCCTTAAGAGTAC
ATTATGTTAATGGTCATCTGCATTTTTTGGCTTAAAAAGATCATGGCACG
CATGTCAAAGCCAATAAACACTGACAAGAATATATGAAACTTTGCTTCCT
TCTCTATAAAAGCTAGCAGTTGCATATTCGACATCACTGCTCTGGCTTGT
CTGGATTTTCCTCTTCTTCGGGATTTTCCTTCTCTTCTTCTTTCTTTTCT
TCCTCTAATTCTTCAACCTTTGCTTTAGCTCTAGACTAGGTAAAGCCATT
TTGAACCATCAAGTTCAACAACTTTTCAATAAACACACTGAATGTAGAAG
CTTCCAGCTCAGTTTAATGTAATAAAACAAAACCAATTATGTTTTTCATT
CATTGATCCATTTTAGTTACATAGAAACAAGATCCAATCTAGCTAGTATT
TTGAACACAATAAGTAAAGATTGATGGTGTCAACTTTGTGTGCAAAATAA
GAGAATTTTCTTCCTATCAAATGGAAGTGGCTGCCCTTCATCCATAGGCA
GAATATTTCCAAGTGAAATTCAGAGCATATTTGGATCAAATTGAATTCCC
GCGTACCCAGCTACAGAGGAAAGTCTTCCCAGTTTGGGTCTCGACCATAT
ACAGCAGCCTACTGATAGAATTCAAATTAAATACAACCAACTTATGTGTA
TGCATACAGTCAAGTTTCTATGAGTGCATCATGCCTTGGTAAGAGAAGAA
GATGCCACTGAGCGTGCATTTTGTTCTGCTTCAGTTTCATTATTTGCACC
ATACTCTGACCTGCAAATTTGATTCACAATTAGAACTCTCACTGAGGGCA
CTTCATGCCAAATTATATAGTTAAACAAAAGCAAGTGAAGAAGACTTCCA
AAATACAATGTTACCACATGAAAATCATAAGCTCTAAATCTCCGTTCCAG
ATGTTTGATTGTAAGTAGTTACACCATCCACTTGGATATGAGATACTAAA
CAGGTTACCAGCTGTCATACAAAAACTTACACAGGAAAATGGCCGTAGCT
AAAACAAGAAGGTAAGGAGGGGGGTGCGCCCTGTATATTGCTTTCAGCGG
AGATAAGAGTTAAAACATACCCAGCTAAAGCATAAGTATCAAAATTGTTG
GTTTAGGGACACAAACCAAGATGCGAAATATATTAATCTTTCTTTTCATA
TTTTTGTTGCTAAGACCTCAATTAAGCAAGTTGCTCGTTCTCCATCCCAC
ACTATTGACTTTGCAAGACCCTGAATTACTGCATCTAGGCACAGTTGAAG
ATGCTCTGCTTCTGAACAATCGAGAGAAGAAATTTCCTTTGACCCCAAAA
GCCCACTTGCCAAGGCAATGAGAGCACCATTAGTACTGGTCTCACCATCA
ACAGCAGTCTGCACCATCTTTCTCCAAATATTGATGGTCACCAGGGCATC
ATTTGTTATAACCAGGATGATTAGCAGGTGAATCAGTAGTAAGATTATGG
ATCTGGGAAGTAGTAATAGAGAATCATTCAAGAACAGTACTCCAAGCATT
GTTGCCATGTTAGGGTGGATCATCCCAGAACCCTTTGACATTCCTCCAAT
TCATACACGAGTCCCTCCAATCTCACACTAAATGGCCACTCTGTTTCACA
GGATCAGTGATAGTTATTGCCACTGCTGCAGAGTCGCCCCCTCCACAGTT
GATGATAGTAGATTGACTAATTTTGGAAGGGAACCAAGAAATGCCTCCTG
TAGATGACTTTTGCATTAAGTAATGCATCTCATAACTTCCCAATATCAGT
TGAGGACATGGTTTGCACCATACAACATTCAAAATCAAAAAAATATGAAA
TCAAGATTGATAAGGTTCCAAGTTATCACCACGGAACCACCAGTTACTGA
TAATCCAGTTACAAGCACCAAACGCCATGCATGTAAAACACATCTTCTAT
AAACTTATCAAACTAGACAACAAAAAATGATGTTTAAACAACACAGGTAT
GGTAATGTACCATTAATTATAGCATAGACCAAAGAGCAGCACTTAAATTC
ATTTATTGACTCACATCTCACTCAACTTTAGATCAAATACATGGGCAGAT
AAAGTGACTATGAGTGCATGCTCTTTAGCAAACCCTCCATAAATCACCCA
AAATGGATGACACTCAATATTTAGAAAAACACATGATGGAAAAAAAATGC
ATTACATTGTTGTAGAACTTGTAAAGAGTTGTTAAACTTGCTACTTCACA
ATGTGTGCATTTGGATTGGGTTTAAAAATCAAAACCCTTTTTTTTTTTAC
TTTGGACCTCATCTCTTCTCTTAGAAACAATTCACCTTTAACACAACCCG
AGGTAAAAAACTCTATTTTTTTCATTCTTAAATCCAATCCAAATGCGACA
TCTCAAAGATACTAGCCCAAAATTTGTTAGTTAAGCTAGACTCTCAAGTT
TCTTATGATCCATAGTTAGTCTACCTTTCTTTTTCTCCAACTACATGTCT
AATATATTATTAATAGATGGCCCCATCTGCACTCACAACAGAATCAGATG
CATCAATTGCTGCTACCCTCTATACAATGAAGTGAAACAGGATACAAGTG
ATAGAATGGAAATCAAGAAAACAAAATAGGTAACCAGCAAACTATTTCCT
TTCTATCAAATCAACGGCACAATTACAAGCCAAGCAAGCATTTTTCATCC
AAAACAAACATTAAAGGAACTTCAACACAATAGAAACACTACACATGAGC
TGATTAATCTAAATTCATTCTATCAATTTTAGCCACAGGATGTCCTAACA
CAAAAAACAAAAGCAATAGCAGAATGATCAAATTTTGGAAATGTCTTCTA
CATACTGAGAACAGAAAATGACATTACATACAGAGAGATTAGAGGCAAAG
CCCTTTCTTAACAGATGAGAAACTAAGCTTTCTTAGGGGACTTGGTGCCC
TTAGCAGGAGACTTGGCTGGTTCCTTTGCAGCAGCCTTCTCATTCTTCTT
CGGCAGAAGAACTGGGTTAATGTTTGGAAGCACGCCTCCATGAGCAATGG
TCACACCAGCAAGAAGTTTCCCAAGCTCCTCATCATTCCTCACAGCTAAC
AGCACATGTCGGGGTATGATCCTGTTCTTCTTGTTGTCTCTTGCAGCATT
TCCAGCCAATTCTAAAACCTCAGCAGCAAGGTACTCGAGGACAGCAGCCA
TATAGACAGGAGCGCCGGTTCCTACACGCTGCGAATATCGACCTTTCTTC
AGGTACCGGCCGATTCTTCCGACCGGGAACTGTAGACCGGCTCTGGAGGA
CCGGGAGACAGGCTTCTTCTTAGGACCGCCGCCTCTCCTGCCAGCAGCTC
CCTTCTTCATTTTCCCAGTAGCCGTATCCATGTATCCGTCACGGTGGCCG
AGAAATGGTAAAACTACACTACAGTAACAGTCACCACTAGAGCGACTAGT
GAAGAAAATAAAAATACCAGAAGATATTTTTGCCCGAGAGGAAATCGGCC
TTCTGTAATGGAAGATATTTTC
>CL10.Contig23
CCGGGGTTTTTTTTTGAATTAATCCCAAGTTTTTATATGATCGAAATGTA
GAATTATAGTAACAAAAACTAAAGAACATGAAGAAGCAAGTGTCTAGAGA
GTTTTCGAAGTATTAGAAAAGTGTGTTATTCCTTATAAGTCATGCATGAT
ATTGGGGCAAAACTAAACATGAAGAATCAAAAGGTCTGCATTTTGCTAAG
GTAATTGAGGGAGTCTGTCTGGAGAAGGTTGCTGCTCTCTCTAGAAGCCA
ATAATATGCTCACAGGCTCCCTTGTCAATGTGTTGTTGCTCTCTCCTTTA
AAGAGAAGACGGGGCTACGTTGTGTACTCTGCATTGATTTTCACATAATC
GTAACTCAGATCACAACCCCAAGCCAAACCGTTTCCAGGACCTTCACCAA
TGGATATACGAATTTCAACTGTGCCATGGACCTCACCAGCCTTTCTGAGG
TAGTTGCTTGCTACAACCCTATCAAATGGAATTGGCTGCCCTCCATCCAT
AAGCAGAATATTTCCAAGTGATATTCGGAGCATATTTGGGTCAAATTGAA
TTCCTGCGTAGCCAACAGCACAGGCAATTCTTCCCCAGTTTGGGTCTCGA
CCATATACAGCAGCCTTGGTAAGAGAAGATGATGCCACAGAGCGTGCAAT
TTGTGCTGCTTCAGCTTCACTATTTGCACCGGCTACTCTGACCTCAATTA
AGCAAGTTGCTCCTTCTCCATCCCACGCTATTGACTTTGCAAGACCCTGC
ATTACTGCATCTAGGCATAGCTGAAGATGCTCTGCTTCTGAACTGTTGAG
AGAAGAAATTTTTTTTGACCCCGAGAGCCCACTTGCCAAGGCAATGACAG
CATCATTAGTACTGGTGTCACCATCCACAGTAATTTGATTAAAACTCCGA
CTTACAGCAGTCTGCACCATCTTTCTCCAAATATTGATGGTCACCAGGGC
ATCATTTGTTATAACCAGGATGATTAGCAGGTGAATCAGTAGTAAGATTA
TGGATCTGGGAAGTAGTAATAGAGAATCATTCAAGAACAGTACTCCAAGC
ATTGTTGCCATGTTAGGGTGGATCATCCCAGAACCCTTTGACATTCCTCC
AATTCATACACGAGTCCCTCCAATCTCACACTAAATGGCCACTCTGTTTC
ACAGGATCAGTGATAGTTATTGCCACTGCTGCAGAGTCGCCCCCTCCACA
GTTGATGATAGTAGATTGACTAATTTTGGAAGGGAACCAAGAAGCGCCTC
CTTCTTTATCCTTTGACCAATAACACCAGTGGATTCGATCAATACTTCTT
CAGGTTTCAGCCCAAGTAACTCAGAAAGGGCATTGGAACATTCTATTACA
TCTTGGTAACCTGCATCCCCTGTTGCTGCATTTGCTTGACCGGCATTTAT
CAAAACTGCACGAGCCGTTGTTGAGCTTTCTAATGCCTTCTTGCAGTATA
GTACTGGTGCAGCTGCAACCACATTTTTCGTGAATGTCCCTGCAGATATG
GCATCCACATCACAAGTGACCAAAGCAAGATCAGGTTTCTCTCCTACCGC
TCGCAATCCACCATACATACCTGCAGCTTTAAAACCTTTTGCAGCAGTTA
CTCCACCTTGAATCTGCTGCCATGGTCCCTCAGGCAAAAAGATTGGAGCT
GCTGGTATGTAATTTGAGGCCTCATTTGCCATTGATGAAGCTGCAAATAT
TCTCAAGTGTTTCCCACCAATGCTCAACAACCCAACATTCTTAAAAACGT
ACTTTGGTTTTGCTATGGTTGGAGGAATGAGGAAAAGAAGGATGAAAAGA
AGAGGAGTAGTTAACGTAGTTACTATAGTCTTTAAAATTGAAG
>CL10.Contig24
CTTGACTATAAGTACCGGGGTTTTTTTTTGAATTAATCCCAAGTTTTTAT
ATGATCGAAATGTAGAATTATAGTAACAAAAACTAAAGAACATGAAGAAG
CAAGTGTCTAGAGAGTTTTCGAAGTATTAGAAAAGTGTGTTATTCCTTAT
AAGTCATGCATGATATTGGGGCAAAACTAAACATGAAGAATCAAAAGGTC
TGCATTTTGCTAAGGTAATTGAGGGAGTCTGTCTGGAGAAGGTTGCTGCT
CTCTCTAGAAGCCAATAATATGCTCACAGGCTCCCTTGTCAATGTGTTGT
TGCTCTCTCCTTTAAAGAGAAGACGGGGCTACGTTGTGTACTCTGCATTG
ATTTTCACATAATCGTAACTCAGATCACAACCCCAAGCCAAACCGTTTCC
AGGACCTTCACCAATGGATATACGAATTTCAACTGTGCCATGGACCTCAC
CAGCCTTTCTGAGGTAGTTGCTTGCTACAACCCTATCAAATGGAATTGGC
TGCCCTCCATCCATAAGCAGAATATTTCCAAGTGATATTCGGAGCATATT
TGGGTCAAATTGAATTCCTGCGTAGCCAACAGCACAGGCAATTCTTCCCC
AGTTTGGGTCTCGACCATATACAGCAGCCTACTGATAGAATTCAAATTAA
ATACAACCAACTTATGTGTATGCATACAGTCAAGTTTCTATGAGTGCATC
ATGCCTTGGTAAGAGAAGAAGATGCCACTGAGCGTGCATTTTGTTCTGCT
TCAGTTTCATTATTTGCACCATACTCTGACCTGCAAATTTGATTCACAAT
TAGAACTCTCACTGAGGGCACTTCATGCCAAATTATATAGTTAAACAAAA
GCAAGTGAAGAAGACTTCCAAAATACAATGTTACCACATGAAAATCATAA
GCTCTAAATCTCCGTTCCAGATGTTTGATTGTAAGTAGTTACACCATCCA
CTTGGATATGAGATACTAAACAGGTTACCAGCTGTCATACAAAAACTTAC
ACAGGAAAATGGCCGTAGCTAAAACAAGAAGGTAAGGAGGGGGGTGCGCC
CTGTATATTGCTTTCAGCGGAGATAAGAGTTAAAACATACCCAGCTAAAG
CATAAGTATCAAAATTGTTGGTTTAGGGACACAAACCAAGATGCGAAATA
TATTAATCTTTCTTTTCATATTTTTGTTGCTAAGACCTCAATTAAGCAAG
TTGCTCGTTCTCCATCCCACACTATTGACTTTGCAAGACCCTGAATTACT
GCATCTAGGCACAGTTGAAGATGCTCTGCTTCTGAACAATCGAGAGAAGA
AATTTCCTTTGACCCCAAAAGCCCACTTGCCAAGGCAATGAGAGCACCAT
TAGTACTGGTCTCACCATCAACAGCAGTCTGCACCATCTTTCTCCAAATA
TTGATGGTCACCAGGGCATCATTTGTTATAACCAGGATGATTAGCAGGTG
AATCAGTAGTAAGATTATGGATCTGGGAAGTAGTAATAGAGAATCATTCA
AGAACAGTACTCCAAGCATTGTTGCCATGTTAGGGTGGATCATCCCAGAA
CCCTTTGACATTCCTCCAATTCATACACGAGTCCCTCCAATCTCACACTA
AATGGCCACTCTGTTTCACAGGATCAGTGATAGTTATTGCCACTGCTGCA
GAGTCGCCCTGCAATTAAGAAGACAGACCAATAATCAATCACCAAACAAT
TTATATACAAGTGAGGAACCAACTTCGTGTATCAATAAAACATATTCACT
CTTACAGAATCTGATGGAAAAATCATGATTCAGAAGTCATTAGATAAACA
TGAGAGTATGAATAAAGGGGAAGCACAAGATATATTTAAGAGAATTACCC
CTCCACAGTTGATGATAGTAGATTGACTAATTTTGGAAGGGAACCAAGAA
ATGCCTCCTGTAGATGACTTTTGCATTAAGTAATGCATCTCATAACTTCC
CAATATCAGTTGAGGACATGGTTTGCACCATACAACATTCAAAATCAAAA
AAATATGAAATCAAGATTGATAAGGTTCCAAGTTATCACCACGGAACCAC
CAGTTACTGATAATCCAGTTACAAGCACCAAACGCCATGCATGTAAAACA
CATCTTCTATAAACTTATCAAACTAGACAACAAAAAATGATGTTTAAACA
ACACAGGTATGGTAATGTACCATTAATTATAGCATAGACCAAAGAGCAGC
ACTTAAATTCATTTATTGACTCACATCTCACTCAACTTTAGATCAAATAC
ATGGGCAGATAAAGTGACTATGAGTGCATGCTCTTTAGCAAACCCTCCAT
AAATCACCCAAAATGGATGACACTCAATATTTAGAAAAACACATGATGGA
AAAAAAATGCATTACATTGTTGTAGAACTTGTAAAGAGTTGTTAAACTTG
CTACTTCACAATGTGTGCATTTGGATTGGGTTTAAAAATCAAAACCCTTT
TTTTTTTTACTTTGGACCTCATCTCTTCTCTTAGAAACAATTCACCTTTA
ACACAACCCGAGGTAAAAAACTCTATTTTTTTCATTCTTAAATCCAATCC
AAATGCGACATCTCAAAGATACTAGCCCAAAATTTGTTAGTTAAGCTAGA
CTCTCAAGTTTCTTATGATCCATAGTTAGTCTACCTTTCTTTTTCTCCAA
CTACATGTCTAATATATTATTAATAGATGGCCCCATCTGCACTCACAACA
GAATCAGATGCATCAATTGCTGCTACCCTCTATACAATGAAGTGAAACAG
GATACAAGTGATAGAATGGAAATCAAGAAAACAAAATAGGTAACCAGCAA
ACTATTTCCTTTCTATCAAATCAACGGCACAATTACAAGCCAAGCAAGCA
TTTTTCATCCAAAACAAACATTAAAGGAACTTCAACACAATAGAAACACT
ACACATGAGCTGATTAATCTAAATTCATTCTATCAATTTTAGCCACAGGA
TGTCCTAACACAAAAAACAAAAGCAATAGCAGAATGATCAAATTTTGGAA
ATGTCTTCTACATACTGAGAACAGAAAATGACATTACATACAGAGAGATT
AGAGGCAAAGCCCTTTCTTAACAGATGAGAAACTAAGCTTTCTTAGGGGA
CTTGGTGCCCTTAGCAGGAGACTTGGCTGGTTCCTTTGCAGCAGCCTTCT
CATTCTTCTTCGGCAGAAGAACTGGGTTAATGTTTGGAAGCACGCCTCCA
TGAGCAATGGTCACACCAGCAAGAAGTTTCCCAAGCTCCTCATCATTCCT
CACAGCTAACAGCACATGTCGGGGTATGATCCTGTTCTTCTTGTTGTCTC
TTGCAGCATTTCCAGCCAATTCTAAAACCTCAGCAGCAAGGTACTCGAGG
ACAGCAGCCATATAGACAGGAGCGCCGGTTCCTACACGCTGCGAATATCG
ACCTTTCTTCAGGTACCGGCCGATTCTTCCGACCGGGAACTGTAGACCGG
CTCTGGAGGACCGGGAGACAGGCTTCTTCTTAGGACCGCCGCCTCTCCTG
CCAGCAGCTCCCTTCTTCATTTTCCCAGTAGCCGTATCCATGTATCCGTC
ACGGTGGCCGAGAAATGGTAAAACTACACTACAGTAACAGTCACCACTAG
AGCGACTAGTGAAGAAAATAAAAATACCAGAAGATATTTTTGCCCGAGAG
GAAATCGGCCTTCTGTAATGGAAGATATTTTCTG
>CL10.Contig25
GAAAATATCTTCCATTACAGAAGGCCGATTTCCTCTCGGGCAAAAATATC
TTCTGGTATTTTTATTTTCTTCACTAGTCGCTCTAGTGGTGACTGTTACT
GTAGTGTAGTTTTACCATTTCTCGGCCACCGTGACGGATACATGGATACG
GCTACTGGGAAAATGAAGAAGGGAGCTGCTGGCAGGAGAGGCGGCGGTCC
TAAGAAGAAGCCTGTCTCCCGGTCCTCCAGAGCCGGTCTACAGTTCCCGG
TCGGAAGAATCGGCCGGTACCTGAAGAAAGGTCGATATTCGCAGCGTGTA
GGAACCGGCGCTCCTGTCTATATGGCTGCTGTCCTCGAGTACCTTGCTGC
TGAGGTTTTAGAATTGGCTGGAAATGCTGCAAGAGACAACAAGAAGAACA
GGATCATACCCCGACATGTGCTGTTAGCTGTGAGGAATGATGAGGAGCTT
GGGAAACTTCTTGCTGGTGTGACCATTGCTCATGGAGGCGTGCTTCCAAA
CATTAACCCAGTTCTTCTGCCGAAGAAGAATGAGAAGGCTGCTGCAAAGG
AACCAGCCAAGTCTCCTGCTAAGGGCACCAAGTCCCCTAAGAAAGCTTAG
TTTCTCATCTGTTAAGAAAGGGCTTTGCCTCTAATCTCTCTGTATGTAAT
GTCATTTTCTGTTCTCAGTATGTAGAAGACATTTCCAAAATTTGATCATT
CTGCTATTGCTTTTGTTTTTTGTGTTAGGACATCCTGTGGCTAAAATTGA
TAGAATGAATTTAGATTAATCAGCTCATGTGTAGTGTTTCTATTGTGTTG
AAGTTCCTTTAATGTTTGTTTTGGATGAAAAATGCTTGCTTGGCTTGTAA
TTGTGCCGTTGATTTGATAGAAAGGAAATAGTTTGCTGGTTACCTATTTT
GTTTTCTTGATTTCCATTCTATCACTTGTATCCTGTTTCACTTCATTGTA
TAGAGGGTAGCAGCAATTGATGCATCTGATTCTGTTGTGAGTGCAGATGG
GGCCATCTATTAATAATATATTAGACATGTAGTTGGAGAAAAAGAAAGGT
AGACTAACTATGGATCATAAGAAACTTGAGAGTCTAGCTTAACTAACAAA
TTTTGGGCTAGTATCTTTGAGATGTCGCATTTGGATTGGATTTAAGAATG
AAAAAAATAGAGTTTTTTACCTCGGGTTGTGTTAAAGGTGAATTGTTTCT
AAGAGAAGAGATGAGGTCCAAAGTAAAAAAAAAAAGGGTTTTGATTTTTA
AACCCAATCCAAATGCACACATTGTGAAGTAGCAAGTTTAACAACTCTTT
ACAAGTTCTACAACAATGTAATGCATTTTTTTTCCATCATGTGTTTTTCT
AAATATTGAGTGTCATCCATTTTGGGTGATTTATGGAGGGTTTGCTAAAG
AGCATGCACTCATAGTCACTTTATCTGCCCATGTATTTGATCTAAAGTTG
AGTGAGATGTGAGTCAATAAATGAATTTAAGTGCTGCTCTTTGGTCTATG
CTATAATTAATGGTACATTACCATACCTGTGTTGTTTAAACATCATTTTT
TGTTGTCTAGTTTGATAAGTTTATAGAAGATGTGTTTTACATGCATGGCG
TTTGGTGCTTGTAACTGGATTATCAGTAACTGGTGGTTCCGTGGTGATAA
CTTGGAACCTTATCAATCTTGATTTCATATTTTTTTGATTTTGAATGTTG
TATGGTGCAAACCATGTCCTCAACTGATATTGGGAAGTTATGAGATGCAT
TACTTAATGCAAAAGTCATCTACAGGAGGCATTTCTTGGTTCCCTTCCAA
AATTAGTCAATCTACTATCATCAACTGTGGAGGGGGCGACTCTGCAGCAG
TGGCAATAACTATCACTGATCCTGTGAAACAGAGTGGCCATTTAGTGTGA
GATTGGAGGGACTCGTGTATGAATTGGAGGAATGTCAAAGGGTTCTGGGA
TGATCCACCCTAACATGGCAACAATGCTTGGAGTACTGTTCTTGAATGAT
TCTCTATTACTACTTCCCAGATCCATAATCTTACTACTGATTCACCTGCT
AATCATCCTGGTTATAACAAATGATGCCCTGGTGACCATCAATATTTGGA
GAAAGATGGTGCAGACTGCTGTAAGTCGGAGTTTTAATCAAATTACTGTG
GATGGTGACACCAGTACTAATGATGCTGTCATTGCCTTGGCAAGTGGGCT
CTCGGGGTCAAAAAAAATTTCTTCTCTCAACAGTTCAGAAGCAGAGCATC
TTCAGCTATGCCTAGATGCAGTAATGCAGGGTCTTGCAAAGTCAATAGCG
TGGGATGGAGAAGGAGCAACTTGCTTAATTGAGGTCAGAGTAGCCGGTGC
AAATAGTGAAGCTGAAGCAGCACAAATTGCACGCTCTGTGGCATCATCTT
CTCTTACCAAGGCTGCTGTATATGGTCGAGACCCAAACTGGGGAAGAATT
GCCTGTGCTGTTGGCTACGCAGGAATTCAATTTGACCCAAATATGCTCCG
AATATCACTTGGAAATATTCTGCTTATGGATGGAGGGCAGCCAATTCCAT
TTGATAGGGTTGTAGCAAGCAACTACCTCAGAAAGGCTGGTGAGGTCCAT
GGCACAGTTGAAATTCGTATATCCATTGGTGAAGGTCCTGGAAACGGTTT
GGCTTGGGGTTGTGATCTGAGTTACGATTATGTGAAAATCAATGCAGAGT
ACACAACGTAGCCCCGTCTTCTCTTTAAAGGAGAGAGCAACAACACATTG
ACAAGGGAGCCTGTGAGCATATTATTGGCTTCTAGAGAGAGCAGCAACCT
TCTCCAGACAGACTCCCTCAATTACCTTAGCAAAATGCAGACCTTTTGAT
TCTTCATGTTTAGTTTTGCCCCAATATCATGCATGACTTATAAGGAATAA
CACACTTTTCTAATACTTCGAAAACTCTCTAGACACTTGCTTCTTCATGT
TCTTTAGTTTTTGTTACTATAATTCTACATTTCGATCATATAAAAACTTG
GGATTAATTCAAAAAAAAACCCCGGTACTTATAGTCAAG
>CL10.Contig26
TCCTTCTCAACTCCTACTCAGATAAATAGAATGGTGTCGTTTGACACTGA
AACGATACAACTTCAATTTTAAAGACTATAGTAACTACGTTAACTACTCC
TCTTCTTTTCATCCTTCTTTTCCTCATTCCTCCAACCATAGCAAAACCAA
AGTACGTTTTTAAGAATGTTGGGTTGTTGAGCATTGGTGGGAAACACTTG
AGAATATTTGCAGCTTCATCAATGGCAAATGAGGCCTCAAATTACATACC
AGCAGCTCCAATCTTTTTGCCTGAGGGACCATGGCAGCAGATTCAAGGTG
GAGTAACTGCTGCAAAAGGTTTTAAAGCTGCAGGTATGTATGGTGGATTG
CGAGCGGTAGGAGAGAAACCTGATCTTGCTTTGGTCACTTGTGATGTGGA
TGCCATATCTGCAGGGACATTCACGAAAAATGTGGTTGCAGCTGCACCAG
TACTATACTGCAAGAAGGCATTAGAAAGCTCAACAACGGCTCGTGCAGTT
TTGATAAATGCCGGTCAAGCAAATGCAGCAACAGGGGATGCAGGTTACCA
AGATGTAATAGAATGTTCCAATGCCCTTTCTGAGTTACTTGGGCTGAAAC
CTGAAGAAGTATTGATCGAATCCACTGGTGTTATTGGTCAAAGGATAAAG
AAGGAGGCGCTTCTTGGTTCCCTTCCAAAATTAGTCAATCTACTAGCATC
AACTGTTGAGGGGGCAGACTCTGCAGCAGTAGCAATAACTACCACTGATC
TTGTGAAAAAGAGTGTGGCAATTGAGTGTGAGATTGGAGGGACTCGTGTA
TGAATTGGAGGAATGTCAAAGGGTTCTGGGATGATCCACCCTAAAATGGC
AACAATGCTTGGAGTTATAACAACTGATGCCCTGGTGACCAGCAATATTT
GGAGAAAGATGGTGCAGACTGCTGTAAGTCGGAGTTTTAATCAAATTACT
GTGGATGGTGACACCAGTACTAATGATGCTGTCATTGCCTTGGCAAGTGG
GCTCTCGGGGTCAAAAAAAATTTCTTCTCTCAACAGTTCAGAAGCAGAGC
ATCTTCAGCTATGCCTAGATGCAGTAATGCAGGGTCTTGCAAAGTCAATA
GCGTGGGATGGAGAAGGAGCAACTTGCTTAATTGAGGTCAGAGTAGCCGG
TGCAAATAGTGAAGCTGAAGCAGCACAAATTGCACGCTCTGTGGCATCAT
CTTCTCTTACCAAGGCTGCTGTATATGGTCGAGACCCAAACTGGGAAGAC
TTTCCTCTGTAGCTGGGTACGCGGGAATTCAATTTGATCCAAATATGCTC
TGAATTTCACTTGGAAATATTCTGCCTATGGATGAAGGGCAGCCACTTCC
ATTTGATAGGAAGAAAATTCTCTTATTTTGCACACAAAGTTGACACCATC
AATCTTTACTTATTGTGTTCAAAATACTAGCTAGATTGGATCTTGTTTCT
ATGTAACTAAAATGGATCAATGAATGAAAAACATAATTGGTTTTGTTTTA
TTACATTAAACTGAGCTGGAAGCTTCTACATTCAGTGTGTTTATTGAAAA
GTTGTTGAACTTGATGGTTCAAAATGGCTTTACCTAGTCTAGAGCTAAAG
CAAAGGTTGAAGAATTAGAGGAAGAAAAGAAAGAAGAAG
>CL10.Contig27
CTTGACTATAAGTACCGGGGTTTTTTTTTGAATTAATCCCAAGTTTTTAT
ATGATCGAAATGTAGAATTATAGTAACAAAAACTAAAGAACATGAAGAAG
CAAGTGTCTAGAGAGTTTTCGAAGTATTAGAAAAGTGTGTTATTCCTTAT
AAGTCATGCATGATATTGGGGCAAAACTAAACATGAAGAATCAAAAGGTC
TGCATTTTGCTAAGGTAATTGAGGGAGTCTGTCTGGAGAAGGTTGCTGCT
CTCTCTAGAAGCCAATAATATGCTCACAGGCTCCCTTGTCAATGTGTTGT
TGCTCTCTCCTTTAAAGAGAAGACGGGGCTACGTTGTGTACTCTGCATTG
ATTTTCACATAATCGTAACTCAGATCACAACCCCAAGCCAAACCGTTTCC
AGGACCTTCACCAATGGATATACGAATTTCAACTGTGCCATGGACCTCAC
CAGCCTTTCTGAGGTAGTTGCTTGCTACAACCCTATCAAATGGAATTGGC
TGCCCTCCATCCATAAGCAGAATATTTCCAAGTGATATTCGGAGCATATT
TGGGTCAAATTGAATTCCTGCGTAGCCAACAGCACAGGCAATTCTTCCCC
AGTTTGGGTCTCGACCATATACAGCAGCCTTGGTAAGAGAAGATGATGCC
ACAGAGCGTGCAATTTGTGCTGCTTCAGCTTCACTATTTGCACCGGCTAC
TCTGACCTCAATTAAGCAAGTTGCTCCTTCTCCATCCCACGCTATTGACT
TTGCAAGACCCTGCATTACTGCATCTAGGCATAGCTGAAGATGCTCTGCT
TCTGAACTGTTGAGAGAAGAAATTTTTTTTGACCCCGAGAGCCCACTTGC
CAAGGCAATGACAGCATCATTAGTACTGGTGTCACCATCCACAGTAATTT
GATTAAAACTCCGACTTACAGCAGTCTGCACCATCTTTCTCCAAATATTG
ATGGTCACCAGGGCATCATTTGTTATAACCAGGATGATTAGCAGGTGAAT
CAGTAGTAAGATTATGGATCTGGGAAGTAGTAATAGAGAATCATTCAAGA
ACAGTACTCCAAGCATTGTTGCCATGTTAGGGTGGATCATCCCAGAACCC
TTTGACATTCCTCCAATTCATACACGAGTCCCTCCAATCTCACACTAAAT
GGCCACTCTGTTTCACAGGATCAGTGATAGTTATTGCCACTGCTGCAGAG
TCGCCCTGCAATTAAGAAGACAGACCAATAATCAATCACCAAACAATTTA
TATACAAGTGAGGAACCAACTTCGTGTATCAATAAAACATATTCACTCTT
ACAGAATCTGATGGAAAAATCATGATTCAGAAGTCATTAGATAAACATGA
GAGTATGAATAAAGGGGAAGCACAAGATATATTTAAGAGAATTACCCCTC
CACAGTTGATGATAGTAGATTGACTAATTTTGGAAGGGAACCAAGAAATG
CCTCCTGTAGATGACTTTTGCATTAAGTAATGCATCTCATAACTTCCCAA
TATCAGTTGAGGACATGGTTTGCACCATACAACATTCAAAATCAAAAAAA
TATGAAATCAAGATTGATAAGGTTCCAAGTTATCACCACGGAACCACCAG
TTACTGATAATCCAGTTACAAGCACCAAACGCCATGCATGTAAAACACAT
CTTCTATAAACTTATCAAACTAGACAACAAAAAATGATGTTTAAACAACA
CAGGTATGGTAATGTACCATTAATTATAGCATAGACCAAAGAGCAGCACT
TAAATTCATTTATTGACTCACATCTCACTCAACTTTAGATCAAATACATG
GGCAGATAAAGTGACTATGAGTGCATGCTCTTTAGCAAACCCTCCATAAA
TCACCCAAAATGGATGACACTCAATATTTAGAAAAACACATGATGGAAAA
AAAATGCATTACATTGTTGTAGAACTTGTAAAGAGTTGTTAAACTTGCTA
CTTCACAATGTGTGCATTTGGATTGGGTTTAAAAATCAAAACCCTTTTTT
TTTTTACTTTGGACCTCATCTCTTCTCTTAGAAACAATTCACCTTTAACA
CAACCCGAGGTAAAAAACTCTATTTTTTTCATTCTTAAATCCAATCCAAA
TGCGACATCTCAAAGATACTAGCCCAAAATTTGTTAGTTAAGCTAGACTC
TCAAGTTTCTTATGATCCATAGTTAGTCTACCTTTCTTTTTCTCCAACTA
CATGTCTAATATATTATTAATAGATGGCCCCATCTGCACTCACAACAGAA
TCAGATGCATCAATTGCTGCTACCCTCTATACAATGAAGTGAAACAGGAT
ACAAGTGATAGAATGGAAATCAAGAAAACAAAATAGGTAACCAGCAAACT
ATTTCCTTTCTATCAAATCAACGGCACAATTACAAGCCAAGCAAGCATTT
TTCATCCAAAACAAACATTAAAGGAACTTCAACACAATAGAAACACTACA
CATGAGCTGATTAATCTAAATTCATTCTATCAATTTTAGCCACAGGATGT
CCTAACACAAAAAACAAAAGCAATAGCAGAATGATCAAATTTTGGAAATG
TCTTCTACATACTGAGAACAGAAAATGACATTACATACAGAGAGATTAGA
GGCAAAGCCCTTTCTTAACAGATGAGAAACTAAGCTTTCTTAGGGGACTT
GGTGCCCTTAGCAGGAGACTTGGCTGGTTCCTTTGCAGCAGCCTTCTCAT
TCTTCTTCGGCAGAAGAACTGGGTTAATGTTTGGAAGCACGCCTCCATGA
GCAATGGTCACACCAGCAAGAAGTTTCCCAAGCTCCTCATCATTCCTCAC
AGCTAACAGCACATGTCGGGGTATGATCCTGTTCTTCTTGTTGTCTCTTG
CAGCATTTCCAGCCAATTCTAAAACCTCAGCAGCAAGGTACTCGAGGACA
GCAGCCATATAGACAGGAGCGCCGGTTCCTACACGCTGCGAATATCGACC
TTTCTTCAGGTACCGGCCGATTCTTCCGACCGGGAACTGTAGACCGGCTC
TGGAGGACCGGGAGACAGGCTTCTTCTTAGGACCGCCGCCTCTCCTGCCA
GCAGCTCCCTTCTTCATTTTCCCAGTAGCCGTATCCATGTATCCGTCACG
GTGGCCGAGAAATGGTAAAACTACACTACAGTAACAGTCACCACTAGAGC
GACTAGTGAAGAAAATAAAAATACCAGAAGATATTTTTGCCCGAGAGGAA
ATCGGCCTTCTGTAATGGAAGATATTTTC
>CL10.Contig28
CGACGATTTTAAAATTTCTTGTAAGACTTCGTTTGCAGGAACAAGAGTAC
TGAAGCTTTGCGAACCTCCAGAAGACCTCAAATGAGGGAAATTCTTACAA
ATAAACTTGAACATGGAAACAAAAAAGACAAACCTTAAGGATATCTAATT
GCTGTAACTCTGAATTGCCTTTTGCCTTCGCCTTCAGTCCTTTAACTGTC
GACAATGCCAAAAGCCCCTTTCTTTATAATTCATAAACCCTAATAAAGGC
TGTCACTGTTCTTGCAATTGAATTTACTGAAAGTTTGCGGACGGCGTCGT
TCTACGTCGGGGGAACGGGTTCTGGGTCGGAAGATTGAGCCCATTTTCAG
GGCCCATTGCTGATAGCCTATTTTCCCTCATTAGAAAAGGACTTTCCTCT
TTCTTTCTCGTCACTTGCAGTATATTTGGCGACTGTCGGAGTAACAGAGC
ACTGTCTCTGCTGCAGCTGCTATTACTTACCATCAATTCTAAAACCCATA
TTTTTTCATTTTTTGATCTAAAACCCTAAAATGTCTATTTATGCTCCCTA
CTCTGTGTCCATCACATTCTTACAAGAACAGAAGAATGTTGGGTTGTTGA
GCATTGGTGGGAAACACTTGAGAATATTTGCAGCTTCATCAATGGCAAAT
GAGGCCTCAAATTACATACCAGCAGCTCCAATCTTTTTGCCTGAGGGACC
ATGGCAGCAGATTCAAGGTGGAGTAACTGCTGCAAAAGGTTTTAAAGCTG
CAGGTATGTATGGTGGATTGCGAGCGGTAGGAGAGAAACCTGATCTTGCT
TTGGTCACTTGTGATGTGGATGCCATATCTGCAGGGACATTCACGAAAAA
TGTGGTTGCAGCTGCACCAGTACTATACTGCAAGAAGGCATTAGAAAGCT
CAACAACGGCTCGTGCAGTTTTGATAAATGCCGGTCAAGCAAATGCAGCA
ACAGGGGATGCAGGTTACCAAGATGTAATAGAATGTTCCAATGCCCTTTC
TGAGTTACTTGGGCTGAAACCTGAAGAAGTATTGATCGAATCCACTGGTG
TTATTGGTCAAAGGATAAAGAAGGAGGCGCTTCTTGGTTCCCTTCCAAAA
TTAGTCAATCTACTAGCATCAACTGTTGAGGGGGCAGACTCTGCAGCAGT
AGCAATAACTACCACTGATCTTGTGAAAAAGAGTGTGGCAATTGAGTGTG
AGATTGGAGGGACTCGTGTATGAATTGGAGGAATGTCAAAGGGTTCTGGG
ATGATCCACCCTAAAATGGCAACAATGCTTGGAGTTATAACAACTGATGC
CCTGGTGACCAGCAATATTTGGAGAAAGATGGTGCAGACTGCTGTAAGTC
GGAGTTTTAATCAAATTACTGTGGATGGTGACACCAGTACTAATGATGCT
GTCATTGCCTTGGCAAGTGGGCTCTCGGGGTCAAAAAAAATTTCTTCTCT
CAACAGTTCAGAAGCAGAGCATCTTCAGCTATGCCTAGATGCAGTAATGC
AGGGTCTTGCAAAGTCAATAGCGTGGGATGGAGAAGGAGCAACTTGCTTA
ATTGAGGTCAGAGTAGCCGGTGCAAATAGTGAAGCTGAAGCAGCACAAAT
TGCACGCTCTGTGGCATCATCTTCTCTTACCAAGGCTGCTGTATATGGTC
GAGACCCAAACTGGGGAAGAATTGCCTGTGCTGTTGGCTACGCAGGAATT
CAATTTGACCCAAATATGCTCCGAATATCACTTGGAAATATTCTGCTTAT
GGATGGAGGGCAGCCAATTCCATTTGATAGGGTTGTAGCAAGCAACTACC
TCAGAAAGGCTGGTGAGGTCCATGGCACAGTTGAAATTCGTATATCCATT
GGTGAAGGTCCTGGAAACGGTTTGGCTTGGGGTTGTGATCTGAGTTACGA
TTATGTGAAAATCAATGCAGAGTACACAACGTAGCCCCGTCTTCTCTTTA
AAGGAGAGAGCAACAACACATTGACAAGGGAGCCTGTGAGCATATTATTG
GCTTCTAGAGAGAGCAGCAACCTTCTCCAGACAGACTCCCTCAATTACCT
TAGCAAAATGCAGACCTTTTGATTCTTCATGTTTAGTTTTGCCCCAATAT
CATGCATGACTTATAAGGAATAACACACTTTTCTAATACTTCGAAAACTC
TCTAGACACTTGCTTCTTCATGTTCTTTAGTTTTTGTTACTATAATTCTA
CATTTCGATCATATAAAAACTTGGGATTAATTCAAAAAAAAACCCCGG
>CL10.Contig29
GAAAATATCTTCCATTACAGAAGGCCGATTTCCTCTCGGGCAAAAATATC
TTCTGGTATTTTTATTTTCTTCACTAGTCGCTCTAGTGGTGACTGTTACT
GTAGTGTAGTTTTACCATTTCTCGGCCACCGTGACGGATACATGGATACG
GCTACTGGGAAAATGAAGAAGGGAGCTGCTGGCAGGAGAGGCGGCGGTCC
TAAGAAGAAGCCTGTCTCCCGGTCCTCCAGAGCCGGTCTACAGTTCCCGG
TCGGAAGAATCGGCCGGTACCTGAAGAAAGGTCGATATTCGCAGCGTGTA
GGAACCGGCGCTCCTGTCTATATGGCTGCTGTCCTCGAGTACCTTGCTGC
TGAGGTTTTAGAATTGGCTGGAAATGCTGCAAGAGACAACAAGAAGAACA
GGATCATACCCCGACATGTGCTGTTAGCTGTGAGGAATGATGAGGAGCTT
GGGAAACTTCTTGCTGGTGTGACCATTGCTCATGGAGGCGTGCTTCCAAA
CATTAACCCAGTTCTTCTGCCGAAGAAGAATGAGAAGGCTGCTGCAAAGG
AACCAGCCAAGTCTCCTGCTAAGGGCACCAAGTCCCCTAAGAAAGCTTAG
TTTCTCATCTGTTAAGAAAGGGCTTTGCCTCTAATCTCTCTGAGGCATTT
CTTGGTTCCCTTCCAAAATTAGTCAATCTACTATCATCAACTGTGGAGGG
GGCGACTCTGCAGCAGTGGCAATAACTATCACTGATCCTGTGAAACAGAG
TGGCCATTTAGTGTGAGATTGGAGGGACTCGTGTATGAATTGGAGGAATG
TCAAAGGGTTCTGGGATGATCCACCCTAACATGGCAACAATGCTTGGAGT
ACTGTTCTTGAATGATTCTCTATTACTACTTCCCAGATCCATAATCTTAC
TACTGATTCACCTGCTAATCATCCTGGTTATAACAAATGATGCCCTGGTG
ACCATCAATATTTGGAGAAAGATGGTGCAGACTGCTGTTGATGGTGAGAC
CAGTACTAATGGTGCTCTCATTGCCTTGGCAAGTGGGCTTTTGGGGTCAA
AGGAAATTTCTTCTCTCGATTGTTCAGAAGCAGAGCATCTTCAACTGTGC
CTAGATGCAGTAATTCAGGGTCTTGCAAAGTCAATAGTGTGGGATGGAGA
ACGAGCAACTTGCTTAATTGAGGTCTTAGCAACAAAAATATGAAAAGAAA
GATTAATATATTTCGCATCTTGGTTTGTGTCCCTAAACCAACAATTTTGA
TACTTATGCTTTAGCTGGGTATGTTTTAACTCTTATCTCCGCTGAAAGCA
ATATACAGGGCGCACCCCCCTCCTTACCTTCTTGTTTTAGCTACGGCCAT
TTTCCTGTGTAAGTTTTTGTATGACAGCTGGTAACCTGTTTAGTATCTCA
TATCCAAGTGGATGGTGTAACTACTTACAATCAAACATCTGGAACGGAGA
TTTAGAGCTTATGATTTTCATGTGGTAACATTGTATTTTGGAAGTCTTCT
TCACTTGCTTTTGTTTAACTATATAATTTGGCATGAAGTGCCCTCAGTGA
GAGTTCTAATTGTGAATCAAATTTGCAGGTCAGAGTATGGTGCAAATAAT
GAAACTGAAGCAGAACAAAATGCACGCTCAGTGGCATCT
>CL10.Contig30
GAAAATATCTTCCATTACAGAAGGCCGATTTCCTCTCGGGCAAAAATATC
TTCTGGTATTTTTATTTTCTTCACTAGTCGCTCTAGTGGTGACTGTTACT
GTAGTGTAGTTTTACCATTTCTCGGCCACCGTGACGGATACATGGATACG
GCTACTGGGAAAATGAAGAAGGGAGCTGCTGGCAGGAGAGGCGGCGGTCC
TAAGAAGAAGCCTGTCTCCCGGTCCTCCAGAGCCGGTCTACAGTTCCCGG
TCGGAAGAATCGGCCGGTACCTGAAGAAAGGTCGATATTCGCAGCGTGTA
GGAACCGGCGCTCCTGTCTATATGGCTGCTGTCCTCGAGTACCTTGCTGC
TGAGGTTTTAGAATTGGCTGGAAATGCTGCAAGAGACAACAAGAAGAACA
GGATCATACCCCGACATGTGCTGTTAGCTGTGAGGAATGATGAGGAGCTT
GGGAAACTTCTTGCTGGTGTGACCATTGCTCATGGAGGCGTGCTTCCAAA
CATTAACCCAGTTCTTCTGCCGAAGAAGAATGAGAAGGCTGCTGCAAAGG
AACCAGCCAAGTCTCCTGCTAAGGGCACCAAGTCCCCTAAGAAAGCTTAG
TTTCTCATCTGTTAAGAAAGGGCTTTGCCTCTAATCTCTCTGAGGCATTT
CTTGGTTCCCTTCCAAAATTAGTCAATCTACTATCATCAACTGTGGAGGG
GGCGACTCTGCAGCAGTGGCAATAACTATCACTGATCCTGTGAAACAGAG
TGGCCATTTAGTGTGAGATTGGAGGGACTCGTGTATGAATTGGAGGAATG
TCAAAGGGTTCTGGGATGATCCACCCTAAAATGGCAACAATGCTTGGAGT
TATAACAACTGATGCCCTGGTGACCAGCAATATTTGGAGAAAGATGGTGC
AGACTGCTGTAAGTCGGAGTTTTAATCAAATTACTGTGGATGGTGACACC
AGTACTAATGATGCTGTCATTGCCTTGGCAAGTGGGCTCTCGGGGTCAAA
AAAAATTTCTTCTCTCAACAGTTCAGAAGCAGAGCATCTTCAGCTATGCC
TAGATGCAGTAATGCAGGGTCTTGCAAAGTCAATAGCGTGGGATGGAGAA
GGAGCAACTTGCTTAATTGAGGTCAGAGTAGCCGGTGCAAATAGTGAAGC
TGAAGCAGCACAAATTGCACGCTCTGTGGCATCATCTTCTCTTACCA
>CL10.Contig31
CCGGGGTTTTTTTTTGAATTAATCCCAAGTTTTTATATGATCGAAATGTA
GAATTATAGTAACAAAAACTAAAGAACATGAAGAAGCAAGTGTCTAGAGA
GTTTTCGAAGTATTAGAAAAGTGTGTTATTCCTTATAAGTCATGCATGAT
ATTGGGGCAAAACTAAACATGAAGAATCAAAAGGTCTGCATTTTGCTAAG
GTAATTGAGGGAGTCTGTCTGGAGAAGGTTGCTGCTCTCTCTAGAAGCCA
ATAATATGCTCACAGGCTCCCTTGTCAATGTGTTGTTGCTCTCTCCTTTA
AAGAGAAGACGGGGCTACGTTGTGTACTCTGCATTGATTTTCACATAATC
GTAACTCAGATCACAACCCCAAGCCAAACCGTTTCCAGGACCTTCACCAA
TGGATATACGAATTTCAACTGTGCCATGGACCTCACCAGCCTTTCTGAGG
TAGTTGCTTGCTACAACCCTATCAAATGGAATTGGCTGCCCTCCATCCAT
AAGCAGAATATTTCCAAGTGATATTCGGAGCATATTTGGGTCAAATTGAA
TTCCTGCGTAGCCAACAGCACAGGCAATTCTTCCCCAGTTTGGGTCTCGA
CCATATACAGCAGCCTTGGTAAGAGAAGATGATGCCACAGAGCGTGCAAT
TTGTGCTGCTTCAGCTTCACTATTTGCACCGGCTACTCTGACCTCAATTA
AGCAAGTTGCTCCTTCTCCATCCCACGCTATTGACTTTGCAAGACCCTGC
ATTACTGCATCTAGGCATAGCTGAAGATGCTCTGCTTCTGAACTGTTGAG
AGAAGAAATTTTTTTTGACCCCGAGAGCCCACTTGCCAAGGCAATGACAG
CATCATTAGTACTGGTGTCACCATCCACAGTAATTTGATTAAAACTCCGA
CTTACAGCAGTCTGCACCATCTTTCTCCAAATATTGCTGGTCACCAGGGC
ATCAGTTGTTATAACTCCAAGCATTGTTGCCATTTTAGGGTGGATCATCC
CAGAACCCTTTGACATTCCTCCAATTCATACACGAGTCCCTCCAATCTCA
CACTCAATTGCCACACTCTTTTTCACAAGATCAGTGGTAGTTATTGCTAC
TGCTGCAGAGTCTGCCCCCTCAACAGTTGATGCTAGTAGATTGACTAATT
TTGGAAGGGAACCAAGAAGCGCCTCCTTCTTTATCCTTTGACCAATAACA
CCAGTGGATTCGATCAATACTTCTTCAGGTTTCAGCCCAAGTAACTCAGA
AAGGGCATTGGAACATTCTATTACATCTTGGTAACCTGCATCCCCTGTTG
CTGCATTTGCTTGACCGGCATTTATCAAAACTGCACGAGCCGTTGTTGAG
CTTTCTAATGCCTTCTTGCAGTATAGTACTGGTGCAGCTGCAACCACATT
TTTCGTGAATGTCCCTGCAGATATGGCATCCACATCACAAGTGACCAAAG
CAAGATCAGGTTTCTCTCCTACCGCTCGCAATCCACCATACATACCTGCA
GCTTTAAAACCTTTTGCAGCAGTTACTCCACCTTGAATCTGCTGCCATGG
TCCCTCAGGCAAAAAGATTGGAGCTGCTGGTATGTAATTTGAGGCCTCAT
TTGCCATTGATGAAGCTGCAAATATTCTCAAGTGTTTCCCACCAATGCTC
AACAACCCAACATTCTTAAAAACGTACTTTGGTTTTGCTATGGTTGGAGG
AATGAGGAAAAGAAGGATGAAAAGAAGAGGAGTAGTTAACGTAGTTACTA
TAGTCTTTAAAATTGAAGTTGTATCGTTTCAGTGTCAAACGACACCATTC
TATTTATCTGAGTAGGAGTTGAGAAGGA
>CL10.Contig32
CTTCTTCTTTCTTTTCTTCCTCTAATTCTTCAACCTTTGCTTTAGCTCTA
GACTAGGTAAAGCCATTTTGAACCATCAAGTTCAACAACTTTTCAATAAA
CACACTGAATGTAGAAGCTTCCAGCTCAGTTTAATGTAATAAAACAAAAC
CAATTATGTTTTTCATTCATTGATCCATTTTAGTTACATAGAAACAAGAT
CCAATCTAGCTAGTATTTTGAACACAATAAGTAAAGATTGATGGTGTCAA
CTTTGTGTGCAAAATAAGAGAATTTTCTTCCTATCAAATGGAAGTGGCTG
CCCTTCATCCATAGGCAGAATATTTCCAAGTGAAATTCAGAGCATATTTG
GATCAAATTGAATTCCCGCGTACCCAGCTACAGAGGAAAGTCTTCCCAGT
TTGGGTCTCGACCATATACAGCAGCCTACTGATAGAATTCAAATTAAATA
CAACCAACTTATGTGTATGCATACAGTCAAGTTTCTATGAGTGCATCATG
CCTTGGTAAGAGAAGAAGATGCCACTGAGCGTGCATTTTGTTCTGCTTCA
GTTTCATTATTTGCACCATACTCTGACCTGCAAATTTGATTCACAATTAG
AACTCTCACTGAGGGCACTTCATGCCAAATTATATAGTTAAACAAAAGCA
AGTGAAGAAGACTTCCAAAATACAATGTTACCACATGAAAATCATAAGCT
CTAAATCTCCGTTCCAGATGTTTGATTGTAAGTAGTTACACCATCCACTT
GGATATGAGATACTAAACAGGTTACCAGCTGTCATACAAAAACTTACACA
GGAAAATGGCCGTAGCTAAAACAAGAAGGTAAGGAGGGGGGTGCGCCCTG
TATATTGCTTTCAGCGGAGATAAGAGTTAAAACATACCCAGCTAAAGCAT
AAGTATCAAAATTGTTGGTTTAGGGACACAAACCAAGATGCGAAATATAT
TAATCTTTCTTTTCATATTTTTGTTGCTAAGACCTCAATTAAGCAAGTTG
CTCGTTCTCCATCCCACACTATTGACTTTGCAAGACCCTGAATTACCTGA
AAATAATTGACTAAATTAAATGGAAAGTATTTTCAAGAACTCCAAACTAA
TATAAGTTAACAAAAGCCATGAAACCCACAGTTTCATTCTCATTTCCCAT
TTAAAAGAACACAGATGAAACGTTCTTTAGTTGAAACCTATCTCAGCAAG
GCAAGTACCAAAGTAGACAATACTCCAACCATGAGAAGGAATATAATAAT
AATTCATTGTCAAATCTTCAAATGAACCTACATAATATAAACGACATTAC
TCATAAAAGAAACAATATCTTCACATGCTTCATCAAAACGAAAGAAGAGC
AATTTTCAAATTAGTCGAGAAGATGATAAACCATGTTGACAACCGTTGTT
TGAGAGATGAGCAAATTGGTATCGTTAATAAGCAATAATTTTATTTCAGA
AACCACTAGATTCTCCTGTCAAAAATTCAAATAATGAAGGGATGCAAACA
AGAAGAAAAATTGTTCAGAAATATGTTTCATAGAATCAACCGTGGTTTGA
CTAGAATATTGCTGAACACTTTCTAGAAATGGAAGAAAATGCTAAAGGAG
TGTCGACATACTGCATCTAGGCACAGTTGAAGATGCTCTGCTTCTGAACA
ATCGAGAGAAGAAATTTCCTTTGACCCCAAAAGCCCACTTGCCAAGGCAA
TGAGAGCACCATTAGTACTGGTCTCACCATCAACAGCAGTCTGCACCATC
TTTCTCCAAATATTGATGGTCACCAGGGCATCATTTGTTATAACCAGGAT
GATTAGCAGGTGAATCAGTAGTAAGATTATGGATCTGGGAAGTAGTAATA
GAGAATCATTCAAGAACAGTACTCCAAGCATTGTTGCCATGTTAGGGTGG
ATCATCCCAGAACCCTTTGACATTCCTCCAATTCATACACGAGTCCCTCC
AATCTCACACTAAATGGCCACTCTGTTTCACAGGATCAGTGATAGTTATT
GCCACTGCTGCAGAGTCGCCCCCTCCACAGTTGATGATAGTAGATTGACT
AATTTTGGAAGGGAACCAAGAAGCGCCTCCTTCTTTATCCTTTGACCAAT
AACACCAGTGGATTCGATCAATACTTCTTCAGGTTTCAGCCCAAGTAACT
CAGAAAGGGCATTGGAACATTCTATTACATCTTGGTAACCTGCATCCCCT
GTTGCTGCATTTGCTTGACCGGCATTTATCAAAACTGCACGAGCCGTTGT
TGAGCTTTCTAATGCCTTCTTGCAGTATAGTACTGGTGCAGCTGCAACCA
CATTTTTCGTGAATGTCCCTGCAGATATGGCATCCACATCACAAGTGACC
AAAGCAAGATCAGGTTTCTCTCCTACCGCTCGCAATCCACCATACATACC
TGCAGCTTTAAAACCTTTTGCAGCAGTTACTCCACCTTGAATCTGCTGCC
ATGGTCCCTCAGGCAAAAAGATTGGAGCTGCTGGTATGTAATTTGAGGCC
TCATTTGCCATTGATGAAGCTGCAAATATTCTCAAGTGTTTCCCACCAAT
GCTCAACAACCCAACATTCTTCTGTTCTTGTAAGAATGTGATGGACACAG
AGTAGGGAGCATAAATAGACATTTTAGGGTTTTAGATCAAAAAATGAAAA
AATATGGGTTTTAGAATTGATGGTAAGTAATAGCAGCTGCAGCAGAGACA
GTGCTCTGTTACTCCGACAGTCGC
>CL10.Contig33
CTTCTTCTTTCTTTTCTTCCTCTAATTCTTCAACCTTTGCTTTAGCTCTA
GACTAGGTAAAGCCATTTTGAACCATCAAGTTCAACAACTTTTCAATAAA
CACACTGAATGTAGAAGCTTCCAGCTCAGTTTAATGTAATAAAACAAAAC
CAATTATGTTTTTCATTCATTGATCCATTTTAGTTACATAGAAACAAGAT
CCAATCTAGCTAGTATTTTGAACACAATAAGTAAAGATTGATGGTGTCAA
CTTTGTGTGCAAAATAAGAGAATTTTCTTCCTATCAAATGGAAGTGGCTG
CCCTTCATCCATAGGCAGAATATTTCCAAGTGAAATTCAGAGCATATTTG
GATCAAATTGAATTCCCGCGTACCCAGCTACAGAGGAAAGTCTTCCCAGT
TTGGGTCTCGACCATATACAGCAGCCTACTGATAGAATTCAAATTAAATA
CAACCAACTTATGTGTATGCATACAGTCAAGTTTCTATGAGTGCATCATG
CCTTGGTAAGAGAAGAAGATGCCACTGAGCGTGCATTTTGTTCTGCTTCA
GTTTCATTATTTGCACCATACTCTGACCTGCAAATTTGATTCACAATTAG
AACTCTCACTGAGGGCACTTCATGCCAAATTATATAGTTAAACAAAAGCA
AGTGAAGAAGACTTCCAAAATACAATGTTACCACATGAAAATCATAAGCT
CTAAATCTCCGTTCCAGATGTTTGATTGTAAGTAGTTACACCATCCACTT
GGATATGAGATACTAAACAGGTTACCAGCTGTCATACAAAAACTTACACA
GGAAAATGGCCGTAGCTAAAACAAGAAGGTAAGGAGGGGGGTGCGCCCTG
TATATTGCTTTCAGCGGAGATAAGAGTTAAAACATACCCAGCTAAAGCAT
AAGTATCAAAATTGTTGGTTTAGGGACACAAACCAAGATGCGAAATATAT
TAATCTTTCTTTTCATATTTTTGTTGCTAAGACCTCAATTAAGCAAGTTG
CTCGTTCTCCATCCCACACTATTGACTTTGCAAGACCCTGAATTACCTGA
AAATAATTGACTAAATTAAATGGAAAGTATTTTCAAGAACTCCAAACTAA
TATAAGTTAACAAAAGCCATGAAACCCACAGTTTCATTCTCATTTCCCAT
TTAAAAGAACACAGATGAAACGTTCTTTAGTTGAAACCTATCTCAGCAAG
GCAAGTACCAAAGTAGACAATACTCCAACCATGAGAAGGAATATAATAAT
AATTCATTGTCAAATCTTCAAATGAACCTACATAATATAAACGACATTAC
TCATAAAAGAAACAATATCTTCACATGCTTCATCAAAACGAAAGAAGAGC
AATTTTCAAATTAGTCGAGAAGATGATAAACCATGTTGACAACCGTTGTT
TGAGAGATGAGCAAATTGGTATCGTTAATAAGCAATAATTTTATTTCAGA
AACCACTAGATTCTCCTGTCAAAAATTCAAATAATGAAGGGATGCAAACA
AGAAGAAAAATTGTTCAGAAATATGTTTCATAGAATCAACCGTGGTTTGA
CTAGAATATTGCTGAACACTTTCTAGAAATGGAAGAAAATGCTAAAGGAG
TGTCGACATACTGCATCTAGGCACAGTTGAAGATGCTCTGCTTCTGAACA
ATCGAGAGAAGAAATTTCCTTTGACCCCAAAAGCCCACTTGCCAAGGCAA
TGAGAGCACCATTAGTACTGGTCTCACCATCAACAGCAGTCTGCACCATC
TTTCTCCAAATATTGATGGTCACCAGGGCATCATTTGTTATAACCAGGAT
GATTAGCAGGTGAATCAGTAGTAAGATTATGGATCTGGGAAGTAGTAATA
GAGAATCATTCAAGAACAGTACTCCAAGCATTGTTGCCATGTTAGGGTGG
ATCATCCCAGAACCCTTTGACATTCCTCCAATTCATACACGAGTCCCTCC
AATCTCACACTAAATGGCCACTCTGTTTCACAGGATCAGTGATAGTTATT
GCCACTGCTGCAGAGTCGCCCTGCAATTAAGAAGACAGACCAATAATCAA
TCACCAAACAATTTATATACAAGTGAGGAACCAACTTCGTGTATCAATAA
AACATATTCACTCTTACAGAATCTGATGGAAAAATCATGATTCAGAAGTC
ATTAGATAAACATGAGAGTATGAATAAAGGGGAAGCACAAGATATATTTA
AGAGAATTACCCCTCCACAGTTGATGATAGTAGATTGACTAATTTTGGAA
GGGAACCAAGAAGCGCCTCCTTCTTTATCCTTTGACCAATAACACCAGTG
GATTCGATCAATACTTCTTCAGGTTTCAGCCCAAGTAACTCAGAAAGGGC
ATTGGAACATTCTATTACATCTTGGTAACCTGCATCCCCTGTTGCTGCAT
TTGCTTGACCGGCATTTATCAAAACTGCACGAGCCGTTGTTGAGCTTTCT
AATGCCTTCTTGCAGTATAGTACTGGTGCAGCTGCAACCACATTTTTCGT
GAATGTCCCTGCAGATATGGCATCCACATCACAAGTGACCAAAGCAAGAT
CAGGTTTCTCTCCTACCGCTCGCAATCCACCATACATACCTGCAGCTTTA
AAACCTTTTGCAGCAGTTACTCCACCTTGAATCTGCTGCCATGGTCCCTC
AGGCAAAAAGATTGGAGCTGCTGGTATGTAATTTGAGGCCTCATTTGCCA
TTGATGAAGCTGCAAATATTCTCAAGTGTTTCCCACCAATGCTCAACAAC
CCAACATTCTTCTGTTCTTGTAAGAATGTGATGGACACAGAGTAGGGAGC
ATAAATAGACATTTTAGGGTTTTAGATCAAAAAATGAAAAAATATGGGTT
TTAGAATTGATGGTAAGTAATAGCAGCTGCAGCAGAGACAGTGCTCTGTT
ACTCCGACAGTCGC
>CL10.Contig34
CTTCTTCTTTCTTTTCTTCCTCTAATTCTTCAACCTTTGCTTTAGCTCTA
GACTAGGTAAAGCCATTTTGAACCATCAAGTTCAACAACTTTTCAATAAA
CACACTGAATGTAGAAGCTTCCAGCTCAGTTTAATGTAATAAAACAAAAC
CAATTATGTTTTTCATTCATTGATCCATTTTAGTTACATAGAAACAAGAT
CCAATCTAGCTAGTATTTTGAACACAATAAGTAAAGATTGATGGTGTCAA
CTTTGTGTGCAAAATAAGAGAATTTTCTTCCTATCAAATGGAAGTGGCTG
CCCTTCATCCATAGGCAGAATATTTCCAAGTGAAATTCAGAGCATATTTG
GATCAAATTGAATTCCCGCGTACCCAGCTACAGAGGAAAGTCTTCCCAGT
TTGGGTCTCGACCATATACAGCAGCCTACTGATAGAATTCAAATTAAATA
CAACCAACTTATGTGTATGCATACAGTCAAGTTTCTATGAGTGCATCATG
CCTTGGTAAGAGAAGAAGATGCCACTGAGCGTGCATTTTGTTCTGCTTCA
GTTTCATTATTTGCACCATACTCTGACCACATGAAAATCATAAGCTCTAA
ATCTCCGTTCCAGATGTTTGATTGTAAGTAGTTACACCATCCACTTGGAT
ATGAGATACTAAACAGGTTACCAGCTGTCATACAAAAACTTACACAGGAA
AATGGCCGTAGCTAAAACAAGAAGGTAAGGAGGGGGGTGCGCCCTGTATA
TTGCTTTCAGCGGAGATAAGAGTTAAAACATACCCAGCTAAAGCATAAGT
ATCAAAATTGTTGGTTTAGGGACACAAACCAAGATGCGAAATATATTAAT
CTTTCTTTTCATATTTTTGTTGCTAAGACCTCAATTAAGCAAGTTGCTCG
TTCTCCATCCCACACTATTGACTTTGCAAGACCCTGAATTACTGCATCTA
GGCACAGTTGAAGATGCTCTGCTTCTGAACAATCGAGAGAAGAAATTTCC
TTTGACCCCAAAAGCCCACTTGCCAAGGCAATGAGAGCACCATTAGTACT
GGTCTCACCATCAACAGCAGTCTGCACCATCTTTCTCCAAATATTGATGG
TCACCAGGGCATCATTTGTTATAACCAGGATGATTAGCAGGTGAATCAGT
AGTAAGATTATGGATCTGGGAAGTAGTAATAGAGAATCATTCAAGAACAG
TACTCCAAGCATTGTTGCCATGTTAGGGTGGATCATCCCAGAACCCTTTG
ACATTCCTCCAATTCATACACGAGTCCCTCCAATCTCACACTAAATGGCC
ACTCTGTTTCACAGGATCAGTGATAGTTATTGCCACTGCTGCAGAGTCGC
CCCCTCCACAGTTGATGATAGTAGATTGACTAATTTTGGAAGGGAACCAA
GAAGCGCCTCCTTCTTTATCCTTTGACCAATAACACCAGTGGATTCGATC
AATACTTCTTCAGGTTTCAGCCCAAGTAACTCAGAAAGGGCATTGGAACA
TTCTATTACATCTTGGTAACCTGCATCCCCTGTTGCTGCATTTGCTTGAC
CGGCATTTATCAAAACTGCACGAGCCGTTGTTGAGCTTTCTAATGCCTTC
TTGCAGTATAGTACTGGTGCAGCTGCAACCACATTTTTCGTGAATGTCCC
TGCAGATATGGCATCCACATCACAAGTGACCAAAGCAAGATCAGGTTTCT
CTCCTACCGCTCGCAATCCACCATACATACCTGCAGCTTTAAAACCTTTT
GCAGCAGTTACTCCACCTTGAATCTGCTGCCATGGTCCCTCAGGCAAAAA
GATTGGAGCTGCTGGTATGTAATTTGAGGCCTCATTTGCCATTGATGAAG
CTGCAAATATTCTCAAGTGTTTCCCACCAATGCTCAACAACCCAACATTC
TTCTGTTCTTGTAAGAATGTGATGGACACAGAGTAGGGAGCATAAATAGA
CATTTTAGGGTTTTAGATCAAAAAATGAAAAAATATGGGTTTTAGAATTG
ATGGTAAGTAATAGCAGCTGCAGCAGAGACAGTGCTCTGTTACTCCGACA
GTCGC
>CL10.Contig35
TCCCTTGTGTGACCTGCTCCAGAAAACTTACACCTCTTTTTAACTTTCCT
TCTCTTCTTCTTTCTTTTCTTCCTCTAATTCTTCAACCTTTGCTTTAGCT
CTAGACTAGGTAAAGCCATTTTGAACCATCAAGTTCAACAACTTTTCAAT
AAACACACTGAATGTAGAAGCTTCCAGCTCAGTTTAATGTAATAAAACAA
AACCAATTATGTTTTTCATTCATTGATCCATTTTAGTTACATAGAAACAA
GATCCAATCTAGCTAGTATTTTGAACACAATAAGTAAAGATTGATGGTGT
CAACTTTGTGTGCAAAATAAGAGAATTTTCTTCCTATCAAATGGAAGTGG
CTGCCCTTCATCCATAGGCAGAATATTTCCAAGTGAAATTCAGAGCATAT
TTGGATCAAATTGAATTCCCGCGTACCCAGCTACAGAGGAAAGTCTTCCC
AGTTTGGGTCTCGACCATATACAGCAGCCTTGGTAAGAGAAGAAGATGCC
ACTGAGCGTGCATTTTGTTCTGCTTCAGTTTCATTATTTGCACCATACTC
TGACCACATGAAAATCATAAGCTCTAAATCTCCGTTCCAGATGTTTGATT
GTAAGTAGTTACACCATCCACTTGGATATGAGATACTAAACAGGTTACCA
GCTGTCATACAAAAACTTACACAGGAAAATGGCCGTAGCTAAAACAAGAA
GGTAAGGAGGGGGGTGCGCCCTGTATATTGCTTTCAGCGGAGATAAGAGT
TAAAACATACCCAGCTAAAGCATAAGTATCAAAATTGTTGGTTTAGGGAC
ACAAACCAAGATGCGAAATATATTAATCTTTCTTTTCATATTTTTGTTGC
TAAGACCTCAATTAAGCAAGTTGCTCGTTCTCCATCCCACACTATTGACT
TTGCAAGACCCTGAATTACCTGAAAATAATTGACTAAATTAAATGGAAAG
TATTTTCAAGAACTCCAAACTAATATAAGTTAACAAAAGCCATGAAACCC
ACAGTTTCATTCTCATTTCCCATTTAAAAGAACACAGATGAAACGTTCTT
TAGTTGAAACCTATCTCAGCAAGGCAAGTACCAAAGTAGACAATACTCCA
ACCATGAGAAGGAATATAATAATAATTCATTGTCAAATCTTCAAATGAAC
CTACATAATATAAACGACATTACTCATAAAAGAAACAATATCTTCACATG
CTTCATCAAAACGAAAGAAGAGCAATTTTCAAATTAGTCGAGAAGATGAT
AAACCATGTTGACAACCGTTGTTTGAGAGATGAGCAAATTGGTATCGTTA
ATAAGCAATAATTTTATTTCAGAAACCACTAGATTCTCCTGTCAAAAATT
CAAATAATGAAGGGATGCAAACAAGAAGAAAAATTGTTCAGAAATATGTT
TCATAGAATCAACCGTGGTTTGACTAGAATATTGCTGAACACTTTCTAGA
AATGGAAGAAAATGCTAAAGGAGTGTCGACATACTGCATCTAGGCACAGT
TGAAGATGCTCTGCTTCTGAACAATCGAGAGAAGAAATTTCCTTTGACCC
CAAAAGCCCACTTGCCAAGGCAATGAGAGCACCATTAGTACTGGTCTCAC
CATCAACAGCAGTCTGCACCATCTTTCTCCAAATATTGATGGTCACCAGG
GCATCATTTGTTATAACCAGGATGATTAGCAGGTGAATCAGTAGTAAGAT
TATGGATCTGGGAAGTAGTAATAGAGAATCATTCAAGAACAGTACTCCAA
GCATTGTTGCCATGTTAGGGTGGATCATCCCAGAACCCTTTGACATTCCT
CCAATTCATACACGAGTCCCTCCAATCTCACACTAAATGGCCACTCTGTT
TCACAGGATCAGTGATAGTTATTGCCACTGCTGCAGAGTCGCCCTGCAAT
TAAGAAGACAGACCAATAATCAATCACCAAACAATTTATATACAAGTGAG
GAACCAACTTCGTGTATCAATAAAACATATTCACTCTTACAGAATCTGAT
GGAAAAATCATGATTCAGAAGTCATTAGATAAACATGAGAGTATGAATAA
AGGGGAAGCACAAGATATATTTAAGAGAATTACCCCTCCACAGTTGATGA
TAGTAGATTGACTAATTTTGGAAGGGAACCAAGAAATGCCTCCTGTAGAT
GACTTTTGCATTAAGTAATGCATCTCATAACTTCCCAATATCAGTTGAGG
ACATGGTTTGCACCATACAACATTCAAAATCAAAAAAATATGAAATCAAG
ATTGATAAGGTTCCAAGTTATCACCACGGAACCACCAGTTACTGATAATC
CAGTTACAAGCACCAAACGCCATGCATGTAAAACACATCTTCTATAAACT
TATCAAACTAGACAACAAAAAATGATGTTTAAACAACACAGGTATGGTAA
TGTACCATTAATTATAGCATAGACCAAAGAGCAGCACTTAAATTCATTTA
TTGACTCACATCTCACTCAACTTTAGATCAAATACATGGGCAGATAAAGT
GACTATGAGTGCATGCTCTTTAGCAAACCCTCCATAAATCACCCAAAATG
GATGACACTCAATATTTAGAAAAACACATGATGGAAAAAAAATGCATTAC
ATTGTTGTAGAACTTGTAAAGAGTTGTTAAACTTGCTACTTCACAATGTG
TGCATTTGGATTGGGTTTAAAAATCAAAACCCTTTTTTTTTTTACTTTGG
ACCTCATCTCTTCTCTTAGAAACAATTCACCTTTAACACAACCCGAGGTA
AAAAACTCTATTTTTTTCATTCTTAAATCCAATCCAAATGCGACATCTCA
AAGATACTAGCCCAAAATTTGTTAGTTAAGCTAGACTCTCAAGTTTCTTA
TGATCCATAGTTAGTCTACCTTTCTTTTTCTCCAACTACATGTCTAATAT
ATTATTAATAGATGGCCCCATCTGCACTCACAACAGAATCAGATGCATCA
ATTGCTGCTACCCTCTATACAATGAAGTGAAACAGGATACAAGTGATAGA
ATGGAAATCAAGAAAACAAAATAGGTAACCAGCAAACTATTTCCTTTCTA
TCAAATCAACGGCACAATTACAAGCCAAGCAAGCATTTTTCATCCAAAAC
AAACATTAAAGGAACTTCAACACAATAGAAACACTACACATGAGCTGATT
AATCTAAATTCATTCTATCAATTTTAGCCACAGGATGTCCTAACACAAAA
AACAAAAGCAATAGCAGAATGATCAAATTTTGGAAATGTCTTCTACATAC
TGAGAACAGAAAATGACATTACATACAGAGAGATTAGAGGCAAAGCCCTT
TCTTAACAGATGAGAAACTAAGCTTTCTTAGGGGACTTGGTGCCCTTAGC
AGGAGACTTGGCTGGTTCCTTTGCAGCAGCCTTCTCATTCTTCTTCGGCA
GAAGAACTGGGTTAATGTTTGGAAGCACGCCTCCATGAGCAATGGTCACA
CCAGCAAGAAGTTTCCCAAGCTCCTCATCATTCCTCACAGCTAACAGCAC
ATGTCGGGGTATGATCCTGTTCTTCTTGTTGTCTCTTGCAGCATTTCCAG
CCAATTCTAAAACCTCAGCAGCAAGGTACTCGAGGACAGCAGCCATATAG
ACAGGAGCGCCGGTTCCTACACGCTGCGAATATCGACCTTTCTTCAGGTA
CCGGCCGATTCTTCCGACCGGGAACTGTAGACCGGCTCTGGAGGACCGGG
AGACAGGCTTCTTCTTAGGACCGCCGCCTCTCCTGCCAGCAGCTCCCTTC
TTCATTTTCCCAGTAGCCGTATCCATGTATCCGTCACGGTGGCCGAGAAA
TGGTAAAACTACACTACAGTAACAGTCACCACTAGAGCGACTAGTGAAGA
AAATAAAAATACCAGAAGATATTTTTGCCCGAGAGGAAATCGGCCTTCTG
TAAT
>CL10.Contig36
TCCCTTGTGTGACCTGCTCCAGAAAACTTACACCTCTTTTTAACTTTCCT
TCTCTTCTTCTTTCTTTTCTTCCTCTAATTCTTCAACCTTTGCTTTAGCT
CTAGACTAGGTAAAGCCATTTTGAACCATCAAGTTCAACAACTTTTCAAT
AAACACACTGAATGTAGAAGCTTCCAGCTCAGTTTAATGTAATAAAACAA
AACCAATTATGTTTTTCATTCATTGATCCATTTTAGTTACATAGAAACAA
GATCCAATCTAGCTAGTATTTTGAACACAATAAGTAAAGATTGATGGTGT
CAACTTTGTGTGCAAAATAAGAGAATTTTCTTCCTATCAAATGGAAGTGG
CTGCCCTTCATCCATAGGCAGAATATTTCCAAGTGAAATTCAGAGCATAT
TTGGATCAAATTGAATTCCCGCGTACCCAGCTACAGAGGAAAGTCTTCCC
AGTTTGGGTCTCGACCATATACAGCAGCCTTGGTAAGAGAAGAAGATGCC
ACTGAGCGTGCATTTTGTTCTGCTTCAGTTTCATTATTTGCACCATACTC
TGACCTGCAAATTTGATTCACAATTAGAACTCTCACTGAGGGCACTTCAT
GCCAAATTATATAGTTAAACAAAAGCAAGTGAAGAAGACTTCCAAAATAC
AATGTTACCACATGAAAATCATAAGCTCTAAATCTCCGTTCCAGATGTTT
GATTGTAAGTAGTTACACCATCCACTTGGATATGAGATACTAAACAGGTT
ACCAGCTGTCATACAAAAACTTACACAGGAAAATGGCCGTAGCTAAAACA
AGAAGGTAAGGAGGGGGGTGCGCCCTGTATATTGCTTTCAGCGGAGATAA
GAGTTAAAACATACCCAGCTAAAGCATAAGTATCAAAATTGTTGGTTTAG
GGACACAAACCAAGATGCGAAATATATTAATCTTTCTTTTCATATTTTTG
TTGCTAAGACCTCAATTAAGCAAGTTGCTCGTTCTCCATCCCACACTATT
GACTTTGCAAGACCCTGAATTACTGCATCTAGGCACAGTTGAAGATGCTC
TGCTTCTGAACAATCGAGAGAAGAAATTTCCTTTGACCCCAAAAGCCCAC
TTGCCAAGGCAATGAGAGCACCATTAGTACTGGTCTCACCATCAACAGCA
GTCTGCACCATCTTTCTCCAAATATTGATGGTCACCAGGGCATCATTTGT
TATAACCAGGATGATTAGCAGGTGAATCAGTAGTAAGATTATGGATCTGG
GAAGTAGTAATAGAGAATCATTCAAGAACAGTACTCCAAGCATTGTTGCC
ATGTTAGGGTGGATCATCCCAGAACCCTTTGACATTCCTCCAATTCATAC
ACGAGTCCCTCCAATCTCACACTAAATGGCCACTCTGTTTCACAGGATCA
GTGATAGTTATTGCCACTGCTGCAGAGTCGCCCTGCAATTAAGAAGACAG
ACCAATAATCAATCACCAAACAATTTATATACAAGTGAGGAACCAACTTC
GTGTATCAATAAAACATATTCACTCTTACAGAATCTGATGGAAAAATCAT
GATTCAGAAGTCATTAGATAAACATGAGAGTATGAATAAAGGGGAAGCAC
AAGATATATTTAAGAGAATTACCCCTCCACAGTTGATGATAGTAGATTGA
CTAATTTTGGAAGGGAACCAAGAAATGCCTCCTGTAGATGACTTTTGCAT
TAAGTAATGCATCTCATAACTTCCCAATATCAGTTGAGGACATGGTTTGC
ACCATACAACATTCAAAATCAAAAAAATATGAAATCAAGATTGATAAGGT
TCCAAGTTATCACCACGGAACCACCAGTTACTGATAATCCAGTTACAAGC
ACCAAACGCCATGCATGTAAAACACATCTTCTATAAACTTATCAAACTAG
ACAACAAAAAATGATGTTTAAACAACACAGGTATGGTAATGTACCATTAA
TTATAGCATAGACCAAAGAGCAGCACTTAAATTCATTTATTGACTCACAT
CTCACTCAACTTTAGATCAAATACATGGGCAGATAAAGTGACTATGAGTG
CATGCTCTTTAGCAAACCCTCCATAAATCACCCAAAATGGATGACACTCA
ATATTTAGAAAAACACATGATGGAAAAAAAATGCATTACATTGTTGTAGA
ACTTGTAAAGAGTTGTTAAACTTGCTACTTCACAATGTGTGCATTTGGAT
TGGGTTTAAAAATCAAAACCCTTTTTTTTTTTACTTTGGACCTCATCTCT
TCTCTTAGAAACAATTCACCTTTAACACAACCCGAGGTAAAAAACTCTAT
TTTTTTCATTCTTAAATCCAATCCAAATGCGACATCTCAAAGATACTAGC
CCAAAATTTGTTAGTTAAGCTAGACTCTCAAGTTTCTTATGATCCATAGT
TAGTCTACCTTTCTTTTTCTCCAACTACATGTCTAATATATTATTAATAG
ATGGCCCCATCTGCACTCACAACAGAATCAGATGCATCAATTGCTGCTAC
CCTCTATACAATGAAGTGAAACAGGATACAAGTGATAGAATGGAAATCAA
GAAAACAAAATAGGTAACCAGCAAACTATTTCCTTTCTATCAAATCAACG
GCACAATTACAAGCCAAGCAAGCATTTTTCATCCAAAACAAACATTAAAG
GAACTTCAACACAATAGAAACACTACACATGAGCTGATTAATCTAAATTC
ATTCTATCAATTTTAGCCACAGGATGTCCTAACACAAAAAACAAAAGCAA
TAGCAGAATGATCAAATTTTGGAAATGTCTTCTACATACTGAGAACAGAA
AATGACATTACATACAGAGAGATTAGAGGCAAAGCCCTTTCTTAACAGAT
GAGAAACTAAGCTTTCTTAGGGGACTTGGTGCCCTTAGCAGGAGACTTGG
CTGGTTCCTTTGCAGCAGCCTTCTCATTCTTCTTCGGCAGAAGAACTGGG
TTAATGTTTGGAAGCACGCCTCCATGAGCAATGGTCACACCAGCAAGAAG
TTTCCCAAGCTCCTCATCATTCCTCACAGCTAACAGCACATGTCGGGGTA
TGATCCTGTTCTTCTTGTTGTCTCTTGCAGCATTTCCAGCCAATTCTAAA
ACCTCAGCAGCAAGGTACTCGAGGACAGCAGCCATATAGACAGGAGCGCC
GGTTCCTACACGCTGCGAATATCGACCTTTCTTCAGGTACCGGCCGATTC
TTCCGACCGGGAACTGTAGACCGGCTCTGGAGGACCGGGAGACAGGCTTC
TTCTTAGGACCGCCGCCTCTCCTGCCAGCAGCTCCCTTCTTCATTTTCCC
AGTAGCCGTATCCATGTATCCGTCACGGTGGCCGAGAAATGGTAAAACTA
CACTACAGTAACAGTCACCACTAGAGCGACTAGTGAAGAAAATAAAAATA
CCAGAAGATATTTTTGCCCGAGAGGAAATCGGCCTTCTGTAAT
>CL10.Contig37
TCCCTTGTGTGACCTGCTCCAGAAAACTTACACCTCTTTTTAACTTTCCT
TCTCTTCTTCTTTCTTTTCTTCCTCTAATTCTTCAACCTTTGCTTTAGCT
CTAGACTAGGTAAAGCCATTTTGAACCATCAAGTTCAACAACTTTTCAAT
AAACACACTGAATGTAGAAGCTTCCAGCTCAGTTTAATGTAATAAAACAA
AACCAATTATGTTTTTCATTCATTGATCCATTTTAGTTACATAGAAACAA
GATCCAATCTAGCTAGTATTTTGAACACAATAAGTAAAGATTGATGGTGT
CAACTTTGTGTGCAAAATAAGAGAATTTTCTTCCTATCAAATGGAAGTGG
CTGCCCTTCATCCATAGGCAGAATATTTCCAAGTGAAATTCAGAGCATAT
TTGGATCAAATTGAATTCCCGCGTACCCAGCTACAGAGGAAAGTCTTCCC
AGTTTGGGTCTCGACCATATACAGCAGCCTTGGTAAGAGAAGAAGATGCC
ACTGAGCGTGCATTTTGTTCTGCTTCAGTTTCATTATTTGCACCATACTC
TGACCTGCAAATTTGATTCACAATTAGAACTCTCACTGAGGGCACTTCAT
GCCAAATTATATAGTTAAACAAAAGCAAGTGAAGAAGACTTCCAAAATAC
AATGTTACCACATGAAAATCATAAGCTCTAAATCTCCGTTCCAGATGTTT
GATTGTAAGTAGTTACACCATCCACTTGGATATGAGATACTAAACAGGTT
ACCAGCTGTCATACAAAAACTTACACAGGAAAATGGCCGTAGCTAAAACA
AGAAGGTAAGGAGGGGGGTGCGCCCTGTATATTGCTTTCAGCGGAGATAA
GAGTTAAAACATACCCAGCTAAAGCATAAGTATCAAAATTGTTGGTTTAG
GGACACAAACCAAGATGCGAAATATATTAATCTTTCTTTTCATATTTTTG
TTGCTAAGACCTCAATTAAGCAAGTTGCTCGTTCTCCATCCCACACTATT
GACTTTGCAAGACCCTGAATTACCTGAAAATAATTGACTAAATTAAATGG
AAAGTATTTTCAAGAACTCCAAACTAATATAAGTTAACAAAAGCCATGAA
ACCCACAGTTTCATTCTCATTTCCCATTTAAAAGAACACAGATGAAACGT
TCTTTAGTTGAAACCTATCTCAGCAAGGCAAGTACCAAAGTAGACAATAC
TCCAACCATGAGAAGGAATATAATAATAATTCATTGTCAAATCTTCAAAT
GAACCTACATAATATAAACGACATTACTCATAAAAGAAACAATATCTTCA
CATGCTTCATCAAAACGAAAGAAGAGCAATTTTCAAATTAGTCGAGAAGA
TGATAAACCATGTTGACAACCGTTGTTTGAGAGATGAGCAAATTGGTATC
GTTAATAAGCAATAATTTTATTTCAGAAACCACTAGATTCTCCTGTCAAA
AATTCAAATAATGAAGGGATGCAAACAAGAAGAAAAATTGTTCAGAAATA
TGTTTCATAGAATCAACCGTGGTTTGACTAGAATATTGCTGAACACTTTC
TAGAAATGGAAGAAAATGCTAAAGGAGTGTCGACATACTGCATCTAGGCA
CAGTTGAAGATGCTCTGCTTCTGAACAATCGAGAGAAGAAATTTCCTTTG
ACCCCAAAAGCCCACTTGCCAAGGCAATGAGAGCACCATTAGTACTGGTC
TCACCATCAACAGCAGTCTGCACCATCTTTCTCCAAATATTGATGGTCAC
CAGGGCATCATTTGTTATAACCAGGATGATTAGCAGGTGAATCAGTAGTA
AGATTATGGATCTGGGAAGTAGTAATAGAGAATCATTCAAGAACAGTACT
CCAAGCATTGTTGCCATGTTAGGGTGGATCATCCCAGAACCCTTTGACAT
TCCTCCAATTCATACACGAGTCCCTCCAATCTCACACTAAATGGCCACTC
TGTTTCACAGGATCAGTGATAGTTATTGCCACTGCTGCAGAGTCGCCCCC
TCCACAGTTGATGATAGTAGATTGACTAATTTTGGAAGGGAACCAAGAAA
TGCCTCCTGTAGATGACTTTTGCATTAAGTAATGCATCTCATAACTTCCC
AATATCAGTTGAGGACATGGTTTGCACCATACAACATTCAAAATCAAAAA
AATATGAAATCAAGATTGATAAGGTTCCAAGTTATCACCACGGAACCACC
AGTTACTGATAATCCAGTTACAAGCACCAAACGCCATGCATGTAAAACAC
ATCTTCTATAAACTTATCAAACTAGACAACAAAAAATGATGTTTAAACAA
CACAGGTATGGTAATGTACCATTAATTATAGCATAGACCAAAGAGCAGCA
CTTAAATTCATTTATTGACTCACATCTCACTCAACTTTAGATCAAATACA
TGGGCAGATAAAGTGACTATGAGTGCATGCTCTTTAGCAAACCCTCCATA
AATCACCCAAAATGGATGACACTCAATATTTAGAAAAACACATGATGGAA
AAAAAATGCATTACATTGTTGTAGAACTTGTAAAGAGTTGTTAAACTTGC
TACTTCACAATGTGTGCATTTGGATTGGGTTTAAAAATCAAAACCCTTTT
TTTTTTTACTTTGGACCTCATCTCTTCTCTTAGAAACAATTCACCTTTAA
CACAACCCGAGGTAAAAAACTCTATTTTTTTCATTCTTAAATCCAATCCA
AATGCGACATCTCAAAGATACTAGCCCAAAATTTGTTAGTTAAGCTAGAC
TCTCAAGTTTCTTATGATCCATAGTTAGTCTACCTTTCTTTTTCTCCAAC
TACATGTCTAATATATTATTAATAGATGGCCCCATCTGCACTCACAACAG
AATCAGATGCATCAATTGCTGCTACCCTCTATACAATGAAGTGAAACAGG
ATACAAGTGATAGAATGGAAATCAAGAAAACAAAATAGGTAACCAGCAAA
CTATTTCCTTTCTATCAAATCAACGGCACAATTACAAGCCAAGCAAGCAT
TTTTCATCCAAAACAAACATTAAAGGAACTTCAACACAATAGAAACACTA
CACATGAGCTGATTAATCTAAATTCATTCTATCAATTTTAGCCACAGGAT
GTCCTAACACAAAAAACAAAAGCAATAGCAGAATGATCAAATTTTGGAAA
TGTCTTCTACATACTGAGAACAGAAAATGACATTACATACAGAGAGATTA
GAGGCAAAGCCCTTTCTTAACAGATGAGAAACTAAGCTTTCTTAGGGGAC
TTGGTGCCCTTAGCAGGAGACTTGGCTGGTTCCTTTGCAGCAGCCTTCTC
ATTCTTCTTCGGCAGAAGAACTGGGTTAATGTTTGGAAGCACGCCTCCAT
GAGCAATGGTCACACCAGCAAGAAGTTTCCCAAGCTCCTCATCATTCCTC
ACAGCTAACAGCACATGTCGGGGTATGATCCTGTTCTTCTTGTTGTCTCT
TGCAGCATTTCCAGCCAATTCTAAAACCTCAGCAGCAAGGTACTCGAGGA
CAGCAGCCATATAGACAGGAGCGCCGGTTCCTACACGCTGCGAATATCGA
CCTTTCTTCAGGTACCGGCCGATTCTTCCGACCGGGAACTGTAGACCGGC
TCTGGAGGACCGGGAGACAGGCTTCTTCTTAGGACCGCCGCCTCTCCTGC
CAGCAGCTCCCTTCTTCATTTTCCCAGTAGCCGTATCCATGTATCCGTCA
CGGTGGCCGAGAAATGGTAAAACTACACTACAGTAACAGTCACCACTAGA
GCGACTAGTGAAGAAAATAAAAATACCAGAAGATATTTTTGCCCGAGAGG
AAATCGGCCTTCTGTAAT
>CL10.Contig38
TCCCTTGTGTGACCTGCTCCAGAAAACTTACACCTCTTTTTAACTTTCCT
TCTCTTCTTCTTTCTTTTCTTCCTCTAATTCTTCAACCTTTGCTTTAGCT
CTAGACTAGGTAAAGCCATTTTGAACCATCAAGTTCAACAACTTTTCAAT
AAACACACTGAATGTAGAAGCTTCCAGCTCAGTTTAATGTAATAAAACAA
AACCAATTATGTTTTTCATTCATTGATCCATTTTAGTTACATAGAAACAA
GATCCAATCTAGCTAGTATTTTGAACACAATAAGTAAAGATTGATGGTGT
CAACTTTGTGTGCAAAATAAGAGAATTTTCTTCCTATCAAATGGAAGTGG
CTGCCCTTCATCCATAGGCAGAATATTTCCAAGTGAAATTCAGAGCATAT
TTGGATCAAATTGAATTCCCGCGTACCCAGCTACAGAGGAAAGTCTTCCC
AGTTTGGGTCTCGACCATATACAGCAGCCTTGGTAAGAGAAGAAGATGCC
ACTGAGCGTGCATTTTGTTCTGCTTCAGTTTCATTATTTGCACCATACTC
TGACCTGCAAATTTGATTCACAATTAGAACTCTCACTGAGGGCACTTCAT
GCCAAATTATATAGTTAAACAAAAGCAAGTGAAGAAGACTTCCAAAATAC
AATGTTACCACATGAAAATCATAAGCTCTAAATCTCCGTTCCAGATGTTT
GATTGTAAGTAGTTACACCATCCACTTGGATATGAGATACTAAACAGGTT
ACCAGCTGTCATACAAAAACTTACACAGGAAAATGGCCGTAGCTAAAACA
AGAAGGTAAGGAGGGGGGTGCGCCCTGTATATTGCTTTCAGCGGAGATAA
GAGTTAAAACATACCCAGCTAAAGCATAAGTATCAAAATTGTTGGTTTAG
GGACACAAACCAAGATGCGAAATATATTAATCTTTCTTTTCATATTTTTG
TTGCTAAGACCTCAATTAAGCAAGTTGCTCGTTCTCCATCCCACACTATT
GACTTTGCAAGACCCTGAATTACCTGAAAATAATTGACTAAATTAAATGG
AAAGTATTTTCAAGAACTCCAAACTAATATAAGTTAACAAAAGCCATGAA
ACCCACAGTTTCATTCTCATTTCCCATTTAAAAGAACACAGATGAAACGT
TCTTTAGTTGAAACCTATCTCAGCAAGGCAAGTACCAAAGTAGACAATAC
TCCAACCATGAGAAGGAATATAATAATAATTCATTGTCAAATCTTCAAAT
GAACCTACATAATATAAACGACATTACTCATAAAAGAAACAATATCTTCA
CATGCTTCATCAAAACGAAAGAAGAGCAATTTTCAAATTAGTCGAGAAGA
TGATAAACCATGTTGACAACCGTTGTTTGAGAGATGAGCAAATTGGTATC
GTTAATAAGCAATAATTTTATTTCAGAAACCACTAGATTCTCCTGTCAAA
AATTCAAATAATGAAGGGATGCAAACAAGAAGAAAAATTGTTCAGAAATA
TGTTTCATAGAATCAACCGTGGTTTGACTAGAATATTGCTGAACACTTTC
TAGAAATGGAAGAAAATGCTAAAGGAGTGTCGACATACTGCATCTAGGCA
CAGTTGAAGATGCTCTGCTTCTGAACAATCGAGAGAAGAAATTTCCTTTG
ACCCCAAAAGCCCACTTGCCAAGGCAATGAGAGCACCATTAGTACTGGTC
TCACCATCAACAGCAGTCTGCACCATCTTTCTCCAAATATTGATGGTCAC
CAGGGCATCATTTGTTATAACCAGGATGATTAGCAGGTGAATCAGTAGTA
AGATTATGGATCTGGGAAGTAGTAATAGAGAATCATTCAAGAACAGTACT
CCAAGCATTGTTGCCATGTTAGGGTGGATCATCCCAGAACCCTTTGACAT
TCCTCCAATTCATACACGAGTCCCTCCAATCTCACACTAAATGGCCACTC
TGTTTCACAGGATCAGTGATAGTTATTGCCACTGCTGCAGAGTCGCCCTG
CAATTAAGAAGACAGACCAATAATCAATCACCAAACAATTTATATACAAG
TGAGGAACCAACTTCGTGTATCAATAAAACATATTCACTCTTACAGAATC
TGATGGAAAAATCATGATTCAGAAGTCATTAGATAAACATGAGAGTATGA
ATAAAGGGGAAGCACAAGATATATTTAAGAGAATTACCCCTCCACAGTTG
ATGATAGTAGATTGACTAATTTTG
>CL10.Contig39
TCCCTTGTGTGACCTGCTCCAGAAAACTTACACCTCTTTTTAACTTTCCT
TCTCTTCTTCTTTCTTTTCTTCCTCTAATTCTTCAACCTTTGCTTTAGCT
CTAGACTAGGTAAAGCCATTTTGAACCATCAAGTTCAACAACTTTTCAAT
AAACACACTGAATGTAGAAGCTTCCAGCTCAGTTTAATGTAATAAAACAA
AACCAATTATGTTTTTCATTCATTGATCCATTTTAGTTACATAGAAACAA
GATCCAATCTAGCTAGTATTTTGAACACAATAAGTAAAGATTGATGGTGT
CAACTTTGTGTGCAAAATAAGAGAATTTTCTTCCTATCAAATGGAAGTGG
CTGCCCTTCATCCATAGGCAGAATATTTCCAAGTGAAATTCAGAGCATAT
TTGGATCAAATTGAATTCCCGCGTACCCAGCTACAGAGGAAAGTCTTCCC
AGTTTGGGTCTCGACCATATACAGCAGCCTTGGTAAGAGAAGAAGATGCC
ACTGAGCGTGCATTTTGTTCTGCTTCAGTTTCATTATTTGCACCATACTC
TGACCACATGAAAATCATAAGCTCTAAATCTCCGTTCCAGATGTTTGATT
GTAAGTAGTTACACCATCCACTTGGATATGAGATACTAAACAGGTTACCA
GCTGTCATACAAAAACTTACACAGGAAAATGGCCGTAGCTAAAACAAGAA
GGTAAGGAGGGGGGTGCGCCCTGTATATTGCTTTCAGCGGAGATAAGAGT
TAAAACATACCCAGCTAAAGCATAAGTATCAAAATTGTTGGTTTAGGGAC
ACAAACCAAGATGCGAAATATATTAATCTTTCTTTTCATATTTTTGTTGC
TAAGACCTCAATTAAGCAAGTTGCTCGTTCTCCATCCCACACTATTGACT
TTGCAAGACCCTGAATTACTGCATCTAGGCACAGTTGAAGATGCTCTGCT
TCTGAACAATCGAGAGAAGAAATTTCCTTTGACCCCAAAAGCCCACTTGC
CAAGGCAATGAGAGCACCATTAGTACTGGTCTCACCATCAACAGCAGTCT
GCACCATCTTTCTCCAAATATTGATGGTCACCAGGGCATCATTTGTTATA
ACCAGGATGATTAGCAGGTGAATCAGTAGTAAGATTATGGATCTGGGAAG
TAGTAATAGAGAATCATTCAAGAACAGTACTCCAAGCATTGTTGCCATGT
TAGGGTGGATCATCCCAGAACCCTTTGACATTCCTCCAATTCATACACGA
GTCCCTCCAATCTCACACTAAATGGCCACTCTGTTTCACAGGATCAGTGA
TAGTTATTGCCACTGCTGCAGAGTCGCCCTGCAATTAAGAAGACAGACCA
ATAATCAATCACCAAACAATTTATATACAAGTGAGGAACCAACTTCGTGT
ATCAATAAAACATATTCACTCTTACAGAATCTGATGGAAAAATCATGATT
CAGAAGTCATTAGATAAACATGAGAGTATGAATAAAGGGGAAGCACAAGA
TATATTTAAGAGAATTACCCCTCCACAGTTGATGATAGTAGATTGACTAA
TTTTGGAAGGGAACCAAGAAATGCCTCCTGTAGATGACTTTTGCATTAAG
TAATGCATCTCATAACTTCCCAATATCAGTTGAGGACATGGTTTGCACCA
TACAACATTCAAAATCAAAAAAATATGAAATCAAGATTGATAAGGTTCCA
AGTTATCACCACGGAACCACCAGTTACTGATAATCCAGTTACAAGCACCA
AACGCCATGCATGTAAAACACATCTTCTATAAACTTATCAAACTAGACAA
CAAAAAATGATGTTTAAACAACACAGGTATGGTAATGTACCATTAATTAT
AGCATAGACCAAAGAGCAGCACTTAAATTCATTTATTGACTCACATCTCA
CTCAACTTTAGATCAAATACATGGGCAGATAAAGTGACTATGAGTGCATG
CTCTTTAGCAAACCCTCCATAAATCACCCAAAATGGATGACACTCAATAT
TTAGAAAAACACATGATGGAAAAAAAATGCATTACATTGTTGTAGAACTT
GTAAAGAGTTGTTAAACTTGCTACTTCACAATGTGTGCATTTGGATTGGG
TTTAAAAATCAAAACCCTTTTTTTTTTTACTTTGGACCTCATCTCTTCTC
TTAGAAACAATTCACCTTTAACACAACCCGAGGTAAAAAACTCTATTTTT
TTCATTCTTAAATCCAATCCAAATGCGACATCTCAAAGATACTAGCCCAA
AATTTGTTAGTTAAGCTAGACTCTCAAGTTTCTTATGATCCATAGTTAGT
CTACCTTTCTTTTTCTCCAACTACATGTCTAATATATTATTAATAGATGG
CCCCATCTGCACTCACAACAGAATCAGATGCATCAATTGCTGCTACCCTC
TATACAATGAAGTGAAACAGGATACAAGTGATAGAATGGAAATCAAGAAA
ACAAAATAGGTAACCAGCAAACTATTTCCTTTCTATCAAATCAACGGCAC
AATTACAAGCCAAGCAAGCATTTTTCATCCAAAACAAACATTAAAGGAAC
TTCAACACAATAGAAACACTACACATGAGCTGATTAATCTAAATTCATTC
TATCAATTTTAGCCACAGGATGTCCTAACACAAAAAACAAAAGCAATAGC
AGAATGATCAAATTTTGGAAATGTCTTCTACATACTGAGAACAGAAAATG
ACATTACATACAGAGAGATTAGAGGCAAAGCCCTTTCTTAACAGATGAGA
AACTAAGCTTTCTTAGGGGACTTGGTGCCCTTAGCAGGAGACTTGGCTGG
TTCCTTTGCAGCAGCCTTCTCATTCTTCTTCGGCAGAAGAACTGGGTTAA
TGTTTGGAAGCACGCCTCCATGAGCAATGGTCACACCAGCAAGAAGTTTC
CCAAGCTCCTCATCATTCCTCACAGCTAACAGCACATGTCGGGGTATGAT
CCTGTTCTTCTTGTTGTCTCTTGCAGCATTTCCAGCCAATTCTAAAACCT
CAGCAGCAAGGTACTCGAGGACAGCAGCCATATAGACAGGAGCGCCGGTT
CCTACACGCTGCGAATATCGACCTTTCTTCAGGTACCGGCCGATTCTTCC
GACCGGGAACTGTAGACCGGCTCTGGAGGACCGGGAGACAGGCTTCTTCT
TAGGACCGCCGCCTCTCCTGCCAGCAGCTCCCTTCTTCATTTTCCCAGTA
GCCGTATCCATGTATCCGTCACGGTGGCCGAGAAATGGTAAAACTACACT
ACAGTAACAGTCACCACTAGAGCGACTAGTGAAGAAAATAAAAATACCAG
AAGATATTTTTGCCCGAGAGGAAATCGGCCTTCTGTAAT
>CL10.Contig40
ATTTGAGATTGTTCTACAATGTCGAAGAAAGGTTTCATTAACAAAAATTG
GCCAAATAGAAGCCTGCGTAAAAATCTTATCTCGCTTAATTCATTGAGCA
AGTACAAAGACATTTAAATAGAACAAGAAAACTCCTAAACTAGATTGCTA
ATATTTTGACATAACTCTCGTGATATACATGATGCAGTCTCATCAAAACA
AAGGCTACAACGGCCCACATACTATCCTCTAATTCAGACTCTGAAGCTTT
AGCTCCTTAAGAGTACATTATGTTAATGGTCATCTGCATTTTTTGGCTTA
AAAAGATCATGGCACGCATGTCAAAGCCAATAAACACTGACAAGAATATA
TGAAACTTTGCTTCCTTCTCTATAAAAGCTAGCAGTTGCATATTCGACAT
CACTGCTCTGGCTTGTCTGGATTTTCCTCTTCTTCGGGATTTTCCTCTTC
TTCTTCTTTCTTTTCTTCCTCTAATTCTTCAACCTTTGCTTTAGCTCTAG
ACTAGGTAAAGCCATTTTGAACCATCAAGTTCAACAACTTTTCAATAAAC
ACACTGAATGTAGAAGCTTCCAGCTCAGTTTAATGTAATAAAACAAAACC
AATTATGTTTTTCATTCATTGATCCATTTTAGTTACATAGAAACAAGATC
CAATCTAGCTAGTATTTTGAACACAATAAGTAAAGATTGATGGTGTCAAC
TTTGTGTGCAAAATAAGAGAATTTTCTTCCTATCAAATGGAAGTGGCTGC
CCTTCATCCATAGGCAGAATATTTCCAAGTGAAATTCAGAGCATATTTGG
ATCAAATTGAATTCCCGCGTACCCAGCTACAGAGGAAAGTCTTCCCAGTT
TGGGTCTCGACCATATACAGCAGCCTACTGATAGAATTCAAATTAAATAC
AACCAACTTATGTGTATGCATACAGTCAAGTTTCTATGAGTGCATCATGC
CTTGGTAAGAGAAGAAGATGCCACTGAGCGTGCATTTTGTTCTGCTTCAG
TTTCATTATTTGCACCATACTCTGACCTGCAAATTTGATTCACAATTAGA
ACTCTCACTGAGGGCACTTCATGCCAAATTATATAGTTAAACAAAAGCAA
GTGAAGAAGACTTCCAAAATACAATGTTACCACATGAAAATCATAAGCTC
TAAATCTCCGTTCCAGATGTTTGATTGTAAGTAGTTACACCATCCACTTG
GATATGAGATACTAAACAGGTTACCAGCTGTCATACAAAAACTTACACAG
GAAAATGGCCGTAGCTAAAACAAGAAGGTAAGGAGGGGGGTGCGCCCTGT
ATATTGCTTTCAGCGGAGATAAGAGTTAAAACATACCCAGCTAAAGCATA
AGTATCAAAATTGTTGGTTTAGGGACACAAACCAAGATGCGAAATATATT
AATCTTTCTTTTCATATTTTTGTTGCTAAGACCTCAATTAAGCAAGTTGC
TCGTTCTCCATCCCACACTATTGACTTTGCAAGACCCTGAATTACCTGAA
AATAATTGACTAAATTAAATGGAAAGTATTTTCAAGAACTCCAAACTAAT
ATAAGTTAACAAAAGCCATGAAACCCACAGTTTCATTCTCATTTCCCATT
TAAAAGAACACAGATGAAACGTTCTTTAGTTGAAACCTATCTCAGCAAGG
CAAGTACCAAAGTAGACAATACTCCAACCATGAGAAGGAATATAATAATA
ATTCATTGTCAAATCTTCAAATGAACCTACATAATATAAACGACATTACT
CATAAAAGAAACAATATCTTCACATGCTTCATCAAAACGAAAGAAGAGCA
ATTTTCAAATTAGTCGAGAAGATGATAAACCATGTTGACAACCGTTGTTT
GAGAGATGAGCAAATTGGTATCGTTAATAAGCAATAATTTTATTTCAGAA
ACCACTAGATTCTCCTGTCAAAAATTCAAATAATGAAGGGATGCAAACAA
GAAGAAAAATTGTTCAGAAATATGTTTCATAGAATCAACCGTGGTTTGAC
TAGAATATTGCTGAACACTTTCTAGAAATGGAAGAAAATGCTAAAGGAGT
GTCGACATACTGCATCTAGGCACAGTTGAAGATGCTCTGCTTCTGAACAA
TCGAGAGAAGAAATTTCCTTTGACCCCAAAAGCCCACTTGCCAAGGCAAT
GAGAGCACCATTAGTACTGGTCTCACCATCAACAGCAGTCTGCACCATCT
TTCTCCAAATATTGATGGTCACCAGGGCATCATTTGTTATAACCAGGATG
ATTAGCAGGTGAATCAGTAGTAAGATTATGGATCTGGGAAGTAGTAATAG
AGAATCATTCAAGAACAGTACTCCAAGCATTGTTGCCATGTTAGGGTGGA
TCATCCCAGAACCCTTTGACATTCCTCCAATTCATACACGAGTCCCTCCA
ATCTCACACTAAATGGCCACTCTGTTTCACAGGATCAGTGATAGTTATTG
CCACTGCTGCAGAGTCGCCCCCTCCACAGTTGATGATAGTAGATTGACTA
ATTTTGGAAGGGAACCAAGAAATGCCTCCTGTAGATGACTTTTGCATTAA
GTAATGCATCTCATAACTTCCCAATATCAGTTGAGGACATGGTTTGCACC
ATACAACATTCAAAATCAAAAAAATATGAAATCAAGATTGATAAGGTTCC
AAGTTATCACCACGGAACCACCAGTTACTGATAATCCAGTTACAAGCACC
AAACGCCATGCATGTAAAACACATCTTCTATAAACTTATCAAACTAGACA
ACAAAAAATGATGTTTAAACAACACAGGTATGGTAATGTACCATTAATTA
TAGCATAGACCAAAGAGCAGCACTTAAATTCATTTATTGACTCACATCTC
ACTCAACTTTAGATCAAATACATGGGCAGATAAAGTGACTATGAGTGCAT
GCTCTTTAGCAAACCCTCCATAAATCACCCAAAATGGATGACACTCAATA
TTTAGAAAAACACATGATGGAAAAAAAATGCATTACATTGTTGTAGAACT
TGTAAAGAGTTGTTAAACTTGCTACTTCACAATGTGTGCATTTGGATTGG
GTTTAAAAATCAAAACCCTTTTTTTTTTTACTTTGGACCTCATCTCTTCT
CTTAGAAACAATTCACCTTTAACACAACCCGAGGTAAAAAACTCTATTTT
TTTCATTCTTAAATCCAATCCAAATGCGACATCTCAAAGATACTAGCCCA
AAATTTGTTAGTTAAGCTAGACTCTCAAGTTTCTTATGATCCATAGTTAG
TCTACCTTTCTTTTTCTCCAACTACATGTCTAATATATTATTAATAGATG
GCCCCATCTGCACTCACAACAGAATCAGATGCATCAATTGCTGCTACCCT
CTATACAATGAAGTGAAACAGGATACAAGTGATAGAATGGAAATCAAGAA
AACAAAATAGGTAACCAGCAAACTATTTCCTTTCTATCAAATCAACGGCA
CAATTACAAGCCAAGCAAGCATTTTTCATCCAAAACAAACATTAAAGGAA
CTTCAACACAATAGAAACACTACACATGAGCTGATTAATCTAAATTCATT
CTATCAATTTTAGCCACAGGATGTCCTAACACAAAAAACAAAAGCAATAG
CAGAATGATCAAATTTTGGAAATGTCTTCTACATACTGAGAACAGAAAAT
GACATTACATACAGAGAGATTAGAGGCAAAGCCCTTTCTTAACAGATGAG
AAACTAAGCTTTCTTAGGGGACTTGGTGCCCTTAGCAGGAGACTTGGCTG
GTTCCTTTGCAGCAGCCTTCTCATTCTTCTTCGGCAGAAGAACTGGGTTA
ATGTTTGGAAGCACGCCTCCATGAGCAATGGTCACACCAGCAAGAAGTTT
CCCAAGCTCCTCATCATTCCTCACAGCTAACAGCACATGTCGGGGTATGA
TCCTGTTCTTCTTGTTGTCTCTTGCAGCATTTCCAGCCAATTCTAAAACC
TCAGCAGCAAGGTACTCGAGGACAGCAGCCATATAGACAGGAGCGCCGGT
TCCTACACGCTGCGAATATCGACCTTTCTTCAGGTACCGGCCGATTCTTC
CGACCGGGAACTGTAGACCGGCTCTGGAGGACCGGGAGACAGGCTTCTTC
TTAGGACCGCCGCCTCTCCTGCCAGCAGCTCCCTTCTTCATTTTCCCAGT
AGCCGTATCCATGTATCCGTCACGGTGGCCGAGAAATGGTAAAACTACAC
TACAGTAACAGTCACCACTAGAGCGACTAGTGAAGAAAATAAAAATACCA
GAAGATATTTTTGCCCGAGAGGAAATCGGCCTTCTGTAATGGAAGATATT
TTCTG
>CL10.Contig41
CTTGACTATAAGTACCGGGGTTTTTTTTTGAATTAATCCCAAGTTTTTAT
ATGATCGAAATGTAGAATTATAGTAACAAAAACTAAAGAACATGAAGAAG
CAAGTGTCTAGAGAGTTTTCGAAGTATTAGAAAAGTGTGTTATTCCTTAT
AAGTCATGCATGATATTGGGGCAAAACTAAACATGAAGAATCAAAAGGTC
TGCATTTTGCTAAGGTAATTGAGGGAGTCTGTCTGGAGAAGGTTGCTGCT
CTCTCTAGAAGCCAATAATATGCTCACAGGCTCCCTTGTCAATGTGTTGT
TGCTCTCTCCTTTAAAGAGAAGACGGGGCTACGTTGTGTACTCTGCATTG
ATTTTCACATAATCGTAACTCAGATCACAACCCCAAGCCAAACCGTTTCC
AGGACCTTCACCAATGGATATACGAATTTCAACTGTGCCATGGACCTCAC
CAGCCTTTCTGAGGTAGTTGCTTGCTACAACCCTATCAAATGGAATTGGC
TGCCCTCCATCCATAAGCAGAATATTTCCAAGTGATATTCGGAGCATATT
TGGGTCAAATTGAATTCCTGCGTAGCCAACAGCACAGGCAATTCTTCCCC
AGTTTGGGTCTCGACCATATACAGCAGCCTACTGATAGAATTCAAATTAA
ATACAACCAACTTATGTGTATGCATACAGTCAAGTTTCTATGAGTGCATC
ATGCCTTGGTAAGAGAAGAAGATGCCACTGAGCGTGCATTTTGTTCTGCT
TCAGTTTCATTATTTGCACCATACTCTGACCTGCAAATTTGATTCACAAT
TAGAACTCTCACTGAGGGCACTTCATGCCAAATTATATAGTTAAACAAAA
GCAAGTGAAGAAGACTTCCAAAATACAATGTTACCACATGAAAATCATAA
GCTCTAAATCTCCGTTCCAGATGTTTGATTGTAAGTAGTTACACCATCCA
CTTGGATATGAGATACTAAACAGGTTACCAGCTGTCATACAAAAACTTAC
ACAGGAAAATGGCCGTAGCTAAAACAAGAAGGTAAGGAGGGGGGTGCGCC
CTGTATATTGCTTTCAGCGGAGATAAGAGTTAAAACATACCCAGCTAAAG
CATAAGTATCAAAATTGTTGGTTTAGGGACACAAACCAAGATGCGAAATA
TATTAATCTTTCTTTTCATATTTTTGTTGCTAAGACCTCAATTAAGCAAG
TTGCTCGTTCTCCATCCCACACTATTGACTTTGCAAGACCCTGAATTACC
TGAAAATAATTGACTAAATTAAATGGAAAGTATTTTCAAGAACTCCAAAC
TAATATAAGTTAACAAAAGCCATGAAACCCACAGTTTCATTCTCATTTCC
CATTTAAAAGAACACAGATGAAACGTTCTTTAGTTGAAACCTATCTCAGC
AAGGCAAGTACCAAAGTAGACAATACTCCAACCATGAGAAGGAATATAAT
AATAATTCATTGTCAAATCTTCAAATGAACCTACATAATATAAACGACAT
TACTCATAAAAGAAACAATATCTTCACATGCTTCATCAAAACGAAAGAAG
AGCAATTTTCAAATTAGTCGAGAAGATGATAAACCATGTTGACAACCGTT
GTTTGAGAGATGAGCAAATTGGTATCGTTAATAAGCAATAATTTTATTTC
AGAAACCACTAGATTCTCCTGTCAAAAATTCAAATAATGAAGGGATGCAA
ACAAGAAGAAAAATTGTTCAGAAATATGTTTCATAGAATCAACCGTGGTT
TGACTAGAATATTGCTGAACACTTTCTAGAAATGGAAGAAAATGCTAAAG
GAGTGTCGACATACTGCATCTAGGCACAGTTGAAGATGCTCTGCTTCTGA
ACAATCGAGAGAAGAAATTTCCTTTGACCCCAAAAGCCCACTTGCCAAGG
CAATGAGAGCACCATTAGTACTGGTCTCACCATCAACAGCAGTCTGCACC
ATCTTTCTCCAAATATTGATGGTCACCAGGGCATCATTTGTTATAACCAG
GATGATTAGCAGGTGAATCAGTAGTAAGATTATGGATCTGGGAAGTAGTA
ATAGAGAATCATTCAAGAACAGTACTCCAAGCATTGTTGCCATGTTAGGG
TGGATCATCCCAGAACCCTTTGACATTCCTCCAATTCATACACGAGTCCC
TCCAATCTCACACTAAATGGCCACTCTGTTTCACAGGATCAGTGATAGTT
ATTGCCACTGCTGCAGAGTCGCCCCCTCCACAGTTGATGATAGTAGATTG
ACTAATTTTGGAAGGGAACCAAGAAATGCCTCCTGTAGATGACTTTTGCA
TTAAGTAATGCATCTCATAACTTCCCAATATCAGTTGAGGACATGGTTTG
CACCATACAACATTCAAAATCAAAAAAATATGAAATCAAGATTGATAAGG
TTCCAAGTTATCACCACGGAACCACCAGTTACTGATAATCCAGTTACAAG
CACCAAACGCCATGCATGTAAAACACATCTTCTATAAACTTATCAAACTA
GACAACAAAAAATGATGTTTAAACAACACAGGTATGGTAATGTACCATTA
ATTATAGCATAGACCAAAGAGCAGCACTTAAATTCATTTATTGACTCACA
TCTCACTCAACTTTAGATCAAATACATGGGCAGATAAAGTGACTATGAGT
GCATGCTCTTTAGCAAACCCTCCATAAATCACCCAAAATGGATGACACTC
AATATTTAGAAAAACACATGATGGAAAAAAAATGCATTACATTGTTGTAG
AACTTGTAAAGAGTTGTTAAACTTGCTACTTCACAATGTGTGCATTTGGA
TTGGGTTTAAAAATCAAAACCCTTTTTTTTTTTACTTTGGACCTCATCTC
TTCTCTTAGAAACAATTCACCTTTAACACAACCCGAGGTAAAAAACTCTA
TTTTTTTCATTCTTAAATCCAATCCAAATGCGACATCTCAAAGATACTAG
CCCAAAATTTGTTAGTTAAGCTAGACTCTCAAGTTTCTTATGATCCATAG
TTAGTCTACCTTTCTTTTTCTCCAACTACATGTCTAATATATTATTAATA
GATGGCCCCATCTGCACTCACAACAGAATCAGATGCATCAATTGCTGCTA
CCCTCTATACAATGAAGTGAAACAGGATACAAGTGATAGAATGGAAATCA
AGAAAACAAAATAGGTAACCAGCAAACTATTTCCTTTCTATCAAATCAAC
GGCACAATTACAAGCCAAGCAAGCATTTTTCATCCAAAACAAACATTAAA
GGAACTTCAACACAATAGAAACACTACACATGAGCTGATTAATCTAAATT
CATTCTATCAATTTTAGCCACAGGATGTCCTAACACAAAAAACAAAAGCA
ATAGCAGAATGATCAAATTTTGGAAATGTCTTCTACATACTGAGAACAGA
AAATGACATTACATACAGAGAGATTAGAGGCAAAGCCCTTTCTTAACAGA
TGAGAAACTAAGCTTTCTTAGGGGACTTGGTGCCCTTAGCAGGAGACTTG
GCTGGTTCCTTTGCAGCAGCCTTCTCATTCTTCTTCGGCAGAAGAACTGG
GTTAATGTTTGGAAGCACGCCTCCATGAGCAATGGTCACACCAGCAAGAA
GTTTCCCAAGCTCCTCATCATTCCTCACAGCTAACAGCACATGTCGGGGT
ATGATCCTGTTCTTCTTGTTGTCTCTTGCAGCATTTCCAGCCAATTCTAA
AACCTCAGCAGCAAGGTACTCGAGGACAGCAGCCATATAGACAGGAGCGC
CGGTTCCTACACGCTGCGAATATCGACCTTTCTTCAGGTACCGGCCGATT
CTTCCGACCGGGAACTGTAGACCGGCTCTGGAGGACCGGGAGACAGGCTT
CTTCTTAGGACCGCCGCCTCTCCTGCCAGCAGCTCCCTTCTTCATTTTCC
CAGTAGCCGTATCCATGTATCCGTCACGGTGGCCGAGAAATGGTAAAACT
ACACTACAGTAACAGTCACCACTAGAGCGACTAGTGAAGAAAATAAAAAT
ACCAGAAGATATTTTTGCCCGAGAGGAAATCGGCCTTCTGTAATGGAAGA
TATTTTCTG
>CL10.Contig42
GAAAATATCTTCCATTACAGAAGGCCGATTTCCTCTCGGGCAAAAATATC
TTCTGGTATTTTTATTTTCTTCACTAGTCGCTCTAGTGGTGACTGTTACT
GTAGTGTAGTTTTACCATTTCTCGGCCACCGTGACGGATACATGGATACG
GCTACTGGGAAAATGAAGAAGGGAGCTGCTGGCAGGAGAGGCGGCGGTCC
TAAGAAGAAGCCTGTCTCCCGGTCCTCCAGAGCCGGTCTACAGTTCCCGG
TCGGAAGAATCGGCCGGTACCTGAAGAAAGGTCGATATTCGCAGCGTGTA
GGAACCGGCGCTCCTGTCTATATGGCTGCTGTCCTCGAGTACCTTGCTGC
TGAGGTTTTAGAATTGGCTGGAAATGCTGCAAGAGACAACAAGAAGAACA
GGATCATACCCCGACATGTGCTGTTAGCTGTGAGGAATGATGAGGAGCTT
GGGAAACTTCTTGCTGGTGTGACCATTGCTCATGGAGGCGTGCTTCCAAA
CATTAACCCAGTTCTTCTGCCGAAGAAGAATGAGAAGGCTGCTGCAAAGG
AACCAGCCAAGTCTCCTGCTAAGGGCACCAAGTCCCCTAAGAAAGCTTAG
TTTCTCATCTGTTAAGAAAGGGCTTTGCCTCTAATCTCTCTGTATGTAAT
GTCATTTTCTGTTCTCAGTATGTAGAAGACATTTCCAAAATTTGATCATT
CTGCTATTGCTTTTGTTTTTTGTGTTAGGACATCCTGTGGCTAAAATTGA
TAGAATGAATTTAGATTAATCAGCTCATGTGTAGTGTTTCTATTGTGTTG
AAGTTCCTTTAATGTTTGTTTTGGATGAAAAATGCTTGCTTGGCTTGTAA
TTGTGCCGTTGATTTGATAGAAAGGAAATAGTTTGCTGGTTACCTATTTT
GTTTTCTTGATTTCCATTCTATCACTTGTATCCTGTTTCACTTCATTGTA
TAGAGGGTAGCAGCAATTGATGCATCTGATTCTGTTGTGAGTGCAGATGG
GGCCATCTATTAATAATATATTAGACATGTAGTTGGAGAAAAAGAAAGGT
AGACTAACTATGGATCATAAGAAACTTGAGAGTCTAGCTTAACTAACAAA
TTTTGGGCTAGTATCTTTGAGATGTCGCATTTGGATTGGATTTAAGAATG
AAAAAAATAGAGTTTTTTACCTCGGGTTGTGTTAAAGGTGAATTGTTTCT
AAGAGAAGAGATGAGGTCCAAAGTAAAAAAAAAAAGGGTTTTGATTTTTA
AACCCAATCCAAATGCACACATTGTGAAGTAGCAAGTTTAACAACTCTTT
ACAAGTTCTACAACAATGTAATGCATTTTTTTTCCATCATGTGTTTTTCT
AAATATTGAGTGTCATCCATTTTGGGTGATTTATGGAGGGTTTGCTAAAG
AGCATGCACTCATAGTCACTTTATCTGCCCATGTATTTGATCTAAAGTTG
AGTGAGATGTGAGTCAATAAATGAATTTAAGTGCTGCTCTTTGGTCTATG
CTATAATTAATGGTACATTACCATACCTGTGTTGTTTAAACATCATTTTT
TGTTGTCTAGTTTGATAAGTTTATAGAAGATGTGTTTTACATGCATGGCG
TTTGGTGCTTGTAACTGGATTATCAGTAACTGGTGGTTCCGTGGTGATAA
CTTGGAACCTTATCAATCTTGATTTCATATTTTTTTGATTTTGAATGTTG
TATGGTGCAAACCATGTCCTCAACTGATATTGGGAAGTTATGAGATGCAT
TACTTAATGCAAAAGTCATCTACAGGAGGCATTTCTTGGTTCCCTTCCAA
AATTAGTCAATCTACTATCATCAACTGTGGAGGGGGCGACTCTGCAGCAG
TGGCAATAACTATCACTGATCCTGTGAAACAGAGTGGCCATTTAGTGTGA
GATTGGAGGGACTCGTGTATGAATTGGAGGAATGTCAAAGGGTTCTGGGA
TGATCCACCCTAACATGGCAACAATGCTTGGAGTACTGTTCTTGAATGAT
TCTCTATTACTACTTCCCAGATCCATAATCTTACTACTGATTCACCTGCT
AATCATCCTGGTTATAACAAATGATGCCCTGGTGACCATCAATATTTGGA
GAAAGATGGTGCAGACTGCTGTTGATGGTGAGACCAGTACTAATGGTGCT
CTCATTGCCTTGGCAAGTGGGCTTTTGGGGTCAAAGGAAATTTCTTCTCT
CGATTGTTCAGAAGCAGAGCATCTTCAACTGTGCCTAGATGCAGTAATTC
AGGGTCTTGCAAAGTCAATAGTGTGGGATGGAGAACGAGCAACTTGCTTA
ATTGAGGTCTTAGCAACAAAAATATGAAAAGAAAGATTAATATATTTCGC
ATCTTGGTTTGTGTCCCTAAACCAACAATTTTGATACTTATGCTTTAGCT
GGGTATGTTTTAACTCTTATCTCCGCTGAAAGCAATATACAGGGCGCACC
CCCCTCCTTACCTTCTTGTTTTAGCTACGGCCATTTTCCTGTGTAAGTTT
TTGTATGACAGCTGGTAACCTGTTTAGTATCTCATATCCAAGTGGATGGT
GTAACTACTTACAATCAAACATCTGGAACGGAGATTTAGAGCTTATGATT
TTCATGTGGTCAGAGTATGGTGCAAATAATGAAACTGAAGCAGAACAAAA
TGCACGCTCAGTGGCATCTTCTTCTCTTACCAAGGCTGCTGTATATGGTC
GAGACCCAAACTGGGAAGACTTTCCTCTGTAGCTGGGTACGCGGGAATTC
AATTTGATCCAAATATGCTCTGAATTTCACTTGGAAATATTCTGCCTATG
GATGAAGGGCAGCCACTTCCATTTGATAGGAAGAAAATTCTCTTATTTTG
CACACAAAGTTGACACCATCAATCTTTACTTATTGTGTTCAAAATACTAG
CTAGATTGGATCTTGTTTCTATGTAACTAAAATGGATCAATGAATGAAAA
ACATAATTGGTTTTGTTTTATTACATTAAACTGAGCTGGAAGCTTCTACA
TTCAGTGTGTTTATTGAAAAGTTGTTGAACTTGATGGTTCAAAATGGCTT
TACCTAGTCTAGAGCTAAAGCAAAGGTTGAAGAATTAGAGGAAGAAAAGA
AAGAAGAAGAAGAGGAAAATCCCGAAGAAGAGGAAAATCCAGACAAGCCA
GAGCAGTGATGTCGAATATGCAACTGCTAGCTTTTATAGAGAAGGAAGCA
AAGTTTCATATATTCTTGTCAGTGTTTATTGGCTTTGACATGCGTGCCAT
GATCTTTTTAAGCCAAAAAATGCAGATGACCATTAACATAATGTACTCTT
AAGGAGCTAAAGCTTCAGAGTCTGAATTAGAGGATAGTATGTGGGCCGTT
GTAGCCTTTGTTTTGATGAGACTGCATCATGTATATCACGAGAGTTATGT
CAAAATATTAGCAATCTAGTTTAGGAGTTTTCTTGTTCTATTTAAATGTC
TTTGTACTTGCTCAATGAATTAAGCGAGATAAGATTTTTACGCAGGCTTC
TATTTGGCCAATTTTTGTTAATGAAACCTTTCTTCGACATTGTAGAACAA
TCTCAAAT
>CL10.Contig43
GAAAATATCTTCCATTACAGAAGGCCGATTTCCTCTCGGGCAAAAATATC
TTCTGGTATTTTTATTTTCTTCACTAGTCGCTCTAGTGGTGACTGTTACT
GTAGTGTAGTTTTACCATTTCTCGGCCACCGTGACGGATACATGGATACG
GCTACTGGGAAAATGAAGAAGGGAGCTGCTGGCAGGAGAGGCGGCGGTCC
TAAGAAGAAGCCTGTCTCCCGGTCCTCCAGAGCCGGTCTACAGTTCCCGG
TCGGAAGAATCGGCCGGTACCTGAAGAAAGGTCGATATTCGCAGCGTGTA
GGAACCGGCGCTCCTGTCTATATGGCTGCTGTCCTCGAGTACCTTGCTGC
TGAGGTTTTAGAATTGGCTGGAAATGCTGCAAGAGACAACAAGAAGAACA
GGATCATACCCCGACATGTGCTGTTAGCTGTGAGGAATGATGAGGAGCTT
GGGAAACTTCTTGCTGGTGTGACCATTGCTCATGGAGGCGTGCTTCCAAA
CATTAACCCAGTTCTTCTGCCGAAGAAGAATGAGAAGGCTGCTGCAAAGG
AACCAGCCAAGTCTCCTGCTAAGGGCACCAAGTCCCCTAAGAAAGCTTAG
TTTCTCATCTGTTAAGAAAGGGCTTTGCCTCTAATCTCTCTGTATGTAAT
GTCATTTTCTGTTCTCAGTATGTAGAAGACATTTCCAAAATTTGATCATT
CTGCTATTGCTTTTGTTTTTTGTGTTAGGACATCCTGTGGCTAAAATTGA
TAGAATGAATTTAGATTAATCAGCTCATGTGTAGTGTTTCTATTGTGTTG
AAGTTCCTTTAATGTTTGTTTTGGATGAAAAATGCTTGCTTGGCTTGTAA
TTGTGCCGTTGATTTGATAGAAAGGAAATAGTTTGCTGGTTACCTATTTT
GTTTTCTTGATTTCCATTCTATCACTTGTATCCTGTTTCACTTCATTGTA
TAGAGGGTAGCAGCAATTGATGCATCTGATTCTGTTGTGAGTGCAGATGG
GGCCATCTATTAATAATATATTAGACATGTAGTTGGAGAAAAAGAAAGGT
AGACTAACTATGGATCATAAGAAACTTGAGAGTCTAGCTTAACTAACAAA
TTTTGGGCTAGTATCTTTGAGATGTCGCATTTGGATTGGATTTAAGAATG
AAAAAAATAGAGTTTTTTACCTCGGGTTGTGTTAAAGGTGAATTGTTTCT
AAGAGAAGAGATGAGGTCCAAAGTAAAAAAAAAAAGGGTTTTGATTTTTA
AACCCAATCCAAATGCACACATTGTGAAGTAGCAAGTTTAACAACTCTTT
ACAAGTTCTACAACAATGTAATGCATTTTTTTTCCATCATGTGTTTTTCT
AAATATTGAGTGTCATCCATTTTGGGTGATTTATGGAGGGTTTGCTAAAG
AGCATGCACTCATAGTCACTTTATCTGCCCATGTATTTGATCTAAAGTTG
AGTGAGATGTGAGTCAATAAATGAATTTAAGTGCTGCTCTTTGGTCTATG
CTATAATTAATGGTACATTACCATACCTGTGTTGTTTAAACATCATTTTT
TGTTGTCTAGTTTGATAAGTTTATAGAAGATGTGTTTTACATGCATGGCG
TTTGGTGCTTGTAACTGGATTATCAGTAACTGGTGGTTCCGTGGTGATAA
CTTGGAACCTTATCAATCTTGATTTCATATTTTTTTGATTTTGAATGTTG
TATGGTGCAAACCATGTCCTCAACTGATATTGGGAAGTTATGAGATGCAT
TACTTAATGCAAAAGTCATCTACAGGAGGCATTTCTTGGTTCCCTTCCAA
AATTAGTCAATCTACTATCATCAACTGTGGAGGGGGCGACTCTGCAGCAG
TGGCAATAACTATCACTGATCCTGTGAAACAGAGTGGCCATTTAGTGTGA
GATTGGAGGGACTCGTGTATGAATTGGAGGAATGTCAAAGGGTTCTGGGA
TGATCCACCCTAACATGGCAACAATGCTTGGAGTACTGTTCTTGAATGAT
TCTCTATTACTACTTCCCAGATCCATAATCTTACTACTGATTCACCTGCT
AATCATCCTGGTTATAACAAATGATGCCCTGGTGACCATCAATATTTGGA
GAAAGATGGTGCAGACTGCTGTTGATGGTGAGACCAGTACTAATGGTGCT
CTCATTGCCTTGGCAAGTGGGCTTTTGGGGTCAAAGGAAATTTCTTCTCT
CGATTGTTCAGAAGCAGAGCATCTTCAACTGTGCCTAGATGCAGTATGTC
GACACTCCTTTAGCATTTTCTTCCATTTCTAGAAAGTGTTCAGCAATATT
CTAGTCAAACCACGGTTGATTCTATGAAACATATTTCTGAACAATTTTTC
TTCTTGTTTGCATCCCTTCATTATTTGAATTTTTGACAGGAGAATCTAGT
GGTTTCTGAAATAAAATTATTGCTTATTAACGATACCAATTTGCTCATCT
CTCAAACAACGGTTGTCAACATGGTTTATCATCTTCTCGACTAATTTGAA
AATTGCTCTTCTTTCGTTTTGATGAAGCATGTGAAGATATTGTTTCTTTT
ATGAGTAATGTCGTTTATATTATGTAGGTTCATTTGAAGATTTGACAATG
AATTATTATTATATTCCTTCTCATGGTTGGAGTATTGTCTACTTTGGTAC
TTGCCTTGCTGAGATAGGTTTCAACTAAAGAACGTTTCATCTGTGTTCTT
TTAAATGGGAAATGAGAATGAAACTGTGGGTTTCATGGCTTTTGTTAACT
TATATTAGTTTGGAGTTCTTGAAAATACTTTCCATTTAATTTAGTCAATT
ATTTTCAGGTAATTCAGGGTCTTGCAAAGTCAATAGTGTGGGATGGAGAA
CGAGCAACTTGCTTAATTGAGGTCTTAGCAACAAAAATATGAAAAGAAAG
ATTAATATATTTCGCATCTTGGTTTGTGTCCCTAAACCAACAATTTTGAT
ACTTATGCTTTAGCTGGGTATGTTTTAACTCTTATCTCCGCTGAAAGCAA
TATACAGGGCGCACCCCCCTCCTTACCTTCTTGTTTTAGCTACGGCCATT
TTCCTGTGTAAGTTTTTGTATGACAGCTGGTAACCTGTTTAGTATCTCAT
ATCCAAGTGGATGGTGTAACTACTTACAATCAAACATCTGGAACGGAGAT
TTAGAGCTTATGATTTTCATGTGGTCAGAGTATGGTGCAAATAATGAAAC
TGAAGCAGAACAAAATGCACGCTCAGTGGCATCTTCTTCTCTTACCAAGG
CTGCTGTATATGGTCGAGACCCAAACTGGGAAGACTTTCCTCTGTAGCTG
GGTACGCGGGAATTCAATTTGATCCAAATATGCTCTGAATTTCACTTGGA
AATATTCTGCCTATGGATGAAGGGCAGCCACTTCCATTTGATAGGAAGAA
AATTCTCTTATTTTGCACACAAAGTTGACACCATCAATCTTTACTTATTG
TGTTCAAAATACTAGCTAGATTGGATCTTGTTTCTATGTAACTAAAATGG
ATCAATGAATGAAAAACATAATTGGTTTTGTTTTATTACATTAAACTGAG
CTGGAAGCTTCTACATTCAGTGTGTTTATTGAAAAGTTGTTGAACTTGAT
GGTTCAAAATGGCTTTACCTAGTCTAGAGCTAAAGCAAAGGTTGAAGAAT
TAGAGGAAGAAAAGAAAGAAGAAGAAGAGGAAAATCCCGAAGAAGAGGAA
AATCCAGACAAGCCAGAGCAGTGATGTCGAATATGCAACTGCTAGCTTTT
ATAGAGAAGGAAGCAAAGTTTCATATATTCTTGTCAGTGTTTATTGGCTT
TGACATGCGTGCCATGATCTTTTTAAGCCAAAAAATGCAGATGACCATTA
ACATAATGTACTCTTAAGGAGCTAAAGCTTCAGAGTCTGAATTAGAGGAT
AGTATGTGGGCCGTTGTAGCCTTTGTTTTGATGAGACTGCATCATGTATA
TCACGAGAGTTATGTCAAAATATTAGCAATCTAGTTTAGGAGTTTTCTTG
TTCTATTTAAATGTCTTTGTACTTGCTCAATGAATTAAGCGAGATAAGAT
TTTTACGCAGGCTTCTATTTGGCCAATTTTTGTTAATGAAACCTTTCTTC
GACATTGTAGAACAATCTCAAAT
>CL10.Contig44
GAAAATATCTTCCATTACAGAAGGCCGATTTCCTCTCGGGCAAAAATATC
TTCTGGTATTTTTATTTTCTTCACTAGTCGCTCTAGTGGTGACTGTTACT
GTAGTGTAGTTTTACCATTTCTCGGCCACCGTGACGGATACATGGATACG
GCTACTGGGAAAATGAAGAAGGGAGCTGCTGGCAGGAGAGGCGGCGGTCC
TAAGAAGAAGCCTGTCTCCCGGTCCTCCAGAGCCGGTCTACAGTTCCCGG
TCGGAAGAATCGGCCGGTACCTGAAGAAAGGTCGATATTCGCAGCGTGTA
GGAACCGGCGCTCCTGTCTATATGGCTGCTGTCCTCGAGTACCTTGCTGC
TGAGGTTTTAGAATTGGCTGGAAATGCTGCAAGAGACAACAAGAAGAACA
GGATCATACCCCGACATGTGCTGTTAGCTGTGAGGAATGATGAGGAGCTT
GGGAAACTTCTTGCTGGTGTGACCATTGCTCATGGAGGCGTGCTTCCAAA
CATTAACCCAGTTCTTCTGCCGAAGAAGAATGAGAAGGCTGCTGCAAAGG
AACCAGCCAAGTCTCCTGCTAAGGGCACCAAGTCCCCTAAGAAAGCTTAG
TTTCTCATCTGTTAAGAAAGGGCTTTGCCTCTAATCTCTCTGTATGTAAT
GTCATTTTCTGTTCTCAGTATGTAGAAGACATTTCCAAAATTTGATCATT
CTGCTATTGCTTTTGTTTTTTGTGTTAGGACATCCTGTGGCTAAAATTGA
TAGAATGAATTTAGATTAATCAGCTCATGTGTAGTGTTTCTATTGTGTTG
AAGTTCCTTTAATGTTTGTTTTGGATGAAAAATGCTTGCTTGGCTTGTAA
TTGTGCCGTTGATTTGATAGAAAGGAAATAGTTTGCTGGTTACCTATTTT
GTTTTCTTGATTTCCATTCTATCACTTGTATCCTGTTTCACTTCATTGTA
TAGAGGGTAGCAGCAATTGATGCATCTGATTCTGTTGTGAGTGCAGATGG
GGCCATCTATTAATAATATATTAGACATGTAGTTGGAGAAAAAGAAAGGT
AGACTAACTATGGATCATAAGAAACTTGAGAGTCTAGCTTAACTAACAAA
TTTTGGGCTAGTATCTTTGAGATGTCGCATTTGGATTGGATTTAAGAATG
AAAAAAATAGAGTTTTTTACCTCGGGTTGTGTTAAAGGTGAATTGTTTCT
AAGAGAAGAGATGAGGTCCAAAGTAAAAAAAAAAAGGGTTTTGATTTTTA
AACCCAATCCAAATGCACACATTGTGAAGTAGCAAGTTTAACAACTCTTT
ACAAGTTCTACAACAATGTAATGCATTTTTTTTCCATCATGTGTTTTTCT
AAATATTGAGTGTCATCCATTTTGGGTGATTTATGGAGGGTTTGCTAAAG
AGCATGCACTCATAGTCACTTTATCTGCCCATGTATTTGATCTAAAGTTG
AGTGAGATGTGAGTCAATAAATGAATTTAAGTGCTGCTCTTTGGTCTATG
CTATAATTAATGGTACATTACCATACCTGTGTTGTTTAAACATCATTTTT
TGTTGTCTAGTTTGATAAGTTTATAGAAGATGTGTTTTACATGCATGGCG
TTTGGTGCTTGTAACTGGATTATCAGTAACTGGTGGTTCCGTGGTGATAA
CTTGGAACCTTATCAATCTTGATTTCATATTTTTTTGATTTTGAATGTTG
TATGGTGCAAACCATGTCCTCAACTGATATTGGGAAGTTATGAGATGCAT
TACTTAATGCAAAAGTCATCTACAGGAGGCATTTCTTGGTTCCCTTCCAA
AATTAGTCAATCTACTATCATCAACTGTGGAGGGGGCGACTCTGCAGCAG
TGGCAATAACTATCACTGATCCTGTGAAACAGAGTGGCCATTTAGTGTGA
GATTGGAGGGACTCGTGTATGAATTGGAGGAATGTCAAAGGGTTCTGGGA
TGATCCACCCTAACATGGCAACAATGCTTGGAGTACTGTTCTTGAATGAT
TCTCTATTACTACTTCCCAGATCCATAATCTTACTACTGATTCACCTGCT
AATCATCCTGGTTATAACAAATGATGCCCTGGTGACCATCAATATTTGGA
GAAAGATGGTGCAGACTGCTGTTGATGGTGAGACCAGTACTAATGGTGCT
CTCATTGCCTTGGCAAGTGGGCTTTTGGGGTCAAAGGAAATTTCTTCTCT
CGATTGTTCAGAAGCAGAGCATCTTCAACTGTGCCTAGATGCAGTAATTC
AGGGTCTTGCAAAGTCAATAGTGTGGGATGGAGAACGAGCAACTTGCTTA
ATTGAGGTCTTAGCAACAAAAATATGAAAAGAAAGATTAATATATTTCGC
ATCTTGGTTTGTGTCCCTAAACCAACAATTTTGATACTTATGCTTTAGCT
GGGTATGTTTTAACTCTTATCTCCGCTGAAAGCAATATACAGGGCGCACC
CCCCTCCTTACCTTCTTGTTTTAGCTACGGCCATTTTCCTGTGTAAGTTT
TTGTATGACAGCTGGTAACCTGTTTAGTATCTCATATCCAAGTGGATGGT
GTAACTACTTACAATCAAACATCTGGAACGGAGATTTAGAGCTTATGATT
TTCATGTGGTAACATTGTATTTTGGAAGTCTTCTTCACTTGCTTTTGTTT
AACTATATAATTTGGCATGAAGTGCCCTCAGTGAGAGTTCTAATTGTGAA
TCAAATTTGCAGGTCAGAGTATGGTGCAAATAATGAAACTGAAGCAGAAC
AAAATGCACGCTCAGTGGCATCTTCTTCTCTTACCAAGGCTGCTGTATAT
GGTCGAGACCCAAACTGGGAAGACTTTCCTCTGTAGCTGGGTACGCGGGA
ATTCAATTTGATCCAAATATGCTCTGAATTTCACTTGGAAATATTCTGCC
TATGGATGAAGGGCAGCCACTTCCATTTGATAGGAAGAAAATTCTCTTAT
TTTGCACACAAAGTTGACACCATCAATCTTTACTTATTGTGTTCAAAATA
CTAGCTAGATTGGATCTTGTTTCTATGTAACTAAAATGGATCAATGAATG
AAAAACATAATTGGTTTTGTTTTATTACATTAAACTGAGCTGGAAGCTTC
TACATTCAGTGTGTTTATTGAAAAGTTGTTGAACTTGATGGTTCAAAATG
GCTTTACCTAGTCTAGAGCTAAAGCAAAGGTTGAAGAATTAGAGGAAGAA
AAGAAAGAAGAAGAAGAGGAAAATCCCGAAGAAGAGGAAAATCCAGACAA
GCCAGAGCAGTGATGTCGAATATGCAACTGCTAGCTTTTATAGAGAAGGA
AGCAAAGTTTCATATATTCTTGTCAGTGTTTATTGGCTTTGACATGCGTG
CCATGATCTTTTTAAGCCAAAAAATGCAGATGACCATTAACATAATGTAC
TCTTAAGGAGCTAAAGCTTCAGAGTCTGAATTAGAGGATAGTATGTGGGC
CGTTGTAGCCTTTGTTTTGATGAGACTGCATCATGTATATCACGAGAGTT
ATGTCAAAATATTAGCAATCTAGTTTAGGAGTTTTCTTGTTCTATTTAAA
TGTCTTTGTACTTGCTCAATGAATTAAGCGAGATAAGATTTTTACGCAGG
CTTCTATTTGGCCAATTTTTGTTAATGAAACCTTTCTTCGACATTGTAGA
ACAATCTCAAAT
>CL10.Contig45
GAAAATATCTTCCATTACAGAAGGCCGATTTCCTCTCGGGCAAAAATATC
TTCTGGTATTTTTATTTTCTTCACTAGTCGCTCTAGTGGTGACTGTTACT
GTAGTGTAGTTTTACCATTTCTCGGCCACCGTGACGGATACATGGATACG
GCTACTGGGAAAATGAAGAAGGGAGCTGCTGGCAGGAGAGGCGGCGGTCC
TAAGAAGAAGCCTGTCTCCCGGTCCTCCAGAGCCGGTCTACAGTTCCCGG
TCGGAAGAATCGGCCGGTACCTGAAGAAAGGTCGATATTCGCAGCGTGTA
GGAACCGGCGCTCCTGTCTATATGGCTGCTGTCCTCGAGTACCTTGCTGC
TGAGGTTTTAGAATTGGCTGGAAATGCTGCAAGAGACAACAAGAAGAACA
GGATCATACCCCGACATGTGCTGTTAGCTGTGAGGAATGATGAGGAGCTT
GGGAAACTTCTTGCTGGTGTGACCATTGCTCATGGAGGCGTGCTTCCAAA
CATTAACCCAGTTCTTCTGCCGAAGAAGAATGAGAAGGCTGCTGCAAAGG
AACCAGCCAAGTCTCCTGCTAAGGGCACCAAGTCCCCTAAGAAAGCTTAG
TTTCTCATCTGTTAAGAAAGGGCTTTGCCTCTAATCTCTCTGTATGTAAT
GTCATTTTCTGTTCTCAGTATGTAGAAGACATTTCCAAAATTTGATCATT
CTGCTATTGCTTTTGTTTTTTGTGTTAGGACATCCTGTGGCTAAAATTGA
TAGAATGAATTTAGATTAATCAGCTCATGTGTAGTGTTTCTATTGTGTTG
AAGTTCCTTTAATGTTTGTTTTGGATGAAAAATGCTTGCTTGGCTTGTAA
TTGTGCCGTTGATTTGATAGAAAGGAAATAGTTTGCTGGTTACCTATTTT
GTTTTCTTGATTTCCATTCTATCACTTGTATCCTGTTTCACTTCATTGTA
TAGAGGGTAGCAGCAATTGATGCATCTGATTCTGTTGTGAGTGCAGATGG
GGCCATCTATTAATAATATATTAGACATGTAGTTGGAGAAAAAGAAAGGT
AGACTAACTATGGATCATAAGAAACTTGAGAGTCTAGCTTAACTAACAAA
TTTTGGGCTAGTATCTTTGAGATGTCGCATTTGGATTGGATTTAAGAATG
AAAAAAATAGAGTTTTTTACCTCGGGTTGTGTTAAAGGTGAATTGTTTCT
AAGAGAAGAGATGAGGTCCAAAGTAAAAAAAAAAAGGGTTTTGATTTTTA
AACCCAATCCAAATGCACACATTGTGAAGTAGCAAGTTTAACAACTCTTT
ACAAGTTCTACAACAATGTAATGCATTTTTTTTCCATCATGTGTTTTTCT
AAATATTGAGTGTCATCCATTTTGGGTGATTTATGGAGGGTTTGCTAAAG
AGCATGCACTCATAGTCACTTTATCTGCCCATGTATTTGATCTAAAGTTG
AGTGAGATGTGAGTCAATAAATGAATTTAAGTGCTGCTCTTTGGTCTATG
CTATAATTAATGGTACATTACCATACCTGTGTTGTTTAAACATCATTTTT
TGTTGTCTAGTTTGATAAGTTTATAGAAGATGTGTTTTACATGCATGGCG
TTTGGTGCTTGTAACTGGATTATCAGTAACTGGTGGTTCCGTGGTGATAA
CTTGGAACCTTATCAATCTTGATTTCATATTTTTTTGATTTTGAATGTTG
TATGGTGCAAACCATGTCCTCAACTGATATTGGGAAGTTATGAGATGCAT
TACTTAATGCAAAAGTCATCTACAGGAGGCATTTCTTGGTTCCCTTCCAA
AATTAGTCAATCTACTATCATCAACTGTGGAGGGGGCGACTCTGCAGCAG
TGGCAATAACTATCACTGATCCTGTGAAACAGAGTGGCCATTTAGTGTGA
GATTGGAGGGACTCGTGTATGAATTGGAGGAATGTCAAAGGGTTCTGGGA
TGATCCACCCTAACATGGCAACAATGCTTGGAGTACTGTTCTTGAATGAT
TCTCTATTACTACTTCCCAGATCCATAATCTTACTACTGATTCACCTGCT
AATCATCCTGGTTATAACAAATGATGCCCTGGTGACCATCAATATTTGGA
GAAAGATGGTGCAGACTGCTGTTGATGGTGAGACCAGTACTAATGGTGCT
CTCATTGCCTTGGCAAGTGGGCTTTTGGGGTCAAAGGAAATTTCTTCTCT
CGATTGTTCAGAAGCAGAGCATCTTCAACTGTGCCTAGATGCAGTAATTC
AGGGTCTTGCAAAGTCAATAGTGTGGGATGGAGAACGAGCAACTTGCTTA
ATTGAGGTCTTAGCAACAAAAATATGAAAAGAAAGATTAATATATTTCGC
ATCTTGGTTTGTGTCCCTAAACCAACAATTTTGATACTTATGCTTTAGCT
GGGTATGTTTTAACTCTTATCTCCGCTGAAAGCAATATACAGGGCGCACC
CCCCTCCTTACCTTCTTGTTTTAGCTACGGCCATTTTCCTGTGTAAGTTT
TTGTATGACAGCTGGTAACCTGTTTAGTATCTCATATCCAAGTGGATGGT
GTAACTACTTACAATCAAACATCTGGAACGGAGATTTAGAGCTTATGATT
TTCATGTGGTAACATTGTATTTTGGAAGTCTTCTTCACTTGCTTTTGTTT
AACTATATAATTTGGCATGAAGTGCCCTCAGTGAGAGTTCTAATTGTGAA
TCAAATTTGCAGGTCAGAGTATGGTGCAAATAATGAAACTGAAGCAGAAC
AAAATGCACGCTCAGTGGCATCTTCTTCTCTTACCAAGGCTGCTGTATAT
GGTCGAGACCCAAACTGGGGAAGAATTGCCTGTGCTGTTGGCTACGCAGG
AATTCAATTTGACCCAAATATGCTCCGAATATCACTTGGAAATATTCTGC
TTATGGATGGAGGGCAGCCAATTCCATTTGATAGGGTTGTAGCAAGCAAC
TACCTCAGAAAGGCTGGTGAGGTCCATGGCACAGTTGAAATTCGTATATC
CATTGGTGAAGGTCCTGGAAACGGTTTGGCTTGGGGTTGTGATCTGAGTT
ACGATTATGTGAAAATCAATGCAGAGTACACAACGTAGCCCCGTCTTCTC
TTTAAAGGAGAGAGCAACAACACATTGACAAGGGAGCCTGTGAGCATATT
ATTGGCTTCTAGAGAGAGCAGCAACCTTCTCCAGACAGACTCCCTCAATT
ACCTTAGCAAAATGCAGACCTTTTGATTCTTCATGTTTAGTTTTGCCCCA
ATATCATGCATGACTTATAAGGAATAACACACTTTTCTAATACTTCGAAA
ACTCTCTAGACACTTGCTTCTTCATGTTCTTTAGTTTTTGTTACTATAAT
TCTACATTTCGATCATATAAAAACTTGGGATTAATTCAAAAAAAAACCCC
GGTACTTATAGTCAAG
>CL10.Contig46
GAAAATATCTTCCATTACAGAAGGCCGATTTCCTCTCGGGCAAAAATATC
TTCTGGTATTTTTATTTTCTTCACTAGTCGCTCTAGTGGTGACTGTTACT
GTAGTGTAGTTTTACCATTTCTCGGCCACCGTGACGGATACATGGATACG
GCTACTGGGAAAATGAAGAAGGGAGCTGCTGGCAGGAGAGGCGGCGGTCC
TAAGAAGAAGCCTGTCTCCCGGTCCTCCAGAGCCGGTCTACAGTTCCCGG
TCGGAAGAATCGGCCGGTACCTGAAGAAAGGTCGATATTCGCAGCGTGTA
GGAACCGGCGCTCCTGTCTATATGGCTGCTGTCCTCGAGTACCTTGCTGC
TGAGGTTTTAGAATTGGCTGGAAATGCTGCAAGAGACAACAAGAAGAACA
GGATCATACCCCGACATGTGCTGTTAGCTGTGAGGAATGATGAGGAGCTT
GGGAAACTTCTTGCTGGTGTGACCATTGCTCATGGAGGCGTGCTTCCAAA
CATTAACCCAGTTCTTCTGCCGAAGAAGAATGAGAAGGCTGCTGCAAAGG
AACCAGCCAAGTCTCCTGCTAAGGGCACCAAGTCCCCTAAGAAAGCTTAG
TTTCTCATCTGTTAAGAAAGGGCTTTGCCTCTAATCTCTCTGTATGTAAT
GTCATTTTCTGTTCTCAGTATGTAGAAGACATTTCCAAAATTTGATCATT
CTGCTATTGCTTTTGTTTTTTGTGTTAGGACATCCTGTGGCTAAAATTGA
TAGAATGAATTTAGATTAATCAGCTCATGTGTAGTGTTTCTATTGTGTTG
AAGTTCCTTTAATGTTTGTTTTGGATGAAAAATGCTTGCTTGGCTTGTAA
TTGTGCCGTTGATTTGATAGAAAGGAAATAGTTTGCTGGTTACCTATTTT
GTTTTCTTGATTTCCATTCTATCACTTGTATCCTGTTTCACTTCATTGTA
TAGAGGGTAGCAGCAATTGATGCATCTGATTCTGTTGTGAGTGCAGATGG
GGCCATCTATTAATAATATATTAGACATGTAGTTGGAGAAAAAGAAAGGT
AGACTAACTATGGATCATAAGAAACTTGAGAGTCTAGCTTAACTAACAAA
TTTTGGGCTAGTATCTTTGAGATGTCGCATTTGGATTGGATTTAAGAATG
AAAAAAATAGAGTTTTTTACCTCGGGTTGTGTTAAAGGTGAATTGTTTCT
AAGAGAAGAGATGAGGTCCAAAGTAAAAAAAAAAAGGGTTTTGATTTTTA
AACCCAATCCAAATGCACACATTGTGAAGTAGCAAGTTTAACAACTCTTT
ACAAGTTCTACAACAATGTAATGCATTTTTTTTCCATCATGTGTTTTTCT
AAATATTGAGTGTCATCCATTTTGGGTGATTTATGGAGGGTTTGCTAAAG
AGCATGCACTCATAGTCACTTTATCTGCCCATGTATTTGATCTAAAGTTG
AGTGAGATGTGAGTCAATAAATGAATTTAAGTGCTGCTCTTTGGTCTATG
CTATAATTAATGGTACATTACCATACCTGTGTTGTTTAAACATCATTTTT
TGTTGTCTAGTTTGATAAGTTTATAGAAGATGTGTTTTACATGCATGGCG
TTTGGTGCTTGTAACTGGATTATCAGTAACTGGTGGTTCCGTGGTGATAA
CTTGGAACCTTATCAATCTTGATTTCATATTTTTTTGATTTTGAATGTTG
TATGGTGCAAACCATGTCCTCAACTGATATTGGGAAGTTATGAGATGCAT
TACTTAATGCAAAAGTCATCTACAGGAGGCATTTCTTGGTTCCCTTCCAA
AATTAGTCAATCTACTATCATCAACTGTGGAGGGGGCGACTCTGCAGCAG
TGGCAATAACTATCACTGATCCTGTGAAACAGAGTGGCCATTTAGTGTGA
GATTGGAGGGACTCGTGTATGAATTGGAGGAATGTCAAAGGGTTCTGGGA
TGATCCACCCTAACATGGCAACAATGCTTGGAGTACTGTTCTTGAATGAT
TCTCTATTACTACTTCCCAGATCCATAATCTTACTACTGATTCACCTGCT
AATCATCCTGGTTATAACAAATGATGCCCTGGTGACCATCAATATTTGGA
GAAAGATGGTGCAGACTGCTGTTGATGGTGAGACCAGTACTAATGGTGCT
CTCATTGCCTTGGCAAGTGGGCTTTTGGGGTCAAAGGAAATTTCTTCTCT
CGATTGTTCAGAAGCAGAGCATCTTCAACTGTGCCTAGATGCAGTAATTC
AGGGTCTTGCAAAGTCAATAGTGTGGGATGGAGAACGAGCAACTTGCTTA
ATTGAGGTCTTAGCAACAAAAATATGAAAAGAAAGATTAATATATTTCGC
ATCTTGGTTTGTGTCCCTAAACCAACAATTTTGATACTTATGCTTTAGCT
GGGTATGTTTTAACTCTTATCTCCGCTGAAAGCAATATACAGGGCGCACC
CCCCTCCTTACCTTCTTGTTTTAGCTACGGCCATTTTCCTGTGTAAGTTT
TTGTATGACAGCTGGTAACCTGTTTAGTATCTCATATCCAAGTGGATGGT
GTAACTACTTACAATCAAACATCTGGAACGGAGATTTAGAGCTTATGATT
TTCATGTGGTCAGAGTATGGTGCAAATAATGAAACTGAAGCAGAACAAAA
TGCACGCTCAGTGGCATCTTCTTCTCTTACCAAGGCTGCTGTATATGGTC
GAGACCCAAACTGGGGAAGAATTGCCTGTGCTGTTGGCTACGCAGGAATT
CAATTTGACCCAAATATGCTCCGAATATCACTTGGAAATATTCTGCTTAT
GGATGGAGGGCAGCCAATTCCATTTGATAGGGTTGTAGCAAGCAACTACC
TCAGAAAGGCTGGTGAGGTCCATGGCACAGTTGAAATTCGTATATCCATT
GGTGAAGGTCCTGGAAACGGTTTGGCTTGGGGTTGTGATCTGAGTTACGA
TTATGTGAAAATCAATGCAGAGTACACAACGTAGCCCCGTCTTCTCTTTA
AAGGAGAGAGCAACAACACATTGACAAGGGAGCCTGTGAGCATATTATTG
GCTTCTAGAGAGAGCAGCAACCTTCTCCAGACAGACTCCCTCAATTACCT
TAGCAAAATGCAGACCTTTTGATTCTTCATGTTTAGTTTTGCCCCAATAT
CATGCATGACTTATAAGGAATAACACACTTTTCTAATACTTCGAAAACTC
TCTAGACACTTGCTTCTTCATGTTCTTTAGTTTTTGTTACTATAATTCTA
CATTTCGATCATATAAAAACTTGGGATTAATTCAAAAAAAAACCCCGGTA
CTTATAGTCAAG
>CL10.Contig47
GAAAATATCTTCCATTACAGAAGGCCGATTTCCTCTCGGGCAAAAATATC
TTCTGGTATTTTTATTTTCTTCACTAGTCGCTCTAGTGGTGACTGTTACT
GTAGTGTAGTTTTACCATTTCTCGGCCACCGTGACGGATACATGGATACG
GCTACTGGGAAAATGAAGAAGGGAGCTGCTGGCAGGAGAGGCGGCGGTCC
TAAGAAGAAGCCTGTCTCCCGGTCCTCCAGAGCCGGTCTACAGTTCCCGG
TCGGAAGAATCGGCCGGTACCTGAAGAAAGGTCGATATTCGCAGCGTGTA
GGAACCGGCGCTCCTGTCTATATGGCTGCTGTCCTCGAGTACCTTGCTGC
TGAGGTTTTAGAATTGGCTGGAAATGCTGCAAGAGACAACAAGAAGAACA
GGATCATACCCCGACATGTGCTGTTAGCTGTGAGGAATGATGAGGAGCTT
GGGAAACTTCTTGCTGGTGTGACCATTGCTCATGGAGGCGTGCTTCCAAA
CATTAACCCAGTTCTTCTGCCGAAGAAGAATGAGAAGGCTGCTGCAAAGG
AACCAGCCAAGTCTCCTGCTAAGGGCACCAAGTCCCCTAAGAAAGCTTAG
TTTCTCATCTGTTAAGAAAGGGCTTTGCCTCTAATCTCTCTGTATGTAAT
GTCATTTTCTGTTCTCAGTATGTAGAAGACATTTCCAAAATTTGATCATT
CTGCTATTGCTTTTGTTTTTTGTGTTAGGACATCCTGTGGCTAAAATTGA
TAGAATGAATTTAGATTAATCAGCTCATGTGTAGTGTTTCTATTGTGTTG
AAGTTCCTTTAATGTTTGTTTTGGATGAAAAATGCTTGCTTGGCTTGTAA
TTGTGCCGTTGATTTGATAGAAAGGAAATAGTTTGCTGGTTACCTATTTT
GTTTTCTTGATTTCCATTCTATCACTTGTATCCTGTTTCACTTCATTGTA
TAGAGGGTAGCAGCAATTGATGCATCTGATTCTGTTGTGAGTGCAGATGG
GGCCATCTATTAATAATATATTAGACATGTAGTTGGAGAAAAAGAAAGGT
AGACTAACTATGGATCATAAGAAACTTGAGAGTCTAGCTTAACTAACAAA
TTTTGGGCTAGTATCTTTGAGATGTCGCATTTGGATTGGATTTAAGAATG
AAAAAAATAGAGTTTTTTACCTCGGGTTGTGTTAAAGGTGAATTGTTTCT
AAGAGAAGAGATGAGGTCCAAAGTAAAAAAAAAAAGGGTTTTGATTTTTA
AACCCAATCCAAATGCACACATTGTGAAGTAGCAAGTTTAACAACTCTTT
ACAAGTTCTACAACAATGTAATGCATTTTTTTTCCATCATGTGTTTTTCT
AAATATTGAGTGTCATCCATTTTGGGTGATTTATGGAGGGTTTGCTAAAG
AGCATGCACTCATAGTCACTTTATCTGCCCATGTATTTGATCTAAAGTTG
AGTGAGATGTGAGTCAATAAATGAATTTAAGTGCTGCTCTTTGGTCTATG
CTATAATTAATGGTACATTACCATACCTGTGTTGTTTAAACATCATTTTT
TGTTGTCTAGTTTGATAAGTTTATAGAAGATGTGTTTTACATGCATGGCG
TTTGGTGCTTGTAACTGGATTATCAGTAACTGGTGGTTCCGTGGTGATAA
CTTGGAACCTTATCAATCTTGATTTCATATTTTTTTGATTTTGAATGTTG
TATGGTGCAAACCATGTCCTCAACTGATATTGGGAAGTTATGAGATGCAT
TACTTAATGCAAAAGTCATCTACAGGAGGCATTTCTTGGTTCCCTTCCAA
AATTAGTCAATCTACTATCATCAACTGTGGAGGGGTAATTCTCTTAAATA
TATCTTGTGCTTCCCCTTTATTCATACTCTCATGTTTATCTAATGACTTC
TGAATCATGATTTTTCCATCAGATTCTGTAAGAGTGAATATGTTTTATTG
ATACACGAAGTTGGTTCCTCACTTGTATATAAATTGTTTGGTGATTGATT
ATTGGTCTGTCTTCTTAATTGCAGGGCGACTCTGCAGCAGTGGCAATAAC
TATCACTGATCCTGTGAAACAGAGTGGCCATTTAGTGTGAGATTGGAGGG
ACTCGTGTATGAATTGGAGGAATGTCAAAGGGTTCTGGGATGATCCACCC
TAACATGGCAACAATGCTTGGAGTACTGTTCTTGAATGATTCTCTATTAC
TACTTCCCAGATCCATAATCTTACTACTGATTCACCTGCTAATCATCCTG
GTTATAACAAATGATGCCCTGGTGACCATCAATATTTGGAGAAAGATGGT
GCAGACTGCTGTTGATGGTGAGACCAGTACTAATGGTGCTCTCATTGCCT
TGGCAAGTGGGCTTTTGGGGTCAAAGGAAATTTCTTCTCTCGATTGTTCA
GAAGCAGAGCATCTTCAACTGTGCCTAGATGCAGTATGTCGACACTCCTT
TAGCATTTTCTTCCATTTCTAGAAAGTGTTCAGCAATATTCTAGTCAAAC
CACGGTTGATTCTATGAAACATATTTCTGAACAATTTTTCTTCTTGTTTG
CATCCCTTCATTATTTGAATTTTTGACAGGAGAATCTAGTGGTTTCTGAA
ATAAAATTATTGCTTATTAACGATACCAATTTGCTCATCTCTCAAACAAC
GGTTGTCAACATGGTTTATCATCTTCTCGACTAATTTGAAAATTGCTCTT
CTTTCGTTTTGATGAAGCATGTGAAGATATTGTTTCTTTTATGAGTAATG
TCGTTTATATTATGTAGGTTCATTTGAAGATTTGACAATGAATTATTATT
ATATTCCTTCTCATGGTTGGAGTATTGTCTACTTTGGTACTTGCCTTGCT
GAGATAGGTTTCAACTAAAGAACGTTTCATCTGTGTTCTTTTAAATGGGA
AATGAGAATGAAACTGTGGGTTTCATGGCTTTTGTTAACTTATATTAGTT
TGGAGTTCTTGAAAATACTTTCCATTTAATTTAGTCAATTATTTTCAGGT
AATTCAGGGTCTTGCAAAGTCAATAGTGTGGGATGGAGAACGAGCAACTT
GCTTAATTGAGGTCTTAGCAACAAAAATATGAAAAGAAAGATTAATATAT
TTCGCATCTTGGTTTGTGTCCCTAAACCAACAATTTTGATACTTATGCTT
TAGCTGGGTATGTTTTAACTCTTATCTCCGCTGAAAGCAATATACAGGGC
GCACCCCCCTCCTTACCTTCTTGTTTTAGCTACGGCCATTTTCCTGTGTA
AGTTTTTGTATGACAGCTGGTAACCTGTTTAGTATCTCATATCCAAGTGG
ATGGTGTAACTACTTACAATCAAACATCTGGAACGGAGATTTAGAGCTTA
TGATTTTCATGTGGTCAGAGTATGGTGCAAATAATGAAACTGAAGCAGAA
CAAAATGCACGCTCAGTGGCATCTTCTTCTCTTACCAAGGCTGCTGTATA
TGGTCGAGACCCAAACTGGGGAAGAATTGCCTGTGCTGTTGGCTACGCAG
GAATTCAATTTGACCCAAATATGCTCCGAATATCACTTGGAAATATTCTG
CTTATGGATGGAGGGCAGCCAATTCCATTTGATAGGGTTGTAGCAAGCAA
CTACCTCAGAAAGGCTGGTGAGGTCCATGGCACAGTTGAAATTCGTATAT
CCATTGGTGAAGGTCCTGGAAACGGTTTGGCTTGGGGTTGTGATCTGAGT
TACGATTATGTGAAAATCAATGCAGAGTACACAACGTAGCCCCGTCTTCT
CTTTAAAGGAGAGAGCAACAACACATTGACAAGGGAGCCTGTGAGCATAT
TATTGGCTTCTAGAGAGAGCAGCAACCTTCTCCAGACAGACTCCCTCAAT
TACCTTAGCAAAATGCAGACCTTTTGATTCTTCATGTTTAGTTTTGCCCC
AATATCATGCATGACTTATAAGGAATAACACACTTTTCTAATACTTCGAA
AACTCTCTAGACACTTGCTTCTTCATGTTCTTTAGTTTTTGTTACTATAA
TTCTACATTTCGATCATATAAAAACTTGGGATTAATTCAAAAAAAAACCC
CGGTACTTATAGTCAAG
>CL10.Contig48
GAAAATATCTTCCATTACAGAAGGCCGATTTCCTCTCGGGCAAAAATATC
TTCTGGTATTTTTATTTTCTTCACTAGTCGCTCTAGTGGTGACTGTTACT
GTAGTGTAGTTTTACCATTTCTCGGCCACCGTGACGGATACATGGATACG
GCTACTGGGAAAATGAAGAAGGGAGCTGCTGGCAGGAGAGGCGGCGGTCC
TAAGAAGAAGCCTGTCTCCCGGTCCTCCAGAGCCGGTCTACAGTTCCCGG
TCGGAAGAATCGGCCGGTACCTGAAGAAAGGTCGATATTCGCAGCGTGTA
GGAACCGGCGCTCCTGTCTATATGGCTGCTGTCCTCGAGTACCTTGCTGC
TGAGGTTTTAGAATTGGCTGGAAATGCTGCAAGAGACAACAAGAAGAACA
GGATCATACCCCGACATGTGCTGTTAGCTGTGAGGAATGATGAGGAGCTT
GGGAAACTTCTTGCTGGTGTGACCATTGCTCATGGAGGCGTGCTTCCAAA
CATTAACCCAGTTCTTCTGCCGAAGAAGAATGAGAAGGCTGCTGCAAAGG
AACCAGCCAAGTCTCCTGCTAAGGGCACCAAGTCCCCTAAGAAAGCTTAG
TTTCTCATCTGTTAAGAAAGGGCTTTGCCTCTAATCTCTCTGTATGTAAT
GTCATTTTCTGTTCTCAGTATGTAGAAGACATTTCCAAAATTTGATCATT
CTGCTATTGCTTTTGTTTTTTGTGTTAGGACATCCTGTGGCTAAAATTGA
TAGAATGAATTTAGATTAATCAGCTCATGTGTAGTGTTTCTATTGTGTTG
AAGTTCCTTTAATGTTTGTTTTGGATGAAAAATGCTTGCTTGGCTTGTAA
TTGTGCCGTTGATTTGATAGAAAGGAAATAGTTTGCTGGTTACCTATTTT
GTTTTCTTGATTTCCATTCTATCACTTGTATCCTGTTTCACTTCATTGTA
TAGAGGGTAGCAGCAATTGATGCATCTGATTCTGTTGTGAGTGCAGATGG
GGCCATCTATTAATAATATATTAGACATGTAGTTGGAGAAAAAGAAAGGT
AGACTAACTATGGATCATAAGAAACTTGAGAGTCTAGCTTAACTAACAAA
TTTTGGGCTAGTATCTTTGAGATGTCGCATTTGGATTGGATTTAAGAATG
AAAAAAATAGAGTTTTTTACCTCGGGTTGTGTTAAAGGTGAATTGTTTCT
AAGAGAAGAGATGAGGTCCAAAGTAAAAAAAAAAAGGGTTTTGATTTTTA
AACCCAATCCAAATGCACACATTGTGAAGTAGCAAGTTTAACAACTCTTT
ACAAGTTCTACAACAATGTAATGCATTTTTTTTCCATCATGTGTTTTTCT
AAATATTGAGTGTCATCCATTTTGGGTGATTTATGGAGGGTTTGCTAAAG
AGCATGCACTCATAGTCACTTTATCTGCCCATGTATTTGATCTAAAGTTG
AGTGAGATGTGAGTCAATAAATGAATTTAAGTGCTGCTCTTTGGTCTATG
CTATAATTAATGGTACATTACCATACCTGTGTTGTTTAAACATCATTTTT
TGTTGTCTAGTTTGATAAGTTTATAGAAGATGTGTTTTACATGCATGGCG
TTTGGTGCTTGTAACTGGATTATCAGTAACTGGTGGTTCCGTGGTGATAA
CTTGGAACCTTATCAATCTTGATTTCATATTTTTTTGATTTTGAATGTTG
TATGGTGCAAACCATGTCCTCAACTGATATTGGGAAGTTATGAGATGCAT
TACTTAATGCAAAAGTCATCTACAGGAGGCATTTCTTGGTTCCCTTCCAA
AATTAGTCAATCTACTATCATCAACTGTGGAGGGGGCGACTCTGCAGCAG
TGGCAATAACTATCACTGATCCTGTGAAACAGAGTGGCCATTTAGTGTGA
GATTGGAGGGACTCGTGTATGAATTGGAGGAATGTCAAAGGGTTCTGGGA
TGATCCACCCTAACATGGCAACAATGCTTGGAGTACTGTTCTTGAATGAT
TCTCTATTACTACTTCCCAGATCCATAATCTTACTACTGATTCACCTGCT
AATCATCCTGGTTATAACAAATGATGCCCTGGTGACCATCAATATTTGGA
GAAAGATGGTGCAGACTGCTGTTGATGGTGAGACCAGTACTAATGGTGCT
CTCATTGCCTTGGCAAGTGGGCTTTTGGGGTCAAAGGAAATTTCTTCTCT
CGATTGTTCAGAAGCAGAGCATCTTCAACTGTGCCTAGATGCAGTATGTC
GACACTCCTTTAGCATTTTCTTCCATTTCTAGAAAGTGTTCAGCAATATT
CTAGTCAAACCACGGTTGATTCTATGAAACATATTTCTGAACAATTTTTC
TTCTTGTTTGCATCCCTTCATTATTTGAATTTTTGACAGGAGAATCTAGT
GGTTTCTGAAATAAAATTATTGCTTATTAACGATACCAATTTGCTCATCT
CTCAAACAACGGTTGTCAACATGGTTTATCATCTTCTCGACTAATTTGAA
AATTGCTCTTCTTTCGTTTTGATGAAGCATGTGAAGATATTGTTTCTTTT
ATGAGTAATGTCGTTTATATTATGTAGGTTCATTTGAAGATTTGACAATG
AATTATTATTATATTCCTTCTCATGGTTGGAGTATTGTCTACTTTGGTAC
TTGCCTTGCTGAGATAGGTTTCAACTAAAGAACGTTTCATCTGTGTTCTT
TTAAATGGGAAATGAGAATGAAACTGTGGGTTTCATGGCTTTTGTTAACT
TATATTAGTTTGGAGTTCTTGAAAATACTTTCCATTTAATTTAGTCAATT
ATTTTCAGGTAATTCAGGGTCTTGCAAAGTCAATAGTGTGGGATGGAGAA
CGAGCAACTTGCTTAATTGAGGTCTTAGCAACAAAAATATGAAAAGAAAG
ATTAATATATTTCGCATCTTGGTTTGTGTCCCTAAACCAACAATTTTGAT
ACTTATGCTTTAGCTGGGTATGTTTTAACTCTTATCTCCGCTGAAAGCAA
TATACAGGGCGCACCCCCCTCCTTACCTTCTTGTTTTAGCTACGGCCATT
TTCCTGTGTAAGTTTTTGTATGACAGCTGGTAACCTGTTTAGTATCTCAT
ATCCAAGTGGATGGTGTAACTACTTACAATCAAACATCTGGAACGGAGAT
TTAGAGCTTATGATTTTCATGTGGTAACATTGTATTTTGGAAGTCTTCTT
CACTTGCTTTTGTTTAACTATATAATTTGGCATGAAGTGCCCTCAGTGAG
AGTTCTAATTGTGAATCAAATTTGCAGGTCAGAGTATGGTGCAAATAATG
AAACTGAAGCAGAACAAAATGCACGCTCAGTGGCATCTTCTTCTCTTACC
AAGGCTGCTGTATATGGTCGAGACCCAAACTGGGGAAGAATTGCCTGTGC
TGTTGGCTACGCAGGAATTCAATTTGACCCAAATATGCTCCGAATATCAC
TTGGAAATATTCTGCTTATGGATGGAGGGCAGCCAATTCCATTTGATAGG
GTTGTAGCAAGCAACTACCTCAGAAAGGCTGGTGAGGTCCATGGCACAGT
TGAAATTCGTATATCCATTGGTGAAGGTCCTGGAAACGGTTTGGCTTGGG
GTTGTGATCTGAGTTACGATTATGTGAAAATCAATGCAGAGTACACAACG
TAGCCCCGTCTTCTCTTTAAAGGAGAGAGCAACAACACATTGACAAGGGA
GCCTGTGAGCATATTATTGGCTTCTAGAGAGAGCAGCAACCTTCTCCAGA
CAGACTCCCTCAATTACCTTAGCAAAATGCAGACCTTTTGATTCTTCATG
TTTAGTTTTGCCCCAATATCATGCATGACTTATAAGGAATAACACACTTT
TCTAATACTTCGAAAACTCTCTAGACACTTGCTTCTTCATGTTCTTTAGT
TTTTGTTACTATAATTCTACATTTCGATCATATAAAAACTTGGGATTAAT
TCAAAAAAAAACCCCGGTACTTATAGTCAAG
>CL10.Contig49
GAAAATATCTTCCATTACAGAAGGCCGATTTCCTCTCGGGCAAAAATATC
TTCTGGTATTTTTATTTTCTTCACTAGTCGCTCTAGTGGTGACTGTTACT
GTAGTGTAGTTTTACCATTTCTCGGCCACCGTGACGGATACATGGATACG
GCTACTGGGAAAATGAAGAAGGGAGCTGCTGGCAGGAGAGGCGGCGGTCC
TAAGAAGAAGCCTGTCTCCCGGTCCTCCAGAGCCGGTCTACAGTTCCCGG
TCGGAAGAATCGGCCGGTACCTGAAGAAAGGTCGATATTCGCAGCGTGTA
GGAACCGGCGCTCCTGTCTATATGGCTGCTGTCCTCGAGTACCTTGCTGC
TGAGGTTTTAGAATTGGCTGGAAATGCTGCAAGAGACAACAAGAAGAACA
GGATCATACCCCGACATGTGCTGTTAGCTGTGAGGAATGATGAGGAGCTT
GGGAAACTTCTTGCTGGTGTGACCATTGCTCATGGAGGCGTGCTTCCAAA
CATTAACCCAGTTCTTCTGCCGAAGAAGAATGAGAAGGCTGCTGCAAAGG
AACCAGCCAAGTCTCCTGCTAAGGGCACCAAGTCCCCTAAGAAAGCTTAG
TTTCTCATCTGTTAAGAAAGGGCTTTGCCTCTAATCTCTCTGTATGTAAT
GTCATTTTCTGTTCTCAGTATGTAGAAGACATTTCCAAAATTTGATCATT
CTGCTATTGCTTTTGTTTTTTGTGTTAGGACATCCTGTGGCTAAAATTGA
TAGAATGAATTTAGATTAATCAGCTCATGTGTAGTGTTTCTATTGTGTTG
AAGTTCCTTTAATGTTTGTTTTGGATGAAAAATGCTTGCTTGGCTTGTAA
TTGTGCCGTTGATTTGATAGAAAGGAAATAGTTTGCTGGTTACCTATTTT
GTTTTCTTGATTTCCATTCTATCACTTGTATCCTGTTTCACTTCATTGTA
TAGAGGGTAGCAGCAATTGATGCATCTGATTCTGTTGTGAGTGCAGATGG
GGCCATCTATTAATAATATATTAGACATGTAGTTGGAGAAAAAGAAAGGT
AGACTAACTATGGATCATAAGAAACTTGAGAGTCTAGCTTAACTAACAAA
TTTTGGGCTAGTATCTTTGAGATGTCGCATTTGGATTGGATTTAAGAATG
AAAAAAATAGAGTTTTTTACCTCGGGTTGTGTTAAAGGTGAATTGTTTCT
AAGAGAAGAGATGAGGTCCAAAGTAAAAAAAAAAAGGGTTTTGATTTTTA
AACCCAATCCAAATGCACACATTGTGAAGTAGCAAGTTTAACAACTCTTT
ACAAGTTCTACAACAATGTAATGCATTTTTTTTCCATCATGTGTTTTTCT
AAATATTGAGTGTCATCCATTTTGGGTGATTTATGGAGGGTTTGCTAAAG
AGCATGCACTCATAGTCACTTTATCTGCCCATGTATTTGATCTAAAGTTG
AGTGAGATGTGAGTCAATAAATGAATTTAAGTGCTGCTCTTTGGTCTATG
CTATAATTAATGGTACATTACCATACCTGTGTTGTTTAAACATCATTTTT
TGTTGTCTAGTTTGATAAGTTTATAGAAGATGTGTTTTACATGCATGGCG
TTTGGTGCTTGTAACTGGATTATCAGTAACTGGTGGTTCCGTGGTGATAA
CTTGGAACCTTATCAATCTTGATTTCATATTTTTTTGATTTTGAATGTTG
TATGGTGCAAACCATGTCCTCAACTGATATTGGGAAGTTATGAGATGCAT
TACTTAATGCAAAAGTCATCTACAGGAGGCATTTCTTGGTTCCCTTCCAA
AATTAGTCAATCTACTATCATCAACTGTGGAGGGGTAATTCTCTTAAATA
TATCTTGTGCTTCCCCTTTATTCATACTCTCATGTTTATCTAATGACTTC
TGAATCATGATTTTTCCATCAGATTCTGTAAGAGTGAATATGTTTTATTG
ATACACGAAGTTGGTTCCTCACTTGTATATAAATTGTTTGGTGATTGATT
ATTGGTCTGTCTTCTTAATTGCAGGGCGACTCTGCAGCAGTGGCAATAAC
TATCACTGATCCTGTGAAACAGAGTGGCCATTTAGTGTGAGATTGGAGGG
ACTCGTGTATGAATTGGAGGAATGTCAAAGGGTTCTGGGATGATCCACCC
TAACATGGCAACAATGCTTGGAGTACTGTTCTTGAATGATTCTCTATTAC
TACTTCCCAGATCCATAATCTTACTACTGATTCACCTGCTAATCATCCTG
GTTATAACAAATGATGCCCTGGTGACCATCAATATTTGGAGAAAGATGGT
GCAGACTGCTGTTGATGGTGAGACCAGTACTAATGGTGCTCTCATTGCCT
TGGCAAGTGGGCTTTTGGGGTCAAAGGAAATTTCTTCTCTCGATTGTTCA
GAAGCAGAGCATCTTCAACTGTGCCTAGATGCAGTATGTCGACACTCCTT
TAGCATTTTCTTCCATTTCTAGAAAGTGTTCAGCAATATTCTAGTCAAAC
CACGGTTGATTCTATGAAACATATTTCTGAACAATTTTTCTTCTTGTTTG
CATCCCTTCATTATTTGAATTTTTGACAGGAGAATCTAGTGGTTTCTGAA
ATAAAATTATTGCTTATTAACGATACCAATTTGCTCATCTCTCAAACAAC
GGTTGTCAACATGGTTTATCATCTTCTCGACTAATTTGAAAATTGCTCTT
CTTTCGTTTTGATGAAGCATGTGAAGATATTGTTTCTTTTATGAGTAATG
TCGTTTATATTATGTAGGTTCATTTGAAGATTTGACAATGAATTATTATT
ATATTCCTTCTCATGGTTGGAGTATTGTCTACTTTGGTACTTGCCTTGCT
GAGATAGGTTTCAACTAAAGAACGTTTCATCTGTGTTCTTTTAAATGGGA
AATGAGAATGAAACTGTGGGTTTCATGGCTTTTGTTAACTTATATTAGTT
TGGAGTTCTTGAAAATACTTTCCATTTAATTTAGTCAATTATTTTCAGGT
AATTCAGGGTCTTGCAAAGTCAATAGTGTGGGATGGAGAACGAGCAACTT
GCTTAATTGAGGTCTTAGCAACAAAAATATGAAAAGAAAGATTAATATAT
TTCGCATCTTGGTTTGTGTCCCTAAACCAACAATTTTGATACTTATGCTT
TAGCTGGGTATGTTTTAACTCTTATCTCCGCTGAAAGCAATATACAGGGC
GCACCCCCCTCCTTACCTTCTTGTTTTAGCTACGGCCATTTTCCTGTGTA
AGTTTTTGTATGACAGCTGGTAACCTGTTTAGTATCTCATATCCAAGTGG
ATGGTGTAACTACTTACAATCAAACATCTGGAACGGAGATTTAGAGCTTA
TGATTTTCATGTGGTAACATTGTATTTTGGAAGTCTTCTTCACTTGCTTT
TGTTTAACTATATAATTTGGCATGAAGTGCCCTCAGTGAGAGTTCTAATT
GTGAATCAAATTTGCAGGTCAGAGTATGGTGCAAATAATGAAACTGAAGC
AGAACAAAATGCACGCTCAGTGGCATCTTCTTCTCTTACCAAGGCTGCTG
TATATGGTCGAGACCCAAACTGGGGAAGAATTGCCTGTGCTGTTGGCTAC
GCAGGAATTCAATTTGACCCAAATATGCTCCGAATATCACTTGGAAATAT
TCTGCTTATGGATGGAGGGCAGCCAATTCCATTTGATAGGGTTGTAGCAA
GCAACTACCTCAGAAAGGCTGGTGAGGTCCATGGCACAGTTGAAATTCGT
ATATCCATTGGTGAAGGTCCTGGAAACGGTTTGGCTTGGGGTTGTGATCT
GAGTTACGATTATGTGAAAATCAATGCAGAGTACACAACGTAGCCCCGTC
TTCTCTTTAAAGGAGAGAGCAACAACACATTGACAAGGGAGCCTGTGAGC
ATATTATTGGCTTCTAGAGAGAGCAGCAACCTTCTCCAGACAGACTCCCT
CAATTACCTTAGCAAAATGCAGACCTTTTGATTCTTCATGTTTAGTTTTG
CCCCAATATCATGCATGACTTATAAGGAATAACACACTTTTCTAATACTT
CGAAAACTCTCTAGACACTTGCTTCTTCATGTTCTTTAGTTTTTGTTACT
ATAATTCTACATTTCGATCATATAAAAACTTGGGATTAATTCAAAAAAAA
ACCCCGGTACTTATAGTCAAG
>CL10.Contig50
GAAAATATCTTCCATTACAGAAGGCCGATTTCCTCTCGGGCAAAAATATC
TTCTGGTATTTTTATTTTCTTCACTAGTCGCTCTAGTGGTGACTGTTACT
GTAGTGTAGTTTTACCATTTCTCGGCCACCGTGACGGATACATGGATACG
GCTACTGGGAAAATGAAGAAGGGAGCTGCTGGCAGGAGAGGCGGCGGTCC
TAAGAAGAAGCCTGTCTCCCGGTCCTCCAGAGCCGGTCTACAGTTCCCGG
TCGGAAGAATCGGCCGGTACCTGAAGAAAGGTCGATATTCGCAGCGTGTA
GGAACCGGCGCTCCTGTCTATATGGCTGCTGTCCTCGAGTACCTTGCTGC
TGAGGTTTTAGAATTGGCTGGAAATGCTGCAAGAGACAACAAGAAGAACA
GGATCATACCCCGACATGTGCTGTTAGCTGTGAGGAATGATGAGGAGCTT
GGGAAACTTCTTGCTGGTGTGACCATTGCTCATGGAGGCGTGCTTCCAAA
CATTAACCCAGTTCTTCTGCCGAAGAAGAATGAGAAGGCTGCTGCAAAGG
AACCAGCCAAGTCTCCTGCTAAGGGCACCAAGTCCCCTAAGAAAGCTTAG
TTTCTCATCTGTTAAGAAAGGGCTTTGCCTCTAATCTCTCTGTATGTAAT
GTCATTTTCTGTTCTCAGTATGTAGAAGACATTTCCAAAATTTGATCATT
CTGCTATTGCTTTTGTTTTTTGTGTTAGGACATCCTGTGGCTAAAATTGA
TAGAATGAATTTAGATTAATCAGCTCATGTGTAGTGTTTCTATTGTGTTG
AAGTTCCTTTAATGTTTGTTTTGGATGAAAAATGCTTGCTTGGCTTGTAA
TTGTGCCGTTGATTTGATAGAAAGGAAATAGTTTGCTGGTTACCTATTTT
GTTTTCTTGATTTCCATTCTATCACTTGTATCCTGTTTCACTTCATTGTA
TAGAGGGTAGCAGCAATTGATGCATCTGATTCTGTTGTGAGTGCAGATGG
GGCCATCTATTAATAATATATTAGACATGTAGTTGGAGAAAAAGAAAGGT
AGACTAACTATGGATCATAAGAAACTTGAGAGTCTAGCTTAACTAACAAA
TTTTGGGCTAGTATCTTTGAGATGTCGCATTTGGATTGGATTTAAGAATG
AAAAAAATAGAGTTTTTTACCTCGGGTTGTGTTAAAGGTGAATTGTTTCT
AAGAGAAGAGATGAGGTCCAAAGTAAAAAAAAAAAGGGTTTTGATTTTTA
AACCCAATCCAAATGCACACATTGTGAAGTAGCAAGTTTAACAACTCTTT
ACAAGTTCTACAACAATGTAATGCATTTTTTTTCCATCATGTGTTTTTCT
AAATATTGAGTGTCATCCATTTTGGGTGATTTATGGAGGGTTTGCTAAAG
AGCATGCACTCATAGTCACTTTATCTGCCCATGTATTTGATCTAAAGTTG
AGTGAGATGTGAGTCAATAAATGAATTTAAGTGCTGCTCTTTGGTCTATG
CTATAATTAATGGTACATTACCATACCTGTGTTGTTTAAACATCATTTTT
TGTTGTCTAGTTTGATAAGTTTATAGAAGATGTGTTTTACATGCATGGCG
TTTGGTGCTTGTAACTGGATTATCAGTAACTGGTGGTTCCGTGGTGATAA
CTTGGAACCTTATCAATCTTGATTTCATATTTTTTTGATTTTGAATGTTG
TATGGTGCAAACCATGTCCTCAACTGATATTGGGAAGTTATGAGATGCAT
TACTTAATGCAAAAGTCATCTACAGGAGGCATTTCTTGGTTCCCTTCCAA
AATTAGTCAATCTACTATCATCAACTGTGGAGGGGTAATTCTCTTAAATA
TATCTTGTGCTTCCCCTTTATTCATACTCTCATGTTTATCTAATGACTTC
TGAATCATGATTTTTCCATCAGATTCTGTAAGAGTGAATATGTTTTATTG
ATACACGAAGTTGGTTCCTCACTTGTATATAAATTGTTTGGTGATTGATT
ATTGGTCTGTCTTCTTAATTGCAGGGCGACTCTGCAGCAGTGGCAATAAC
TATCACTGATCCTGTGAAACAGAGTGGCCATTTAGTGTGAGATTGGAGGG
ACTCGTGTATGAATTGGAGGAATGTCAAAGGGTTCTGGGATGATCCACCC
TAACATGGCAACAATGCTTGGAGTACTGTTCTTGAATGATTCTCTATTAC
TACTTCCCAGATCCATAATCTTACTACTGATTCACCTGCTAATCATCCTG
GTTATAACAAATGATGCCCTGGTGACCATCAATATTTGGAGAAAGATGGT
GCAGACTGCTGTTGATGGTGAGACCAGTACTAATGGTGCTCTCATTGCCT
TGGCAAGTGGGCTTTTGGGGTCAAAGGAAATTTCTTCTCTCGATTGTTCA
GAAGCAGAGCATCTTCAACTGTGCCTAGATGCAGTAATTCAGGGTCTTGC
AAAGTCAATAGTGTGGGATGGAGAACGAGCAACTTGCTTAATTGAGGTCT
TAGCAACAAAAATATGAAAAGAAAGATTAATATATTTCGCATCTTGGTTT
GTGTCCCTAAACCAACAATTTTGATACTTATGCTTTAGCTGGGTATGTTT
TAACTCTTATCTCCGCTGAAAGCAATATACAGGGCGCACCCCCCTCCTTA
CCTTCTTGTTTTAGCTACGGCCATTTTCCTGTGTAAGTTTTTGTATGACA
GCTGGTAACCTGTTTAGTATCTCATATCCAAGTGGATGGTGTAACTACTT
ACAATCAAACATCTGGAACGGAGATTTAGAGCTTATGATTTTCATGTGGT
CAGAGTATGGTGCAAATAATGAAACTGAAGCAGAACAAAATGCACGCTCA
GTGGCATCTTCTTCTCTTACCAAGGCTGCTGTATATGGTCGAGACCCAAA
CTGGGGAAGAATTGCCTGTGCTGTTGGCTACGCAGGAATTCAATTTGACC
CAAATATGCTCCGAATATCACTTGGAAATATTCTGCTTATGGATGGAGGG
CAGCCAATTCCATTTGATAGGGTTGTAGCAAGCAACTACCTCAGAAAGGC
TGGTGAGGTCCATGGCACAGTTGAAATTCGTATATCCATTGGTGAAGGTC
CTGGAAACGGTTTGGCTTGGGGTTGTGATCTGAGTTACGATTATGTGAAA
ATCAATGCAGAGTACACAACGTAGCCCCGTCTTCTCTTTAAAGGAGAGAG
CAACAACACATTGACAAGGGAGCCTGTGAGCATATTATTGGCTTCTAGAG
AGAGCAGCAACCTTCTCCAGACAGACTCCCTCAATTACCTTAGCAAAATG
CAGACCTTTTGATTCTTCATGTTTAGTTTTGCCCCAATATCATGCATGAC
TTATAAGGAATAACACACTTTTCTAATACTTCGAAAACTCTCTAGACACT
TGCTTCTTCATGTTCTTTAGTTTTTGTTACTATAATTCTACATTTCGATC
ATATAAAAACTTGGGATTAATTCAAAAAAAAACCCCGGTACTTATAGTCA
AG
>CL10.Contig51
GAAAATATCTTCCATTACAGAAGGCCGATTTCCTCTCGGGCAAAAATATC
TTCTGGTATTTTTATTTTCTTCACTAGTCGCTCTAGTGGTGACTGTTACT
GTAGTGTAGTTTTACCATTTCTCGGCCACCGTGACGGATACATGGATACG
GCTACTGGGAAAATGAAGAAGGGAGCTGCTGGCAGGAGAGGCGGCGGTCC
TAAGAAGAAGCCTGTCTCCCGGTCCTCCAGAGCCGGTCTACAGTTCCCGG
TCGGAAGAATCGGCCGGTACCTGAAGAAAGGTCGATATTCGCAGCGTGTA
GGAACCGGCGCTCCTGTCTATATGGCTGCTGTCCTCGAGTACCTTGCTGC
TGAGGTTTTAGAATTGGCTGGAAATGCTGCAAGAGACAACAAGAAGAACA
GGATCATACCCCGACATGTGCTGTTAGCTGTGAGGAATGATGAGGAGCTT
GGGAAACTTCTTGCTGGTGTGACCATTGCTCATGGAGGCGTGCTTCCAAA
CATTAACCCAGTTCTTCTGCCGAAGAAGAATGAGAAGGCTGCTGCAAAGG
AACCAGCCAAGTCTCCTGCTAAGGGCACCAAGTCCCCTAAGAAAGCTTAG
TTTCTCATCTGTTAAGAAAGGGCTTTGCCTCTAATCTCTCTGTATGTAAT
GTCATTTTCTGTTCTCAGTATGTAGAAGACATTTCCAAAATTTGATCATT
CTGCTATTGCTTTTGTTTTTTGTGTTAGGACATCCTGTGGCTAAAATTGA
TAGAATGAATTTAGATTAATCAGCTCATGTGTAGTGTTTCTATTGTGTTG
AAGTTCCTTTAATGTTTGTTTTGGATGAAAAATGCTTGCTTGGCTTGTAA
TTGTGCCGTTGATTTGATAGAAAGGAAATAGTTTGCTGGTTACCTATTTT
GTTTTCTTGATTTCCATTCTATCACTTGTATCCTGTTTCACTTCATTGTA
TAGAGGGTAGCAGCAATTGATGCATCTGATTCTGTTGTGAGTGCAGATGG
GGCCATCTATTAATAATATATTAGACATGTAGTTGGAGAAAAAGAAAGGT
AGACTAACTATGGATCATAAGAAACTTGAGAGTCTAGCTTAACTAACAAA
TTTTGGGCTAGTATCTTTGAGATGTCGCATTTGGATTGGATTTAAGAATG
AAAAAAATAGAGTTTTTTACCTCGGGTTGTGTTAAAGGTGAATTGTTTCT
AAGAGAAGAGATGAGGTCCAAAGTAAAAAAAAAAAGGGTTTTGATTTTTA
AACCCAATCCAAATGCACACATTGTGAAGTAGCAAGTTTAACAACTCTTT
ACAAGTTCTACAACAATGTAATGCATTTTTTTTCCATCATGTGTTTTTCT
AAATATTGAGTGTCATCCATTTTGGGTGATTTATGGAGGGTTTGCTAAAG
AGCATGCACTCATAGTCACTTTATCTGCCCATGTATTTGATCTAAAGTTG
AGTGAGATGTGAGTCAATAAATGAATTTAAGTGCTGCTCTTTGGTCTATG
CTATAATTAATGGTACATTACCATACCTGTGTTGTTTAAACATCATTTTT
TGTTGTCTAGTTTGATAAGTTTATAGAAGATGTGTTTTACATGCATGGCG
TTTGGTGCTTGTAACTGGATTATCAGTAACTGGTGGTTCCGTGGTGATAA
CTTGGAACCTTATCAATCTTGATTTCATATTTTTTTGATTTTGAATGTTG
TATGGTGCAAACCATGTCCTCAACTGATATTGGGAAGTTATGAGATGCAT
TACTTAATGCAAAAGTCATCTACAGGAGGCATTTCTTGGTTCCCTTCCAA
AATTAGTCAATCTACTATCATCAACTGTGGAGGGGGCGACTCTGCAGCAG
TGGCAATAACTATCACTGATCCTGTGAAACAGAGTGGCCATTTAGTGTGA
GATTGGAGGGACTCGTGTATGAATTGGAGGAATGTCAAAGGGTTCTGGGA
TGATCCACCCTAACATGGCAACAATGCTTGGAGTACTGTTCTTGAATGAT
TCTCTATTACTACTTCCCAGATCCATAATCTTACTACTGATTCACCTGCT
AATCATCCTGGTTATAACAAATGATGCCCTGGTGACCATCAATATTTGGA
GAAAGATGGTGCAGACTGCTGTTGATGGTGAGACCAGTACTAATGGTGCT
CTCATTGCCTTGGCAAGTGGGCTTTTGGGGTCAAAGGAAATTTCTTCTCT
CGATTGTTCAGAAGCAGAGCATCTTCAACTGTGCCTAGATGCAGTATGTC
GACACTCCTTTAGCATTTTCTTCCATTTCTAGAAAGTGTTCAGCAATATT
CTAGTCAAACCACGGTTGATTCTATGAAACATATTTCTGAACAATTTTTC
TTCTTGTTTGCATCCCTTCATTATTTGAATTTTTGACAGGAGAATCTAGT
GGTTTCTGAAATAAAATTATTGCTTATTAACGATACCAATTTGCTCATCT
CTCAAACAACGGTTGTCAACATGGTTTATCATCTTCTCGACTAATTTGAA
AATTGCTCTTCTTTCGTTTTGATGAAGCATGTGAAGATATTGTTTCTTTT
ATGAGTAATGTCGTTTATATTATGTAGGTTCATTTGAAGATTTGACAATG
AATTATTATTATATTCCTTCTCATGGTTGGAGTATTGTCTACTTTGGTAC
TTGCCTTGCTGAGATAGGTTTCAACTAAAGAACGTTTCATCTGTGTTCTT
TTAAATGGGAAATGAGAATGAAACTGTGGGTTTCATGGCTTTTGTTAACT
TATATTAGTTTGGAGTTCTTGAAAATACTTTCCATTTAATTTAGTCAATT
ATTTTCAGGTAATTCAGGGTCTTGCAAAGTCAATAGTGTGGGATGGAGAA
CGAGCAACTTGCTTAATTGAGGTCTTAGCAACAAAAATATGAAAAGAAAG
ATTAATATATTTCGCATCTTGGTTTGTGTCCCTAAACCAACAATTTTGAT
ACTTATGCTTTAGCTGGGTATGTTTTAACTCTTATCTCCGCTGAAAGCAA
TATACAGGGCGCACCCCCCTCCTTACCTTCTTGTTTTAGCTACGGCCATT
TTCCTGTGTAAGTTTTTGTATGACAGCTGGTAACCTGTTTAGTATCTCAT
ATCCAAGTGGATGGTGTAACTACTTACAATCAAACATCTGGAACGGAGAT
TTAGAGCTTATGATTTTCATGTGGTCAGAGTATGGTGCAAATAATGAAAC
TGAAGCAGAACAAAATGCACGCTCAGTGGCATCTTCTTCTCTTACCAAGG
CTGCTGTATATGGTCGAGACCCAAACTGGGGAAGAATTGCCTGTGCTGTT
GGCTACGCAGGAATTCAATTTGACCCAAATATGCTCCGAATATCACTTGG
AAATATTCTGCTTATGGATGGAGGGCAGCCAATTCCATTTGATAGGGTTG
TAGCAAGCAACTACCTCAGAAAGGCTGGTGAGGTCCATGGCACAGTTGAA
ATTCGTATATCCATTGGTGAAGGTCCTGGAAACGGTTTGGCTTGGGGTTG
TGATCTGAGTTACGATTATGTGAAAATCAATGCAGAGTACACAACGTAGC
CCCGTCTTCTCTTTAAAGGAGAGAGCAACAACACATTGACAAGGGAGCCT
GTGAGCATATTATTGGCTTCTAGAGAGAGCAGCAACCTTCTCCAGACAGA
CTCCCTCAATTACCTTAGCAAAATGCAGACCTTTTGATTCTTCATGTTTA
GTTTTGCCCCAATATCATGCATGACTTATAAGGAATAACACACTTTTCTA
ATACTTCGAAAACTCTCTAGACACTTGCTTCTTCATGTTCTTTAGTTTTT
GTTACTATAATTCTACATTTCGATCATATAAAAACTTGGGATTAATTCAA
AAAAAAACCCCGGTACTTATAGTCAAG
>CL10.Contig52
GAAAATATCTTCCATTACAGAAGGCCGATTTCCTCTCGGGCAAAAATATC
TTCTGGTATTTTTATTTTCTTCACTAGTCGCTCTAGTGGTGACTGTTACT
GTAGTGTAGTTTTACCATTTCTCGGCCACCGTGACGGATACATGGATACG
GCTACTGGGAAAATGAAGAAGGGAGCTGCTGGCAGGAGAGGCGGCGGTCC
TAAGAAGAAGCCTGTCTCCCGGTCCTCCAGAGCCGGTCTACAGTTCCCGG
TCGGAAGAATCGGCCGGTACCTGAAGAAAGGTCGATATTCGCAGCGTGTA
GGAACCGGCGCTCCTGTCTATATGGCTGCTGTCCTCGAGTACCTTGCTGC
TGAGGTTTTAGAATTGGCTGGAAATGCTGCAAGAGACAACAAGAAGAACA
GGATCATACCCCGACATGTGCTGTTAGCTGTGAGGAATGATGAGGAGCTT
GGGAAACTTCTTGCTGGTGTGACCATTGCTCATGGAGGCGTGCTTCCAAA
CATTAACCCAGTTCTTCTGCCGAAGAAGAATGAGAAGGCTGCTGCAAAGG
AACCAGCCAAGTCTCCTGCTAAGGGCACCAAGTCCCCTAAGAAAGCTTAG
TTTCTCATCTGTTAAGAAAGGGCTTTGCCTCTAATCTCTCTGTATGTAAT
GTCATTTTCTGTTCTCAGTATGTAGAAGACATTTCCAAAATTTGATCATT
CTGCTATTGCTTTTGTTTTTTGTGTTAGGACATCCTGTGGCTAAAATTGA
TAGAATGAATTTAGATTAATCAGCTCATGTGTAGTGTTTCTATTGTGTTG
AAGTTCCTTTAATGTTTGTTTTGGATGAAAAATGCTTGCTTGGCTTGTAA
TTGTGCCGTTGATTTGATAGAAAGGAAATAGTTTGCTGGTTACCTATTTT
GTTTTCTTGATTTCCATTCTATCACTTGTATCCTGTTTCACTTCATTGTA
TAGAGGGTAGCAGCAATTGATGCATCTGATTCTGTTGTGAGTGCAGATGG
GGCCATCTATTAATAATATATTAGACATGTAGTTGGAGAAAAAGAAAGGT
AGACTAACTATGGATCATAAGAAACTTGAGAGTCTAGCTTAACTAACAAA
TTTTGGGCTAGTATCTTTGAGATGTCGCATTTGGATTGGATTTAAGAATG
AAAAAAATAGAGTTTTTTACCTCGGGTTGTGTTAAAGGTGAATTGTTTCT
AAGAGAAGAGATGAGGTCCAAAGTAAAAAAAAAAAGGGTTTTGATTTTTA
AACCCAATCCAAATGCACACATTGTGAAGTAGCAAGTTTAACAACTCTTT
ACAAGTTCTACAACAATGTAATGCATTTTTTTTCCATCATGTGTTTTTCT
AAATATTGAGTGTCATCCATTTTGGGTGATTTATGGAGGGTTTGCTAAAG
AGCATGCACTCATAGTCACTTTATCTGCCCATGTATTTGATCTAAAGTTG
AGTGAGATGTGAGTCAATAAATGAATTTAAGTGCTGCTCTTTGGTCTATG
CTATAATTAATGGTACATTACCATACCTGTGTTGTTTAAACATCATTTTT
TGTTGTCTAGTTTGATAAGTTTATAGAAGATGTGTTTTACATGCATGGCG
TTTGGTGCTTGTAACTGGATTATCAGTAACTGGTGGTTCCGTGGTGATAA
CTTGGAACCTTATCAATCTTGATTTCATATTTTTTTGATTTTGAATGTTG
TATGGTGCAAACCATGTCCTCAACTGATATTGGGAAGTTATGAGATGCAT
TACTTAATGCAAAAGTCATCTACAGGAGGCATTTCTTGGTTCCCTTCCAA
AATTAGTCAATCTACTATCATCAACTGTGGAGGGGTAATTCTCTTAAATA
TATCTTGTGCTTCCCCTTTATTCATACTCTCATGTTTATCTAATGACTTC
TGAATCATGATTTTTCCATCAGATTCTGTAAGAGTGAATATGTTTTATTG
ATACACGAAGTTGGTTCCTCACTTGTATATAAATTGTTTGGTGATTGATT
ATTGGTCTGTCTTCTTAATTGCAGGGCGACTCTGCAGCAGTGGCAATAAC
TATCACTGATCCTGTGAAACAGAGTGGCCATTTAGTGTGAGATTGGAGGG
ACTCGTGTATGAATTGGAGGAATGTCAAAGGGTTCTGGGATGATCCACCC
TAACATGGCAACAATGCTTGGAGTACTGTTCTTGAATGATTCTCTATTAC
TACTTCCCAGATCCATAATCTTACTACTGATTCACCTGCTAATCATCCTG
GTTATAACAAATGATGCCCTGGTGACCATCAATATTTGGAGAAAGATGGT
GCAGACTGCTGTTGATGGTGAGACCAGTACTAATGGTGCTCTCATTGCCT
TGGCAAGTGGGCTTTTGGGGTCAAAGGAAATTTCTTCTCTCGATTGTTCA
GAAGCAGAGCATCTTCAACTGTGCCTAGATGCAGTAATTCAGGGTCTTGC
AAAGTCAATAGTGTGGGATGGAGAACGAGCAACTTGCTTAATTGAGGTCT
TAGCAACAAAAATATGAAAAGAAAGATTAATATATTTCGCATCTTGGTTT
GTGTCCCTAAACCAACAATTTTGATACTTATGCTTTAGCTGGGTATGTTT
TAACTCTTATCTCCGCTGAAAGCAATATACAGGGCGCACCCCCCTCCTTA
CCTTCTTGTTTTAGCTACGGCCATTTTCCTGTGTAAGTTTTTGTATGACA
GCTGGTAACCTGTTTAGTATCTCATATCCAAGTGGATGGTGTAACTACTT
ACAATCAAACATCTGGAACGGAGATTTAGAGCTTATGATTTTCATGTGGT
AACATTGTATTTTGGAAGTCTTCTTCACTTGCTTTTGTTTAACTATATAA
TTTGGCATGAAGTGCCCTCAGTGAGAGTTCTAATTGTGAATCAAATTTGC
AGGTCAGAGTATGGTGCAAATAATGAAACTGAAGCAGAACAAAATGCACG
CTCAGTGGCATCTTCTTCTCTTACCAAGGCTGCTGTATATGGTCGAGACC
CAAACTGGGGAAGAATTGCCTGTGCTGTTGGCTACGCAGGAATTCAATTT
GACCCAAATATGCTCCGAATATCACTTGGAAATATTCTGCTTATGGATGG
AGGGCAGCCAATTCCATTTGATAGGGTTGTAGCAAGCAACTACCTCAGAA
AGGCTGGTGAGGTCCATGGCACAGTTGAAATTCGTATATCCATTGGTGAA
GGTCCTGGAAACGGTTTGGCTTGGGGTTGTGATCTGAGTTACGATTATGT
GAAAATCAATGCAGAGTACACAACGTAGCCCCGTCTTCTCTTTAAAGGAG
AGAGCAACAACACATTGACAAGGGAGCCTGTGAGCATATTATTGGCTTCT
AGAGAGAGCAGCAACCTTCTCCAGACAGACTCCCTCAATTACCTTAGCAA
AATGCAGACCTTTTGATTCTTCATGTTTAGTTTTGCCCCAATATCATGCA
TGACTTATAAGGAATAACACACTTTTCTAATACTTCGAAAACTCTCTAGA
CACTTGCTTCTTCATGTTCTTTAGTTTTTGTTACTATAATTCTACATTTC
GATCATATAAAAACTTGGGATTAATTCAAAAAAAAACCCCGGTACTTATA
GTCAAG
>CL10.Contig53
GAAAATATCTTCCATTACAGAAGGCCGATTTCCTCTCGGGCAAAAATATC
TTCTGGTATTTTTATTTTCTTCACTAGTCGCTCTAGTGGTGACTGTTACT
GTAGTGTAGTTTTACCATTTCTCGGCCACCGTGACGGATACATGGATACG
GCTACTGGGAAAATGAAGAAGGGAGCTGCTGGCAGGAGAGGCGGCGGTCC
TAAGAAGAAGCCTGTCTCCCGGTCCTCCAGAGCCGGTCTACAGTTCCCGG
TCGGAAGAATCGGCCGGTACCTGAAGAAAGGTCGATATTCGCAGCGTGTA
GGAACCGGCGCTCCTGTCTATATGGCTGCTGTCCTCGAGTACCTTGCTGC
TGAGGTTTTAGAATTGGCTGGAAATGCTGCAAGAGACAACAAGAAGAACA
GGATCATACCCCGACATGTGCTGTTAGCTGTGAGGAATGATGAGGAGCTT
GGGAAACTTCTTGCTGGTGTGACCATTGCTCATGGAGGCGTGCTTCCAAA
CATTAACCCAGTTCTTCTGCCGAAGAAGAATGAGAAGGCTGCTGCAAAGG
AACCAGCCAAGTCTCCTGCTAAGGGCACCAAGTCCCCTAAGAAAGCTTAG
TTTCTCATCTGTTAAGAAAGGGCTTTGCCTCTAATCTCTCTGAGGCATTT
CTTGGTTCCCTTCCAAAATTAGTCAATCTACTATCATCAACTGTGGAGGG
GGCGACTCTGCAGCAGTGGCAATAACTATCACTGATCCTGTGAAACAGAG
TGGCCATTTAGTGTGAGATTGGAGGGACTCGTGTATGAATTGGAGGAATG
TCAAAGGGTTCTGGGATGATCCACCCTAACATGGCAACAATGCTTGGAGT
ACTGTTCTTGAATGATTCTCTATTACTACTTCCCAGATCCATAATCTTAC
TACTGATTCACCTGCTAATCATCCTGGTTATAACAAATGATGCCCTGGTG
ACCATCAATATTTGGAGAAAGATGGTGCAGACTGCTGTTGATGGTGAGAC
CAGTACTAATGGTGCTCTCATTGCCTTGGCAAGTGGGCTTTTGGGGTCAA
AGGAAATTTCTTCTCTCGATTGTTCAGAAGCAGAGCATCTTCAACTGTGC
CTAGATGCAGTATGTCGACACTCCTTTAGCATTTTCTTCCATTTCTAGAA
AGTGTTCAGCAATATTCTAGTCAAACCACGGTTGATTCTATGAAACATAT
TTCTGAACAATTTTTCTTCTTGTTTGCATCCCTTCATTATTTGAATTTTT
GACAGGAGAATCTAGTGGTTTCTGAAATAAAATTATTGCTTATTAACGAT
ACCAATTTGCTCATCTCTCAAACAACGGTTGTCAACATGGTTTATCATCT
TCTCGACTAATTTGAAAATTGCTCTTCTTTCGTTTTGATGAAGCATGTGA
AGATATTGTTTCTTTTATGAGTAATGTCGTTTATATTATGTAGGTTCATT
TGAAGATTTGACAATGAATTATTATTATATTCCTTCTCATGGTTGGAGTA
TTGTCTACTTTGGTACTTGCCTTGCTGAGATAGGTTTCAACTAAAGAACG
TTTCATCTGTGTTCTTTTAAATGGGAAATGAGAATGAAACTGTGGGTTTC
ATGGCTTTTGTTAACTTATATTAGTTTGGAGTTCTTGAAAATACTTTCCA
TTTAATTTAGTCAATTATTTTCAGGTAATTCAGGGTCTTGCAAAGTCAAT
AGTGTGGGATGGAGAACGAGCAACTTGCTTAATTGAGGTCTTAGCAACAA
AAATATGAAAAGAAAGATTAATATATTTCGCATCTTGGTTTGTGTCCCTA
AACCAACAATTTTGATACTTATGCTTTAGCTGGGTATGTTTTAACTCTTA
TCTCCGCTGAAAGCAATATACAGGGCGCACCCCCCTCCTTACCTTCTTGT
TTTAGCTACGGCCATTTTCCTGTGTAAGTTTTTGTATGACAGCTGGTAAC
CTGTTTAGTATCTCATATCCAAGTGGATGGTGTAACTACTTACAATCAAA
CATCTGGAACGGAGATTTAGAGCTTATGATTTTCATGTGGTAACATTGTA
TTTTGGAAGTCTTCTTCACTTGCTTTTGTTTAACTATATAATTTGGCATG
AAGTGCCCTCAGTGAGAGTTCTAATTGTGAATCAAATTTGCAGGTCAGAG
TATGGTGCAAATAATGAAACTGAAGCAGAACAAAATGCACGCTCAGTGGC
ATCTTCTTCTCTTACCAAGGCTGCTGTATATGGTCGAGACCCAAACTGGG
>CL10.Contig54
GAAAATATCTTCCATTACAGAAGGCCGATTTCCTCTCGGGCAAAAATATC
TTCTGGTATTTTTATTTTCTTCACTAGTCGCTCTAGTGGTGACTGTTACT
GTAGTGTAGTTTTACCATTTCTCGGCCACCGTGACGGATACATGGATACG
GCTACTGGGAAAATGAAGAAGGGAGCTGCTGGCAGGAGAGGCGGCGGTCC
TAAGAAGAAGCCTGTCTCCCGGTCCTCCAGAGCCGGTCTACAGTTCCCGG
TCGGAAGAATCGGCCGGTACCTGAAGAAAGGTCGATATTCGCAGCGTGTA
GGAACCGGCGCTCCTGTCTATATGGCTGCTGTCCTCGAGTACCTTGCTGC
TGAGGTTTTAGAATTGGCTGGAAATGCTGCAAGAGACAACAAGAAGAACA
GGATCATACCCCGACATGTGCTGTTAGCTGTGAGGAATGATGAGGAGCTT
GGGAAACTTCTTGCTGGTGTGACCATTGCTCATGGAGGCGTGCTTCCAAA
CATTAACCCAGTTCTTCTGCCGAAGAAGAATGAGAAGGCTGCTGCAAAGG
AACCAGCCAAGTCTCCTGCTAAGGGCACCAAGTCCCCTAAGAAAGCTTAG
TTTCTCATCTGTTAAGAAAGGGCTTTGCCTCTAATCTCTCTGTATGTAAT
GTCATTTTCTGTTCTCAGTATGTAGAAGACATTTCCAAAATTTGATCATT
CTGCTATTGCTTTTGTTTTTTGTGTTAGGACATCCTGTGGCTAAAATTGA
TAGAATGAATTTAGATTAATCAGCTCATGTGTAGTGTTTCTATTGTGTTG
AAGTTCCTTTAATGTTTGTTTTGGATGAAAAATGCTTGCTTGGCTTGTAA
TTGTGCCGTTGATTTGATAGAAAGGAAATAGTTTGCTGGTTACCTATTTT
GTTTTCTTGATTTCCATTCTATCACTTGTATCCTGTTTCACTTCATTGTA
TAGAGGGTAGCAGCAATTGATGCATCTGATTCTGTTGTGAGTGCAGATGG
GGCCATCTATTAATAATATATTAGACATGTAGTTGGAGAAAAAGAAAGGT
AGACTAACTATGGATCATAAGAAACTTGAGAGTCTAGCTTAACTAACAAA
TTTTGGGCTAGTATCTTTGAGATGTCGCATTTGGATTGGATTTAAGAATG
AAAAAAATAGAGTTTTTTACCTCGGGTTGTGTTAAAGGTGAATTGTTTCT
AAGAGAAGAGATGAGGTCCAAAGTAAAAAAAAAAAGGGTTTTGATTTTTA
AACCCAATCCAAATGCACACATTGTGAAGTAGCAAGTTTAACAACTCTTT
ACAAGTTCTACAACAATGTAATGCATTTTTTTTCCATCATGTGTTTTTCT
AAATATTGAGTGTCATCCATTTTGGGTGATTTATGGAGGGTTTGCTAAAG
AGCATGCACTCATAGTCACTTTATCTGCCCATGTATTTGATCTAAAGTTG
AGTGAGATGTGAGTCAATAAATGAATTTAAGTGCTGCTCTTTGGTCTATG
CTATAATTAATGGTACATTACCATACCTGTGTTGTTTAAACATCATTTTT
TGTTGTCTAGTTTGATAAGTTTATAGAAGATGTGTTTTACATGCATGGCG
TTTGGTGCTTGTAACTGGATTATCAGTAACTGGTGGTTCCGTGGTGATAA
CTTGGAACCTTATCAATCTTGATTTCATATTTTTTTGATTTTGAATGTTG
TATGGTGCAAACCATGTCCTCAACTGATATTGGGAAGTTATGAGATGCAT
TACTTAATGCAAAAGTCATCTACAGGAGGCATTTCTTGGTTCCCTTCCAA
AATTAGTCAATCTACTATCATCAACTGTGGAGGGGTAATTCTCTTAAATA
TATCTTGTGCTTCCCCTTTATTCATACTCTCATGTTTATCTAATGACTTC
TGAATCATGATTTTTCCATCAGATTCTGTAAGAGTGAATATGTTTTATTG
ATACACGAAGTTGGTTCCTCACTTGTATATAAATTGTTTGGTGATTGATT
ATTGGTCTGTCTTCTTAATTGCAGGGCGACTCTGCAGCAGTGGCAATAAC
TATCACTGATCCTGTGAAACAGAGTGGCCATTTAGTGTGAGATTGGAGGG
ACTCGTGTATGAATTGGAGGAATGTCAAAGGGTTCTGGGATGATCCACCC
TAACATGGCAACAATGCTTGGAGTACTGTTCTTGAATGATTCTCTATTAC
TACTTCCCAGATCCATAATCTTACTACTGATTCACCTGCTAATCATCCTG
GTTATAACAAATGATGCCCTGGTGACCATCAATATTTGGAGAAAGATGGT
GCAGACTGCTGTTGATGGTGAGACCAGTACTAATGGTGCTCTCATTGCCT
TGGCAAGTGGGCTTTTGGGGTCAAAGGAAATTTCTTCTCTCGATTGTTCA
GAAGCAGAGCATCTTCAACTGTGCCTAGATGCAGTATGTCGACACTCCTT
TAGCATTTTCTTCCATTTCTAGAAAGTGTTCAGCAATATTCTAGTCAAAC
CACGGTTGATTCTATGAAACATATTTCTGAACAATTTTTCTTCTTGTTTG
CATCCCTTCATTATTTGAATTTTTGACAGGAGAATCTAGTGGTTTCTGAA
ATAAAATTATTGCTTATTAACGATACCAATTTGCTCATCTCTCAAACAAC
GGTTGTCAACATGGTTTATCATCTTCTCGACTAATTTGAAAATTGCTCTT
CTTTCGTTTTGATGAAGCATGTGAAGATATTGTTTCTTTTATGAGTAATG
TCGTTTATATTATGTAGGTTCATTTGAAGATTTGACAATGAATTATTATT
ATATTCCTTCTCATGGTTGGAGTATTGTCTACTTTGGTACTTGCCTTGCT
GAGATAGGTTTCAACTAAAGAACGTTTCATCTGTGTTCTTTTAAATGGGA
AATGAGAATGAAACTGTGGGTTTCATGGCTTTTGTTAACTTATATTAGTT
TGGAGTTCTTGAAAATACTTTCCATTTAATTTAGTCAATTATTTTCAGGT
AATTCAGGGTCTTGCAAAGTCAATAGTGTGGGATGGAGAACGAGCAACTT
GCTTAATTGAGGTCTTAGCAACAAAAATATGAAAAGAAAGATTAATATAT
TTCGCATCTTGGTTTGTGTCCCTAAACCAACAATTTTGATACTTATGCTT
TAGCTGGGTATGTTTTAACTCTTATCTCCGCTGAAAGCAATATACAGGGC
GCACCCCCCTCCTTACCTTCTTGTTTTAGCTACGGCCATTTTCCTGTGTA
AGTTTTTGTATGACAGCTGGTAACCTGTTTAGTATCTCATATCCAAGTGG
ATGGTGTAACTACTTACAATCAAACATCTGGAACGGAGATTTAGAGCTTA
TGATTTTCATGTGGTAACATTGTATTTTGGAAGTCTTCTTCACTTGCTTT
TGTTTAACTATATAATTTGGCATGAAGTGCCCTCAGTGAGAGTTCTAATT
GTGAATCAAATTTGCAGGTCAGAGTATGGTGCAAATAATGAAACTGAAGC
AGAACAAAATGCACGCTCAGTGGCATCTTCTTCTCTTACCAAGGCTGCTG
TATATGGTCGAGACCCAAACTGGGAAGACTTTCCTCTGTAGCTGGGTACG
CGGGAATTCAATTTGATCCAAATATGCTCTGAATTTCACTTGGAAATATT
CTGCCTATGGATGAAGGGCAGCCACTTCCATTTGATAGGAAGAAAATTCT
CTTATTTTGCACACAAAGTTGACACCATCAATCTTTACTTATTGTGTTCA
AAATACTAGCTAGATTGGATCTTGTTTCTATGTAACTAAAATGGATCAAT
GAATGAAAAACATAATTGGTTTTGTTTTATTACATTAAACTGAGCTGGAA
GCTTCTACATTCAGTGTGTTTATTGAAAAGTTGTTGAACTTGATGGTTCA
AAATGGCTTTACCTAGTCTAGAGCTAAAGCAAAGGTTGAAGAATTAGAGG
AAGAAAAGAAAGAAGAAGAAGAGGAAAATCCCGAAGAAGAGGAAAATCCA
GACAAGCCAGAGCAGTGATGTCGAATATGCAACTGCTAGCTTTTATAGAG
AAGGAAGCAAAGTTTCATATATTCTTGTCAGTGTTTATTGGCTTTGACAT
GCGTGCCATGATCTTTTTAAGCCAAAAAATGCAGATGACCATTAACATAA
TGTACTCTTAAGGAGCTAAAGCTTCAGAGTCTGAATTAGAGGATAGTATG
TGGGCCGTTGTAGCCTTTGTTTTGATGAGACTGCATCATGTATATCACGA
GAGTTATGTCAAAATATTAGCAATCTAGTTTAGGAGTTTTCTTGTTCTAT
TTAAATGTCTTTGTACTTGCTCAATGAATTAAGCGAGATAAGATTTTTAC
GCAGGCTTCTATTTGGCCAATTTTTGTTAATGAAACCTTTCTTCGACATT
GTAGAACAATCTCAAAT
>CL10.Contig55
GAAAATATCTTCCATTACAGAAGGCCGATTTCCTCTCGGGCAAAAATATC
TTCTGGTATTTTTATTTTCTTCACTAGTCGCTCTAGTGGTGACTGTTACT
GTAGTGTAGTTTTACCATTTCTCGGCCACCGTGACGGATACATGGATACG
GCTACTGGGAAAATGAAGAAGGGAGCTGCTGGCAGGAGAGGCGGCGGTCC
TAAGAAGAAGCCTGTCTCCCGGTCCTCCAGAGCCGGTCTACAGTTCCCGG
TCGGAAGAATCGGCCGGTACCTGAAGAAAGGTCGATATTCGCAGCGTGTA
GGAACCGGCGCTCCTGTCTATATGGCTGCTGTCCTCGAGTACCTTGCTGC
TGAGGTTTTAGAATTGGCTGGAAATGCTGCAAGAGACAACAAGAAGAACA
GGATCATACCCCGACATGTGCTGTTAGCTGTGAGGAATGATGAGGAGCTT
GGGAAACTTCTTGCTGGTGTGACCATTGCTCATGGAGGCGTGCTTCCAAA
CATTAACCCAGTTCTTCTGCCGAAGAAGAATGAGAAGGCTGCTGCAAAGG
AACCAGCCAAGTCTCCTGCTAAGGGCACCAAGTCCCCTAAGAAAGCTTAG
TTTCTCATCTGTTAAGAAAGGGCTTTGCCTCTAATCTCTCTGTATGTAAT
GTCATTTTCTGTTCTCAGTATGTAGAAGACATTTCCAAAATTTGATCATT
CTGCTATTGCTTTTGTTTTTTGTGTTAGGACATCCTGTGGCTAAAATTGA
TAGAATGAATTTAGATTAATCAGCTCATGTGTAGTGTTTCTATTGTGTTG
AAGTTCCTTTAATGTTTGTTTTGGATGAAAAATGCTTGCTTGGCTTGTAA
TTGTGCCGTTGATTTGATAGAAAGGAAATAGTTTGCTGGTTACCTATTTT
GTTTTCTTGATTTCCATTCTATCACTTGTATCCTGTTTCACTTCATTGTA
TAGAGGGTAGCAGCAATTGATGCATCTGATTCTGTTGTGAGTGCAGATGG
GGCCATCTATTAATAATATATTAGACATGTAGTTGGAGAAAAAGAAAGGT
AGACTAACTATGGATCATAAGAAACTTGAGAGTCTAGCTTAACTAACAAA
TTTTGGGCTAGTATCTTTGAGATGTCGCATTTGGATTGGATTTAAGAATG
AAAAAAATAGAGTTTTTTACCTCGGGTTGTGTTAAAGGTGAATTGTTTCT
AAGAGAAGAGATGAGGTCCAAAGTAAAAAAAAAAAGGGTTTTGATTTTTA
AACCCAATCCAAATGCACACATTGTGAAGTAGCAAGTTTAACAACTCTTT
ACAAGTTCTACAACAATGTAATGCATTTTTTTTCCATCATGTGTTTTTCT
AAATATTGAGTGTCATCCATTTTGGGTGATTTATGGAGGGTTTGCTAAAG
AGCATGCACTCATAGTCACTTTATCTGCCCATGTATTTGATCTAAAGTTG
AGTGAGATGTGAGTCAATAAATGAATTTAAGTGCTGCTCTTTGGTCTATG
CTATAATTAATGGTACATTACCATACCTGTGTTGTTTAAACATCATTTTT
TGTTGTCTAGTTTGATAAGTTTATAGAAGATGTGTTTTACATGCATGGCG
TTTGGTGCTTGTAACTGGATTATCAGTAACTGGTGGTTCCGTGGTGATAA
CTTGGAACCTTATCAATCTTGATTTCATATTTTTTTGATTTTGAATGTTG
TATGGTGCAAACCATGTCCTCAACTGATATTGGGAAGTTATGAGATGCAT
TACTTAATGCAAAAGTCATCTACAGGAGGCATTTCTTGGTTCCCTTCCAA
AATTAGTCAATCTACTATCATCAACTGTGGAGGGGTAATTCTCTTAAATA
TATCTTGTGCTTCCCCTTTATTCATACTCTCATGTTTATCTAATGACTTC
TGAATCATGATTTTTCCATCAGATTCTGTAAGAGTGAATATGTTTTATTG
ATACACGAAGTTGGTTCCTCACTTGTATATAAATTGTTTGGTGATTGATT
ATTGGTCTGTCTTCTTAATTGCAGGGCGACTCTGCAGCAGTGGCAATAAC
TATCACTGATCCTGTGAAACAGAGTGGCCATTTAGTGTGAGATTGGAGGG
ACTCGTGTATGAATTGGAGGAATGTCAAAGGGTTCTGGGATGATCCACCC
TAACATGGCAACAATGCTTGGAGTACTGTTCTTGAATGATTCTCTATTAC
TACTTCCCAGATCCATAATCTTACTACTGATTCACCTGCTAATCATCCTG
GTTATAACAAATGATGCCCTGGTGACCATCAATATTTGGAGAAAGATGGT
GCAGACTGCTGTTGATGGTGAGACCAGTACTAATGGTGCTCTCATTGCCT
TGGCAAGTGGGCTTTTGGGGTCAAAGGAAATTTCTTCTCTCGATTGTTCA
GAAGCAGAGCATCTTCAACTGTGCCTAGATGCAGTAATTCAGGGTCTTGC
AAAGTCAATAGTGTGGGATGGAGAACGAGCAACTTGCTTAATTGAGGTCT
TAGCAACAAAAATATGAAAAGAAAGATTAATATATTTCGCATCTTGGTTT
GTGTCCCTAAACCAACAATTTTGATACTTATGCTTTAGCTGGGTATGTTT
TAACTCTTATCTCCGCTGAAAGCAATATACAGGGCGCACCCCCCTCCTTA
CCTTCTTGTTTTAGCTACGGCCATTTTCCTGTGTAAGTTTTTGTATGACA
GCTGGTAACCTGTTTAGTATCTCATATCCAAGTGGATGGTGTAACTACTT
ACAATCAAACATCTGGAACGGAGATTTAGAGCTTATGATTTTCATGTGGT
CAGAGTATGGTGCAAATAATGAAACTGAAGCAGAACAAAATGCACGCTCA
GTGGCATCTTCTTCTCTTACCAAGGCTGCTGTATATGGTCGAGACCCAAA
CTGGGAAGACTTTCCTCTGTAGCTGGGTACGCGGGAATTCAATTTGATCC
AAATATGCTCTGAATTTCACTTGGAAATATTCTGCCTATGGATGAAGGGC
AGCCACTTCCATTTGATAGGAAGAAAATTCTCTTATTTTGCACACAAAGT
TGACACCATCAATCTTTACTTATTGTGTTCAAAATACTAGCTAGATTGGA
TCTTGTTTCTATGTAACTAAAATGGATCAATGAATGAAAAACATAATTGG
TTTTGTTTTATTACATTAAACTGAGCTGGAAGCTTCTACATTCAGTGTGT
TTATTGAAAAGTTGTTGAACTTGATGGTTCAAAATGGCTTTACCTAGTCT
AGAGCTAAAGCAAAGGTTGAAGAATTAGAGGAAGAAAAGAAAGAAGAAGA
AGAGGAAAATCCCGAAGAAGAGGAAAATCCAGACAAGCCAGAGCAGTGAT
GTCGAATATGCAACTGCTAGCTTTTATAGAGAAGGAAGCAAAGTTTCATA
TATTCTTGTCAGTGTTTATTGGCTTTGACATGCGTGCCATGATCTTTTTA
AGCCAAAAAATGCAGATGACCATTAACATAATGTACTCTTAAGGAGCTAA
AGCTTCAGAGTCTGAATTAGAGGATAGTATGTGGGCCGTTGTAGCCTTTG
TTTTGATGAGACTGCATCATGTATATCACGAGAGTTATGTCAAAATATTA
GCAATCTAGTTTAGGAGTTTTCTTGTTCTATTTAAATGTCTTTGTACTTG
CTCAATGAATTAAGCGAGATAAGATTTTTACGCAGGCTTCTATTTGGCCA
ATTTTTGTTAATGAAACCTTTCTTCGACATTGTAGAACAATCTCAAAT
>CL10.Contig56
GAAAATATCTTCCATTACAGAAGGCCGATTTCCTCTCGGGCAAAAATATC
TTCTGGTATTTTTATTTTCTTCACTAGTCGCTCTAGTGGTGACTGTTACT
GTAGTGTAGTTTTACCATTTCTCGGCCACCGTGACGGATACATGGATACG
GCTACTGGGAAAATGAAGAAGGGAGCTGCTGGCAGGAGAGGCGGCGGTCC
TAAGAAGAAGCCTGTCTCCCGGTCCTCCAGAGCCGGTCTACAGTTCCCGG
TCGGAAGAATCGGCCGGTACCTGAAGAAAGGTCGATATTCGCAGCGTGTA
GGAACCGGCGCTCCTGTCTATATGGCTGCTGTCCTCGAGTACCTTGCTGC
TGAGGTTTTAGAATTGGCTGGAAATGCTGCAAGAGACAACAAGAAGAACA
GGATCATACCCCGACATGTGCTGTTAGCTGTGAGGAATGATGAGGAGCTT
GGGAAACTTCTTGCTGGTGTGACCATTGCTCATGGAGGCGTGCTTCCAAA
CATTAACCCAGTTCTTCTGCCGAAGAAGAATGAGAAGGCTGCTGCAAAGG
AACCAGCCAAGTCTCCTGCTAAGGGCACCAAGTCCCCTAAGAAAGCTTAG
TTTCTCATCTGTTAAGAAAGGGCTTTGCCTCTAATCTCTCTGTATGTAAT
GTCATTTTCTGTTCTCAGTATGTAGAAGACATTTCCAAAATTTGATCATT
CTGCTATTGCTTTTGTTTTTTGTGTTAGGACATCCTGTGGCTAAAATTGA
TAGAATGAATTTAGATTAATCAGCTCATGTGTAGTGTTTCTATTGTGTTG
AAGTTCCTTTAATGTTTGTTTTGGATGAAAAATGCTTGCTTGGCTTGTAA
TTGTGCCGTTGATTTGATAGAAAGGAAATAGTTTGCTGGTTACCTATTTT
GTTTTCTTGATTTCCATTCTATCACTTGTATCCTGTTTCACTTCATTGTA
TAGAGGGTAGCAGCAATTGATGCATCTGATTCTGTTGTGAGTGCAGATGG
GGCCATCTATTAATAATATATTAGACATGTAGTTGGAGAAAAAGAAAGGT
AGACTAACTATGGATCATAAGAAACTTGAGAGTCTAGCTTAACTAACAAA
TTTTGGGCTAGTATCTTTGAGATGTCGCATTTGGATTGGATTTAAGAATG
AAAAAAATAGAGTTTTTTACCTCGGGTTGTGTTAAAGGTGAATTGTTTCT
AAGAGAAGAGATGAGGTCCAAAGTAAAAAAAAAAAGGGTTTTGATTTTTA
AACCCAATCCAAATGCACACATTGTGAAGTAGCAAGTTTAACAACTCTTT
ACAAGTTCTACAACAATGTAATGCATTTTTTTTCCATCATGTGTTTTTCT
AAATATTGAGTGTCATCCATTTTGGGTGATTTATGGAGGGTTTGCTAAAG
AGCATGCACTCATAGTCACTTTATCTGCCCATGTATTTGATCTAAAGTTG
AGTGAGATGTGAGTCAATAAATGAATTTAAGTGCTGCTCTTTGGTCTATG
CTATAATTAATGGTACATTACCATACCTGTGTTGTTTAAACATCATTTTT
TGTTGTCTAGTTTGATAAGTTTATAGAAGATGTGTTTTACATGCATGGCG
TTTGGTGCTTGTAACTGGATTATCAGTAACTGGTGGTTCCGTGGTGATAA
CTTGGAACCTTATCAATCTTGATTTCATATTTTTTTGATTTTGAATGTTG
TATGGTGCAAACCATGTCCTCAACTGATATTGGGAAGTTATGAGATGCAT
TACTTAATGCAAAAGTCATCTACAGGAGGCATTTCTTGGTTCCCTTCCAA
AATTAGTCAATCTACTATCATCAACTGTGGAGGGGTAATTCTCTTAAATA
TATCTTGTGCTTCCCCTTTATTCATACTCTCATGTTTATCTAATGACTTC
TGAATCATGATTTTTCCATCAGATTCTGTAAGAGTGAATATGTTTTATTG
ATACACGAAGTTGGTTCCTCACTTGTATATAAATTGTTTGGTGATTGATT
ATTGGTCTGTCTTCTTAATTGCAGGGCGACTCTGCAGCAGTGGCAATAAC
TATCACTGATCCTGTGAAACAGAGTGGCCATTTAGTGTGAGATTGGAGGG
ACTCGTGTATGAATTGGAGGAATGTCAAAGGGTTCTGGGATGATCCACCC
TAACATGGCAACAATGCTTGGAGTACTGTTCTTGAATGATTCTCTATTAC
TACTTCCCAGATCCATAATCTTACTACTGATTCACCTGCTAATCATCCTG
GTTATAACAAATGATGCCCTGGTGACCATCAATATTTGGAGAAAGATGGT
GCAGACTGCTGTTGATGGTGAGACCAGTACTAATGGTGCTCTCATTGCCT
TGGCAAGTGGGCTTTTGGGGTCAAAGGAAATTTCTTCTCTCGATTGTTCA
GAAGCAGAGCATCTTCAACTGTGCCTAGATGCAGTAATTCAGGGTCTTGC
AAAGTCAATAGTGTGGGATGGAGAACGAGCAACTTGCTTAATTGAGGTCT
TAGCAACAAAAATATGAAAAGAAAGATTAATATATTTCGCATCTTGGTTT
GTGTCCCTAAACCAACAATTTTGATACTTATGCTTTAGCTGGGTATGTTT
TAACTCTTATCTCCGCTGAAAGCAATATACAGGGCGCACCCCCCTCCTTA
CCTTCTTGTTTTAGCTACGGCCATTTTCCTGTGTAAGTTTTTGTATGACA
GCTGGTAACCTGTTTAGTATCTCATATCCAAGTGGATGGTGTAACTACTT
ACAATCAAACATCTGGAACGGAGATTTAGAGCTTATGATTTTCATGTGGT
AACATTGTATTTTGGAAGTCTTCTTCACTTGCTTTTGTTTAACTATATAA
TTTGGCATGAAGTGCCCTCAGTGAGAGTTCTAATTGTGAATCAAATTTGC
AGGTCAGAGTATGGTGCAAATAATGAAACTGAAGCAGAACAAAATGCACG
CTCAGTGGCATCTTCTTCTCTTACCAAGGCTGCTGTATATGGTCGAGACC
CAAACTGGGAAGACTTTCCTCTGTAGCTGGGTACGCGGGAATTCAATTTG
ATCCAAATATGCTCTGAATTTCACTTGGAAATATTCTGCCTATGGATGAA
GGGCAGCCACTTCCATTTGATAGGAAGAAAATTCTCTTATTTTGCACACA
AAGTTGACACCATCAATCTTTACTTATTGTGTTCAAAATACTAGCTAGAT
TGGATCTTGTTTCTATGTAACTAAAATGGATCAATGAATGAAAAACATAA
TTGGTTTTGTTTTATTACATTAAACTGAGCTGGAAGCTTCTACATTCAGT
GTGTTTATTGAAAAGTTGTTGAACTTGATGGTTCAAAATGGCTTTACCTA
GTCTAGAGCTAAAGCAAAGGTTGAAGAATTAGAGGAAGAAAAGAAAGAAG
AAGAAGAGGAAAATCCCGAAGAAGAGGAAAATCCAGACAAGCCAGAGCAG
TGATGTCGAATATGCAACTGCTAGCTTTTATAGAGAAGGAAGCAAAGTTT
CATATATTCTTGTCAGTGTTTATTGGCTTTGACATGCGTGCCATGATCTT
TTTAAGCCAAAAAATGCAGATGACCATTAACATAATGTACTCTTAAGGAG
CTAAAGCTTCAGAGTCTGAATTAGAGGATAGTATGTGGGCCGTTGTAGCC
TTTGTTTTGATGAGACTGCATCATGTATATCACGAGAGTTATGTCAAAAT
ATTAGCAATCTAGTTTAGGAGTTTTCTTGTTCTATTTAAATGTCTTTGTA
CTTGCTCAATGAATTAAGCGAGATAAGATTTTTACGCAGGCTTCTATTTG
GCCAATTTTTGTTAATGAAACCTTTCTTCGACATTGTAGAACAATCTCAA
AT
>CL10.Contig57
GAAAATATCTTCCATTACAGAAGGCCGATTTCCTCTCGGGCAAAAATATC
TTCTGGTATTTTTATTTTCTTCACTAGTCGCTCTAGTGGTGACTGTTACT
GTAGTGTAGTTTTACCATTTCTCGGCCACCGTGACGGATACATGGATACG
GCTACTGGGAAAATGAAGAAGGGAGCTGCTGGCAGGAGAGGCGGCGGTCC
TAAGAAGAAGCCTGTCTCCCGGTCCTCCAGAGCCGGTCTACAGTTCCCGG
TCGGAAGAATCGGCCGGTACCTGAAGAAAGGTCGATATTCGCAGCGTGTA
GGAACCGGCGCTCCTGTCTATATGGCTGCTGTCCTCGAGTACCTTGCTGC
TGAGGTTTTAGAATTGGCTGGAAATGCTGCAAGAGACAACAAGAAGAACA
GGATCATACCCCGACATGTGCTGTTAGCTGTGAGGAATGATGAGGAGCTT
GGGAAACTTCTTGCTGGTGTGACCATTGCTCATGGAGGCGTGCTTCCAAA
CATTAACCCAGTTCTTCTGCCGAAGAAGAATGAGAAGGCTGCTGCAAAGG
AACCAGCCAAGTCTCCTGCTAAGGGCACCAAGTCCCCTAAGAAAGCTTAG
TTTCTCATCTGTTAAGAAAGGGCTTTGCCTCTAATCTCTCTGTATGTAAT
GTCATTTTCTGTTCTCAGTATGTAGAAGACATTTCCAAAATTTGATCATT
CTGCTATTGCTTTTGTTTTTTGTGTTAGGACATCCTGTGGCTAAAATTGA
TAGAATGAATTTAGATTAATCAGCTCATGTGTAGTGTTTCTATTGTGTTG
AAGTTCCTTTAATGTTTGTTTTGGATGAAAAATGCTTGCTTGGCTTGTAA
TTGTGCCGTTGATTTGATAGAAAGGAAATAGTTTGCTGGTTACCTATTTT
GTTTTCTTGATTTCCATTCTATCACTTGTATCCTGTTTCACTTCATTGTA
TAGAGGGTAGCAGCAATTGATGCATCTGATTCTGTTGTGAGTGCAGATGG
GGCCATCTATTAATAATATATTAGACATGTAGTTGGAGAAAAAGAAAGGT
AGACTAACTATGGATCATAAGAAACTTGAGAGTCTAGCTTAACTAACAAA
TTTTGGGCTAGTATCTTTGAGATGTCGCATTTGGATTGGATTTAAGAATG
AAAAAAATAGAGTTTTTTACCTCGGGTTGTGTTAAAGGTGAATTGTTTCT
AAGAGAAGAGATGAGGTCCAAAGTAAAAAAAAAAAGGGTTTTGATTTTTA
AACCCAATCCAAATGCACACATTGTGAAGTAGCAAGTTTAACAACTCTTT
ACAAGTTCTACAACAATGTAATGCATTTTTTTTCCATCATGTGTTTTTCT
AAATATTGAGTGTCATCCATTTTGGGTGATTTATGGAGGGTTTGCTAAAG
AGCATGCACTCATAGTCACTTTATCTGCCCATGTATTTGATCTAAAGTTG
AGTGAGATGTGAGTCAATAAATGAATTTAAGTGCTGCTCTTTGGTCTATG
CTATAATTAATGGTACATTACCATACCTGTGTTGTTTAAACATCATTTTT
TGTTGTCTAGTTTGATAAGTTTATAGAAGATGTGTTTTACATGCATGGCG
TTTGGTGCTTGTAACTGGATTATCAGTAACTGGTGGTTCCGTGGTGATAA
CTTGGAACCTTATCAATCTTGATTTCATATTTTTTTGATTTTGAATGTTG
TATGGTGCAAACCATGTCCTCAACTGATATTGGGAAGTTATGAGATGCAT
TACTTAATGCAAAAGTCATCTACAGGAGGCATTTCTTGGTTCCCTTCCAA
AATTAGTCAATCTACTATCATCAACTGTGGAGGGGTAATTCTCTTAAATA
TATCTTGTGCTTCCCCTTTATTCATACTCTCATGTTTATCTAATGACTTC
TGAATCATGATTTTTCCATCAGATTCTGTAAGAGTGAATATGTTTTATTG
ATACACGAAGTTGGTTCCTCACTTGTATATAAATTGTTTGGTGATTGATT
ATTGGTCTGTCTTCTTAATTGCAGGGCGACTCTGCAGCAGTGGCAATAAC
TATCACTGATCCTGTGAAACAGAGTGGCCATTTAGTGTGAGATTGGAGGG
ACTCGTGTATGAATTGGAGGAATGTCAAAGGGTTCTGGGATGATCCACCC
TAACATGGCAACAATGCTTGGAGTACTGTTCTTGAATGATTCTCTATTAC
TACTTCCCAGATCCATAATCTTACTACTGATTCACCTGCTAATCATCCTG
GTTATAACAAATGATGCCCTGGTGACCATCAATATTTGGAGAAAGATGGT
GCAGACTGCTGTTGATGGTGAGACCAGTACTAATGGTGCTCTCATTGCCT
TGGCAAGTGGGCTTTTGGGGTCAAAGGAAATTTCTTCTCTCGATTGTTCA
GAAGCAGAGCATCTTCAACTGTGCCTAGATGCAGTATGTCGACACTCCTT
TAGCATTTTCTTCCATTTCTAGAAAGTGTTCAGCAATATTCTAGTCAAAC
CACGGTTGATTCTATGAAACATATTTCTGAACAATTTTTCTTCTTGTTTG
CATCCCTTCATTATTTGAATTTTTGACAGGAGAATCTAGTGGTTTCTGAA
ATAAAATTATTGCTTATTAACGATACCAATTTGCTCATCTCTCAAACAAC
GGTTGTCAACATGGTTTATCATCTTCTCGACTAATTTGAAAATTGCTCTT
CTTTCGTTTTGATGAAGCATGTGAAGATATTGTTTCTTTTATGAGTAATG
TCGTTTATATTATGTAGGTTCATTTGAAGATTTGACAATGAATTATTATT
ATATTCCTTCTCATGGTTGGAGTATTGTCTACTTTGGTACTTGCCTTGCT
GAGATAGGTTTCAACTAAAGAACGTTTCATCTGTGTTCTTTTAAATGGGA
AATGAGAATGAAACTGTGGGTTTCATGGCTTTTGTTAACTTATATTAGTT
TGGAGTTCTTGAAAATACTTTCCATTTAATTTAGTCAATTATTTTCAGGT
AATTCAGGGTCTTGCAAAGTCAATAGTGTGGGATGGAGAACGAGCAACTT
GCTTAATTGAGGTCTTAGCAACAAAAATATGAAAAGAAAGATTAATATAT
TTCGCATCTTGGTTTGTGTCCCTAAACCAACAATTTTGATACTTATGCTT
TAGCTGGGTATGTTTTAACTCTTATCTCCGCTGAAAGCAATATACAGGGC
GCACCCCCCTCCTTACCTTCTTGTTTTAGCTACGGCCATTTTCCTGTGTA
AGTTTTTGTATGACAGCTGGTAACCTGTTTAGTATCTCATATCCAAGTGG
ATGGTGTAACTACTTACAATCAAACATCTGGAACGGAGATTTAGAGCTTA
TGATTTTCATGTGGTCAGAGTATGGTGCAAATAATGAAACTGAAGCAGAA
CAAAATGCACGCTCAGTGGCATCTTCTTCTCTTACCAAGGCTGCTGTATA
TGGTCGAGACCCAAACTGGGAAGACTTTCCTCTGTAGCTGGGTACGCGGG
AATTCAATTTGATCCAAATATGCTCTGAATTTCACTTGGAAATATTCTGC
CTATGGATGAAGGGCAGCCACTTCCATTTGATAGGAAGAAAATTCTCTTA
TTTTGCACACAAAGTTGACACCATCAATCTTTACTTATTGTGTTCAAAAT
ACTAGCTAGATTGGATCTTGTTTCTATGTAACTAAAATGGATCAATGAAT
GAAAAACATAATTGGTTTTGTTTTATTACATTAAACTGAGCTGGAAGCTT
CTACATTCAGTGTGTTTATTGAAAAGTTGTTGAACTTGATGGTTCAAAAT
GGCTTTACCTAGTCTAGAGCTAAAGCAAAGGTTGAAGAATTAGAGGAAGA
AAAGAAAGAAGAAGAAGAGGAAAATCCCGAAGAAGAGGAAAATCCAGACA
AGCCAGAGCAGTGATGTCGAATATGCAACTGCTAGCTTTTATAGAGAAGG
AAGCAAAGTTTCATATATTCTTGTCAGTGTTTATTGGCTTTGACATGCGT
GCCATGATCTTTTTAAGCCAAAAAATGCAGATGACCATTAACATAATGTA
CTCTTAAGGAGCTAAAGCTTCAGAGTCTGAATTAGAGGATAGTATGTGGG
CCGTTGTAGCCTTTGTTTTGATGAGACTGCATCATGTATATCACGAGAGT
TATGTCAAAATATTAGCAATCTAGTTTAGGAGTTTTCTTGTTCTATTTAA
ATGTCTTTGTACTTGCTCAATGAATTAAGCGAGATAAGATTTTTACGCAG
GCTTCTATTTGGCCAATTTTTGTTAATGAAACCTTTCTTCGACATTGTAG
AACAATCTCAAAT
>CL10.Contig58
GAAAATATCTTCCATTACAGAAGGCCGATTTCCTCTCGGGCAAAAATATC
TTCTGGTATTTTTATTTTCTTCACTAGTCGCTCTAGTGGTGACTGTTACT
GTAGTGTAGTTTTACCATTTCTCGGCCACCGTGACGGATACATGGATACG
GCTACTGGGAAAATGAAGAAGGGAGCTGCTGGCAGGAGAGGCGGCGGTCC
TAAGAAGAAGCCTGTCTCCCGGTCCTCCAGAGCCGGTCTACAGTTCCCGG
TCGGAAGAATCGGCCGGTACCTGAAGAAAGGTCGATATTCGCAGCGTGTA
GGAACCGGCGCTCCTGTCTATATGGCTGCTGTCCTCGAGTACCTTGCTGC
TGAGGTTTTAGAATTGGCTGGAAATGCTGCAAGAGACAACAAGAAGAACA
GGATCATACCCCGACATGTGCTGTTAGCTGTGAGGAATGATGAGGAGCTT
GGGAAACTTCTTGCTGGTGTGACCATTGCTCATGGAGGCGTGCTTCCAAA
CATTAACCCAGTTCTTCTGCCGAAGAAGAATGAGAAGGCTGCTGCAAAGG
AACCAGCCAAGTCTCCTGCTAAGGGCACCAAGTCCCCTAAGAAAGCTTAG
TTTCTCATCTGTTAAGAAAGGGCTTTGCCTCTAATCTCTCTGTATGTAAT
GTCATTTTCTGTTCTCAGTATGTAGAAGACATTTCCAAAATTTGATCATT
CTGCTATTGCTTTTGTTTTTTGTGTTAGGACATCCTGTGGCTAAAATTGA
TAGAATGAATTTAGATTAATCAGCTCATGTGTAGTGTTTCTATTGTGTTG
AAGTTCCTTTAATGTTTGTTTTGGATGAAAAATGCTTGCTTGGCTTGTAA
TTGTGCCGTTGATTTGATAGAAAGGAAATAGTTTGCTGGTTACCTATTTT
GTTTTCTTGATTTCCATTCTATCACTTGTATCCTGTTTCACTTCATTGTA
TAGAGGGTAGCAGCAATTGATGCATCTGATTCTGTTGTGAGTGCAGATGG
GGCCATCTATTAATAATATATTAGACATGTAGTTGGAGAAAAAGAAAGGT
AGACTAACTATGGATCATAAGAAACTTGAGAGTCTAGCTTAACTAACAAA
TTTTGGGCTAGTATCTTTGAGATGTCGCATTTGGATTGGATTTAAGAATG
AAAAAAATAGAGTTTTTTACCTCGGGTTGTGTTAAAGGTGAATTGTTTCT
AAGAGAAGAGATGAGGTCCAAAGTAAAAAAAAAAAGGGTTTTGATTTTTA
AACCCAATCCAAATGCACACATTGTGAAGTAGCAAGTTTAACAACTCTTT
ACAAGTTCTACAACAATGTAATGCATTTTTTTTCCATCATGTGTTTTTCT
AAATATTGAGTGTCATCCATTTTGGGTGATTTATGGAGGGTTTGCTAAAG
AGCATGCACTCATAGTCACTTTATCTGCCCATGTATTTGATCTAAAGTTG
AGTGAGATGTGAGTCAATAAATGAATTTAAGTGCTGCTCTTTGGTCTATG
CTATAATTAATGGTACATTACCATACCTGTGTTGTTTAAACATCATTTTT
TGTTGTCTAGTTTGATAAGTTTATAGAAGATGTGTTTTACATGCATGGCG
TTTGGTGCTTGTAACTGGATTATCAGTAACTGGTGGTTCCGTGGTGATAA
CTTGGAACCTTATCAATCTTGATTTCATATTTTTTTGATTTTGAATGTTG
TATGGTGCAAACCATGTCCTCAACTGATATTGGGAAGTTATGAGATGCAT
TACTTAATGCAAAAGTCATCTACAGGAGGCATTTCTTGGTTCCCTTCCAA
AATTAGTCAATCTACTATCATCAACTGTGGAGGGGGCGACTCTGCAGCAG
TGGCAATAACTATCACTGATCCTGTGAAACAGAGTGGCCATTTAGTGTGA
GATTGGAGGGACTCGTGTATGAATTGGAGGAATGTCAAAGGGTTCTGGGA
TGATCCACCCTAACATGGCAACAATGCTTGGAGTACTGTTCTTGAATGAT
TCTCTATTACTACTTCCCAGATCCATAATCTTACTACTGATTCACCTGCT
AATCATCCTGGTTATAACAAATGATGCCCTGGTGACCATCAATATTTGGA
GAAAGATGGTGCAGACTGCTGTTGATGGTGAGACCAGTACTAATGGTGCT
CTCATTGCCTTGGCAAGTGGGCTTTTGGGGTCAAAGGAAATTTCTTCTCT
CGATTGTTCAGAAGCAGAGCATCTTCAACTGTGCCTAGATGCAGTATGTC
GACACTCCTTTAGCATTTTCTTCCATTTCTAGAAAGTGTTCAGCAATATT
CTAGTCAAACCACGGTTGATTCTATGAAACATATTTCTGAACAATTTTTC
TTCTTGTTTGCATCCCTTCATTATTTGAATTTTTGACAGGAGAATCTAGT
GGTTTCTGAAATAAAATTATTGCTTATTAACGATACCAATTTGCTCATCT
CTCAAACAACGGTTGTCAACATGGTTTATCATCTTCTCGACTAATTTGAA
AATTGCTCTTCTTTCGTTTTGATGAAGCATGTGAAGATATTGTTTCTTTT
ATGAGTAATGTCGTTTATATTATGTAGGTTCATTTGAAGATTTGACAATG
AATTATTATTATATTCCTTCTCATGGTTGGAGTATTGTCTACTTTGGTAC
TTGCCTTGCTGAGATAGGTTTCAACTAAAGAACGTTTCATCTGTGTTCTT
TTAAATGGGAAATGAGAATGAAACTGTGGGTTTCATGGCTTTTGTTAACT
TATATTAGTTTGGAGTTCTTGAAAATACTTTCCATTTAATTTAGTCAATT
ATTTTCAGGTAATTCAGGGTCTTGCAAAGTCAATAGTGTGGGATGGAGAA
CGAGCAACTTGCTTAATTGAGGTCTTAGCAACAAAAATATGAAAAGAAAG
ATTAATATATTTCGCATCTTGGTTTGTGTCCCTAAACCAACAATTTTGAT
ACTTATGCTTTAGCTGGGTATGTTTTAACTCTTATCTCCGCTGAAAGCAA
TATACAGGGCGCACCCCCCTCCTTACCTTCTTGTTTTAGCTACGGCCATT
TTCCTGTGTAAGTTTTTGTATGACAGCTGGTAACCTGTTTAGTATCTCAT
ATCCAAGTGGATGGTGTAACTACTTACAATCAAACATCTGGAACGGAGAT
TTAGAGCTTATGATTTTCATGTGGTAACATTGTATTTTGGAAGTCTTCTT
CACTTGCTTTTGTTTAACTATATAATTTGGCATGAAGTGCCCTCAGTGAG
AGTTCTAATTGTGAATCAAATTTGCAGGTCAGAGTATGGTGCAAATAATG
AAACTGAAGCAGAACAAAATGCACGCTCAGTGGCATCTTCTTCTCTTACC
AAGGCTGCTGTATATGGTCGAGACCCAAACTGGGAAGACTTTCCTCTGTA
GCTGGGTACGCGGGAATTCAATTTGATCCAAATATGCTCTGAATTTCACT
TGGAAATATTCTGCCTATGGATGAAGGGCAGCCACTTCCATTTGATAGGA
AGAAAATTCTCTTATTTTGCACACAAAGTTGACACCATCAATCTTTACTT
ATTGTGTTCAAAATACTAGCTAGATTGGATCTTGTTTCTATGTAACTAAA
ATGGATCAATGAATGAAAAACATAATTGGTTTTGTTTTATTACATTAAAC
TGAGCTGGAAGCTTCTACATTCAGTGTGTTTATTGAAAAGTTGTTGAACT
TGATGGTTCAAAATGGCTTTACCTAGTCTAGAGCTAAAGCAAAGGTTGAA
GAATTAGAGGAAGAAAAGAAAGAAGAAGAAGAGGAAAATCCCGAAGAAGA
GGAAAATCCAGACAAGCCAGAGCAGTGATGTCGAATATGCAACTGCTAGC
TTTTATAGAGAAGGAAGCAAAGTTTCATATATTCTTGTCAGTGTTTATTG
GCTTTGACATGCGTGCCATGATCTTTTTAAGCCAAAAAATGCAGATGACC
ATTAACATAATGTACTCTTAAGGAGCTAAAGCTTCAGAGTCTGAATTAGA
GGATAGTATGTGGGCCGTTGTAGCCTTTGTTTTGATGAGACTGCATCATG
TATATCACGAGAGTTATGTCAAAATATTAGCAATCTAGTTTAGGAGTTTT
CTTGTTCTATTTAAATGTCTTTGTACTTGCTCAATGAATTAAGCGAGATA
AGATTTTTACGCAGGCTTCTATTTGGCCAATTTTTGTTAATGAAACCTTT
CTTCGACATTGTAGAACAATCTCAAAT
>CL10.Contig59
GAAAATATCTTCCATTACAGAAGGCCGATTTCCTCTCGGGCAAAAATATC
TTCTGGTATTTTTATTTTCTTCACTAGTCGCTCTAGTGGTGACTGTTACT
GTAGTGTAGTTTTACCATTTCTCGGCCACCGTGACGGATACATGGATACG
GCTACTGGGAAAATGAAGAAGGGAGCTGCTGGCAGGAGAGGCGGCGGTCC
TAAGAAGAAGCCTGTCTCCCGGTCCTCCAGAGCCGGTCTACAGTTCCCGG
TCGGAAGAATCGGCCGGTACCTGAAGAAAGGTCGATATTCGCAGCGTGTA
GGAACCGGCGCTCCTGTCTATATGGCTGCTGTCCTCGAGTACCTTGCTGC
TGAGGTTTTAGAATTGGCTGGAAATGCTGCAAGAGACAACAAGAAGAACA
GGATCATACCCCGACATGTGCTGTTAGCTGTGAGGAATGATGAGGAGCTT
GGGAAACTTCTTGCTGGTGTGACCATTGCTCATGGAGGCGTGCTTCCAAA
CATTAACCCAGTTCTTCTGCCGAAGAAGAATGAGAAGGCTGCTGCAAAGG
AACCAGCCAAGTCTCCTGCTAAGGGCACCAAGTCCCCTAAGAAAGCTTAG
TTTCTCATCTGTTAAGAAAGGGCTTTGCCTCTAATCTCTCTGAGGCATTT
CTTGGTTCCCTTCCAAAATTAGTCAATCTACTATCATCAACTGTGGAGGG
GGCGACTCTGCAGCAGTGGCAATAACTATCACTGATCCTGTGAAACAGAG
TGGCCATTTAGTGTGAGATTGGAGGGACTCGTGTATGAATTGGAGGAATG
TCAAAGGGTTCTGGGATGATCCACCCTAACATGGCAACAATGCTTGGAGT
ACTGTTCTTGAATGATTCTCTATTACTACTTCCCAGATCCATAATCTTAC
TACTGATTCACCTGCTAATCATCCTGGTTATAACAAATGATGCCCTGGTG
ACCATCAATATTTGGAGAAAGATGGTGCAGACTGCTGTTGATGGTGAGAC
CAGTACTAATGGTGCTCTCATTGCCTTGGCAAGTGGGCTTTTGGGGTCAA
AGGAAATTTCTTCTCTCGATTGTTCAGAAGCAGAGCATCTTCAACTGTGC
CTAGATGCAGTATGTCGACACTCCTTTAGCATTTTCTTCCATTTCTAGAA
AGTGTTCAGCAATATTCTAGTCAAACCACGGTTGATTCTATGAAACATAT
TTCTGAACAATTTTTCTTCTTGTTTGCATCCCTTCATTATTTGAATTTTT
GACAGGAGAATCTAGTGGTTTCTGAAATAAAATTATTGCTTATTAACGAT
ACCAATTTGCTCATCTCTCAAACAACGGTTGTCAACATGGTTTATCATCT
TCTCGACTAATTTGAAAATTGCTCTTCTTTCGTTTTGATGAAGCATGTGA
AGATATTGTTTCTTTTATGAGTAATGTCGTTTATATTATGTAGGTTCATT
TGAAGATTTGACAATGAATTATTATTATATTCCTTCTCATGGTTGGAGTA
TTGTCTACTTTGGTACTTGCCTTGCTGAGATAGGTTTCAACTAAAGAACG
TTTCATCTGTGTTCTTTTAAATGGGAAATGAGAATGAAACTGTGGGTTTC
ATGGCTTTTGTTAACTTATATTAGTTTGGAGTTCTTGAAAATACTTTCCA
TTTAATTTAGTCAATTATTTTCAGGTAATTCAGGGTCTTGCAAAGTCAAT
AGTGTGGGATGGAGAACGAGCAACTTGCTTAATTGAGGTCTTAGCAACAA
AAATATGAAAAGAAAGATTAATATATTTCGCATCTTGGTTTGTGTCCCTA
AACCAACAATTTTGATACTTATGCTTTAGCTGGGTATGTTTTAACTCTTA
TCTCCGCTGAAAGCAATATACAGGGCGCACCCCCCTCCTTACCTTCTTGT
TTTAGCTACGGCCATTTTCCTGTGTAAGTTTTTGTATGACAGCTGGTAAC
CTGTTTAGTATCTCATATCCAAGTGGATGGTGTAACTACTTACAATCAAA
CATCTGGAACGGAGATTTAGAGCTTATGATTTTCATGTGGTAACATTGTA
TTTTGGAAGTCTTCTTCACTTGCTTTTGTTTAACTATATAATTTGGCATG
AAGTGCCCTCAGTGAGAGTTCTAATTGTGAATCAAATTTGCAGGTCAGAG
TATGGTGCAAATAATGAAACTGAAGCAGAACAAAATGCACGCTCAGTGGC
ATCTTCTTCTCTTACCAAGGCATGATGCACTCATAGAAACTTGACTGTAT
GCATACACATAAGTTGGTTGTATTTAATTTGAATTCTATCAGTAGGCTGC
TGTATATGGTCGAGACCCAAACTGGG
>CL10.Contig60
GAAAATATCTTCCATTACAGAAGGCCGATTTCCTCTCGGGCAAAAATATC
TTCTGGTATTTTTATTTTCTTCACTAGTCGCTCTAGTGGTGACTGTTACT
GTAGTGTAGTTTTACCATTTCTCGGCCACCGTGACGGATACATGGATACG
GCTACTGGGAAAATGAAGAAGGGAGCTGCTGGCAGGAGAGGCGGCGGTCC
TAAGAAGAAGCCTGTCTCCCGGTCCTCCAGAGCCGGTCTACAGTTCCCGG
TCGGAAGAATCGGCCGGTACCTGAAGAAAGGTCGATATTCGCAGCGTGTA
GGAACCGGCGCTCCTGTCTATATGGCTGCTGTCCTCGAGTACCTTGCTGC
TGAGGTTTTAGAATTGGCTGGAAATGCTGCAAGAGACAACAAGAAGAACA
GGATCATACCCCGACATGTGCTGTTAGCTGTGAGGAATGATGAGGAGCTT
GGGAAACTTCTTGCTGGTGTGACCATTGCTCATGGAGGCGTGCTTCCAAA
CATTAACCCAGTTCTTCTGCCGAAGAAGAATGAGAAGGCTGCTGCAAAGG
AACCAGCCAAGTCTCCTGCTAAGGGCACCAAGTCCCCTAAGAAAGCTTAG
TTTCTCATCTGTTAAGAAAGGGCTTTGCCTCTAATCTCTCTGAGGCATTT
CTTGGTTCCCTTCCAAAATTAGTCAATCTACTATCATCAACTGTGGAGGG
GGCGACTCTGCAGCAGTGGCAATAACTATCACTGATCCTGTGAAACAGAG
TGGCCATTTAGTGTGAGATTGGAGGGACTCGTGTATGAATTGGAGGAATG
TCAAAGGGTTCTGGGATGATCCACCCTAACATGGCAACAATGCTTGGAGT
ACTGTTCTTGAATGATTCTCTATTACTACTTCCCAGATCCATAATCTTAC
TACTGATTCACCTGCTAATCATCCTGGTTATAACAAATGATGCCCTGGTG
ACCATCAATATTTGGAGAAAGATGGTGCAGACTGCTGTTGATGGTGAGAC
CAGTACTAATGGTGCTCTCATTGCCTTGGCAAGTGGGCTTTTGGGGTCAA
AGGAAATTTCTTCTCTCGATTGTTCAGAAGCAGAGCATCTTCAACTGTGC
CTAGATGCAGTAATTCAGGGTCTTGCAAAGTCAATAGTGTGGGATGGAGA
ACGAGCAACTTGCTTAATTGAGGTCTTAGCAACAAAAATATGAAAAGAAA
GATTAATATATTTCGCATCTTGGTTTGTGTCCCTAAACCAACAATTTTGA
TACTTATGCTTTAGCTGGGTATGTTTTAACTCTTATCTCCGCTGAAAGCA
ATATACAGGGCGCACCCCCCTCCTTACCTTCTTGTTTTAGCTACGGCCAT
TTTCCTGTGTAAGTTTTTGTATGACAGCTGGTAACCTGTTTAGTATCTCA
TATCCAAGTGGATGGTGTAACTACTTACAATCAAACATCTGGAACGGAGA
TTTAGAGCTTATGATTTTCATGTGGTCAGAGTATGGTGCAAATAATGAAA
CTGAAGCAGAACAAAATGCACGCTCAGTGGCATCTTCTTCTCTTACCAAG
GCTGCTGTATATGGTCGAGACCCAAACTGGG
>CL10.Contig61
GAAAATATCTTCCATTACAGAAGGCCGATTTCCTCTCGGGCAAAAATATC
TTCTGGTATTTTTATTTTCTTCACTAGTCGCTCTAGTGGTGACTGTTACT
GTAGTGTAGTTTTACCATTTCTCGGCCACCGTGACGGATACATGGATACG
GCTACTGGGAAAATGAAGAAGGGAGCTGCTGGCAGGAGAGGCGGCGGTCC
TAAGAAGAAGCCTGTCTCCCGGTCCTCCAGAGCCGGTCTACAGTTCCCGG
TCGGAAGAATCGGCCGGTACCTGAAGAAAGGTCGATATTCGCAGCGTGTA
GGAACCGGCGCTCCTGTCTATATGGCTGCTGTCCTCGAGTACCTTGCTGC
TGAGGTTTTAGAATTGGCTGGAAATGCTGCAAGAGACAACAAGAAGAACA
GGATCATACCCCGACATGTGCTGTTAGCTGTGAGGAATGATGAGGAGCTT
GGGAAACTTCTTGCTGGTGTGACCATTGCTCATGGAGGCGTGCTTCCAAA
CATTAACCCAGTTCTTCTGCCGAAGAAGAATGAGAAGGCTGCTGCAAAGG
AACCAGCCAAGTCTCCTGCTAAGGGCACCAAGTCCCCTAAGAAAGCTTAG
TTTCTCATCTGTTAAGAAAGGGCTTTGCCTCTAATCTCTCTGAGGCATTT
CTTGGTTCCCTTCCAAAATTAGTCAATCTACTATCATCAACTGTGGAGGG
GGCGACTCTGCAGCAGTGGCAATAACTATCACTGATCCTGTGAAACAGAG
TGGCCATTTAGTGTGAGATTGGAGGGACTCGTGTATGAATTGGAGGAATG
TCAAAGGGTTCTGGGATGATCCACCCTAACATGGCAACAATGCTTGGAGT
ACTGTTCTTGAATGATTCTCTATTACTACTTCCCAGATCCATAATCTTAC
TACTGATTCACCTGCTAATCATCCTGGTTATAACAAATGATGCCCTGGTG
ACCATCAATATTTGGAGAAAGATGGTGCAGACTGCTGTTGATGGTGAGAC
CAGTACTAATGGTGCTCTCATTGCCTTGGCAAGTGGGCTTTTGGGGTCAA
AGGAAATTTCTTCTCTCGATTGTTCAGAAGCAGAGCATCTTCAACTGTGC
CTAGATGCAGTATGTCGACACTCCTTTAGCATTTTCTTCCATTTCTAGAA
AGTGTTCAGCAATATTCTAGTCAAACCACGGTTGATTCTATGAAACATAT
TTCTGAACAATTTTTCTTCTTGTTTGCATCCCTTCATTATTTGAATTTTT
GACAGGAGAATCTAGTGGTTTCTGAAATAAAATTATTGCTTATTAACGAT
ACCAATTTGCTCATCTCTCAAACAACGGTTGTCAACATGGTTTATCATCT
TCTCGACTAATTTGAAAATTGCTCTTCTTTCGTTTTGATGAAGCATGTGA
AGATATTGTTTCTTTTATGAGTAATGTCGTTTATATTATGTAGGTTCATT
TGAAGATTTGACAATGAATTATTATTATATTCCTTCTCATGGTTGGAGTA
TTGTCTACTTTGGTACTTGCCTTGCTGAGATAGGTTTCAACTAAAGAACG
TTTCATCTGTGTTCTTTTAAATGGGAAATGAGAATGAAACTGTGGGTTTC
ATGGCTTTTGTTAACTTATATTAGTTTGGAGTTCTTGAAAATACTTTCCA
TTTAATTTAGTCAATTATTTTCAGGTAATTCAGGGTCTTGCAAAGTCAAT
AGTGTGGGATGGAGAACGAGCAACTTGCTTAATTGAGGTCTTAGCAACAA
AAATATGAAAAGAAAGATTAATATATTTCGCATCTTGGTTTGTGTCCCTA
AACCAACAATTTTGATACTTATGCTTTAGCTGGGTATGTTTTAACTCTTA
TCTCCGCTGAAAGCAATATACAGGGCGCACCCCCCTCCTTACCTTCTTGT
TTTAGCTACGGCCATTTTCCTGTGTAAGTTTTTGTATGACAGCTGGTAAC
CTGTTTAGTATCTCATATCCAAGTGGATGGTGTAACTACTTACAATCAAA
CATCTGGAACGGAGATTTAGAGCTTATGATTTTCATGTGGTCAGAGTATG
GTGCAAATAATGAAACTGAAGCAGAACAAAATGCACGCTCAGTGGCATCT
TCTTCTCTTACCAAGGCTGCTGTATATGGTCGAGACCCAAACTGGG
>CL10.Contig62
GAAAATATCTTCCATTACAGAAGGCCGATTTCCTCTCGGGCAAAAATATC
TTCTGGTATTTTTATTTTCTTCACTAGTCGCTCTAGTGGTGACTGTTACT
GTAGTGTAGTTTTACCATTTCTCGGCCACCGTGACGGATACATGGATACG
GCTACTGGGAAAATGAAGAAGGGAGCTGCTGGCAGGAGAGGCGGCGGTCC
TAAGAAGAAGCCTGTCTCCCGGTCCTCCAGAGCCGGTCTACAGTTCCCGG
TCGGAAGAATCGGCCGGTACCTGAAGAAAGGTCGATATTCGCAGCGTGTA
GGAACCGGCGCTCCTGTCTATATGGCTGCTGTCCTCGAGTACCTTGCTGC
TGAGGTTTTAGAATTGGCTGGAAATGCTGCAAGAGACAACAAGAAGAACA
GGATCATACCCCGACATGTGCTGTTAGCTGTGAGGAATGATGAGGAGCTT
GGGAAACTTCTTGCTGGTGTGACCATTGCTCATGGAGGCGTGCTTCCAAA
CATTAACCCAGTTCTTCTGCCGAAGAAGAATGAGAAGGCTGCTGCAAAGG
AACCAGCCAAGTCTCCTGCTAAGGGCACCAAGTCCCCTAAGAAAGCTTAG
TTTCTCATCTGTTAAGAAAGGGCTTTGCCTCTAATCTCTCTGAGGCATTT
CTTGGTTCCCTTCCAAAATTAGTCAATCTACTATCATCAACTGTGGAGGG
GGCGACTCTGCAGCAGTGGCAATAACTATCACTGATCCTGTGAAACAGAG
TGGCCATTTAGTGTGAGATTGGAGGGACTCGTGTATGAATTGGAGGAATG
TCAAAGGGTTCTGGGATGATCCACCCTAACATGGCAACAATGCTTGGAGT
ACTGTTCTTGAATGATTCTCTATTACTACTTCCCAGATCCATAATCTTAC
TACTGATTCACCTGCTAATCATCCTGGTTATAACAAATGATGCCCTGGTG
ACCATCAATATTTGGAGAAAGATGGTGCAGACTGCTGTTGATGGTGAGAC
CAGTACTAATGGTGCTCTCATTGCCTTGGCAAGTGGGCTTTTGGGGTCAA
AGGAAATTTCTTCTCTCGATTGTTCAGAAGCAGAGCATCTTCAACTGTGC
CTAGATGCAGTATGTCGACACTCCTTTAGCATTTTCTTCCATTTCTAGAA
AGTGTTCAGCAATATTCTAGTCAAACCACGGTTGATTCTATGAAACATAT
TTCTGAACAATTTTTCTTCTTGTTTGCATCCCTTCATTATTTGAATTTTT
GACAGGAGAATCTAGTGGTTTCTGAAATAAAATTATTGCTTATTAACGAT
ACCAATTTGCTCATCTCTCAAACAACGGTTGTCAACATGGTTTATCATCT
TCTCGACTAATTTGAAAATTGCTCTTCTTTCGTTTTGATGAAGCATGTGA
AGATATTGTTTCTTTTATGAGTAATGTCGTTTATATTATGTAGGTTCATT
TGAAGATTTGACAATGAATTATTATTATATTCCTTCTCATGGTTGGAGTA
TTGTCTACTTTGGTACTTGCCTTGCTGAGATAGGTTTCAACTAAAGAACG
TTTCATCTGTGTTCTTTTAAATGGGAAATGAGAATGAAACTGTGGGTTTC
ATGGCTTTTGTTAACTTATATTAGTTTGGAGTTCTTGAAAATACTTTCCA
TTTAATTTAGTCAATTATTTTCAGGTAATTCAGGGTCTTGCAAAGTCAAT
AGTGTGGGATGGAGAACGAGCAACTTGCTTAATTGAGGTCTTAGCAACAA
AAATATGAAAAGAAAGATTAATATATTTCGCATCTTGGTTTGTGTCCCTA
AACCAACAATTTTGATACTTATGCTTTAGCTGGGTATGTTTTAACTCTTA
TCTCCGCTGAAAGCAATATACAGGGCGCACCCCCCTCCTTACCTTCTTGT
TTTAGCTACGGCCATTTTCCTGTGTAAGTTTTTGTATGACAGCTGGTAAC
CTGTTTAGTATCTCATATCCAAGTGGATGGTGTAACTACTTACAATCAAA
CATCTGGAACGGAGATTTAGAGCTTATGATTTTCATGTGGTCAGAGTATG
GTGCAAATAATGAAACTGAAGCAGAACAAAATGCACGCTCAGTGGCATCT
TCTTCTCTTACCAAGGCATGATGCACTCATAGAAACTTGACTGTATGCAT
ACACATAAGTTGGTTGTATTTAATTTGAATTCTATCAGTAGGCTGCTGTA
TATGGTCGAGACCCAAACTGGG
>CL10.Contig63
GAAAATATCTTCCATTACAGAAGGCCGATTTCCTCTCGGGCAAAAATATC
TTCTGGTATTTTTATTTTCTTCACTAGTCGCTCTAGTGGTGACTGTTACT
GTAGTGTAGTTTTACCATTTCTCGGCCACCGTGACGGATACATGGATACG
GCTACTGGGAAAATGAAGAAGGGAGCTGCTGGCAGGAGAGGCGGCGGTCC
TAAGAAGAAGCCTGTCTCCCGGTCCTCCAGAGCCGGTCTACAGTTCCCGG
TCGGAAGAATCGGCCGGTACCTGAAGAAAGGTCGATATTCGCAGCGTGTA
GGAACCGGCGCTCCTGTCTATATGGCTGCTGTCCTCGAGTACCTTGCTGC
TGAGGTTTTAGAATTGGCTGGAAATGCTGCAAGAGACAACAAGAAGAACA
GGATCATACCCCGACATGTGCTGTTAGCTGTGAGGAATGATGAGGAGCTT
GGGAAACTTCTTGCTGGTGTGACCATTGCTCATGGAGGCGTGCTTCCAAA
CATTAACCCAGTTCTTCTGCCGAAGAAGAATGAGAAGGCTGCTGCAAAGG
AACCAGCCAAGTCTCCTGCTAAGGGCACCAAGTCCCCTAAGAAAGCTTAG
TTTCTCATCTGTTAAGAAAGGGCTTTGCCTCTAATCTCTCTGAGGCATTT
CTTGGTTCCCTTCCAAAATTAGTCAATCTACTATCATCAACTGTGGAGGG
GGCGACTCTGCAGCAGTGGCAATAACTATCACTGATCCTGTGAAACAGAG
TGGCCATTTAGTGTGAGATTGGAGGGACTCGTGTATGAATTGGAGGAATG
TCAAAGGGTTCTGGGATGATCCACCCTAACATGGCAACAATGCTTGGAGT
ACTGTTCTTGAATGATTCTCTATTACTACTTCCCAGATCCATAATCTTAC
TACTGATTCACCTGCTAATCATCCTGGTTATAACAAATGATGCCCTGGTG
ACCATCAATATTTGGAGAAAGATGGTGCAGACTGCTGTTGATGGTGAGAC
CAGTACTAATGGTGCTCTCATTGCCTTGGCAAGTGGGCTTTTGGGGTCAA
AGGAAATTTCTTCTCTCGATTGTTCAGAAGCAGAGCATCTTCAACTGTGC
CTAGATGCAGTAATTCAGGGTCTTGCAAAGTCAATAGTGTGGGATGGAGA
ACGAGCAACTTGCTTAATTGAGGTCTTAGCAACAAAAATATGAAAAGAAA
GATTAATATATTTCGCATCTTGGTTTGTGTCCCTAAACCAACAATTTTGA
TACTTATGCTTTAGCTGGGTATGTTTTAACTCTTATCTCCGCTGAAAGCA
ATATACAGGGCGCACCCCCCTCCTTACCTTCTTGTTTTAGCTACGGCCAT
TTTCCTGTGTAAGTTTTTGTATGACAGCTGGTAACCTGTTTAGTATCTCA
TATCCAAGTGGATGGTGTAACTACTTACAATCAAACATCTGGAACGGAGA
TTTAGAGCTTATGATTTTCATGTGGTCAGAGTATGGTGCAAATAATGAAA
CTGAAGCAGAACAAAATGCACGCTCAGTGGCATCTTCTTCTCTTACCAAG
GCATGATGCACTCATAGAAACTTGACTGTATGCATACACATAAGTTGGTT
GTATTTAATTTGAATTCTATCAGTAGGCTGCTGTATATGGTCGAGACCCA
AACTGGG
>CL10.Contig64
CTTGACTATAAGTACCGGGGTTTTTTTTTGAATTAATCCCAAGTTTTTAT
ATGATCGAAATGTAGAATTATAGTAACAAAAACTAAAGAACATGAAGAAG
CAAGTGTCTAGAGAGTTTTCGAAGTATTAGAAAAGTGTGTTATTCCTTAT
AAGTCATGCATGATATTGGGGCAAAACTAAACATGAAGAATCAAAAGGTC
TGCATTTTGCTAAGGTAATTGAGGGAGTCTGTCTGGAGAAGGTTGCTGCT
CTCTCTAGAAGCCAATAATATGCTCACAGGCTCCCTTGTCAATGTGTTGT
TGCTCTCTCCTTTAAAGAGAAGACGGGGCTACGTTGTGTACTCTGCATTG
ATTTTCACATAATCGTAACTCAGATCACAACCCCAAGCCAAACCGTTTCC
AGGACCTTCACCAATGGATATACGAATTTCAACTGTGCCATGGACCTCAC
CAGCCTTTCTGAGGTAGTTGCTTGCTACAACCCTATCAAATGGAATTGGC
TGCCCTCCATCCATAAGCAGAATATTTCCAAGTGATATTCGGAGCATATT
TGGGTCAAATTGAATTCCTGCGTAGCCAACAGCACAGGCAATTCTTCCCC
AGTTTGGGTCTCGACCATATACAGCAGCCTACTGATAGAATTCAAATTAA
ATACAACCAACTTATGTGTATGCATACAGTCAAGTTTCTATGAGTGCATC
ATGCCTTGGTAAGAGAAGAAGATGCCACTGAGCGTGCATTTTGTTCTGCT
TCAGTTTCATTATTTGCACCATACTCTGACCACATGAAAATCATAAGCTC
TAAATCTCCGTTCCAGATGTTTGATTGTAAGTAGTTACACCATCCACTTG
GATATGAGATACTAAACAGGTTACCAGCTGTCATACAAAAACTTACACAG
GAAAATGGCCGTAGCTAAAACAAGAAGGTAAGGAGGGGGGTGCGCCCTGT
ATATTGCTTTCAGCGGAGATAAGAGTTAAAACATACCCAGCTAAAGCATA
AGTATCAAAATTGTTGGTTTAGGGACACAAACCAAGATGCGAAATATATT
AATCTTTCTTTTCATATTTTTGTTGCTAAGACCTCAATTAAGCAAGTTGC
TCGTTCTCCATCCCACACTATTGACTTTGCAAGACCCTGAATTACCTGAA
AATAATTGACTAAATTAAATGGAAAGTATTTTCAAGAACTCCAAACTAAT
ATAAGTTAACAAAAGCCATGAAACCCACAGTTTCATTCTCATTTCCCATT
TAAAAGAACACAGATGAAACGTTCTTTAGTTGAAACCTATCTCAGCAAGG
CAAGTACCAAAGTAGACAATACTCCAACCATGAGAAGGAATATAATAATA
ATTCATTGTCAAATCTTCAAATGAACCTACATAATATAAACGACATTACT
CATAAAAGAAACAATATCTTCACATGCTTCATCAAAACGAAAGAAGAGCA
ATTTTCAAATTAGTCGAGAAGATGATAAACCATGTTGACAACCGTTGTTT
GAGAGATGAGCAAATTGGTATCGTTAATAAGCAATAATTTTATTTCAGAA
ACCACTAGATTCTCCTGTCAAAAATTCAAATAATGAAGGGATGCAAACAA
GAAGAAAAATTGTTCAGAAATATGTTTCATAGAATCAACCGTGGTTTGAC
TAGAATATTGCTGAACACTTTCTAGAAATGGAAGAAAATGCTAAAGGAGT
GTCGACATACTGCATCTAGGCACAGTTGAAGATGCTCTGCTTCTGAACAA
TCGAGAGAAGAAATTTCCTTTGACCCCAAAAGCCCACTTGCCAAGGCAAT
GAGAGCACCATTAGTACTGGTCTCACCATCAACAGCAGTCTGCACCATCT
TTCTCCAAATATTGATGGTCACCAGGGCATCATTTGTTATAACCAGGATG
ATTAGCAGGTGAATCAGTAGTAAGATTATGGATCTGGGAAGTAGTAATAG
AGAATCATTCAAGAACAGTACTCCAAGCATTGTTGCCATGTTAGGGTGGA
TCATCCCAGAACCCTTTGACATTCCTCCAATTCATACACGAGTCCCTCCA
ATCTCACACTAAATGGCCACTCTGTTTCACAGGATCAGTGATAGTTATTG
CCACTGCTGCAGAGTCGCCCCCTCCACAGTTGATGATAGTAGATTGACTA
ATTTTGGAAGGGAACCAAGAAATGCCTCCTGTAGATGACTTTTGCATTAA
GTAATGCATCTCATAACTTCCCAATATCAGTTGAGGACATGGTTTGCACC
ATACAACATTCAAAATCAAAAAAATATGAAATCAAGATTGATAAGGTTCC
AAGTTATCACCACGGAACCACCAGTTACTGATAATCCAGTTACAAGCACC
AAACGCCATGCATGTAAAACACATCTTCTATAAACTTATCAAACTAGACA
ACAAAAAATGATGTTTAAACAACACAGGTATGGTAATGTACCATTAATTA
TAGCATAGACCAAAGAGCAGCACTTAAATTCATTTATTGACTCACATCTC
ACTCAACTTTAGATCAAATACATGGGCAGATAAAGTGACTATGAGTGCAT
GCTCTTTAGCAAACCCTCCATAAATCACCCAAAATGGATGACACTCAATA
TTTAGAAAAACACATGATGGAAAAAAAATGCATTACATTGTTGTAGAACT
TGTAAAGAGTTGTTAAACTTGCTACTTCACAATGTGTGCATTTGGATTGG
GTTTAAAAATCAAAACCCTTTTTTTTTTTACTTTGGACCTCATCTCTTCT
CTTAGAAACAATTCACCTTTAACACAACCCGAGGTAAAAAACTCTATTTT
TTTCATTCTTAAATCCAATCCAAATGCGACATCTCAAAGATACTAGCCCA
AAATTTGTTAGTTAAGCTAGACTCTCAAGTTTCTTATGATCCATAGTTAG
TCTACCTTTCTTTTTCTCCAACTACATGTCTAATATATTATTAATAGATG
GCCCCATCTGCACTCACAACAGAATCAGATGCATCAATTGCTGCTACCCT
CTATACAATGAAGTGAAACAGGATACAAGTGATAGAATGGAAATCAAGAA
AACAAAATAGGTAACCAGCAAACTATTTCCTTTCTATCAAATCAACGGCA
CAATTACAAGCCAAGCAAGCATTTTTCATCCAAAACAAACATTAAAGGAA
CTTCAACACAATAGAAACACTACACATGAGCTGATTAATCTAAATTCATT
CTATCAATTTTAGCCACAGGATGTCCTAACACAAAAAACAAAAGCAATAG
CAGAATGATCAAATTTTGGAAATGTCTTCTACATACTGAGAACAGAAAAT
GACATTACATACAGAGAGATTAGAGGCAAAGCCCTTTCTTAACAGATGAG
AAACTAAGCTTTCTTAGGGGACTTGGTGCCCTTAGCAGGAGACTTGGCTG
GTTCCTTTGCAGCAGCCTTCTCATTCTTCTTCGGCAGAAGAACTGGGTTA
ATGTTTGGAAGCACGCCTCCATGAGCAATGGTCACACCAGCAAGAAGTTT
CCCAAGCTCCTCATCATTCCTCACAGCTAACAGCACATGTCGGGGTATGA
TCCTGTTCTTCTTGTTGTCTCTTGCAGCATTTCCAGCCAATTCTAAAACC
TCAGCAGCAAGGTACTCGAGGACAGCAGCCATATAGACAGGAGCGCCGGT
TCCTACACGCTGCGAATATCGACCTTTCTTCAGGTACCGGCCGATTCTTC
CGACCGGGAACTGTAGACCGGCTCTGGAGGACCGGGAGACAGGCTTCTTC
TTAGGACCGCCGCCTCTCCTGCCAGCAGCTCCCTTCTTCATTTTCCCAGT
AGCCGTATCCATGTATCCGTCACGGTGGCCGAGAAATGGTAAAACTACAC
TACAGTAACAGTCACCACTAGAGCGACTAGTGAAGAAAATAAAAATACCA
GAAGATATTTTTGCCCGAGAGGAAATCGGCCTTCTGTAATGGAAGATATT
TTCTG
>CL10.Contig65
ATTTGAGATTGTTCTACAATGTCGAAGAAAGGTTTCATTAACAAAAATTG
GCCAAATAGAAGCCTGCGTAAAAATCTTATCTCGCTTAATTCATTGAGCA
AGTACAAAGACATTTAAATAGAACAAGAAAACTCCTAAACTAGATTGCTA
ATATTTTGACATAACTCTCGTGATATACATGATGCAGTCTCATCAAAACA
AAGGCTACAACGGCCCACATACTATCCTCTAATTCAGACTCTGAAGCTTT
AGCTCCTTAAGAGTACATTATGTTAATGGTCATCTGCATTTTTTGGCTTA
AAAAGATCATGGCACGCATGTCAAAGCCAATAAACACTGACAAGAATATA
TGAAACTTTGCTTCCTTCTCTATAAAAGCTAGCAGTTGCATATTCGACAT
CACTGCTCTGGCTTGTCTGGATTTTCCTCTTCTTCGGGATTTTCCTCTTC
TTCTTCTTTCTTTTCTTCCTCTAATTCTTCAACCTTTGCTTTAGCTCTAG
[truncated: 47,420,850 more chars]
