# Supplementary material for: Transcriptomics comparison reveals the diversity of ethylene and methyl-jasmonate in roles of TIA metabolism in Catharanthus roseus
Source: BMC Genomics. 2018 Jul 2;19:508. doi: 10.1186/s12864-018-4879-3 (PMC6029152; doi:10.1186/s12864-018-4879-3)
Supplement: Supplementary file 12 — Table S10. Primers used in qRT-PCR for validation of DEGs. (XLS 17 kb). (XLSX 16 kb) [file 12864_2018_4879_MOESM12_ESM.xlsx]

## Sheet: Sheet1
Table. 10 Primers used in qRT-PCR for validation of DEGs
TDC-R	CGTCATCCTCGACCATTTTT
TDC-F	ATCCGATCAAACCCATACCA
STR-R	ATTTGAATGGCACTCCTTGC
STR-F	ACCATTGTGTGGGAGGACAT
SLS-R	CCCATTTGGTCAACATGTCA
SLS-F	GTTCCTTCTCACCGGAGTTG
HMGS-R	gctgcacctccagtaggc
HMGS-F	ttcaggagcttattttgacaggt
SGD-R	GCAAATTCACCAGTGGCATA
SGD-F	GGAGGCTTCTTGAGTGATCG
rps9-R	CCCTTATGTGCCTTTGCCTA
rps9-F	GAGGGCCAAAACAAACTTGA
qPCR-T3R-R	CGGGGATAACCTCAACATCTGCAA
qPCR-T3R-F	CGCGAGTACGGGTGGAAGTATAAA
qPCR-T3O-R	CTGGGAGTTGCCAGTTGAAATGGT
qPCR-T3O-F	TTTGCCATTTGGTGCCGGAAGA
qPCR-T16H2-R	GACTTGAGGACTTGTGATTGGC
qPCR-T16H2-F	GATCAACTCACAGTGGCAGTC
qPCR-NMT-R	TCGTCCCGTAACTACAGCGAACT
qPCR-NMT-F	GGCTTCACGTCAATTGTGCTCA
qPCR-DAT-F	TCCCTCCGGAAGCCATAGAAAAGT
qPCR-DAT-R	TACCGTGGCACATCGACTGAGA
qPCR-D4H-R	CGTCAAAGCGTTTGGCAAATCG
qPCR-D4H-F	GGGTTTCGCCAAGATTGTACGGA
qPCR-16OMT-R	GATTATCACCTTTCCACCCTTCGC
qPCR-16OMT-F	GTGGATTCTCCATGACTGGAACGA
PMK-R	aaagtaatggcaaatactgcatca
PMK-F	agttttgctggccggagt
MVK-R	tggtttacacccatggatagc
MVK-F	ttggacttgcttctggtgttt
MVD-R	tttcctcttttcccattatcca
MVD-F	aggaagtgcttgtcgcagtc
MECS-R	tttagagcctccgacaggtg
MECS-F	ccactgcaattccaagtaaaaa
LAMT-R	TTAATTTCCCTTGCGTTTCAAG
LAMT-F	CACCATGGTTGCCACAATTGATTCC
IRS-R	ttcaatacttgatttttagccttagga
IRS-F	tttagtagccgagcacgaaat
IDI-R	tggggtataaggaattggaaga
IDI-F	aagagaatctccgtctgctca
HMGR-R	gaacgactggggcaatttt
HMGR-F	gtactaccctaggttgcgctgt
HDS-R	aggggaaaagggacagaaaa
HDS-F	gtttaatttccccctcataccc
HDR-R	cttgcatactcgcggttca
HDR-F	tcggaaaggttttggactca
GES-R	aatcatcccaaaggcgaag
GES-F	ctgattaaaccctatccaaagctc
G10H-R	TCCCCAAAGTGAATCGTCAT
G10H-F	TTATTCGGATTCTGCCAAGG
DXS-R	GCCAACATCCCAAATGATTC
DXS-F	TCGCTGCAGAACTTAGAGCA
DXS2A_R	gcttcccgtaattgcctaaa
DXS2A_F	gagcactcagcagtgcctta
DXS1-R	aactttcgcagcaagctcat
DXS1-F	gaagttgccaagggggttac
DXR-R	gagcctgtagagccaactattga
DXR-F	gcctggttataagacttgggaag
DLGT-R	gaaatccccagcaaagctc
DLGT-F	actcgaaggccgattacttg
DL7H-R	tggtattcttccaacccacat
DL7H-F	tcatatactcaaaactgttgggactc
CrT16H-R	CCGGACATATCCTTCTTCCA
CrT16H-F	GCTTCATCCACCAGTTCCAT
Crprx-R	GTTCTCCCAACACTATGAGCACC
Crprx-F	GCAACATCTCCCAGACCACA
CPR-R	CTCAGCCTGTGTGCTATCCA
CPR-F	TGGCAGAAAAGGCTTCTGAT
CMK-R	ttgctgctaccaccacctaa
CMK-F	tttgggttcatctcgataaaaag
CJ/CMS-R	gaatgcccttgtcgatgtg
CJ/CMS-F	ccgttgctgctatccagaa
AS-R	GGCCGATTTGTTATTGTTCC
AS-F	GCGAACATTTGCAGATCCAT
7DLS-R	agggagccctggttgaaa
7DLS-F	acacgatgtccccttttgtg
10HGO-R	aattgcagaaacggtgtcaa
10HGO-F	tggttagtcgtgaccctgaa
AACT-R	ctagaggatgccccaaagc
AACT-F	tggccttaatccagaaaaggt
zct3-R	GCCCATGGCTGATCTAGATAGC
zct3-F	CACCTACACCTGTTTTTCAATACGA
zct2-R	TCAAGCAATTCGCCATAGTTGT
zct2-F	CCGATGAAGCGTACGAGAGAA
zct1-R	CCGACTTTAGAAAGAAGCATCAAAC
zct1-F	CATGGGCGTGAAGAGATTCA
TPT-R	CATCCAGCCCTGAAGTGGG
TPT-F	CAAAGGTGGACTTACGAACA
T-ERF2-R2	CATATTGCCACCTTAAAACCA
T-ERF2-F2	ATCCGAGAGAAAACAAACCGA
orca3-R	TCGTATGTACCCAACCAAATCCT
orca3-F	TCGCGGCGGAGATAAGG
ORCA2-R	AGATGACACGATGAAGATCGGCGT
ORCA2-F	GAAATTCGCTGCGGAAATCAGGGA
ORCA1-R	tcccatgaaggagcatagttg
ORCA1-F	catggcatgggaaatggta
MYC5-R	ttgcccatcattagcctttg
MYC5-F	acaccagattatgcttcgttca
MYC4-R	cggcatccaataatccactt
MYC4-F	cttctctcgctgtcgtgaaa
MYC3-R	attttgctggccaggattg
MYC3-F	agcatcggaaggccctatac
GBF3-R	tgacttggacgcattttcat
GBF3-F	ggaatggacttgtggaatgc
GBF2_R	cgctgagccaattcatca
GBF2_F	agaatctgctcggcgatcta
GBF1_R	cacccatcaccttttcagttg
GBF1_F	cagagaaagctatgagggcaag
CrWRKY2_R	ccctctttcaactgtagaaaac
CrWRKY2_F	tgctagaaataacggccagaat
CrWRKY1_R	tcgtttgtaagagcctttccg
CrWRKY1_F	ttggtcccgacgatattcgt
CrMYC2_R	aatcggctccccattctca
CrMYC2_F	aaaaacaaccaccctgcagc
CrMYC1_R	cctcattcatggcattggc
CrMYC1_F	gtttccgatgaacagcgctac
CrMPK3-R	TGCTAACTGCTGACGAGGGAAT
CrMPK3-F	ACGAAATGAGGATGCAAAAAGATAC
CrCbf-R	5' TCTCCGTCGAAGTCATAGTT 3'
CrCbf-F	5' CCTTCTCTTAAATGTTGTGC 3'
BZIP1-R	gccacatttgcttgcttagg
BZIP1-F	caacaacaacatccgcagtc
BPF-1-R	ttcccggtttgcttagactg
BPF-1-F	tggaccgagttttatctgctc
BISI-R	TTCAATTTCAGGGAGCTGTGAC
BISI-F	ATGGAATCAGTGGTGCTAGTGA
BIS2-R	tcttcttggatgaagacatgtga
BIS2-F	gcagccaaacaaactatggaa
AT-HOOK-R	tgcctctggagtttggttgt
AT-HOOK-F	ggaagaaaatccgcacgag
ABC1-F	tcgattgctttctatcccaaa
ABC1-R	cgaagatctgcattcttaacgag
ABC2-F	caacaagttggactccactaagg
ABC2-R	ccaggtaataataggatccagca
ABC3-F	ccccttccatccaactcc
ABC3-R	tctgtagtcccgctgcttct
ABC4-F	tctgctcgattctctttcagg
ABC4-R	cctcaaaaattggcgatacc
ABC5-F	gcaggctcagatgtattggaa
ABC5-R	tcaagatgattgccaaatcg
ABC6-F	aaggtgagaacttgcttgaaatg
ABC6-R	tcatgaaaagccctgctaca
ABC7-F	aatgctagtgaagccgagatg
ABC7-R	gggcaagctgcttatgaaat
ABC8-F	cctcaattgctgaggaaacc
ABC8-R	cttcttgtgcgaaggatctca
ABC9-F	ggagtaatgaatttcgacttgga
ABC9-R	cgaagcaattgtagcgtagga
ABC10-F	gcctttggaagcaaaatcg
ABC10-R	aataagcggaccgcagtgta
ABC11-F	tcttagccagagccgtgatt
ABC11-R	cgcatgttgttaagcaactca
ABC12-F	cgttgagcctgatctattgct
ABC12-R	acagcatgcaggtcaagatg
ABC13-F	tggtgttatgaccattcgttg
ABC13-R	tcaaaattttcctgaaagaactca
ABC14-F	caattcatcaaccgagtttcaa
ABC14-R	tcctttggataacaacaggatttt
ABC15-F	tgggaagtccacacttcttga
ABC15-R	gccactcatgacaagatttcc
ABC16-F	gctttccccttatcgtcca
ABC16-R	tgaaagccatgagaagtcca
ABC17-F	ccttaaggaaggccgtatca
ABC17-R	ctgttcccgcttgcaaaa
ABC18-F	aaaccattgttttccagctctta
ABC18-R	agaaagagaagaccaatgaacaaga
ABC19-F	ttcttctgaattgtgctgcttt
ABC19-R	ttgctttttgttgcttgcag
ABC20-F	gttatcgttgcccatcgtct
ABC20-R	accattcttcaccactgcaa
ABC21-F	cggtgtttctggaaggaact
ABC21-R	gacacagagccttaccactgc
ABC22-F	ttctgcaaccgactcttgtg
ABC22-R	ttgcagatgaggaatccagag
ABC23-F	cctagaagggtctccgattga
ABC23-R	tgtttccattggcctttctc
